# Supplementary material for: Three levels of discrepancies in the records of trial sites in India, registered with the European Union Clinical Trials Register
Source: Front Med (Lausanne). 2024 Jul 5;11:1357930. doi: 10.3389/fmed.2024.1357930 (PMC11257842; doi:10.3389/fmed.2024.1357930)
Supplement: Supplementary file 2 [file Table_2.XLSX]

## Sheet: Cover sheet
Supplementary File S2. Analysis of the 1,14,037 records (43,387 unique IDs)
Sheet name	Description	No. of records	No. of IDs
1,14,037	Total number of records in the EU database, with URL and timestamp of downloading	1,14,037	43387
43,387_IDs	Number of unique records of the 1,14,037 records		43387
44	Number of records that showed an error message	44	44
1,13,993	Number of records we had to analyze	1,13,993	43375
43,375_IDs	Number of unique records of the 1,13,993 records		43375

## Sheet: 1,14,037
Trial_ID	EduraCT_number	downloaded_time	URL
1	2016-000869-23	##------ Thu Apr 13 11:42:36 2023 ------##	https://www.clinicaltrialsregister.eu/ctr-search/trial/2016-000869-23/GB
2	2019-000702-30	##------ Thu Apr 13 11:44:08 2023 ------##	https://www.clinicaltrialsregister.eu/ctr-search/trial/2019-000702-30/DK
3	2017-004506-18	##------ Thu Apr 13 11:44:11 2023 ------##	https://www.clinicaltrialsregister.eu/ctr-search/trial/2017-004506-18/NO
4	2019-003461-17	##------ Thu Apr 13 11:44:12 2023 ------##	https://www.clinicaltrialsregister.eu/ctr-search/trial/2019-003461-17/NL
5	2018-004081-34	##------ Thu Apr 13 11:44:14 2023 ------##	https://www.clinicaltrialsregister.eu/ctr-search/trial/2018-004081-34/NL
6	2018-004148-53	##------ Thu Apr 13 11:44:16 2023 ------##	https://www.clinicaltrialsregister.eu/ctr-search/trial/2018-004148-53/NL
7	2017-003958-16	##------ Thu Apr 13 11:44:18 2023 ------##	https://www.clinicaltrialsregister.eu/ctr-search/trial/2017-003958-16/NL
8	2018-002564-10	##------ Thu Apr 13 11:44:20 2023 ------##	https://www.clinicaltrialsregister.eu/ctr-search/trial/2018-002564-10/NL
9	2018-003476-12	##------ Thu Apr 13 11:44:22 2023 ------##	https://www.clinicaltrialsregister.eu/ctr-search/trial/2018-003476-12/NL
10	2018-003088-79	##------ Thu Apr 13 11:44:23 2023 ------##	https://www.clinicaltrialsregister.eu/ctr-search/trial/2018-003088-79/NL
11	2016-004963-38	##------ Thu Apr 13 11:44:25 2023 ------##	https://www.clinicaltrialsregister.eu/ctr-search/trial/2016-004963-38/NL
12	2015-003650-40	##------ Thu Apr 13 11:44:27 2023 ------##	https://www.clinicaltrialsregister.eu/ctr-search/trial/2015-003650-40/NL
13	2015-004398-33	##------ Thu Apr 13 11:44:31 2023 ------##	https://www.clinicaltrialsregister.eu/ctr-search/trial/2015-004398-33/NL
14	2019-002078-30	##------ Thu Apr 13 11:44:34 2023 ------##	https://www.clinicaltrialsregister.eu/ctr-search/trial/2019-002078-30/NL
15	2008-006649-18	##------ Thu Apr 13 11:44:36 2023 ------##	https://www.clinicaltrialsregister.eu/ctr-search/trial/2008-006649-18/GB
16	2008-004874-42	##------ Thu Apr 13 11:44:40 2023 ------##	https://www.clinicaltrialsregister.eu/ctr-search/trial/2008-004874-42/DE
17	2008-002768-32	##------ Thu Apr 13 11:44:44 2023 ------##	https://www.clinicaltrialsregister.eu/ctr-search/trial/2008-002768-32/DE
18	2010-022400-53	##------ Thu Apr 13 11:44:46 2023 ------##	https://www.clinicaltrialsregister.eu/ctr-search/trial/2010-022400-53/DK
19	2008-003174-18	##------ Thu Apr 13 11:44:48 2023 ------##	https://www.clinicaltrialsregister.eu/ctr-search/trial/2008-003174-18/DE
20	2006-001095-21	##------ Thu Apr 13 11:44:49 2023 ------##	https://www.clinicaltrialsregister.eu/ctr-search/trial/2006-001095-21/3rd
21	2006-000653-22	##------ Thu Apr 13 11:44:51 2023 ------##	https://www.clinicaltrialsregister.eu/ctr-search/trial/2006-000653-22/GB
22	2008-000581-23	##------ Thu Apr 13 11:44:53 2023 ------##	https://www.clinicaltrialsregister.eu/ctr-search/trial/2008-000581-23/DK
23	2007-001058-16	##------ Thu Apr 13 11:44:55 2023 ------##	https://www.clinicaltrialsregister.eu/ctr-search/trial/2007-001058-16/FR
24	2008-007225-39	##------ Thu Apr 13 11:44:57 2023 ------##	https://www.clinicaltrialsregister.eu/ctr-search/trial/2008-007225-39/BE
25	2009-010093-38	##------ Thu Apr 13 11:45:00 2023 ------##	https://www.clinicaltrialsregister.eu/ctr-search/trial/2009-010093-38/DE
26	2009-017346-32	##------ Thu Apr 13 11:45:02 2023 ------##	https://www.clinicaltrialsregister.eu/ctr-search/trial/2009-017346-32/IT
27	2010-023062-40	##------ Thu Apr 13 11:45:04 2023 ------##	https://www.clinicaltrialsregister.eu/ctr-search/trial/2010-023062-40/GB
28	2009-016877-14	##------ Thu Apr 13 11:45:06 2023 ------##	https://www.clinicaltrialsregister.eu/ctr-search/trial/2009-016877-14/DK
29	2011-002044-28	##------ Thu Apr 13 11:45:08 2023 ------##	https://www.clinicaltrialsregister.eu/ctr-search/trial/2011-002044-28/DE
30	2011-002044-28	##------ Thu Apr 13 11:45:09 2023 ------##	https://www.clinicaltrialsregister.eu/ctr-search/trial/2011-002044-28/DK
31	2013-001048-73	##------ Thu Apr 13 11:45:11 2023 ------##	https://www.clinicaltrialsregister.eu/ctr-search/trial/2013-001048-73/CZ
32	2012-001650-26	##------ Thu Apr 13 11:45:13 2023 ------##	https://www.clinicaltrialsregister.eu/ctr-search/trial/2012-001650-26/DE
33	2012-000447-27	##------ Thu Apr 13 11:45:15 2023 ------##	https://www.clinicaltrialsregister.eu/ctr-search/trial/2012-000447-27/DE
34	2012-000449-11	##------ Thu Apr 13 11:45:17 2023 ------##	https://www.clinicaltrialsregister.eu/ctr-search/trial/2012-000449-11/FI
35	2011-005840-87	##------ Thu Apr 13 11:45:19 2023 ------##	https://www.clinicaltrialsregister.eu/ctr-search/trial/2011-005840-87/DE
36	2011-005066-38	##------ Thu Apr 13 11:45:22 2023 ------##	https://www.clinicaltrialsregister.eu/ctr-search/trial/2011-005066-38/GB
37	2011-005082-21	##------ Thu Apr 13 11:45:24 2023 ------##	https://www.clinicaltrialsregister.eu/ctr-search/trial/2011-005082-21/DE
38	2012-004439-22	##------ Thu Apr 13 11:45:27 2023 ------##	https://www.clinicaltrialsregister.eu/ctr-search/trial/2012-004439-22/GB
39	2012-004439-22	##------ Thu Apr 13 11:45:30 2023 ------##	https://www.clinicaltrialsregister.eu/ctr-search/trial/2012-004439-22/BE
40	2012-004439-22	##------ Thu Apr 13 11:45:33 2023 ------##	https://www.clinicaltrialsregister.eu/ctr-search/trial/2012-004439-22/CZ
41	2012-004439-22	##------ Thu Apr 13 11:45:36 2023 ------##	https://www.clinicaltrialsregister.eu/ctr-search/trial/2012-004439-22/DE
42	2012-004439-22	##------ Thu Apr 13 11:45:39 2023 ------##	https://www.clinicaltrialsregister.eu/ctr-search/trial/2012-004439-22/PL
43	2012-002786-35	##------ Thu Apr 13 11:45:41 2023 ------##	https://www.clinicaltrialsregister.eu/ctr-search/trial/2012-002786-35/GB
44	2012-005629-65	##------ Thu Apr 13 11:45:44 2023 ------##	https://www.clinicaltrialsregister.eu/ctr-search/trial/2012-005629-65/GB
45	2012-000550-60	##------ Thu Apr 13 11:45:46 2023 ------##	https://www.clinicaltrialsregister.eu/ctr-search/trial/2012-000550-60/AT
46	2012-003741-15	##------ Thu Apr 13 11:45:48 2023 ------##	https://www.clinicaltrialsregister.eu/ctr-search/trial/2012-003741-15/DE
47	2011-001795-19	##------ Thu Apr 13 11:45:51 2023 ------##	https://www.clinicaltrialsregister.eu/ctr-search/trial/2011-001795-19/DE
48	2012-000309-60	##------ Thu Apr 13 11:45:54 2023 ------##	https://www.clinicaltrialsregister.eu/ctr-search/trial/2012-000309-60/SE
49	2013-001722-25	##------ Thu Apr 13 11:45:56 2023 ------##	https://www.clinicaltrialsregister.eu/ctr-search/trial/2013-001722-25/NL
50	2012-001144-22	##------ Thu Apr 13 11:45:59 2023 ------##	https://www.clinicaltrialsregister.eu/ctr-search/trial/2012-001144-22/FR
51	2013-002226-23	##------ Thu Apr 13 11:46:01 2023 ------##	https://www.clinicaltrialsregister.eu/ctr-search/trial/2013-002226-23/NO
52	2011-004368-31	##------ Thu Apr 13 11:46:03 2023 ------##	https://www.clinicaltrialsregister.eu/ctr-search/trial/2011-004368-31/HU
53	2011-004368-31	##------ Thu Apr 13 11:46:06 2023 ------##	https://www.clinicaltrialsregister.eu/ctr-search/trial/2011-004368-31/DE
54	2011-004368-31	##------ Thu Apr 13 11:46:08 2023 ------##	https://www.clinicaltrialsregister.eu/ctr-search/trial/2011-004368-31/BG
55	2011-004368-31	##------ Thu Apr 13 11:46:10 2023 ------##	https://www.clinicaltrialsregister.eu/ctr-search/trial/2011-004368-31/PL
56	2011-005279-18	##------ Thu Apr 13 11:46:12 2023 ------##	https://www.clinicaltrialsregister.eu/ctr-search/trial/2011-005279-18/GB
57	2009-014922-40	##------ Thu Apr 13 11:46:13 2023 ------##	https://www.clinicaltrialsregister.eu/ctr-search/trial/2009-014922-40/NL
58	2009-015316-17	##------ Thu Apr 13 11:46:15 2023 ------##	https://www.clinicaltrialsregister.eu/ctr-search/trial/2009-015316-17/NO
59	2011-004187-30	##------ Thu Apr 13 11:46:18 2023 ------##	https://www.clinicaltrialsregister.eu/ctr-search/trial/2011-004187-30/AT
60	2011-004187-30	##------ Thu Apr 13 11:46:20 2023 ------##	https://www.clinicaltrialsregister.eu/ctr-search/trial/2011-004187-30/DE
61	2013-003785-14	##------ Thu Apr 13 11:46:22 2023 ------##	https://www.clinicaltrialsregister.eu/ctr-search/trial/2013-003785-14/GB
62	2012-002255-42	##------ Thu Apr 13 11:46:24 2023 ------##	https://www.clinicaltrialsregister.eu/ctr-search/trial/2012-002255-42/GB
63	2013-002505-62	##------ Thu Apr 13 11:46:26 2023 ------##	https://www.clinicaltrialsregister.eu/ctr-search/trial/2013-002505-62/GB
64	2013-002539-13	##------ Thu Apr 13 11:46:28 2023 ------##	https://www.clinicaltrialsregister.eu/ctr-search/trial/2013-002539-13/DE
65	2013-003481-14	##------ Thu Apr 13 11:46:31 2023 ------##	https://www.clinicaltrialsregister.eu/ctr-search/trial/2013-003481-14/DK
66	2013-003488-71	##------ Thu Apr 13 11:46:33 2023 ------##	https://www.clinicaltrialsregister.eu/ctr-search/trial/2013-003488-71/GB
67	2013-004108-20	##------ Thu Apr 13 11:46:35 2023 ------##	https://www.clinicaltrialsregister.eu/ctr-search/trial/2013-004108-20/NL
68	2011-003025-10	##------ Thu Apr 13 11:46:37 2023 ------##	https://www.clinicaltrialsregister.eu/ctr-search/trial/2011-003025-10/GB
69	2010-020841-29	##------ Thu Apr 13 11:46:40 2023 ------##	https://www.clinicaltrialsregister.eu/ctr-search/trial/2010-020841-29/GB
70	2011-000919-22	##------ Thu Apr 13 11:46:43 2023 ------##	https://www.clinicaltrialsregister.eu/ctr-search/trial/2011-000919-22/GB
71	2011-004735-32	##------ Thu Apr 13 11:46:45 2023 ------##	https://www.clinicaltrialsregister.eu/ctr-search/trial/2011-004735-32/CZ
72	2010-023878-40	##------ Thu Apr 13 11:46:47 2023 ------##	https://www.clinicaltrialsregister.eu/ctr-search/trial/2010-023878-40/AT
73	2011-003254-90	##------ Thu Apr 13 11:46:49 2023 ------##	https://www.clinicaltrialsregister.eu/ctr-search/trial/2011-003254-90/GB
74	2012-003023-38	##------ Thu Apr 13 11:46:50 2023 ------##	https://www.clinicaltrialsregister.eu/ctr-search/trial/2012-003023-38/DE
75	2012-000756-34	##------ Thu Apr 13 11:46:52 2023 ------##	https://www.clinicaltrialsregister.eu/ctr-search/trial/2012-000756-34/DK
76	2014-000647-32	##------ Thu Apr 13 11:46:54 2023 ------##	https://www.clinicaltrialsregister.eu/ctr-search/trial/2014-000647-32/SE
77	2013-003301-26	##------ Thu Apr 13 11:46:56 2023 ------##	https://www.clinicaltrialsregister.eu/ctr-search/trial/2013-003301-26/GB
78	2013-004787-62	##------ Thu Apr 13 11:46:58 2023 ------##	https://www.clinicaltrialsregister.eu/ctr-search/trial/2013-004787-62/IT
79	2014-003644-12	##------ Thu Apr 13 11:47:00 2023 ------##	https://www.clinicaltrialsregister.eu/ctr-search/trial/2014-003644-12/DK
80	2017-000494-36	##------ Thu Apr 13 11:47:02 2023 ------##	https://www.clinicaltrialsregister.eu/ctr-search/trial/2017-000494-36/DE
81	2017-000494-36	##------ Thu Apr 13 11:47:04 2023 ------##	https://www.clinicaltrialsregister.eu/ctr-search/trial/2017-000494-36/FR
82	2014-003503-29	##------ Thu Apr 13 11:47:06 2023 ------##	https://www.clinicaltrialsregister.eu/ctr-search/trial/2014-003503-29/SK
83	2014-003503-29	##------ Thu Apr 13 11:47:09 2023 ------##	https://www.clinicaltrialsregister.eu/ctr-search/trial/2014-003503-29/HU
84	2014-004909-33	##------ Thu Apr 13 11:47:11 2023 ------##	https://www.clinicaltrialsregister.eu/ctr-search/trial/2014-004909-33/GB
85	2015-005406-11	##------ Thu Apr 13 11:47:13 2023 ------##	https://www.clinicaltrialsregister.eu/ctr-search/trial/2015-005406-11/DE
86	2015-005406-11	##------ Thu Apr 13 11:47:15 2023 ------##	https://www.clinicaltrialsregister.eu/ctr-search/trial/2015-005406-11/CZ
87	2014-005095-28	##------ Thu Apr 13 11:47:17 2023 ------##	https://www.clinicaltrialsregister.eu/ctr-search/trial/2014-005095-28/IT
88	2017-004978-34	##------ Thu Apr 13 11:47:19 2023 ------##	https://www.clinicaltrialsregister.eu/ctr-search/trial/2017-004978-34/FR
89	2013-005543-90	##------ Thu Apr 13 11:47:21 2023 ------##	https://www.clinicaltrialsregister.eu/ctr-search/trial/2013-005543-90/HU
90	2013-005543-90	##------ Thu Apr 13 11:47:23 2023 ------##	https://www.clinicaltrialsregister.eu/ctr-search/trial/2013-005543-90/DE
91	2013-005543-90	##------ Thu Apr 13 11:47:25 2023 ------##	https://www.clinicaltrialsregister.eu/ctr-search/trial/2013-005543-90/PL
92	2013-005543-90	##------ Thu Apr 13 11:47:27 2023 ------##	https://www.clinicaltrialsregister.eu/ctr-search/trial/2013-005543-90/BG
93	2013-005543-90	##------ Thu Apr 13 11:47:29 2023 ------##	https://www.clinicaltrialsregister.eu/ctr-search/trial/2013-005543-90/EE
94	2016-000376-26	##------ Thu Apr 13 11:47:31 2023 ------##	https://www.clinicaltrialsregister.eu/ctr-search/trial/2016-000376-26/GB
95	2017-002449-31	##------ Thu Apr 13 11:47:33 2023 ------##	https://www.clinicaltrialsregister.eu/ctr-search/trial/2017-002449-31/DE
96	2017-002449-31	##------ Thu Apr 13 11:47:35 2023 ------##	https://www.clinicaltrialsregister.eu/ctr-search/trial/2017-002449-31/AT
97	2020-001518-40	##------ Thu Apr 13 11:47:37 2023 ------##	https://www.clinicaltrialsregister.eu/ctr-search/trial/2020-001518-40/GB
98	2020-001109-22	##------ Thu Apr 13 11:47:39 2023 ------##	https://www.clinicaltrialsregister.eu/ctr-search/trial/2020-001109-22/GB
99	2015-005674-37	##------ Thu Apr 13 11:47:41 2023 ------##	https://www.clinicaltrialsregister.eu/ctr-search/trial/2015-005674-37/GB
100	2015-005674-37	##------ Thu Apr 13 11:47:43 2023 ------##	https://www.clinicaltrialsregister.eu/ctr-search/trial/2015-005674-37/DE
101	2016-000825-38	##------ Thu Apr 13 11:47:45 2023 ------##	https://www.clinicaltrialsregister.eu/ctr-search/trial/2016-000825-38/DE
102	2016-000593-38	##------ Thu Apr 13 11:47:47 2023 ------##	https://www.clinicaltrialsregister.eu/ctr-search/trial/2016-000593-38/ES
103	2016-000593-38	##------ Thu Apr 13 11:47:49 2023 ------##	https://www.clinicaltrialsregister.eu/ctr-search/trial/2016-000593-38/SK
104	2016-000593-38	##------ Thu Apr 13 11:47:51 2023 ------##	https://www.clinicaltrialsregister.eu/ctr-search/trial/2016-000593-38/LV
105	2016-000593-38	##------ Thu Apr 13 11:47:53 2023 ------##	https://www.clinicaltrialsregister.eu/ctr-search/trial/2016-000593-38/PL
106	2016-000593-38	##------ Thu Apr 13 11:47:56 2023 ------##	https://www.clinicaltrialsregister.eu/ctr-search/trial/2016-000593-38/BG
107	2013-004615-45	##------ Thu Apr 13 11:47:58 2023 ------##	https://www.clinicaltrialsregister.eu/ctr-search/trial/2013-004615-45/HU
108	2013-004615-45	##------ Thu Apr 13 11:48:00 2023 ------##	https://www.clinicaltrialsregister.eu/ctr-search/trial/2013-004615-45/BG
109	2013-004615-45	##------ Thu Apr 13 11:48:02 2023 ------##	https://www.clinicaltrialsregister.eu/ctr-search/trial/2013-004615-45/3rd
110	2017-001351-31	##------ Thu Apr 13 11:48:04 2023 ------##	https://www.clinicaltrialsregister.eu/ctr-search/trial/2017-001351-31/GB
111	2017-000724-10	##------ Thu Apr 13 11:48:06 2023 ------##	https://www.clinicaltrialsregister.eu/ctr-search/trial/2017-000724-10/NL
112	2019-001563-74	##------ Thu Apr 13 11:48:08 2023 ------##	https://www.clinicaltrialsregister.eu/ctr-search/trial/2019-001563-74/FR
113	2014-004419-35	##------ Thu Apr 13 11:48:10 2023 ------##	https://www.clinicaltrialsregister.eu/ctr-search/trial/2014-004419-35/GB
114	2016-001223-31	##------ Thu Apr 13 11:48:12 2023 ------##	https://www.clinicaltrialsregister.eu/ctr-search/trial/2016-001223-31/GB
115	2016-000903-10	##------ Thu Apr 13 11:48:13 2023 ------##	https://www.clinicaltrialsregister.eu/ctr-search/trial/2016-000903-10/FI
116	2016-001853-41	##------ Thu Apr 13 11:48:15 2023 ------##	https://www.clinicaltrialsregister.eu/ctr-search/trial/2016-001853-41/NL
117	2014-002209-39	##------ Thu Apr 13 11:48:17 2023 ------##	https://www.clinicaltrialsregister.eu/ctr-search/trial/2014-002209-39/NL
118	2016-004529-17	##------ Thu Apr 13 11:48:20 2023 ------##	https://www.clinicaltrialsregister.eu/ctr-search/trial/2016-004529-17/GB
119	2016-004529-17	##------ Thu Apr 13 11:48:23 2023 ------##	https://www.clinicaltrialsregister.eu/ctr-search/trial/2016-004529-17/ES
120	2016-002597-12	##------ Thu Apr 13 11:48:24 2023 ------##	https://www.clinicaltrialsregister.eu/ctr-search/trial/2016-002597-12/IT
121	2018-004299-37	##------ Thu Apr 13 11:48:27 2023 ------##	https://www.clinicaltrialsregister.eu/ctr-search/trial/2018-004299-37/IT
122	2016-003973-16	##------ Thu Apr 13 11:48:29 2023 ------##	https://www.clinicaltrialsregister.eu/ctr-search/trial/2016-003973-16/NL
123	2018-000580-90	##------ Thu Apr 13 11:48:31 2023 ------##	https://www.clinicaltrialsregister.eu/ctr-search/trial/2018-000580-90/IT
124	2015-000411-40	##------ Thu Apr 13 11:48:33 2023 ------##	https://www.clinicaltrialsregister.eu/ctr-search/trial/2015-000411-40/AT
125	2015-004898-32	##------ Thu Apr 13 11:48:34 2023 ------##	https://www.clinicaltrialsregister.eu/ctr-search/trial/2015-004898-32/3rd
126	2017-000801-19	##------ Thu Apr 13 11:48:36 2023 ------##	https://www.clinicaltrialsregister.eu/ctr-search/trial/2017-000801-19/IT
127	2020-004053-76	##------ Thu Apr 13 11:48:40 2023 ------##	https://www.clinicaltrialsregister.eu/ctr-search/trial/2020-004053-76/NL
128	2016-002576-27	##------ Thu Apr 13 11:48:42 2023 ------##	https://www.clinicaltrialsregister.eu/ctr-search/trial/2016-002576-27/FR
129	2016-005083-34	##------ Thu Apr 13 11:48:43 2023 ------##	https://www.clinicaltrialsregister.eu/ctr-search/trial/2016-005083-34/NL
130	2018-000875-34	##------ Thu Apr 13 11:48:45 2023 ------##	https://www.clinicaltrialsregister.eu/ctr-search/trial/2018-000875-34/DK
131	2015-002416-33	##------ Thu Apr 13 11:48:47 2023 ------##	https://www.clinicaltrialsregister.eu/ctr-search/trial/2015-002416-33/FR
132	2016-002691-27	##------ Thu Apr 13 11:48:49 2023 ------##	https://www.clinicaltrialsregister.eu/ctr-search/trial/2016-002691-27/NL
133	2017-003029-14	##------ Thu Apr 13 11:48:51 2023 ------##	https://www.clinicaltrialsregister.eu/ctr-search/trial/2017-003029-14/GB
134	2016-001440-18	##------ Thu Apr 13 11:48:53 2023 ------##	https://www.clinicaltrialsregister.eu/ctr-search/trial/2016-001440-18/NL
135	2018-004202-25	##------ Thu Apr 13 11:48:55 2023 ------##	https://www.clinicaltrialsregister.eu/ctr-search/trial/2018-004202-25/ES
136	2018-001133-40	##------ Thu Apr 13 11:48:57 2023 ------##	https://www.clinicaltrialsregister.eu/ctr-search/trial/2018-001133-40/GB
137	2012-003620-20	##------ Thu Apr 13 11:48:59 2023 ------##	https://www.clinicaltrialsregister.eu/ctr-search/trial/2012-003620-20/FR
138	2016-000684-16	##------ Thu Apr 13 11:49:01 2023 ------##	https://www.clinicaltrialsregister.eu/ctr-search/trial/2016-000684-16/NO
139	2016-002109-20	##------ Thu Apr 13 11:49:02 2023 ------##	https://www.clinicaltrialsregister.eu/ctr-search/trial/2016-002109-20/3rd
140	2016-004936-39	##------ Thu Apr 13 11:49:05 2023 ------##	https://www.clinicaltrialsregister.eu/ctr-search/trial/2016-004936-39/DK
141	2015-004900-44	##------ Thu Apr 13 11:49:06 2023 ------##	https://www.clinicaltrialsregister.eu/ctr-search/trial/2015-004900-44/3rd
142	2017-004564-35	##------ Thu Apr 13 11:49:08 2023 ------##	https://www.clinicaltrialsregister.eu/ctr-search/trial/2017-004564-35/SE
143	2017-004564-35	##------ Thu Apr 13 11:49:10 2023 ------##	https://www.clinicaltrialsregister.eu/ctr-search/trial/2017-004564-35/NL
144	2017-004564-35	##------ Thu Apr 13 11:49:12 2023 ------##	https://www.clinicaltrialsregister.eu/ctr-search/trial/2017-004564-35/ES
145	2017-004564-35	##------ Thu Apr 13 11:49:14 2023 ------##	https://www.clinicaltrialsregister.eu/ctr-search/trial/2017-004564-35/PL
146	2018-002701-59	##------ Thu Apr 13 11:49:16 2023 ------##	https://www.clinicaltrialsregister.eu/ctr-search/trial/2018-002701-59/ES
147	2019-002369-36	##------ Thu Apr 13 11:49:18 2023 ------##	https://www.clinicaltrialsregister.eu/ctr-search/trial/2019-002369-36/ES
148	2016-004012-35	##------ Thu Apr 13 11:49:19 2023 ------##	https://www.clinicaltrialsregister.eu/ctr-search/trial/2016-004012-35/AT
149	2016-001411-20	##------ Thu Apr 13 11:49:22 2023 ------##	https://www.clinicaltrialsregister.eu/ctr-search/trial/2016-001411-20/GB
150	2016-001411-20	##------ Thu Apr 13 11:49:24 2023 ------##	https://www.clinicaltrialsregister.eu/ctr-search/trial/2016-001411-20/DE
151	2017-000263-32	##------ Thu Apr 13 11:49:27 2023 ------##	https://www.clinicaltrialsregister.eu/ctr-search/trial/2017-000263-32/3rd
152	2017-002410-31	##------ Thu Apr 13 11:49:29 2023 ------##	https://www.clinicaltrialsregister.eu/ctr-search/trial/2017-002410-31/ES
153	2017-003903-23	##------ Thu Apr 13 11:49:31 2023 ------##	https://www.clinicaltrialsregister.eu/ctr-search/trial/2017-003903-23/FR
154	2017-003008-30	##------ Thu Apr 13 11:49:33 2023 ------##	https://www.clinicaltrialsregister.eu/ctr-search/trial/2017-003008-30/GB
155	2015-003943-20	##------ Thu Apr 13 11:49:36 2023 ------##	https://www.clinicaltrialsregister.eu/ctr-search/trial/2015-003943-20/DE
156	2015-003943-20	##------ Thu Apr 13 11:49:38 2023 ------##	https://www.clinicaltrialsregister.eu/ctr-search/trial/2015-003943-20/GB
157	2015-003943-20	##------ Thu Apr 13 11:49:39 2023 ------##	https://www.clinicaltrialsregister.eu/ctr-search/trial/2015-003943-20/IT
158	2015-004429-15	##------ Thu Apr 13 11:49:41 2023 ------##	https://www.clinicaltrialsregister.eu/ctr-search/trial/2015-004429-15/ES
159	2015-002061-29	##------ Thu Apr 13 11:49:43 2023 ------##	https://www.clinicaltrialsregister.eu/ctr-search/trial/2015-002061-29/ES
160	2016-000238-23	##------ Thu Apr 13 11:49:45 2023 ------##	https://www.clinicaltrialsregister.eu/ctr-search/trial/2016-000238-23/NL
161	2017-003057-42	##------ Thu Apr 13 11:49:47 2023 ------##	https://www.clinicaltrialsregister.eu/ctr-search/trial/2017-003057-42/DE
162	2017-002849-30	##------ Thu Apr 13 11:49:49 2023 ------##	https://www.clinicaltrialsregister.eu/ctr-search/trial/2017-002849-30/3rd
163	2015-003625-34	##------ Thu Apr 13 11:49:51 2023 ------##	https://www.clinicaltrialsregister.eu/ctr-search/trial/2015-003625-34/FI
164	2015-003625-34	##------ Thu Apr 13 11:49:53 2023 ------##	https://www.clinicaltrialsregister.eu/ctr-search/trial/2015-003625-34/ES
165	2015-003625-34	##------ Thu Apr 13 11:49:55 2023 ------##	https://www.clinicaltrialsregister.eu/ctr-search/trial/2015-003625-34/NL
166	2015-003625-34	##------ Thu Apr 13 11:49:57 2023 ------##	https://www.clinicaltrialsregister.eu/ctr-search/trial/2015-003625-34/DE
167	2015-003625-34	##------ Thu Apr 13 11:49:59 2023 ------##	https://www.clinicaltrialsregister.eu/ctr-search/trial/2015-003625-34/BE
168	2015-003625-34	##------ Thu Apr 13 11:50:01 2023 ------##	https://www.clinicaltrialsregister.eu/ctr-search/trial/2015-003625-34/CZ
169	2015-003625-34	##------ Thu Apr 13 11:50:03 2023 ------##	https://www.clinicaltrialsregister.eu/ctr-search/trial/2015-003625-34/FR
170	2016-002112-41	##------ Thu Apr 13 11:50:05 2023 ------##	https://www.clinicaltrialsregister.eu/ctr-search/trial/2016-002112-41/SE
171	2016-001264-11	##------ Thu Apr 13 11:50:07 2023 ------##	https://www.clinicaltrialsregister.eu/ctr-search/trial/2016-001264-11/DE
172	2016-003937-62	##------ Thu Apr 13 11:50:09 2023 ------##	https://www.clinicaltrialsregister.eu/ctr-search/trial/2016-003937-62/HU
173	2016-003937-62	##------ Thu Apr 13 11:50:11 2023 ------##	https://www.clinicaltrialsregister.eu/ctr-search/trial/2016-003937-62/ES
174	2016-003937-62	##------ Thu Apr 13 11:50:13 2023 ------##	https://www.clinicaltrialsregister.eu/ctr-search/trial/2016-003937-62/PL
175	2016-005111-40	##------ Thu Apr 13 11:50:15 2023 ------##	https://www.clinicaltrialsregister.eu/ctr-search/trial/2016-005111-40/3rd
176	2017-000611-17	##------ Thu Apr 13 11:50:16 2023 ------##	https://www.clinicaltrialsregister.eu/ctr-search/trial/2017-000611-17/3rd
177	2019-000608-14	##------ Thu Apr 13 11:50:18 2023 ------##	https://www.clinicaltrialsregister.eu/ctr-search/trial/2019-000608-14/EE
178	2016-000608-27	##------ Thu Apr 13 11:50:20 2023 ------##	https://www.clinicaltrialsregister.eu/ctr-search/trial/2016-000608-27/DK
179	2014-003833-24	##------ Thu Apr 13 11:50:22 2023 ------##	https://www.clinicaltrialsregister.eu/ctr-search/trial/2014-003833-24/AT
180	2016-000473-20	##------ Thu Apr 13 11:50:25 2023 ------##	https://www.clinicaltrialsregister.eu/ctr-search/trial/2016-000473-20/HR
181	2017-003629-13	##------ Thu Apr 13 11:50:27 2023 ------##	https://www.clinicaltrialsregister.eu/ctr-search/trial/2017-003629-13/GB
182	2019-001974-27	##------ Thu Apr 13 11:50:28 2023 ------##	https://www.clinicaltrialsregister.eu/ctr-search/trial/2019-001974-27/ES
183	2019-002956-18	##------ Thu Apr 13 11:50:31 2023 ------##	https://www.clinicaltrialsregister.eu/ctr-search/trial/2019-002956-18/ES
184	2016-001586-87	##------ Thu Apr 13 11:50:33 2023 ------##	https://www.clinicaltrialsregister.eu/ctr-search/trial/2016-001586-87/GB
185	2016-003248-34	##------ Thu Apr 13 11:50:34 2023 ------##	https://www.clinicaltrialsregister.eu/ctr-search/trial/2016-003248-34/3rd
186	2017-000755-97	##------ Thu Apr 13 11:50:36 2023 ------##	https://www.clinicaltrialsregister.eu/ctr-search/trial/2017-000755-97/3rd
187	2017-004903-33	##------ Thu Apr 13 11:50:39 2023 ------##	https://www.clinicaltrialsregister.eu/ctr-search/trial/2017-004903-33/GB
188	2019-003486-17	##------ Thu Apr 13 11:50:40 2023 ------##	https://www.clinicaltrialsregister.eu/ctr-search/trial/2019-003486-17/ES
189	2018-000010-38	##------ Thu Apr 13 11:50:42 2023 ------##	https://www.clinicaltrialsregister.eu/ctr-search/trial/2018-000010-38/AT
190	2018-000299-13	##------ Thu Apr 13 11:50:44 2023 ------##	https://www.clinicaltrialsregister.eu/ctr-search/trial/2018-000299-13/BE
191	2018-000299-13	##------ Thu Apr 13 11:50:46 2023 ------##	https://www.clinicaltrialsregister.eu/ctr-search/trial/2018-000299-13/LU
192	2019-001399-13	##------ Thu Apr 13 11:50:48 2023 ------##	https://www.clinicaltrialsregister.eu/ctr-search/trial/2019-001399-13/FR
193	2015-002296-18	##------ Thu Apr 13 11:50:50 2023 ------##	https://www.clinicaltrialsregister.eu/ctr-search/trial/2015-002296-18/DK
194	2017-000094-36	##------ Thu Apr 13 11:50:52 2023 ------##	https://www.clinicaltrialsregister.eu/ctr-search/trial/2017-000094-36/SE
195	2017-001556-67	##------ Thu Apr 13 11:50:53 2023 ------##	https://www.clinicaltrialsregister.eu/ctr-search/trial/2017-001556-67/BE
196	2017-000605-20	##------ Thu Apr 13 11:50:55 2023 ------##	https://www.clinicaltrialsregister.eu/ctr-search/trial/2017-000605-20/ES
197	2018-000307-17	##------ Thu Apr 13 11:50:57 2023 ------##	https://www.clinicaltrialsregister.eu/ctr-search/trial/2018-000307-17/FR
198	2018-000016-19	##------ Thu Apr 13 11:50:59 2023 ------##	https://www.clinicaltrialsregister.eu/ctr-search/trial/2018-000016-19/BE
199	2018-000482-36	##------ Thu Apr 13 11:51:01 2023 ------##	https://www.clinicaltrialsregister.eu/ctr-search/trial/2018-000482-36/ES
200	2014-004961-26	##------ Thu Apr 13 11:51:03 2023 ------##	https://www.clinicaltrialsregister.eu/ctr-search/trial/2014-004961-26/ES
201	2014-004961-26	##------ Thu Apr 13 11:51:04 2023 ------##	https://www.clinicaltrialsregister.eu/ctr-search/trial/2014-004961-26/AT
202	2015-005742-58	##------ Thu Apr 13 11:51:06 2023 ------##	https://www.clinicaltrialsregister.eu/ctr-search/trial/2015-005742-58/BE
203	2015-004136-36	##------ Thu Apr 13 11:51:08 2023 ------##	https://www.clinicaltrialsregister.eu/ctr-search/trial/2015-004136-36/NL
204	2015-004136-36	##------ Thu Apr 13 11:51:10 2023 ------##	https://www.clinicaltrialsregister.eu/ctr-search/trial/2015-004136-36/GB
205	2015-004136-36	##------ Thu Apr 13 11:51:12 2023 ------##	https://www.clinicaltrialsregister.eu/ctr-search/trial/2015-004136-36/DE
206	2015-004136-36	##------ Thu Apr 13 11:51:14 2023 ------##	https://www.clinicaltrialsregister.eu/ctr-search/trial/2015-004136-36/PL
207	2016-000502-11	##------ Thu Apr 13 11:51:17 2023 ------##	https://www.clinicaltrialsregister.eu/ctr-search/trial/2016-000502-11/GB
208	2020-003410-12	##------ Thu Apr 13 11:51:19 2023 ------##	https://www.clinicaltrialsregister.eu/ctr-search/trial/2020-003410-12/GB
209	2015-004551-43	##------ Thu Apr 13 11:51:21 2023 ------##	https://www.clinicaltrialsregister.eu/ctr-search/trial/2015-004551-43/AT
210	2016-001800-49	##------ Thu Apr 13 11:51:23 2023 ------##	https://www.clinicaltrialsregister.eu/ctr-search/trial/2016-001800-49/HU
211	2016-001800-49	##------ Thu Apr 13 11:51:25 2023 ------##	https://www.clinicaltrialsregister.eu/ctr-search/trial/2016-001800-49/SK
212	2015-005439-41	##------ Thu Apr 13 11:51:27 2023 ------##	https://www.clinicaltrialsregister.eu/ctr-search/trial/2015-005439-41/PL
213	2017-000384-32	##------ Thu Apr 13 11:51:29 2023 ------##	https://www.clinicaltrialsregister.eu/ctr-search/trial/2017-000384-32/BG
214	2017-000384-32	##------ Thu Apr 13 11:51:31 2023 ------##	https://www.clinicaltrialsregister.eu/ctr-search/trial/2017-000384-32/CZ
215	2017-001915-35	##------ Thu Apr 13 11:51:32 2023 ------##	https://www.clinicaltrialsregister.eu/ctr-search/trial/2017-001915-35/AT
216	2016-005031-32	##------ Thu Apr 13 11:51:36 2023 ------##	https://www.clinicaltrialsregister.eu/ctr-search/trial/2016-005031-32/FI
217	2017-003793-13	##------ Thu Apr 13 11:51:38 2023 ------##	https://www.clinicaltrialsregister.eu/ctr-search/trial/2017-003793-13/FR
218	2018-002076-41	##------ Thu Apr 13 11:51:39 2023 ------##	https://www.clinicaltrialsregister.eu/ctr-search/trial/2018-002076-41/GB
219	2012-002993-29	##------ Thu Apr 13 11:51:41 2023 ------##	https://www.clinicaltrialsregister.eu/ctr-search/trial/2012-002993-29/BE
220	2015-003198-14	##------ Thu Apr 13 11:51:43 2023 ------##	https://www.clinicaltrialsregister.eu/ctr-search/trial/2015-003198-14/GB
221	2015-001006-34	##------ Thu Apr 13 11:51:45 2023 ------##	https://www.clinicaltrialsregister.eu/ctr-search/trial/2015-001006-34/NL
222	2017-004202-18	##------ Thu Apr 13 11:51:47 2023 ------##	https://www.clinicaltrialsregister.eu/ctr-search/trial/2017-004202-18/ES
223	2017-000990-35	##------ Thu Apr 13 11:51:49 2023 ------##	https://www.clinicaltrialsregister.eu/ctr-search/trial/2017-000990-35/IT
224	2015-005527-12	##------ Thu Apr 13 11:51:51 2023 ------##	https://www.clinicaltrialsregister.eu/ctr-search/trial/2015-005527-12/NL
225	2015-002190-37	##------ Thu Apr 13 11:51:52 2023 ------##	https://www.clinicaltrialsregister.eu/ctr-search/trial/2015-002190-37/FR
226	2016-000375-25	##------ Thu Apr 13 11:51:55 2023 ------##	https://www.clinicaltrialsregister.eu/ctr-search/trial/2016-000375-25/SE
227	2015-005019-34	##------ Thu Apr 13 11:51:57 2023 ------##	https://www.clinicaltrialsregister.eu/ctr-search/trial/2015-005019-34/NL
228	2015-005019-34	##------ Thu Apr 13 11:51:59 2023 ------##	https://www.clinicaltrialsregister.eu/ctr-search/trial/2015-005019-34/BE
229	2015-005019-34	##------ Thu Apr 13 11:52:02 2023 ------##	https://www.clinicaltrialsregister.eu/ctr-search/trial/2015-005019-34/ES
230	2016-004680-39	##------ Thu Apr 13 11:52:04 2023 ------##	https://www.clinicaltrialsregister.eu/ctr-search/trial/2016-004680-39/GB
231	2017-001678-40	##------ Thu Apr 13 11:52:06 2023 ------##	https://www.clinicaltrialsregister.eu/ctr-search/trial/2017-001678-40/3rd
232	2016-004318-82	##------ Thu Apr 13 11:52:09 2023 ------##	https://www.clinicaltrialsregister.eu/ctr-search/trial/2016-004318-82/3rd
233	2019-002288-84	##------ Thu Apr 13 11:52:11 2023 ------##	https://www.clinicaltrialsregister.eu/ctr-search/trial/2019-002288-84/BE
234	2019-002743-26	##------ Thu Apr 13 11:52:13 2023 ------##	https://www.clinicaltrialsregister.eu/ctr-search/trial/2019-002743-26/NL
235	2019-000972-40	##------ Thu Apr 13 11:52:15 2023 ------##	https://www.clinicaltrialsregister.eu/ctr-search/trial/2019-000972-40/DE
236	2020-001364-29	##------ Thu Apr 13 11:52:16 2023 ------##	https://www.clinicaltrialsregister.eu/ctr-search/trial/2020-001364-29/ES
237	2014-003116-37	##------ Thu Apr 13 11:52:18 2023 ------##	https://www.clinicaltrialsregister.eu/ctr-search/trial/2014-003116-37/NO
238	2016-003820-22	##------ Thu Apr 13 11:52:20 2023 ------##	https://www.clinicaltrialsregister.eu/ctr-search/trial/2016-003820-22/NL
239	2016-003732-20	##------ Thu Apr 13 11:52:22 2023 ------##	https://www.clinicaltrialsregister.eu/ctr-search/trial/2016-003732-20/ES
240	2016-000556-95	##------ Thu Apr 13 11:52:24 2023 ------##	https://www.clinicaltrialsregister.eu/ctr-search/trial/2016-000556-95/GB
241	2016-000556-95	##------ Thu Apr 13 11:52:26 2023 ------##	https://www.clinicaltrialsregister.eu/ctr-search/trial/2016-000556-95/FR
242	2016-000556-95	##------ Thu Apr 13 11:52:28 2023 ------##	https://www.clinicaltrialsregister.eu/ctr-search/trial/2016-000556-95/PL
243	2016-002543-41	##------ Thu Apr 13 11:52:30 2023 ------##	https://www.clinicaltrialsregister.eu/ctr-search/trial/2016-002543-41/ES
244	2016-002543-41	##------ Thu Apr 13 11:52:32 2023 ------##	https://www.clinicaltrialsregister.eu/ctr-search/trial/2016-002543-41/BE
245	2019-004791-19	##------ Thu Apr 13 11:52:34 2023 ------##	https://www.clinicaltrialsregister.eu/ctr-search/trial/2019-004791-19/GB
246	2015-005540-34	##------ Thu Apr 13 11:52:36 2023 ------##	https://www.clinicaltrialsregister.eu/ctr-search/trial/2015-005540-34/BG
247	2015-003537-99	##------ Thu Apr 13 11:52:37 2023 ------##	https://www.clinicaltrialsregister.eu/ctr-search/trial/2015-003537-99/3rd
248	2016-005023-92	##------ Thu Apr 13 11:52:39 2023 ------##	https://www.clinicaltrialsregister.eu/ctr-search/trial/2016-005023-92/3rd
249	2017-002183-41	##------ Thu Apr 13 11:52:41 2023 ------##	https://www.clinicaltrialsregister.eu/ctr-search/trial/2017-002183-41/NL
250	2016-001977-34	##------ Thu Apr 13 11:52:43 2023 ------##	https://www.clinicaltrialsregister.eu/ctr-search/trial/2016-001977-34/FR
251	2017-004527-67	##------ Thu Apr 13 11:52:45 2023 ------##	https://www.clinicaltrialsregister.eu/ctr-search/trial/2017-004527-67/LV
252	2017-004527-67	##------ Thu Apr 13 11:52:47 2023 ------##	https://www.clinicaltrialsregister.eu/ctr-search/trial/2017-004527-67/EE
253	2016-000754-35	##------ Thu Apr 13 11:52:48 2023 ------##	https://www.clinicaltrialsregister.eu/ctr-search/trial/2016-000754-35/GB
254	2020-001156-18	##------ Thu Apr 13 11:52:50 2023 ------##	https://www.clinicaltrialsregister.eu/ctr-search/trial/2020-001156-18/ES
255	2020-003280-26	##------ Thu Apr 13 11:52:52 2023 ------##	https://www.clinicaltrialsregister.eu/ctr-search/trial/2020-003280-26/GB
256	2019-005039-94	##------ Thu Apr 13 11:52:54 2023 ------##	https://www.clinicaltrialsregister.eu/ctr-search/trial/2019-005039-94/FR
257	2016-002255-25	##------ Thu Apr 13 11:52:56 2023 ------##	https://www.clinicaltrialsregister.eu/ctr-search/trial/2016-002255-25/DK
258	2017-004376-64	##------ Thu Apr 13 11:52:58 2023 ------##	https://www.clinicaltrialsregister.eu/ctr-search/trial/2017-004376-64/SE
259	2017-004489-88	##------ Thu Apr 13 11:53:00 2023 ------##	https://www.clinicaltrialsregister.eu/ctr-search/trial/2017-004489-88/FR
260	2018-000019-26	##------ Thu Apr 13 11:53:02 2023 ------##	https://www.clinicaltrialsregister.eu/ctr-search/trial/2018-000019-26/GB
261	2018-002368-18	##------ Thu Apr 13 11:53:04 2023 ------##	https://www.clinicaltrialsregister.eu/ctr-search/trial/2018-002368-18/ES
262	2015-002613-30	##------ Thu Apr 13 11:53:06 2023 ------##	https://www.clinicaltrialsregister.eu/ctr-search/trial/2015-002613-30/3rd
263	2015-003910-26	##------ Thu Apr 13 11:53:08 2023 ------##	https://www.clinicaltrialsregister.eu/ctr-search/trial/2015-003910-26/PT
264	2015-004472-30	##------ Thu Apr 13 11:53:10 2023 ------##	https://www.clinicaltrialsregister.eu/ctr-search/trial/2015-004472-30/IT
265	2015-004472-30	##------ Thu Apr 13 11:53:12 2023 ------##	https://www.clinicaltrialsregister.eu/ctr-search/trial/2015-004472-30/ES
266	2019-004063-49	##------ Thu Apr 13 11:53:14 2023 ------##	https://www.clinicaltrialsregister.eu/ctr-search/trial/2019-004063-49/3rd
267	2018-000156-18	##------ Thu Apr 13 11:53:15 2023 ------##	https://www.clinicaltrialsregister.eu/ctr-search/trial/2018-000156-18/GB
268	2018-000156-18	##------ Thu Apr 13 11:53:18 2023 ------##	https://www.clinicaltrialsregister.eu/ctr-search/trial/2018-000156-18/ES
269	2018-000156-18	##------ Thu Apr 13 11:53:20 2023 ------##	https://www.clinicaltrialsregister.eu/ctr-search/trial/2018-000156-18/FR
270	2015-004745-70	##------ Thu Apr 13 11:53:22 2023 ------##	https://www.clinicaltrialsregister.eu/ctr-search/trial/2015-004745-70/NL
271	2018-002939-21	##------ Thu Apr 13 11:53:24 2023 ------##	https://www.clinicaltrialsregister.eu/ctr-search/trial/2018-002939-21/DE
272	2019-003135-36	##------ Thu Apr 13 11:53:26 2023 ------##	https://www.clinicaltrialsregister.eu/ctr-search/trial/2019-003135-36/3rd
273	2018-001904-12	##------ Thu Apr 13 11:53:28 2023 ------##	https://www.clinicaltrialsregister.eu/ctr-search/trial/2018-001904-12/GB
274	2016-000623-73	##------ Thu Apr 13 11:53:30 2023 ------##	https://www.clinicaltrialsregister.eu/ctr-search/trial/2016-000623-73/ES
275	2017-002293-39	##------ Thu Apr 13 11:53:32 2023 ------##	https://www.clinicaltrialsregister.eu/ctr-search/trial/2017-002293-39/ES
276	2017-002293-39	##------ Thu Apr 13 11:53:33 2023 ------##	https://www.clinicaltrialsregister.eu/ctr-search/trial/2017-002293-39/NL
277	2017-003411-19	##------ Thu Apr 13 11:53:35 2023 ------##	https://www.clinicaltrialsregister.eu/ctr-search/trial/2017-003411-19/CZ
278	2017-004175-31	##------ Thu Apr 13 11:53:37 2023 ------##	https://www.clinicaltrialsregister.eu/ctr-search/trial/2017-004175-31/BE
279	2016-004486-37	##------ Thu Apr 13 11:53:39 2023 ------##	https://www.clinicaltrialsregister.eu/ctr-search/trial/2016-004486-37/NL
280	2017-004348-39	##------ Thu Apr 13 11:53:41 2023 ------##	https://www.clinicaltrialsregister.eu/ctr-search/trial/2017-004348-39/FR
281	2013-001790-25	##------ Thu Apr 13 11:53:43 2023 ------##	https://www.clinicaltrialsregister.eu/ctr-search/trial/2013-001790-25/AT
282	2013-001790-25	##------ Thu Apr 13 11:53:45 2023 ------##	https://www.clinicaltrialsregister.eu/ctr-search/trial/2013-001790-25/DE
283	2013-001790-25	##------ Thu Apr 13 11:53:47 2023 ------##	https://www.clinicaltrialsregister.eu/ctr-search/trial/2013-001790-25/CZ
284	2013-001790-25	##------ Thu Apr 13 11:53:49 2023 ------##	https://www.clinicaltrialsregister.eu/ctr-search/trial/2013-001790-25/SK
285	2013-001790-25	##------ Thu Apr 13 11:53:51 2023 ------##	https://www.clinicaltrialsregister.eu/ctr-search/trial/2013-001790-25/LT
286	2013-001790-25	##------ Thu Apr 13 11:53:53 2023 ------##	https://www.clinicaltrialsregister.eu/ctr-search/trial/2013-001790-25/PL
287	2016-001242-25	##------ Thu Apr 13 11:53:55 2023 ------##	https://www.clinicaltrialsregister.eu/ctr-search/trial/2016-001242-25/DE
288	2017-000971-97	##------ Thu Apr 13 11:53:58 2023 ------##	https://www.clinicaltrialsregister.eu/ctr-search/trial/2017-000971-97/DE
289	2017-000971-97	##------ Thu Apr 13 11:54:00 2023 ------##	https://www.clinicaltrialsregister.eu/ctr-search/trial/2017-000971-97/ES
290	2017-003687-12	##------ Thu Apr 13 11:54:02 2023 ------##	https://www.clinicaltrialsregister.eu/ctr-search/trial/2017-003687-12/SE
291	2017-001185-20	##------ Thu Apr 13 11:54:04 2023 ------##	https://www.clinicaltrialsregister.eu/ctr-search/trial/2017-001185-20/GB
292	2014-000304-96	##------ Thu Apr 13 11:54:06 2023 ------##	https://www.clinicaltrialsregister.eu/ctr-search/trial/2014-000304-96/NL
293	2015-004297-14	##------ Thu Apr 13 11:54:08 2023 ------##	https://www.clinicaltrialsregister.eu/ctr-search/trial/2015-004297-14/NL
294	2016-002826-35	##------ Thu Apr 13 11:54:10 2023 ------##	https://www.clinicaltrialsregister.eu/ctr-search/trial/2016-002826-35/EE
295	2016-002826-35	##------ Thu Apr 13 11:54:12 2023 ------##	https://www.clinicaltrialsregister.eu/ctr-search/trial/2016-002826-35/SK
296	2016-002826-35	##------ Thu Apr 13 11:54:14 2023 ------##	https://www.clinicaltrialsregister.eu/ctr-search/trial/2016-002826-35/HU
297	2016-002826-35	##------ Thu Apr 13 11:54:16 2023 ------##	https://www.clinicaltrialsregister.eu/ctr-search/trial/2016-002826-35/GB
298	2016-002826-35	##------ Thu Apr 13 11:54:18 2023 ------##	https://www.clinicaltrialsregister.eu/ctr-search/trial/2016-002826-35/PL
299	2016-002826-35	##------ Thu Apr 13 11:54:20 2023 ------##	https://www.clinicaltrialsregister.eu/ctr-search/trial/2016-002826-35/BG
300	2017-000369-54	##------ Thu Apr 13 11:54:22 2023 ------##	https://www.clinicaltrialsregister.eu/ctr-search/trial/2017-000369-54/NL
301	2017-000841-28	##------ Thu Apr 13 11:54:24 2023 ------##	https://www.clinicaltrialsregister.eu/ctr-search/trial/2017-000841-28/NL
302	2015-005765-23	##------ Thu Apr 13 11:54:26 2023 ------##	https://www.clinicaltrialsregister.eu/ctr-search/trial/2015-005765-23/NL
303	2017-000892-10	##------ Thu Apr 13 11:54:28 2023 ------##	https://www.clinicaltrialsregister.eu/ctr-search/trial/2017-000892-10/DE
304	2017-000892-10	##------ Thu Apr 13 11:54:30 2023 ------##	https://www.clinicaltrialsregister.eu/ctr-search/trial/2017-000892-10/BE
305	2017-000892-10	##------ Thu Apr 13 11:54:32 2023 ------##	https://www.clinicaltrialsregister.eu/ctr-search/trial/2017-000892-10/DK
306	2017-000892-10	##------ Thu Apr 13 11:54:34 2023 ------##	https://www.clinicaltrialsregister.eu/ctr-search/trial/2017-000892-10/GR
307	2014-004036-19	##------ Thu Apr 13 11:54:36 2023 ------##	https://www.clinicaltrialsregister.eu/ctr-search/trial/2014-004036-19/DE
308	2013-004380-31	##------ Thu Apr 13 11:54:38 2023 ------##	https://www.clinicaltrialsregister.eu/ctr-search/trial/2013-004380-31/GB
309	2013-004380-31	##------ Thu Apr 13 11:54:40 2023 ------##	https://www.clinicaltrialsregister.eu/ctr-search/trial/2013-004380-31/DE
310	2015-005473-20	##------ Thu Apr 13 11:54:42 2023 ------##	https://www.clinicaltrialsregister.eu/ctr-search/trial/2015-005473-20/BE
311	2015-004155-43	##------ Thu Apr 13 11:54:44 2023 ------##	https://www.clinicaltrialsregister.eu/ctr-search/trial/2015-004155-43/LT
312	2015-004155-43	##------ Thu Apr 13 11:54:46 2023 ------##	https://www.clinicaltrialsregister.eu/ctr-search/trial/2015-004155-43/DE
313	2015-004155-43	##------ Thu Apr 13 11:54:48 2023 ------##	https://www.clinicaltrialsregister.eu/ctr-search/trial/2015-004155-43/PL
314	2015-004155-43	##------ Thu Apr 13 11:54:52 2023 ------##	https://www.clinicaltrialsregister.eu/ctr-search/trial/2015-004155-43/FR
315	2015-004549-23	##------ Thu Apr 13 11:54:54 2023 ------##	https://www.clinicaltrialsregister.eu/ctr-search/trial/2015-004549-23/DE
316	2015-004549-23	##------ Thu Apr 13 11:54:56 2023 ------##	https://www.clinicaltrialsregister.eu/ctr-search/trial/2015-004549-23/CZ
317	2015-004549-23	##------ Thu Apr 13 11:54:58 2023 ------##	https://www.clinicaltrialsregister.eu/ctr-search/trial/2015-004549-23/ES
318	2015-004549-23	##------ Thu Apr 13 11:55:00 2023 ------##	https://www.clinicaltrialsregister.eu/ctr-search/trial/2015-004549-23/FI
319	2015-004549-23	##------ Thu Apr 13 11:55:02 2023 ------##	https://www.clinicaltrialsregister.eu/ctr-search/trial/2015-004549-23/DK
320	2016-001891-31	##------ Thu Apr 13 11:55:04 2023 ------##	https://www.clinicaltrialsregister.eu/ctr-search/trial/2016-001891-31/HU
321	2016-001891-31	##------ Thu Apr 13 11:55:06 2023 ------##	https://www.clinicaltrialsregister.eu/ctr-search/trial/2016-001891-31/CZ
322	2016-001891-31	##------ Thu Apr 13 11:55:08 2023 ------##	https://www.clinicaltrialsregister.eu/ctr-search/trial/2016-001891-31/PL
323	2015-003012-21	##------ Thu Apr 13 11:55:10 2023 ------##	https://www.clinicaltrialsregister.eu/ctr-search/trial/2015-003012-21/ES
324	2015-003536-12	##------ Thu Apr 13 11:55:12 2023 ------##	https://www.clinicaltrialsregister.eu/ctr-search/trial/2015-003536-12/3rd
325	2017-000212-41	##------ Thu Apr 13 11:55:14 2023 ------##	https://www.clinicaltrialsregister.eu/ctr-search/trial/2017-000212-41/ES
326	2017-000212-41	##------ Thu Apr 13 11:55:16 2023 ------##	https://www.clinicaltrialsregister.eu/ctr-search/trial/2017-000212-41/DE
327	2017-003028-59	##------ Thu Apr 13 11:55:18 2023 ------##	https://www.clinicaltrialsregister.eu/ctr-search/trial/2017-003028-59/NL
328	2015-005525-39	##------ Thu Apr 13 11:55:20 2023 ------##	https://www.clinicaltrialsregister.eu/ctr-search/trial/2015-005525-39/GB
329	2018-003156-20	##------ Thu Apr 13 11:55:22 2023 ------##	https://www.clinicaltrialsregister.eu/ctr-search/trial/2018-003156-20/BE
330	2020-004341-36	##------ Thu Apr 13 11:55:24 2023 ------##	https://www.clinicaltrialsregister.eu/ctr-search/trial/2020-004341-36/3rd
331	2017-001122-17	##------ Thu Apr 13 11:55:26 2023 ------##	https://www.clinicaltrialsregister.eu/ctr-search/trial/2017-001122-17/ES
332	2017-002411-34	##------ Thu Apr 13 11:55:27 2023 ------##	https://www.clinicaltrialsregister.eu/ctr-search/trial/2017-002411-34/3rd
333	2018-000144-25	##------ Thu Apr 13 11:55:29 2023 ------##	https://www.clinicaltrialsregister.eu/ctr-search/trial/2018-000144-25/GB
334	2020-004592-40	##------ Thu Apr 13 11:55:31 2023 ------##	https://www.clinicaltrialsregister.eu/ctr-search/trial/2020-004592-40/GB
335	2020-005068-70	##------ Thu Apr 13 11:55:33 2023 ------##	https://www.clinicaltrialsregister.eu/ctr-search/trial/2020-005068-70/FR
336	2015-003720-32	##------ Thu Apr 13 11:55:35 2023 ------##	https://www.clinicaltrialsregister.eu/ctr-search/trial/2015-003720-32/GB
337	2015-005601-37	##------ Thu Apr 13 11:55:37 2023 ------##	https://www.clinicaltrialsregister.eu/ctr-search/trial/2015-005601-37/FR
338	2016-002799-28	##------ Thu Apr 13 11:55:39 2023 ------##	https://www.clinicaltrialsregister.eu/ctr-search/trial/2016-002799-28/GB
339	2016-002799-28	##------ Thu Apr 13 11:55:41 2023 ------##	https://www.clinicaltrialsregister.eu/ctr-search/trial/2016-002799-28/ES
340	2015-003217-20	##------ Thu Apr 13 11:55:43 2023 ------##	https://www.clinicaltrialsregister.eu/ctr-search/trial/2015-003217-20/GB
341	2020-002260-31	##------ Thu Apr 13 11:55:45 2023 ------##	https://www.clinicaltrialsregister.eu/ctr-search/trial/2020-002260-31/FR
342	2016-001043-39	##------ Thu Apr 13 11:55:47 2023 ------##	https://www.clinicaltrialsregister.eu/ctr-search/trial/2016-001043-39/3rd
343	2020-001971-33	##------ Thu Apr 13 11:55:49 2023 ------##	https://www.clinicaltrialsregister.eu/ctr-search/trial/2020-001971-33/ES
344	2020-002205-26	##------ Thu Apr 13 11:55:51 2023 ------##	https://www.clinicaltrialsregister.eu/ctr-search/trial/2020-002205-26/CZ
345	2013-002451-15	##------ Thu Apr 13 11:55:53 2023 ------##	https://www.clinicaltrialsregister.eu/ctr-search/trial/2013-002451-15/FI
346	2013-002451-15	##------ Thu Apr 13 11:55:55 2023 ------##	https://www.clinicaltrialsregister.eu/ctr-search/trial/2013-002451-15/PL
347	2015-000596-27	##------ Thu Apr 13 11:55:57 2023 ------##	https://www.clinicaltrialsregister.eu/ctr-search/trial/2015-000596-27/GB
348	2020-002449-41	##------ Thu Apr 13 11:55:59 2023 ------##	https://www.clinicaltrialsregister.eu/ctr-search/trial/2020-002449-41/ES
349	2015-003060-37	##------ Thu Apr 13 11:56:01 2023 ------##	https://www.clinicaltrialsregister.eu/ctr-search/trial/2015-003060-37/GB
350	2020-003628-18	##------ Thu Apr 13 11:56:03 2023 ------##	https://www.clinicaltrialsregister.eu/ctr-search/trial/2020-003628-18/GB
351	2011-001690-62	##------ Thu Apr 13 11:56:05 2023 ------##	https://www.clinicaltrialsregister.eu/ctr-search/trial/2011-001690-62/GB
352	2015-003866-96	##------ Thu Apr 13 11:56:07 2023 ------##	https://www.clinicaltrialsregister.eu/ctr-search/trial/2015-003866-96/ES
353	2016-003110-27	##------ Thu Apr 13 11:56:09 2023 ------##	https://www.clinicaltrialsregister.eu/ctr-search/trial/2016-003110-27/DK
354	2017-005034-36	##------ Thu Apr 13 11:56:11 2023 ------##	https://www.clinicaltrialsregister.eu/ctr-search/trial/2017-005034-36/IT
355	2018-000368-27	##------ Thu Apr 13 11:56:12 2023 ------##	https://www.clinicaltrialsregister.eu/ctr-search/trial/2018-000368-27/IT
356	2016-002598-36	##------ Thu Apr 13 11:56:14 2023 ------##	https://www.clinicaltrialsregister.eu/ctr-search/trial/2016-002598-36/GB
357	2020-002031-29	##------ Thu Apr 13 11:56:16 2023 ------##	https://www.clinicaltrialsregister.eu/ctr-search/trial/2020-002031-29/GB
358	2020-002031-29	##------ Thu Apr 13 11:56:19 2023 ------##	https://www.clinicaltrialsregister.eu/ctr-search/trial/2020-002031-29/FR
359	2017-002641-29	##------ Thu Apr 13 11:56:21 2023 ------##	https://www.clinicaltrialsregister.eu/ctr-search/trial/2017-002641-29/FR
360	2014-003064-21	##------ Thu Apr 13 11:56:23 2023 ------##	https://www.clinicaltrialsregister.eu/ctr-search/trial/2014-003064-21/ES
361	2014-000241-74	##------ Thu Apr 13 11:56:25 2023 ------##	https://www.clinicaltrialsregister.eu/ctr-search/trial/2014-000241-74/DE
362	2014-004616-12	##------ Thu Apr 13 11:56:27 2023 ------##	https://www.clinicaltrialsregister.eu/ctr-search/trial/2014-004616-12/DE
363	2014-004616-12	##------ Thu Apr 13 11:56:29 2023 ------##	https://www.clinicaltrialsregister.eu/ctr-search/trial/2014-004616-12/HU
364	2014-004616-12	##------ Thu Apr 13 11:56:31 2023 ------##	https://www.clinicaltrialsregister.eu/ctr-search/trial/2014-004616-12/PL
365	2018-000142-18	##------ Thu Apr 13 11:56:33 2023 ------##	https://www.clinicaltrialsregister.eu/ctr-search/trial/2018-000142-18/FI
366	2016-001387-12	##------ Thu Apr 13 11:56:35 2023 ------##	https://www.clinicaltrialsregister.eu/ctr-search/trial/2016-001387-12/DE
367	2016-001387-12	##------ Thu Apr 13 11:56:37 2023 ------##	https://www.clinicaltrialsregister.eu/ctr-search/trial/2016-001387-12/BE
368	2016-001387-12	##------ Thu Apr 13 11:56:39 2023 ------##	https://www.clinicaltrialsregister.eu/ctr-search/trial/2016-001387-12/NL
369	2016-002935-14	##------ Thu Apr 13 11:56:41 2023 ------##	https://www.clinicaltrialsregister.eu/ctr-search/trial/2016-002935-14/AT
370	2013-005099-17	##------ Thu Apr 13 11:56:43 2023 ------##	https://www.clinicaltrialsregister.eu/ctr-search/trial/2013-005099-17/LT
371	2013-005099-17	##------ Thu Apr 13 11:56:44 2023 ------##	https://www.clinicaltrialsregister.eu/ctr-search/trial/2013-005099-17/EE
372	2013-005099-17	##------ Thu Apr 13 11:56:47 2023 ------##	https://www.clinicaltrialsregister.eu/ctr-search/trial/2013-005099-17/HU
373	2013-005099-17	##------ Thu Apr 13 11:56:48 2023 ------##	https://www.clinicaltrialsregister.eu/ctr-search/trial/2013-005099-17/CZ
374	2013-005099-17	##------ Thu Apr 13 11:56:51 2023 ------##	https://www.clinicaltrialsregister.eu/ctr-search/trial/2013-005099-17/DE
375	2013-005099-17	##------ Thu Apr 13 11:56:52 2023 ------##	https://www.clinicaltrialsregister.eu/ctr-search/trial/2013-005099-17/BE
376	2017-000540-18	##------ Thu Apr 13 11:56:54 2023 ------##	https://www.clinicaltrialsregister.eu/ctr-search/trial/2017-000540-18/FR
377	2017-000540-18	##------ Thu Apr 13 11:56:56 2023 ------##	https://www.clinicaltrialsregister.eu/ctr-search/trial/2017-000540-18/DE
378	2013-003327-11	##------ Thu Apr 13 11:56:58 2023 ------##	https://www.clinicaltrialsregister.eu/ctr-search/trial/2013-003327-11/GB
379	2016-003376-49	##------ Thu Apr 13 11:57:01 2023 ------##	https://www.clinicaltrialsregister.eu/ctr-search/trial/2016-003376-49/NL
380	2016-002571-10	##------ Thu Apr 13 11:57:03 2023 ------##	https://www.clinicaltrialsregister.eu/ctr-search/trial/2016-002571-10/HU
381	2016-002571-10	##------ Thu Apr 13 11:57:05 2023 ------##	https://www.clinicaltrialsregister.eu/ctr-search/trial/2016-002571-10/PL
382	2016-002571-10	##------ Thu Apr 13 11:57:08 2023 ------##	https://www.clinicaltrialsregister.eu/ctr-search/trial/2016-002571-10/DE
383	2015-002506-37	##------ Thu Apr 13 11:57:10 2023 ------##	https://www.clinicaltrialsregister.eu/ctr-search/trial/2015-002506-37/SE
384	2017-004664-36	##------ Thu Apr 13 11:57:12 2023 ------##	https://www.clinicaltrialsregister.eu/ctr-search/trial/2017-004664-36/DE
385	2020-001457-43	##------ Thu Apr 13 11:57:14 2023 ------##	https://www.clinicaltrialsregister.eu/ctr-search/trial/2020-001457-43/FR
386	2020-001409-21	##------ Thu Apr 13 11:57:16 2023 ------##	https://www.clinicaltrialsregister.eu/ctr-search/trial/2020-001409-21/ES
387	2015-002252-27	##------ Thu Apr 13 11:57:18 2023 ------##	https://www.clinicaltrialsregister.eu/ctr-search/trial/2015-002252-27/GB
388	2015-002252-27	##------ Thu Apr 13 11:57:20 2023 ------##	https://www.clinicaltrialsregister.eu/ctr-search/trial/2015-002252-27/IT
389	2015-002252-27	##------ Thu Apr 13 11:57:22 2023 ------##	https://www.clinicaltrialsregister.eu/ctr-search/trial/2015-002252-27/FI
390	2015-002252-27	##------ Thu Apr 13 11:57:24 2023 ------##	https://www.clinicaltrialsregister.eu/ctr-search/trial/2015-002252-27/BE
391	2015-004904-50	##------ Thu Apr 13 11:57:26 2023 ------##	https://www.clinicaltrialsregister.eu/ctr-search/trial/2015-004904-50/PL
392	2016-000524-25	##------ Thu Apr 13 11:57:28 2023 ------##	https://www.clinicaltrialsregister.eu/ctr-search/trial/2016-000524-25/HU
393	2014-000331-16	##------ Thu Apr 13 11:57:30 2023 ------##	https://www.clinicaltrialsregister.eu/ctr-search/trial/2014-000331-16/GB
394	2014-000331-16	##------ Thu Apr 13 11:57:32 2023 ------##	https://www.clinicaltrialsregister.eu/ctr-search/trial/2014-000331-16/AT
395	2014-003147-35	##------ Thu Apr 13 11:57:34 2023 ------##	https://www.clinicaltrialsregister.eu/ctr-search/trial/2014-003147-35/GB
396	2019-002662-12	##------ Thu Apr 13 11:57:37 2023 ------##	https://www.clinicaltrialsregister.eu/ctr-search/trial/2019-002662-12/FR
397	2014-001102-17	##------ Thu Apr 13 11:57:39 2023 ------##	https://www.clinicaltrialsregister.eu/ctr-search/trial/2014-001102-17/HU
398	2014-001102-17	##------ Thu Apr 13 11:57:41 2023 ------##	https://www.clinicaltrialsregister.eu/ctr-search/trial/2014-001102-17/PL
399	2016-000778-40	##------ Thu Apr 13 11:57:43 2023 ------##	https://www.clinicaltrialsregister.eu/ctr-search/trial/2016-000778-40/DE
400	2016-000778-40	##------ Thu Apr 13 11:57:45 2023 ------##	https://www.clinicaltrialsregister.eu/ctr-search/trial/2016-000778-40/ES
401	2016-000778-40	##------ Thu Apr 13 11:57:47 2023 ------##	https://www.clinicaltrialsregister.eu/ctr-search/trial/2016-000778-40/IT
402	2016-000778-40	##------ Thu Apr 13 11:57:50 2023 ------##	https://www.clinicaltrialsregister.eu/ctr-search/trial/2016-000778-40/BE
403	2016-000778-40	##------ Thu Apr 13 11:57:52 2023 ------##	https://www.clinicaltrialsregister.eu/ctr-search/trial/2016-000778-40/FR
404	2016-000778-40	##------ Thu Apr 13 11:57:54 2023 ------##	https://www.clinicaltrialsregister.eu/ctr-search/trial/2016-000778-40/PL
405	2016-000778-40	##------ Thu Apr 13 11:57:56 2023 ------##	https://www.clinicaltrialsregister.eu/ctr-search/trial/2016-000778-40/HR
406	2014-001417-79	##------ Thu Apr 13 11:57:58 2023 ------##	https://www.clinicaltrialsregister.eu/ctr-search/trial/2014-001417-79/SE
407	2012-005723-33	##------ Thu Apr 13 11:58:00 2023 ------##	https://www.clinicaltrialsregister.eu/ctr-search/trial/2012-005723-33/NL
408	2016-002926-35	##------ Thu Apr 13 11:58:02 2023 ------##	https://www.clinicaltrialsregister.eu/ctr-search/trial/2016-002926-35/GB
409	2019-000902-31	##------ Thu Apr 13 11:58:04 2023 ------##	https://www.clinicaltrialsregister.eu/ctr-search/trial/2019-000902-31/ES
410	2019-001326-10	##------ Thu Apr 13 11:58:06 2023 ------##	https://www.clinicaltrialsregister.eu/ctr-search/trial/2019-001326-10/ES
411	2019-001326-10	##------ Thu Apr 13 11:58:08 2023 ------##	https://www.clinicaltrialsregister.eu/ctr-search/trial/2019-001326-10/IT
412	2020-002945-41	##------ Thu Apr 13 11:58:11 2023 ------##	https://www.clinicaltrialsregister.eu/ctr-search/trial/2020-002945-41/DK
413	2016-004526-41	##------ Thu Apr 13 11:58:13 2023 ------##	https://www.clinicaltrialsregister.eu/ctr-search/trial/2016-004526-41/BE
414	2016-000866-44	##------ Thu Apr 13 11:58:15 2023 ------##	https://www.clinicaltrialsregister.eu/ctr-search/trial/2016-000866-44/HU
415	2016-000866-44	##------ Thu Apr 13 11:58:17 2023 ------##	https://www.clinicaltrialsregister.eu/ctr-search/trial/2016-000866-44/BG
416	2017-000608-13	##------ Thu Apr 13 11:58:19 2023 ------##	https://www.clinicaltrialsregister.eu/ctr-search/trial/2017-000608-13/3rd
417	2016-001365-92	##------ Thu Apr 13 11:58:20 2023 ------##	https://www.clinicaltrialsregister.eu/ctr-search/trial/2016-001365-92/DK
418	2016-000734-21	##------ Thu Apr 13 11:58:24 2023 ------##	https://www.clinicaltrialsregister.eu/ctr-search/trial/2016-000734-21/GB
419	2016-002852-26	##------ Thu Apr 13 11:58:26 2023 ------##	https://www.clinicaltrialsregister.eu/ctr-search/trial/2016-002852-26/CZ
420	2016-002852-26	##------ Thu Apr 13 11:58:28 2023 ------##	https://www.clinicaltrialsregister.eu/ctr-search/trial/2016-002852-26/GB
421	2016-002852-26	##------ Thu Apr 13 11:58:30 2023 ------##	https://www.clinicaltrialsregister.eu/ctr-search/trial/2016-002852-26/HU
422	2016-002852-26	##------ Thu Apr 13 11:58:32 2023 ------##	https://www.clinicaltrialsregister.eu/ctr-search/trial/2016-002852-26/DE
423	2016-002852-26	##------ Thu Apr 13 11:58:34 2023 ------##	https://www.clinicaltrialsregister.eu/ctr-search/trial/2016-002852-26/LT
424	2016-002852-26	##------ Thu Apr 13 11:58:36 2023 ------##	https://www.clinicaltrialsregister.eu/ctr-search/trial/2016-002852-26/BG
425	2016-002862-30	##------ Thu Apr 13 11:58:38 2023 ------##	https://www.clinicaltrialsregister.eu/ctr-search/trial/2016-002862-30/HU
426	2016-002862-30	##------ Thu Apr 13 11:58:40 2023 ------##	https://www.clinicaltrialsregister.eu/ctr-search/trial/2016-002862-30/CZ
427	2016-002862-30	##------ Thu Apr 13 11:58:42 2023 ------##	https://www.clinicaltrialsregister.eu/ctr-search/trial/2016-002862-30/SK
428	2016-002862-30	##------ Thu Apr 13 11:58:44 2023 ------##	https://www.clinicaltrialsregister.eu/ctr-search/trial/2016-002862-30/BG
429	2016-002862-30	##------ Thu Apr 13 11:58:46 2023 ------##	https://www.clinicaltrialsregister.eu/ctr-search/trial/2016-002862-30/DE
430	2016-002862-30	##------ Thu Apr 13 11:58:48 2023 ------##	https://www.clinicaltrialsregister.eu/ctr-search/trial/2016-002862-30/PL
431	2016-005004-26	##------ Thu Apr 13 11:58:51 2023 ------##	https://www.clinicaltrialsregister.eu/ctr-search/trial/2016-005004-26/GB
432	2016-005004-26	##------ Thu Apr 13 11:58:53 2023 ------##	https://www.clinicaltrialsregister.eu/ctr-search/trial/2016-005004-26/FR
433	2016-005004-26	##------ Thu Apr 13 11:58:55 2023 ------##	https://www.clinicaltrialsregister.eu/ctr-search/trial/2016-005004-26/DE
434	2016-005004-26	##------ Thu Apr 13 11:58:57 2023 ------##	https://www.clinicaltrialsregister.eu/ctr-search/trial/2016-005004-26/ES
435	2016-005004-26	##------ Thu Apr 13 11:59:00 2023 ------##	https://www.clinicaltrialsregister.eu/ctr-search/trial/2016-005004-26/SE
436	2016-005004-26	##------ Thu Apr 13 11:59:02 2023 ------##	https://www.clinicaltrialsregister.eu/ctr-search/trial/2016-005004-26/IE
437	2016-005004-26	##------ Thu Apr 13 11:59:04 2023 ------##	https://www.clinicaltrialsregister.eu/ctr-search/trial/2016-005004-26/IT
438	2017-002766-50	##------ Thu Apr 13 11:59:06 2023 ------##	https://www.clinicaltrialsregister.eu/ctr-search/trial/2017-002766-50/SE
439	2017-002532-16	##------ Thu Apr 13 11:59:08 2023 ------##	https://www.clinicaltrialsregister.eu/ctr-search/trial/2017-002532-16/BE
440	2017-000188-33	##------ Thu Apr 13 11:59:10 2023 ------##	https://www.clinicaltrialsregister.eu/ctr-search/trial/2017-000188-33/DK
441	2017-000188-33	##------ Thu Apr 13 11:59:12 2023 ------##	https://www.clinicaltrialsregister.eu/ctr-search/trial/2017-000188-33/BE
442	2017-000188-33	##------ Thu Apr 13 11:59:15 2023 ------##	https://www.clinicaltrialsregister.eu/ctr-search/trial/2017-000188-33/AT
443	2015-002052-27	##------ Thu Apr 13 11:59:17 2023 ------##	https://www.clinicaltrialsregister.eu/ctr-search/trial/2015-002052-27/DE
444	2015-002624-31	##------ Thu Apr 13 11:59:19 2023 ------##	https://www.clinicaltrialsregister.eu/ctr-search/trial/2015-002624-31/NL
445	2015-002164-16	##------ Thu Apr 13 11:59:21 2023 ------##	https://www.clinicaltrialsregister.eu/ctr-search/trial/2015-002164-16/DE
446	2015-002164-16	##------ Thu Apr 13 11:59:23 2023 ------##	https://www.clinicaltrialsregister.eu/ctr-search/trial/2015-002164-16/PL
447	2015-004336-35	##------ Thu Apr 13 11:59:25 2023 ------##	https://www.clinicaltrialsregister.eu/ctr-search/trial/2015-004336-35/ES
448	2016-000371-24	##------ Thu Apr 13 11:59:27 2023 ------##	https://www.clinicaltrialsregister.eu/ctr-search/trial/2016-000371-24/ES
449	2015-002145-63	##------ Thu Apr 13 11:59:29 2023 ------##	https://www.clinicaltrialsregister.eu/ctr-search/trial/2015-002145-63/GB
450	2015-005051-28	##------ Thu Apr 13 11:59:31 2023 ------##	https://www.clinicaltrialsregister.eu/ctr-search/trial/2015-005051-28/DE
451	2015-005051-28	##------ Thu Apr 13 11:59:33 2023 ------##	https://www.clinicaltrialsregister.eu/ctr-search/trial/2015-005051-28/BE
452	2015-005051-28	##------ Thu Apr 13 11:59:34 2023 ------##	https://www.clinicaltrialsregister.eu/ctr-search/trial/2015-005051-28/LT
453	2015-005051-28	##------ Thu Apr 13 11:59:36 2023 ------##	https://www.clinicaltrialsregister.eu/ctr-search/trial/2015-005051-28/GB
454	2015-005051-28	##------ Thu Apr 13 11:59:38 2023 ------##	https://www.clinicaltrialsregister.eu/ctr-search/trial/2015-005051-28/PL
455	2015-005051-28	##------ Thu Apr 13 11:59:40 2023 ------##	https://www.clinicaltrialsregister.eu/ctr-search/trial/2015-005051-28/3rd
456	2016-002069-77	##------ Thu Apr 13 11:59:42 2023 ------##	https://www.clinicaltrialsregister.eu/ctr-search/trial/2016-002069-77/GR
457	2016-002069-77	##------ Thu Apr 13 11:59:44 2023 ------##	https://www.clinicaltrialsregister.eu/ctr-search/trial/2016-002069-77/HU
458	2016-004728-48	##------ Thu Apr 13 11:59:46 2023 ------##	https://www.clinicaltrialsregister.eu/ctr-search/trial/2016-004728-48/3rd
459	2017-000994-35	##------ Thu Apr 13 11:59:47 2023 ------##	https://www.clinicaltrialsregister.eu/ctr-search/trial/2017-000994-35/ES
460	2019-003522-25	##------ Thu Apr 13 11:59:50 2023 ------##	https://www.clinicaltrialsregister.eu/ctr-search/trial/2019-003522-25/FR
461	2014-005510-34	##------ Thu Apr 13 11:59:52 2023 ------##	https://www.clinicaltrialsregister.eu/ctr-search/trial/2014-005510-34/DE
462	2014-000727-25	##------ Thu Apr 13 11:59:54 2023 ------##	https://www.clinicaltrialsregister.eu/ctr-search/trial/2014-000727-25/NL
463	2015-002965-43	##------ Thu Apr 13 11:59:56 2023 ------##	https://www.clinicaltrialsregister.eu/ctr-search/trial/2015-002965-43/IT
464	2015-002955-85	##------ Thu Apr 13 11:59:58 2023 ------##	https://www.clinicaltrialsregister.eu/ctr-search/trial/2015-002955-85/GB
465	2015-004613-24	##------ Thu Apr 13 11:59:59 2023 ------##	https://www.clinicaltrialsregister.eu/ctr-search/trial/2015-004613-24/NL
466	2015-004613-24	##------ Thu Apr 13 12:00:01 2023 ------##	https://www.clinicaltrialsregister.eu/ctr-search/trial/2015-004613-24/BE
467	2017-001612-11	##------ Thu Apr 13 12:00:03 2023 ------##	https://www.clinicaltrialsregister.eu/ctr-search/trial/2017-001612-11/DK
468	2017-002729-39	##------ Thu Apr 13 12:00:05 2023 ------##	https://www.clinicaltrialsregister.eu/ctr-search/trial/2017-002729-39/3rd
469	2017-003916-37	##------ Thu Apr 13 12:00:07 2023 ------##	https://www.clinicaltrialsregister.eu/ctr-search/trial/2017-003916-37/GB
470	2018-001027-40	##------ Thu Apr 13 12:00:08 2023 ------##	https://www.clinicaltrialsregister.eu/ctr-search/trial/2018-001027-40/FR
471	2016-004452-29	##------ Thu Apr 13 12:00:10 2023 ------##	https://www.clinicaltrialsregister.eu/ctr-search/trial/2016-004452-29/IT
472	2018-003426-89	##------ Thu Apr 13 12:00:12 2023 ------##	https://www.clinicaltrialsregister.eu/ctr-search/trial/2018-003426-89/3rd
473	2018-000454-22	##------ Thu Apr 13 12:00:14 2023 ------##	https://www.clinicaltrialsregister.eu/ctr-search/trial/2018-000454-22/GB
474	2013-002516-27	##------ Thu Apr 13 12:00:16 2023 ------##	https://www.clinicaltrialsregister.eu/ctr-search/trial/2013-002516-27/FR
475	2015-004901-18	##------ Thu Apr 13 12:00:18 2023 ------##	https://www.clinicaltrialsregister.eu/ctr-search/trial/2015-004901-18/3rd
476	2015-004870-14	##------ Thu Apr 13 12:00:19 2023 ------##	https://www.clinicaltrialsregister.eu/ctr-search/trial/2015-004870-14/3rd
477	2015-004888-37	##------ Thu Apr 13 12:00:21 2023 ------##	https://www.clinicaltrialsregister.eu/ctr-search/trial/2015-004888-37/3rd
478	2017-000071-90	##------ Thu Apr 13 12:00:24 2023 ------##	https://www.clinicaltrialsregister.eu/ctr-search/trial/2017-000071-90/BE
479	2017-000251-74	##------ Thu Apr 13 12:00:26 2023 ------##	https://www.clinicaltrialsregister.eu/ctr-search/trial/2017-000251-74/3rd
480	2017-003425-15	##------ Thu Apr 13 12:00:28 2023 ------##	https://www.clinicaltrialsregister.eu/ctr-search/trial/2017-003425-15/DK
481	2017-002876-26	##------ Thu Apr 13 12:00:30 2023 ------##	https://www.clinicaltrialsregister.eu/ctr-search/trial/2017-002876-26/GB
482	2016-002984-32	##------ Thu Apr 13 12:00:32 2023 ------##	https://www.clinicaltrialsregister.eu/ctr-search/trial/2016-002984-32/IT
483	2016-003736-21	##------ Thu Apr 13 12:00:35 2023 ------##	https://www.clinicaltrialsregister.eu/ctr-search/trial/2016-003736-21/GB
484	2015-001786-10	##------ Thu Apr 13 12:00:37 2023 ------##	https://www.clinicaltrialsregister.eu/ctr-search/trial/2015-001786-10/GB
485	2015-001786-10	##------ Thu Apr 13 12:00:39 2023 ------##	https://www.clinicaltrialsregister.eu/ctr-search/trial/2015-001786-10/DE
486	2015-005445-32	##------ Thu Apr 13 12:00:41 2023 ------##	https://www.clinicaltrialsregister.eu/ctr-search/trial/2015-005445-32/GB
487	2016-002493-13	##------ Thu Apr 13 12:00:43 2023 ------##	https://www.clinicaltrialsregister.eu/ctr-search/trial/2016-002493-13/NL
488	2016-003625-42	##------ Thu Apr 13 12:00:45 2023 ------##	https://www.clinicaltrialsregister.eu/ctr-search/trial/2016-003625-42/GB
489	2016-003625-42	##------ Thu Apr 13 12:00:48 2023 ------##	https://www.clinicaltrialsregister.eu/ctr-search/trial/2016-003625-42/ES
490	2016-003141-28	##------ Thu Apr 13 12:00:50 2023 ------##	https://www.clinicaltrialsregister.eu/ctr-search/trial/2016-003141-28/GB
491	2016-004459-65	##------ Thu Apr 13 12:00:52 2023 ------##	https://www.clinicaltrialsregister.eu/ctr-search/trial/2016-004459-65/ES
492	2017-000154-19	##------ Thu Apr 13 12:00:55 2023 ------##	https://www.clinicaltrialsregister.eu/ctr-search/trial/2017-000154-19/FR
493	2016-000308-28	##------ Thu Apr 13 12:00:56 2023 ------##	https://www.clinicaltrialsregister.eu/ctr-search/trial/2016-000308-28/3rd
494	2016-000880-18	##------ Thu Apr 13 12:00:58 2023 ------##	https://www.clinicaltrialsregister.eu/ctr-search/trial/2016-000880-18/GR
495	2016-001008-49	##------ Thu Apr 13 12:01:00 2023 ------##	https://www.clinicaltrialsregister.eu/ctr-search/trial/2016-001008-49/3rd
496	2016-004952-30	##------ Thu Apr 13 12:01:02 2023 ------##	https://www.clinicaltrialsregister.eu/ctr-search/trial/2016-004952-30/3rd
497	2017-001277-17	##------ Thu Apr 13 12:01:05 2023 ------##	https://www.clinicaltrialsregister.eu/ctr-search/trial/2017-001277-17/FR
498	2017-001737-85	##------ Thu Apr 13 12:01:07 2023 ------##	https://www.clinicaltrialsregister.eu/ctr-search/trial/2017-001737-85/NL
499	2018-001136-21	##------ Thu Apr 13 12:01:09 2023 ------##	https://www.clinicaltrialsregister.eu/ctr-search/trial/2018-001136-21/BG
500	2018-001136-21	##------ Thu Apr 13 12:01:14 2023 ------##	https://www.clinicaltrialsregister.eu/ctr-search/trial/2018-001136-21/HU
501	2018-001136-21	##------ Thu Apr 13 12:01:16 2023 ------##	https://www.clinicaltrialsregister.eu/ctr-search/trial/2018-001136-21/CZ
502	2018-001136-21	##------ Thu Apr 13 12:01:19 2023 ------##	https://www.clinicaltrialsregister.eu/ctr-search/trial/2018-001136-21/GB
503	2018-001136-21	##------ Thu Apr 13 12:01:21 2023 ------##	https://www.clinicaltrialsregister.eu/ctr-search/trial/2018-001136-21/DE
504	2018-001136-21	##------ Thu Apr 13 12:01:23 2023 ------##	https://www.clinicaltrialsregister.eu/ctr-search/trial/2018-001136-21/PL
505	2018-001136-21	##------ Thu Apr 13 12:01:28 2023 ------##	https://www.clinicaltrialsregister.eu/ctr-search/trial/2018-001136-21/LV
506	2017-005197-19	##------ Thu Apr 13 12:01:30 2023 ------##	https://www.clinicaltrialsregister.eu/ctr-search/trial/2017-005197-19/IT
507	2014-002171-29	##------ Thu Apr 13 12:01:31 2023 ------##	https://www.clinicaltrialsregister.eu/ctr-search/trial/2014-002171-29/DE
508	2014-002171-29	##------ Thu Apr 13 12:01:33 2023 ------##	https://www.clinicaltrialsregister.eu/ctr-search/trial/2014-002171-29/HU
509	2016-001106-42	##------ Thu Apr 13 12:01:35 2023 ------##	https://www.clinicaltrialsregister.eu/ctr-search/trial/2016-001106-42/DE
510	2016-002408-13	##------ Thu Apr 13 12:01:37 2023 ------##	https://www.clinicaltrialsregister.eu/ctr-search/trial/2016-002408-13/NL
511	2017-002146-72	##------ Thu Apr 13 12:01:39 2023 ------##	https://www.clinicaltrialsregister.eu/ctr-search/trial/2017-002146-72/3rd
512	2017-002189-39	##------ Thu Apr 13 12:01:42 2023 ------##	https://www.clinicaltrialsregister.eu/ctr-search/trial/2017-002189-39/GB
513	2018-000942-21	##------ Thu Apr 13 12:01:45 2023 ------##	https://www.clinicaltrialsregister.eu/ctr-search/trial/2018-000942-21/GB
514	2019-002085-13	##------ Thu Apr 13 12:01:47 2023 ------##	https://www.clinicaltrialsregister.eu/ctr-search/trial/2019-002085-13/GB
515	2015-003512-20	##------ Thu Apr 13 12:01:49 2023 ------##	https://www.clinicaltrialsregister.eu/ctr-search/trial/2015-003512-20/HU
516	2015-003512-20	##------ Thu Apr 13 12:01:51 2023 ------##	https://www.clinicaltrialsregister.eu/ctr-search/trial/2015-003512-20/GB
517	2015-003512-20	##------ Thu Apr 13 12:01:54 2023 ------##	https://www.clinicaltrialsregister.eu/ctr-search/trial/2015-003512-20/SK
518	2015-003512-20	##------ Thu Apr 13 12:01:59 2023 ------##	https://www.clinicaltrialsregister.eu/ctr-search/trial/2015-003512-20/ES
519	2015-003512-20	##------ Thu Apr 13 12:02:01 2023 ------##	https://www.clinicaltrialsregister.eu/ctr-search/trial/2015-003512-20/PL
520	2015-003512-20	##------ Thu Apr 13 12:02:04 2023 ------##	https://www.clinicaltrialsregister.eu/ctr-search/trial/2015-003512-20/IT
521	2016-001221-14	##------ Thu Apr 13 12:02:06 2023 ------##	https://www.clinicaltrialsregister.eu/ctr-search/trial/2016-001221-14/DK
522	2016-002327-29	##------ Thu Apr 13 12:02:08 2023 ------##	https://www.clinicaltrialsregister.eu/ctr-search/trial/2016-002327-29/BG
523	2016-004656-30	##------ Thu Apr 13 12:02:10 2023 ------##	https://www.clinicaltrialsregister.eu/ctr-search/trial/2016-004656-30/3rd
524	2016-003018-29	##------ Thu Apr 13 12:02:12 2023 ------##	https://www.clinicaltrialsregister.eu/ctr-search/trial/2016-003018-29/DK
525	2016-004691-22	##------ Thu Apr 13 12:02:14 2023 ------##	https://www.clinicaltrialsregister.eu/ctr-search/trial/2016-004691-22/DE
526	2016-004691-22	##------ Thu Apr 13 12:02:16 2023 ------##	https://www.clinicaltrialsregister.eu/ctr-search/trial/2016-004691-22/PL
527	2017-004206-17	##------ Thu Apr 13 12:02:18 2023 ------##	https://www.clinicaltrialsregister.eu/ctr-search/trial/2017-004206-17/FR
528	2018-002245-11	##------ Thu Apr 13 12:02:20 2023 ------##	https://www.clinicaltrialsregister.eu/ctr-search/trial/2018-002245-11/NL
529	2017-002154-36	##------ Thu Apr 13 12:02:22 2023 ------##	https://www.clinicaltrialsregister.eu/ctr-search/trial/2017-002154-36/3rd
530	2017-002978-39	##------ Thu Apr 13 12:02:24 2023 ------##	https://www.clinicaltrialsregister.eu/ctr-search/trial/2017-002978-39/AT
531	2019-001318-40	##------ Thu Apr 13 12:02:26 2023 ------##	https://www.clinicaltrialsregister.eu/ctr-search/trial/2019-001318-40/GB
532	2016-004799-23	##------ Thu Apr 13 12:02:28 2023 ------##	https://www.clinicaltrialsregister.eu/ctr-search/trial/2016-004799-23/IT
533	2015-002034-47	##------ Thu Apr 13 12:02:30 2023 ------##	https://www.clinicaltrialsregister.eu/ctr-search/trial/2015-002034-47/GB
534	2015-005845-30	##------ Thu Apr 13 12:02:31 2023 ------##	https://www.clinicaltrialsregister.eu/ctr-search/trial/2015-005845-30/3rd
535	2016-000228-24	##------ Thu Apr 13 12:02:33 2023 ------##	https://www.clinicaltrialsregister.eu/ctr-search/trial/2016-000228-24/BE
536	2016-001833-29	##------ Thu Apr 13 12:02:35 2023 ------##	https://www.clinicaltrialsregister.eu/ctr-search/trial/2016-001833-29/SE
537	2016-001833-29	##------ Thu Apr 13 12:02:38 2023 ------##	https://www.clinicaltrialsregister.eu/ctr-search/trial/2016-001833-29/GB
538	2016-001833-29	##------ Thu Apr 13 12:02:40 2023 ------##	https://www.clinicaltrialsregister.eu/ctr-search/trial/2016-001833-29/PL
539	2016-001833-29	##------ Thu Apr 13 12:02:43 2023 ------##	https://www.clinicaltrialsregister.eu/ctr-search/trial/2016-001833-29/NL
540	2016-001373-33	##------ Thu Apr 13 12:02:45 2023 ------##	https://www.clinicaltrialsregister.eu/ctr-search/trial/2016-001373-33/SE
541	2016-000454-36	##------ Thu Apr 13 12:02:47 2023 ------##	https://www.clinicaltrialsregister.eu/ctr-search/trial/2016-000454-36/GB
542	2016-000454-36	##------ Thu Apr 13 12:02:49 2023 ------##	https://www.clinicaltrialsregister.eu/ctr-search/trial/2016-000454-36/AT
543	2016-000454-36	##------ Thu Apr 13 12:02:51 2023 ------##	https://www.clinicaltrialsregister.eu/ctr-search/trial/2016-000454-36/DK
544	2016-000454-36	##------ Thu Apr 13 12:02:54 2023 ------##	https://www.clinicaltrialsregister.eu/ctr-search/trial/2016-000454-36/DE
545	2016-000454-36	##------ Thu Apr 13 12:02:56 2023 ------##	https://www.clinicaltrialsregister.eu/ctr-search/trial/2016-000454-36/BE
546	2016-000454-36	##------ Thu Apr 13 12:03:00 2023 ------##	https://www.clinicaltrialsregister.eu/ctr-search/trial/2016-000454-36/ES
547	2016-000454-36	##------ Thu Apr 13 12:03:02 2023 ------##	https://www.clinicaltrialsregister.eu/ctr-search/trial/2016-000454-36/NL
548	2016-000454-36	##------ Thu Apr 13 12:03:04 2023 ------##	https://www.clinicaltrialsregister.eu/ctr-search/trial/2016-000454-36/IT
549	2016-003002-14	##------ Thu Apr 13 12:03:06 2023 ------##	https://www.clinicaltrialsregister.eu/ctr-search/trial/2016-003002-14/GB
550	2016-003002-14	##------ Thu Apr 13 12:03:09 2023 ------##	https://www.clinicaltrialsregister.eu/ctr-search/trial/2016-003002-14/DE
551	2016-004360-18	##------ Thu Apr 13 12:03:11 2023 ------##	https://www.clinicaltrialsregister.eu/ctr-search/trial/2016-004360-18/FR
552	2016-004834-11	##------ Thu Apr 13 12:03:13 2023 ------##	https://www.clinicaltrialsregister.eu/ctr-search/trial/2016-004834-11/DK
553	2016-004834-11	##------ Thu Apr 13 12:03:16 2023 ------##	https://www.clinicaltrialsregister.eu/ctr-search/trial/2016-004834-11/BG
554	2016-004834-11	##------ Thu Apr 13 12:03:18 2023 ------##	https://www.clinicaltrialsregister.eu/ctr-search/trial/2016-004834-11/PL
555	2016-004834-11	##------ Thu Apr 13 12:03:20 2023 ------##	https://www.clinicaltrialsregister.eu/ctr-search/trial/2016-004834-11/CZ
556	2016-004834-11	##------ Thu Apr 13 12:03:22 2023 ------##	https://www.clinicaltrialsregister.eu/ctr-search/trial/2016-004834-11/GB
557	2017-001970-41	##------ Thu Apr 13 12:03:25 2023 ------##	https://www.clinicaltrialsregister.eu/ctr-search/trial/2017-001970-41/DK
558	2017-001149-28	##------ Thu Apr 13 12:03:26 2023 ------##	https://www.clinicaltrialsregister.eu/ctr-search/trial/2017-001149-28/DE
559	2017-001149-28	##------ Thu Apr 13 12:03:29 2023 ------##	https://www.clinicaltrialsregister.eu/ctr-search/trial/2017-001149-28/CZ
560	2017-001149-28	##------ Thu Apr 13 12:03:32 2023 ------##	https://www.clinicaltrialsregister.eu/ctr-search/trial/2017-001149-28/NL
561	2018-001339-33	##------ Thu Apr 13 12:03:33 2023 ------##	https://www.clinicaltrialsregister.eu/ctr-search/trial/2018-001339-33/NL
562	2019-003828-21	##------ Thu Apr 13 12:03:35 2023 ------##	https://www.clinicaltrialsregister.eu/ctr-search/trial/2019-003828-21/NL
563	2020-001068-27	##------ Thu Apr 13 12:03:37 2023 ------##	https://www.clinicaltrialsregister.eu/ctr-search/trial/2020-001068-27/NL
564	2014-004924-23	##------ Thu Apr 13 12:03:39 2023 ------##	https://www.clinicaltrialsregister.eu/ctr-search/trial/2014-004924-23/3rd
565	2014-005425-13	##------ Thu Apr 13 12:03:41 2023 ------##	https://www.clinicaltrialsregister.eu/ctr-search/trial/2014-005425-13/FR
566	2014-004318-27	##------ Thu Apr 13 12:03:43 2023 ------##	https://www.clinicaltrialsregister.eu/ctr-search/trial/2014-004318-27/NO
567	2016-000758-37	##------ Thu Apr 13 12:03:44 2023 ------##	https://www.clinicaltrialsregister.eu/ctr-search/trial/2016-000758-37/3rd
568	2016-005013-47	##------ Thu Apr 13 12:03:47 2023 ------##	https://www.clinicaltrialsregister.eu/ctr-search/trial/2016-005013-47/SE
569	2017-003551-32	##------ Thu Apr 13 12:03:49 2023 ------##	https://www.clinicaltrialsregister.eu/ctr-search/trial/2017-003551-32/DK
570	2017-003724-79	##------ Thu Apr 13 12:03:51 2023 ------##	https://www.clinicaltrialsregister.eu/ctr-search/trial/2017-003724-79/GB
571	2019-000258-76	##------ Thu Apr 13 12:03:53 2023 ------##	https://www.clinicaltrialsregister.eu/ctr-search/trial/2019-000258-76/ES
572	2019-003819-56	##------ Thu Apr 13 12:03:55 2023 ------##	https://www.clinicaltrialsregister.eu/ctr-search/trial/2019-003819-56/DK
573	2019-002643-23	##------ Thu Apr 13 12:03:57 2023 ------##	https://www.clinicaltrialsregister.eu/ctr-search/trial/2019-002643-23/GB
574	2020-001044-26	##------ Thu Apr 13 12:03:59 2023 ------##	https://www.clinicaltrialsregister.eu/ctr-search/trial/2020-001044-26/GB
575	2016-002503-26	##------ Thu Apr 13 12:04:01 2023 ------##	https://www.clinicaltrialsregister.eu/ctr-search/trial/2016-002503-26/ES
576	2016-001950-16	##------ Thu Apr 13 12:04:03 2023 ------##	https://www.clinicaltrialsregister.eu/ctr-search/trial/2016-001950-16/PL
577	2017-004288-11	##------ Thu Apr 13 12:04:05 2023 ------##	https://www.clinicaltrialsregister.eu/ctr-search/trial/2017-004288-11/GB
578	2017-004288-11	##------ Thu Apr 13 12:04:07 2023 ------##	https://www.clinicaltrialsregister.eu/ctr-search/trial/2017-004288-11/IT
579	2019-001879-37	##------ Thu Apr 13 12:04:09 2023 ------##	https://www.clinicaltrialsregister.eu/ctr-search/trial/2019-001879-37/GB
580	2019-003108-10	##------ Thu Apr 13 12:04:11 2023 ------##	https://www.clinicaltrialsregister.eu/ctr-search/trial/2019-003108-10/ES
581	2018-003281-14	##------ Thu Apr 13 12:04:13 2023 ------##	https://www.clinicaltrialsregister.eu/ctr-search/trial/2018-003281-14/ES
582	2020-001891-14	##------ Thu Apr 13 12:04:14 2023 ------##	https://www.clinicaltrialsregister.eu/ctr-search/trial/2020-001891-14/ES
583	2020-000875-20	##------ Thu Apr 13 12:04:16 2023 ------##	https://www.clinicaltrialsregister.eu/ctr-search/trial/2020-000875-20/3rd
584	2020-002295-13	##------ Thu Apr 13 12:04:18 2023 ------##	https://www.clinicaltrialsregister.eu/ctr-search/trial/2020-002295-13/FR
585	2015-005064-42	##------ Thu Apr 13 12:04:20 2023 ------##	https://www.clinicaltrialsregister.eu/ctr-search/trial/2015-005064-42/GB
586	2015-003490-15	##------ Thu Apr 13 12:04:22 2023 ------##	https://www.clinicaltrialsregister.eu/ctr-search/trial/2015-003490-15/3rd
587	2016-001397-15	##------ Thu Apr 13 12:04:24 2023 ------##	https://www.clinicaltrialsregister.eu/ctr-search/trial/2016-001397-15/CZ
588	2016-002657-38	##------ Thu Apr 13 12:04:26 2023 ------##	https://www.clinicaltrialsregister.eu/ctr-search/trial/2016-002657-38/HU
589	2016-002657-38	##------ Thu Apr 13 12:04:28 2023 ------##	https://www.clinicaltrialsregister.eu/ctr-search/trial/2016-002657-38/DE
590	2016-002657-38	##------ Thu Apr 13 12:04:30 2023 ------##	https://www.clinicaltrialsregister.eu/ctr-search/trial/2016-002657-38/HR
591	2016-002657-38	##------ Thu Apr 13 12:04:32 2023 ------##	https://www.clinicaltrialsregister.eu/ctr-search/trial/2016-002657-38/BG
592	2017-002008-28	##------ Thu Apr 13 12:04:34 2023 ------##	https://www.clinicaltrialsregister.eu/ctr-search/trial/2017-002008-28/SE
593	2015-001438-46	##------ Thu Apr 13 12:04:36 2023 ------##	https://www.clinicaltrialsregister.eu/ctr-search/trial/2015-001438-46/GB
594	2015-001438-46	##------ Thu Apr 13 12:04:39 2023 ------##	https://www.clinicaltrialsregister.eu/ctr-search/trial/2015-001438-46/BE
595	2015-001438-46	##------ Thu Apr 13 12:04:41 2023 ------##	https://www.clinicaltrialsregister.eu/ctr-search/trial/2015-001438-46/DE
596	2015-001438-46	##------ Thu Apr 13 12:04:43 2023 ------##	https://www.clinicaltrialsregister.eu/ctr-search/trial/2015-001438-46/ES
597	2015-001438-46	##------ Thu Apr 13 12:04:45 2023 ------##	https://www.clinicaltrialsregister.eu/ctr-search/trial/2015-001438-46/PL
598	2019-001020-36	##------ Thu Apr 13 12:04:47 2023 ------##	https://www.clinicaltrialsregister.eu/ctr-search/trial/2019-001020-36/3rd
599	2019-002836-10	##------ Thu Apr 13 12:04:48 2023 ------##	https://www.clinicaltrialsregister.eu/ctr-search/trial/2019-002836-10/3rd
600	2019-002991-15	##------ Thu Apr 13 12:04:50 2023 ------##	https://www.clinicaltrialsregister.eu/ctr-search/trial/2019-002991-15/ES
601	2018-003724-36	##------ Thu Apr 13 12:04:52 2023 ------##	https://www.clinicaltrialsregister.eu/ctr-search/trial/2018-003724-36/DK
602	2020-001505-22	##------ Thu Apr 13 12:04:54 2023 ------##	https://www.clinicaltrialsregister.eu/ctr-search/trial/2020-001505-22/ES
603	2015-001929-17	##------ Thu Apr 13 12:04:57 2023 ------##	https://www.clinicaltrialsregister.eu/ctr-search/trial/2015-001929-17/IT
604	2016-002071-96	##------ Thu Apr 13 12:04:59 2023 ------##	https://www.clinicaltrialsregister.eu/ctr-search/trial/2016-002071-96/ES
605	2016-002071-96	##------ Thu Apr 13 12:05:01 2023 ------##	https://www.clinicaltrialsregister.eu/ctr-search/trial/2016-002071-96/DE
606	2016-002071-96	##------ Thu Apr 13 12:05:03 2023 ------##	https://www.clinicaltrialsregister.eu/ctr-search/trial/2016-002071-96/GR
607	2016-001135-12	##------ Thu Apr 13 12:05:05 2023 ------##	https://www.clinicaltrialsregister.eu/ctr-search/trial/2016-001135-12/DE
608	2016-001135-12	##------ Thu Apr 13 12:05:07 2023 ------##	https://www.clinicaltrialsregister.eu/ctr-search/trial/2016-001135-12/EE
609	2016-001135-12	##------ Thu Apr 13 12:05:09 2023 ------##	https://www.clinicaltrialsregister.eu/ctr-search/trial/2016-001135-12/BE
610	2016-001135-12	##------ Thu Apr 13 12:05:11 2023 ------##	https://www.clinicaltrialsregister.eu/ctr-search/trial/2016-001135-12/FR
611	2016-003893-42	##------ Thu Apr 13 12:05:13 2023 ------##	https://www.clinicaltrialsregister.eu/ctr-search/trial/2016-003893-42/GB
612	2016-003893-42	##------ Thu Apr 13 12:05:15 2023 ------##	https://www.clinicaltrialsregister.eu/ctr-search/trial/2016-003893-42/NL
613	2016-004753-33	##------ Thu Apr 13 12:05:16 2023 ------##	https://www.clinicaltrialsregister.eu/ctr-search/trial/2016-004753-33/3rd
614	2016-003990-17	##------ Thu Apr 13 12:05:19 2023 ------##	https://www.clinicaltrialsregister.eu/ctr-search/trial/2016-003990-17/SK
615	2016-003990-17	##------ Thu Apr 13 12:05:21 2023 ------##	https://www.clinicaltrialsregister.eu/ctr-search/trial/2016-003990-17/DE
616	2016-003990-17	##------ Thu Apr 13 12:05:23 2023 ------##	https://www.clinicaltrialsregister.eu/ctr-search/trial/2016-003990-17/HU
617	2016-003990-17	##------ Thu Apr 13 12:05:25 2023 ------##	https://www.clinicaltrialsregister.eu/ctr-search/trial/2016-003990-17/ES
618	2016-003990-17	##------ Thu Apr 13 12:05:27 2023 ------##	https://www.clinicaltrialsregister.eu/ctr-search/trial/2016-003990-17/BG
619	2016-004700-56	##------ Thu Apr 13 12:05:29 2023 ------##	https://www.clinicaltrialsregister.eu/ctr-search/trial/2016-004700-56/NL
620	2017-004316-18	##------ Thu Apr 13 12:05:30 2023 ------##	https://www.clinicaltrialsregister.eu/ctr-search/trial/2017-004316-18/3rd
621	2016-004521-17	##------ Thu Apr 13 12:05:33 2023 ------##	https://www.clinicaltrialsregister.eu/ctr-search/trial/2016-004521-17/AT
622	2017-002223-25	##------ Thu Apr 13 12:05:34 2023 ------##	https://www.clinicaltrialsregister.eu/ctr-search/trial/2017-002223-25/NL
623	2018-000028-33	##------ Thu Apr 13 12:05:36 2023 ------##	https://www.clinicaltrialsregister.eu/ctr-search/trial/2018-000028-33/AT
624	2017-005005-12	##------ Thu Apr 13 12:05:38 2023 ------##	https://www.clinicaltrialsregister.eu/ctr-search/trial/2017-005005-12/BE
625	2018-002079-17	##------ Thu Apr 13 12:05:40 2023 ------##	https://www.clinicaltrialsregister.eu/ctr-search/trial/2018-002079-17/FR
626	2018-003518-41	##------ Thu Apr 13 12:05:42 2023 ------##	https://www.clinicaltrialsregister.eu/ctr-search/trial/2018-003518-41/NL
627	2019-003505-96	##------ Thu Apr 13 12:05:45 2023 ------##	https://www.clinicaltrialsregister.eu/ctr-search/trial/2019-003505-96/GR
628	2016-000592-24	##------ Thu Apr 13 12:05:46 2023 ------##	https://www.clinicaltrialsregister.eu/ctr-search/trial/2016-000592-24/DE
629	2016-000592-24	##------ Thu Apr 13 12:05:49 2023 ------##	https://www.clinicaltrialsregister.eu/ctr-search/trial/2016-000592-24/PL
630	2016-000592-24	##------ Thu Apr 13 12:05:51 2023 ------##	https://www.clinicaltrialsregister.eu/ctr-search/trial/2016-000592-24/IT
631	2016-004702-34	##------ Thu Apr 13 12:05:53 2023 ------##	https://www.clinicaltrialsregister.eu/ctr-search/trial/2016-004702-34/NL
632	2018-001051-12	##------ Thu Apr 13 12:05:54 2023 ------##	https://www.clinicaltrialsregister.eu/ctr-search/trial/2018-001051-12/FR
633	2016-000416-15	##------ Thu Apr 13 12:05:56 2023 ------##	https://www.clinicaltrialsregister.eu/ctr-search/trial/2016-000416-15/GB
634	2016-003928-23	##------ Thu Apr 13 12:05:59 2023 ------##	https://www.clinicaltrialsregister.eu/ctr-search/trial/2016-003928-23/GB
635	2016-003928-23	##------ Thu Apr 13 12:06:01 2023 ------##	https://www.clinicaltrialsregister.eu/ctr-search/trial/2016-003928-23/ES
636	2016-003928-23	##------ Thu Apr 13 12:06:03 2023 ------##	https://www.clinicaltrialsregister.eu/ctr-search/trial/2016-003928-23/CZ
637	2016-003928-23	##------ Thu Apr 13 12:06:05 2023 ------##	https://www.clinicaltrialsregister.eu/ctr-search/trial/2016-003928-23/AT
638	2016-003928-23	##------ Thu Apr 13 12:06:07 2023 ------##	https://www.clinicaltrialsregister.eu/ctr-search/trial/2016-003928-23/BG
639	2016-003928-23	##------ Thu Apr 13 12:06:09 2023 ------##	https://www.clinicaltrialsregister.eu/ctr-search/trial/2016-003928-23/GR
640	2016-003928-23	##------ Thu Apr 13 12:06:11 2023 ------##	https://www.clinicaltrialsregister.eu/ctr-search/trial/2016-003928-23/FR
641	2017-001831-38	##------ Thu Apr 13 12:06:13 2023 ------##	https://www.clinicaltrialsregister.eu/ctr-search/trial/2017-001831-38/3rd
642	2017-004877-15	##------ Thu Apr 13 12:06:15 2023 ------##	https://www.clinicaltrialsregister.eu/ctr-search/trial/2017-004877-15/BE
643	2020-000290-24	##------ Thu Apr 13 12:06:17 2023 ------##	https://www.clinicaltrialsregister.eu/ctr-search/trial/2020-000290-24/FR
644	2015-005495-19	##------ Thu Apr 13 12:06:18 2023 ------##	https://www.clinicaltrialsregister.eu/ctr-search/trial/2015-005495-19/ES
645	2015-005495-19	##------ Thu Apr 13 12:06:20 2023 ------##	https://www.clinicaltrialsregister.eu/ctr-search/trial/2015-005495-19/NL
646	2015-005495-19	##------ Thu Apr 13 12:06:22 2023 ------##	https://www.clinicaltrialsregister.eu/ctr-search/trial/2015-005495-19/IT
647	2016-003962-24	##------ Thu Apr 13 12:06:25 2023 ------##	https://www.clinicaltrialsregister.eu/ctr-search/trial/2016-003962-24/DE
648	2017-003659-52	##------ Thu Apr 13 12:06:27 2023 ------##	https://www.clinicaltrialsregister.eu/ctr-search/trial/2017-003659-52/PT
649	2017-002281-46	##------ Thu Apr 13 12:06:29 2023 ------##	https://www.clinicaltrialsregister.eu/ctr-search/trial/2017-002281-46/3rd
650	2014-002266-71	##------ Thu Apr 13 12:06:30 2023 ------##	https://www.clinicaltrialsregister.eu/ctr-search/trial/2014-002266-71/GB
651	2019-004657-89	##------ Thu Apr 13 12:06:32 2023 ------##	https://www.clinicaltrialsregister.eu/ctr-search/trial/2019-004657-89/GB
652	2016-002996-91	##------ Thu Apr 13 12:06:34 2023 ------##	https://www.clinicaltrialsregister.eu/ctr-search/trial/2016-002996-91/DE
653	2016-002996-91	##------ Thu Apr 13 12:06:36 2023 ------##	https://www.clinicaltrialsregister.eu/ctr-search/trial/2016-002996-91/GB
654	2016-003408-29	##------ Thu Apr 13 12:06:38 2023 ------##	https://www.clinicaltrialsregister.eu/ctr-search/trial/2016-003408-29/GB
655	2017-000406-38	##------ Thu Apr 13 12:06:40 2023 ------##	https://www.clinicaltrialsregister.eu/ctr-search/trial/2017-000406-38/3rd
656	2018-002833-39	##------ Thu Apr 13 12:06:42 2023 ------##	https://www.clinicaltrialsregister.eu/ctr-search/trial/2018-002833-39/FR
657	2015-002449-71	##------ Thu Apr 13 12:06:44 2023 ------##	https://www.clinicaltrialsregister.eu/ctr-search/trial/2015-002449-71/GB
658	2016-001278-13	##------ Thu Apr 13 12:06:46 2023 ------##	https://www.clinicaltrialsregister.eu/ctr-search/trial/2016-001278-13/FI
659	2016-000297-38	##------ Thu Apr 13 12:06:48 2023 ------##	https://www.clinicaltrialsregister.eu/ctr-search/trial/2016-000297-38/GB
660	2016-000297-38	##------ Thu Apr 13 12:06:50 2023 ------##	https://www.clinicaltrialsregister.eu/ctr-search/trial/2016-000297-38/BE
661	2016-000297-38	##------ Thu Apr 13 12:06:52 2023 ------##	https://www.clinicaltrialsregister.eu/ctr-search/trial/2016-000297-38/FR
662	2016-000297-38	##------ Thu Apr 13 12:06:53 2023 ------##	https://www.clinicaltrialsregister.eu/ctr-search/trial/2016-000297-38/ES
663	2016-001826-33	##------ Thu Apr 13 12:06:55 2023 ------##	https://www.clinicaltrialsregister.eu/ctr-search/trial/2016-001826-33/IE
664	2016-001826-33	##------ Thu Apr 13 12:06:57 2023 ------##	https://www.clinicaltrialsregister.eu/ctr-search/trial/2016-001826-33/GB
665	2016-001826-33	##------ Thu Apr 13 12:06:59 2023 ------##	https://www.clinicaltrialsregister.eu/ctr-search/trial/2016-001826-33/DE
666	2017-004047-20	##------ Thu Apr 13 12:07:02 2023 ------##	https://www.clinicaltrialsregister.eu/ctr-search/trial/2017-004047-20/PL
667	2017-004047-20	##------ Thu Apr 13 12:07:04 2023 ------##	https://www.clinicaltrialsregister.eu/ctr-search/trial/2017-004047-20/SK
668	2018-002532-24	##------ Thu Apr 13 12:07:06 2023 ------##	https://www.clinicaltrialsregister.eu/ctr-search/trial/2018-002532-24/DE
669	2018-003953-46	##------ Thu Apr 13 12:07:08 2023 ------##	https://www.clinicaltrialsregister.eu/ctr-search/trial/2018-003953-46/FR
670	2018-004798-29	##------ Thu Apr 13 12:07:10 2023 ------##	https://www.clinicaltrialsregister.eu/ctr-search/trial/2018-004798-29/NL
671	2018-004841-17	##------ Thu Apr 13 12:07:12 2023 ------##	https://www.clinicaltrialsregister.eu/ctr-search/trial/2018-004841-17/IT
672	2020-002613-17	##------ Thu Apr 13 12:07:14 2023 ------##	https://www.clinicaltrialsregister.eu/ctr-search/trial/2020-002613-17/IT
673	2020-005288-30	##------ Thu Apr 13 12:07:16 2023 ------##	https://www.clinicaltrialsregister.eu/ctr-search/trial/2020-005288-30/FR
674	2015-000700-26	##------ Thu Apr 13 12:07:18 2023 ------##	https://www.clinicaltrialsregister.eu/ctr-search/trial/2015-000700-26/DK
675	2016-003658-34	##------ Thu Apr 13 12:07:20 2023 ------##	https://www.clinicaltrialsregister.eu/ctr-search/trial/2016-003658-34/FR
676	2016-005100-26	##------ Thu Apr 13 12:07:21 2023 ------##	https://www.clinicaltrialsregister.eu/ctr-search/trial/2016-005100-26/DE
677	2015-004066-28	##------ Thu Apr 13 12:07:23 2023 ------##	https://www.clinicaltrialsregister.eu/ctr-search/trial/2015-004066-28/DE
678	2018-001067-23	##------ Thu Apr 13 12:07:25 2023 ------##	https://www.clinicaltrialsregister.eu/ctr-search/trial/2018-001067-23/DK
679	2018-000280-81	##------ Thu Apr 13 12:07:27 2023 ------##	https://www.clinicaltrialsregister.eu/ctr-search/trial/2018-000280-81/FR
680	2018-000280-81	##------ Thu Apr 13 12:07:29 2023 ------##	https://www.clinicaltrialsregister.eu/ctr-search/trial/2018-000280-81/ES
681	2018-000280-81	##------ Thu Apr 13 12:07:31 2023 ------##	https://www.clinicaltrialsregister.eu/ctr-search/trial/2018-000280-81/PL
682	2019-001314-41	##------ Thu Apr 13 12:07:33 2023 ------##	https://www.clinicaltrialsregister.eu/ctr-search/trial/2019-001314-41/NL
683	2018-004216-22	##------ Thu Apr 13 12:07:35 2023 ------##	https://www.clinicaltrialsregister.eu/ctr-search/trial/2018-004216-22/GB
684	2019-003573-26	##------ Thu Apr 13 12:07:37 2023 ------##	https://www.clinicaltrialsregister.eu/ctr-search/trial/2019-003573-26/BE
685	2020-001558-23	##------ Thu Apr 13 12:07:39 2023 ------##	https://www.clinicaltrialsregister.eu/ctr-search/trial/2020-001558-23/IT
686	2019-004496-39	##------ Thu Apr 13 12:07:41 2023 ------##	https://www.clinicaltrialsregister.eu/ctr-search/trial/2019-004496-39/NL
687	2015-002222-40	##------ Thu Apr 13 12:07:43 2023 ------##	https://www.clinicaltrialsregister.eu/ctr-search/trial/2015-002222-40/GB
688	2015-002222-40	##------ Thu Apr 13 12:07:45 2023 ------##	https://www.clinicaltrialsregister.eu/ctr-search/trial/2015-002222-40/DE
689	2015-002222-40	##------ Thu Apr 13 12:07:47 2023 ------##	https://www.clinicaltrialsregister.eu/ctr-search/trial/2015-002222-40/HU
690	2015-002222-40	##------ Thu Apr 13 12:07:49 2023 ------##	https://www.clinicaltrialsregister.eu/ctr-search/trial/2015-002222-40/BE
691	2015-002163-42	##------ Thu Apr 13 12:07:51 2023 ------##	https://www.clinicaltrialsregister.eu/ctr-search/trial/2015-002163-42/DE
692	2015-000872-89	##------ Thu Apr 13 12:07:53 2023 ------##	https://www.clinicaltrialsregister.eu/ctr-search/trial/2015-000872-89/GB
693	2014-004094-17	##------ Thu Apr 13 12:07:55 2023 ------##	https://www.clinicaltrialsregister.eu/ctr-search/trial/2014-004094-17/NL
694	2016-004106-34	##------ Thu Apr 13 12:07:57 2023 ------##	https://www.clinicaltrialsregister.eu/ctr-search/trial/2016-004106-34/FI
695	2016-004106-34	##------ Thu Apr 13 12:07:59 2023 ------##	https://www.clinicaltrialsregister.eu/ctr-search/trial/2016-004106-34/DK
696	2016-004106-34	##------ Thu Apr 13 12:08:01 2023 ------##	https://www.clinicaltrialsregister.eu/ctr-search/trial/2016-004106-34/NL
697	2017-003669-87	##------ Thu Apr 13 12:08:03 2023 ------##	https://www.clinicaltrialsregister.eu/ctr-search/trial/2017-003669-87/BE
698	2017-003669-87	##------ Thu Apr 13 12:08:05 2023 ------##	https://www.clinicaltrialsregister.eu/ctr-search/trial/2017-003669-87/ES
699	2020-000233-41	##------ Thu Apr 13 12:08:07 2023 ------##	https://www.clinicaltrialsregister.eu/ctr-search/trial/2020-000233-41/SE
700	2014-000814-73	##------ Thu Apr 13 12:08:09 2023 ------##	https://www.clinicaltrialsregister.eu/ctr-search/trial/2014-000814-73/GB
701	2016-002873-36	##------ Thu Apr 13 12:08:11 2023 ------##	https://www.clinicaltrialsregister.eu/ctr-search/trial/2016-002873-36/3rd
702	2017-004070-34	##------ Thu Apr 13 12:08:13 2023 ------##	https://www.clinicaltrialsregister.eu/ctr-search/trial/2017-004070-34/ES
703	2018-000775-32	##------ Thu Apr 13 12:08:15 2023 ------##	https://www.clinicaltrialsregister.eu/ctr-search/trial/2018-000775-32/ES
704	2018-003520-37	##------ Thu Apr 13 12:08:17 2023 ------##	https://www.clinicaltrialsregister.eu/ctr-search/trial/2018-003520-37/GB
705	2017-000445-51	##------ Thu Apr 13 12:08:20 2023 ------##	https://www.clinicaltrialsregister.eu/ctr-search/trial/2017-000445-51/FR
706	2016-000078-39	##------ Thu Apr 13 12:08:22 2023 ------##	https://www.clinicaltrialsregister.eu/ctr-search/trial/2016-000078-39/HR
707	2015-005593-38	##------ Thu Apr 13 12:08:24 2023 ------##	https://www.clinicaltrialsregister.eu/ctr-search/trial/2015-005593-38/BE
708	2015-005593-38	##------ Thu Apr 13 12:08:27 2023 ------##	https://www.clinicaltrialsregister.eu/ctr-search/trial/2015-005593-38/AT
709	2016-001427-30	##------ Thu Apr 13 12:08:29 2023 ------##	https://www.clinicaltrialsregister.eu/ctr-search/trial/2016-001427-30/FI
710	2015-005614-30	##------ Thu Apr 13 12:08:31 2023 ------##	https://www.clinicaltrialsregister.eu/ctr-search/trial/2015-005614-30/HU
711	2016-004091-21	##------ Thu Apr 13 12:08:33 2023 ------##	https://www.clinicaltrialsregister.eu/ctr-search/trial/2016-004091-21/GB
712	2020-002332-73	##------ Thu Apr 13 12:08:35 2023 ------##	https://www.clinicaltrialsregister.eu/ctr-search/trial/2020-002332-73/FR
713	2017-001735-39	##------ Thu Apr 13 12:08:37 2023 ------##	https://www.clinicaltrialsregister.eu/ctr-search/trial/2017-001735-39/IE
714	2017-001735-39	##------ Thu Apr 13 12:08:39 2023 ------##	https://www.clinicaltrialsregister.eu/ctr-search/trial/2017-001735-39/DE
715	2017-001735-39	##------ Thu Apr 13 12:08:41 2023 ------##	https://www.clinicaltrialsregister.eu/ctr-search/trial/2017-001735-39/ES
716	2017-001735-39	##------ Thu Apr 13 12:08:43 2023 ------##	https://www.clinicaltrialsregister.eu/ctr-search/trial/2017-001735-39/IT
717	2017-001735-39	##------ Thu Apr 13 12:08:45 2023 ------##	https://www.clinicaltrialsregister.eu/ctr-search/trial/2017-001735-39/FR
718	2017-001735-39	##------ Thu Apr 13 12:08:47 2023 ------##	https://www.clinicaltrialsregister.eu/ctr-search/trial/2017-001735-39/NL
719	2017-001735-39	##------ Thu Apr 13 12:08:49 2023 ------##	https://www.clinicaltrialsregister.eu/ctr-search/trial/2017-001735-39/GB
720	2017-001735-39	##------ Thu Apr 13 12:08:51 2023 ------##	https://www.clinicaltrialsregister.eu/ctr-search/trial/2017-001735-39/PL
721	2018-003496-36	##------ Thu Apr 13 12:08:52 2023 ------##	https://www.clinicaltrialsregister.eu/ctr-search/trial/2018-003496-36/FR
722	2018-004043-23	##------ Thu Apr 13 12:08:54 2023 ------##	https://www.clinicaltrialsregister.eu/ctr-search/trial/2018-004043-23/DE
723	2020-000640-64	##------ Thu Apr 13 12:08:57 2023 ------##	https://www.clinicaltrialsregister.eu/ctr-search/trial/2020-000640-64/CZ
724	2020-001587-29	##------ Thu Apr 13 12:08:59 2023 ------##	https://www.clinicaltrialsregister.eu/ctr-search/trial/2020-001587-29/ES
725	2016-000212-16	##------ Thu Apr 13 12:09:01 2023 ------##	https://www.clinicaltrialsregister.eu/ctr-search/trial/2016-000212-16/FI
726	2020-001157-48	##------ Thu Apr 13 12:09:03 2023 ------##	https://www.clinicaltrialsregister.eu/ctr-search/trial/2020-001157-48/GB
727	2014-005164-15	##------ Thu Apr 13 12:09:06 2023 ------##	https://www.clinicaltrialsregister.eu/ctr-search/trial/2014-005164-15/DE
728	2015-003331-36	##------ Thu Apr 13 12:09:07 2023 ------##	https://www.clinicaltrialsregister.eu/ctr-search/trial/2015-003331-36/AT
729	2015-003331-36	##------ Thu Apr 13 12:09:11 2023 ------##	https://www.clinicaltrialsregister.eu/ctr-search/trial/2015-003331-36/NO
730	2015-000630-30	##------ Thu Apr 13 12:09:12 2023 ------##	https://www.clinicaltrialsregister.eu/ctr-search/trial/2015-000630-30/AT
731	2015-000630-30	##------ Thu Apr 13 12:09:15 2023 ------##	https://www.clinicaltrialsregister.eu/ctr-search/trial/2015-000630-30/CZ
732	2015-000630-30	##------ Thu Apr 13 12:09:17 2023 ------##	https://www.clinicaltrialsregister.eu/ctr-search/trial/2015-000630-30/SE
733	2015-000630-30	##------ Thu Apr 13 12:09:19 2023 ------##	https://www.clinicaltrialsregister.eu/ctr-search/trial/2015-000630-30/DE
734	2015-000630-30	##------ Thu Apr 13 12:09:21 2023 ------##	https://www.clinicaltrialsregister.eu/ctr-search/trial/2015-000630-30/SK
735	2015-000630-30	##------ Thu Apr 13 12:09:24 2023 ------##	https://www.clinicaltrialsregister.eu/ctr-search/trial/2015-000630-30/SI
736	2016-002075-10	##------ Thu Apr 13 12:09:27 2023 ------##	https://www.clinicaltrialsregister.eu/ctr-search/trial/2016-002075-10/GB
737	2016-002349-50	##------ Thu Apr 13 12:09:29 2023 ------##	https://www.clinicaltrialsregister.eu/ctr-search/trial/2016-002349-50/NL
738	2016-002349-50	##------ Thu Apr 13 12:09:31 2023 ------##	https://www.clinicaltrialsregister.eu/ctr-search/trial/2016-002349-50/BE
739	2016-002349-50	##------ Thu Apr 13 12:09:33 2023 ------##	https://www.clinicaltrialsregister.eu/ctr-search/trial/2016-002349-50/ES
740	2016-002349-50	##------ Thu Apr 13 12:09:35 2023 ------##	https://www.clinicaltrialsregister.eu/ctr-search/trial/2016-002349-50/IT
741	2017-000495-28	##------ Thu Apr 13 12:09:37 2023 ------##	https://www.clinicaltrialsregister.eu/ctr-search/trial/2017-000495-28/DK
742	2017-002127-16	##------ Thu Apr 13 12:09:39 2023 ------##	https://www.clinicaltrialsregister.eu/ctr-search/trial/2017-002127-16/FI
743	2017-002127-16	##------ Thu Apr 13 12:09:41 2023 ------##	https://www.clinicaltrialsregister.eu/ctr-search/trial/2017-002127-16/DK
744	2017-002127-16	##------ Thu Apr 13 12:09:43 2023 ------##	https://www.clinicaltrialsregister.eu/ctr-search/trial/2017-002127-16/SE
745	2017-003555-35	##------ Thu Apr 13 12:09:46 2023 ------##	https://www.clinicaltrialsregister.eu/ctr-search/trial/2017-003555-35/DE
746	2017-003636-36	##------ Thu Apr 13 12:09:48 2023 ------##	https://www.clinicaltrialsregister.eu/ctr-search/trial/2017-003636-36/GB
747	2020-001736-95	##------ Thu Apr 13 12:09:50 2023 ------##	https://www.clinicaltrialsregister.eu/ctr-search/trial/2020-001736-95/GB
748	2015-003320-30	##------ Thu Apr 13 12:09:53 2023 ------##	https://www.clinicaltrialsregister.eu/ctr-search/trial/2015-003320-30/GB
749	2015-004867-35	##------ Thu Apr 13 12:09:54 2023 ------##	https://www.clinicaltrialsregister.eu/ctr-search/trial/2015-004867-35/3rd
750	2016-003870-41	##------ Thu Apr 13 12:09:56 2023 ------##	https://www.clinicaltrialsregister.eu/ctr-search/trial/2016-003870-41/ES
751	2017-000501-20	##------ Thu Apr 13 12:09:58 2023 ------##	https://www.clinicaltrialsregister.eu/ctr-search/trial/2017-000501-20/3rd
752	2015-000172-98	##------ Thu Apr 13 12:10:00 2023 ------##	https://www.clinicaltrialsregister.eu/ctr-search/trial/2015-000172-98/GB
753	2019-003468-27	##------ Thu Apr 13 12:10:02 2023 ------##	https://www.clinicaltrialsregister.eu/ctr-search/trial/2019-003468-27/GB
754	2010-019466-81	##------ Thu Apr 13 12:10:03 2023 ------##	https://www.clinicaltrialsregister.eu/ctr-search/trial/2010-019466-81/3rd
755	2019-001759-38	##------ Thu Apr 13 12:10:05 2023 ------##	https://www.clinicaltrialsregister.eu/ctr-search/trial/2019-001759-38/DE
756	2017-001205-33	##------ Thu Apr 13 12:10:07 2023 ------##	https://www.clinicaltrialsregister.eu/ctr-search/trial/2017-001205-33/3rd
757	2018-002876-41	##------ Thu Apr 13 12:10:09 2023 ------##	https://www.clinicaltrialsregister.eu/ctr-search/trial/2018-002876-41/FR
758	2018-004279-11	##------ Thu Apr 13 12:10:11 2023 ------##	https://www.clinicaltrialsregister.eu/ctr-search/trial/2018-004279-11/SE
759	2017-004780-13	##------ Thu Apr 13 12:10:13 2023 ------##	https://www.clinicaltrialsregister.eu/ctr-search/trial/2017-004780-13/GB
760	2019-000589-39	##------ Thu Apr 13 12:10:15 2023 ------##	https://www.clinicaltrialsregister.eu/ctr-search/trial/2019-000589-39/FR
761	2019-000589-39	##------ Thu Apr 13 12:10:17 2023 ------##	https://www.clinicaltrialsregister.eu/ctr-search/trial/2019-000589-39/GB
762	2019-000589-39	##------ Thu Apr 13 12:10:19 2023 ------##	https://www.clinicaltrialsregister.eu/ctr-search/trial/2019-000589-39/ES
763	2018-001983-49	##------ Thu Apr 13 12:10:21 2023 ------##	https://www.clinicaltrialsregister.eu/ctr-search/trial/2018-001983-49/3rd
764	2019-002045-38	##------ Thu Apr 13 12:10:22 2023 ------##	https://www.clinicaltrialsregister.eu/ctr-search/trial/2019-002045-38/NL
765	2016-001963-35	##------ Thu Apr 13 12:10:24 2023 ------##	https://www.clinicaltrialsregister.eu/ctr-search/trial/2016-001963-35/3rd
766	2016-001460-11	##------ Thu Apr 13 12:10:26 2023 ------##	https://www.clinicaltrialsregister.eu/ctr-search/trial/2016-001460-11/GB
767	2018-000425-31	##------ Thu Apr 13 12:10:28 2023 ------##	https://www.clinicaltrialsregister.eu/ctr-search/trial/2018-000425-31/GB
768	2019-001277-93	##------ Thu Apr 13 12:10:30 2023 ------##	https://www.clinicaltrialsregister.eu/ctr-search/trial/2019-001277-93/ES
769	2015-002387-16	##------ Thu Apr 13 12:10:32 2023 ------##	https://www.clinicaltrialsregister.eu/ctr-search/trial/2015-002387-16/IE
770	2015-004442-25	##------ Thu Apr 13 12:10:34 2023 ------##	https://www.clinicaltrialsregister.eu/ctr-search/trial/2015-004442-25/3rd
771	2015-003527-57	##------ Thu Apr 13 12:10:35 2023 ------##	https://www.clinicaltrialsregister.eu/ctr-search/trial/2015-003527-57/3rd
772	2007-002135-83	##------ Thu Apr 13 12:10:37 2023 ------##	https://www.clinicaltrialsregister.eu/ctr-search/trial/2007-002135-83/RO
773	2018-004835-56	##------ Thu Apr 13 12:10:39 2023 ------##	https://www.clinicaltrialsregister.eu/ctr-search/trial/2018-004835-56/ES
774	2015-000608-24	##------ Thu Apr 13 12:10:41 2023 ------##	https://www.clinicaltrialsregister.eu/ctr-search/trial/2015-000608-24/DK
775	2016-003109-32	##------ Thu Apr 13 12:10:43 2023 ------##	https://www.clinicaltrialsregister.eu/ctr-search/trial/2016-003109-32/GB
776	2018-002740-82	##------ Thu Apr 13 12:10:45 2023 ------##	https://www.clinicaltrialsregister.eu/ctr-search/trial/2018-002740-82/GB
777	2019-000171-16	##------ Thu Apr 13 12:10:47 2023 ------##	https://www.clinicaltrialsregister.eu/ctr-search/trial/2019-000171-16/GB
778	2015-000857-19	##------ Thu Apr 13 12:10:49 2023 ------##	https://www.clinicaltrialsregister.eu/ctr-search/trial/2015-000857-19/GB
779	2015-000857-19	##------ Thu Apr 13 12:10:51 2023 ------##	https://www.clinicaltrialsregister.eu/ctr-search/trial/2015-000857-19/DK
780	2015-004711-21	##------ Thu Apr 13 12:10:53 2023 ------##	https://www.clinicaltrialsregister.eu/ctr-search/trial/2015-004711-21/PL
781	2015-004711-21	##------ Thu Apr 13 12:10:55 2023 ------##	https://www.clinicaltrialsregister.eu/ctr-search/trial/2015-004711-21/BE
782	2015-004711-21	##------ Thu Apr 13 12:10:57 2023 ------##	https://www.clinicaltrialsregister.eu/ctr-search/trial/2015-004711-21/ES
783	2015-004711-21	##------ Thu Apr 13 12:11:00 2023 ------##	https://www.clinicaltrialsregister.eu/ctr-search/trial/2015-004711-21/IT
784	2016-000794-20	##------ Thu Apr 13 12:11:02 2023 ------##	https://www.clinicaltrialsregister.eu/ctr-search/trial/2016-000794-20/NL
785	2018-001471-20	##------ Thu Apr 13 12:11:08 2023 ------##	https://www.clinicaltrialsregister.eu/ctr-search/trial/2018-001471-20/3rd
786	2018-002688-24	##------ Thu Apr 13 12:11:10 2023 ------##	https://www.clinicaltrialsregister.eu/ctr-search/trial/2018-002688-24/FR
787	2020-000714-15	##------ Thu Apr 13 12:11:12 2023 ------##	https://www.clinicaltrialsregister.eu/ctr-search/trial/2020-000714-15/BE
788	2020-001173-69	##------ Thu Apr 13 12:11:14 2023 ------##	https://www.clinicaltrialsregister.eu/ctr-search/trial/2020-001173-69/DK
789	2016-001785-29	##------ Thu Apr 13 12:11:16 2023 ------##	https://www.clinicaltrialsregister.eu/ctr-search/trial/2016-001785-29/IE
790	2015-005453-13	##------ Thu Apr 13 12:11:18 2023 ------##	https://www.clinicaltrialsregister.eu/ctr-search/trial/2015-005453-13/ES
791	2020-000140-58	##------ Thu Apr 13 12:11:20 2023 ------##	https://www.clinicaltrialsregister.eu/ctr-search/trial/2020-000140-58/NL
792	2015-000386-31	##------ Thu Apr 13 12:11:21 2023 ------##	https://www.clinicaltrialsregister.eu/ctr-search/trial/2015-000386-31/IT
793	2014-000484-41	##------ Thu Apr 13 12:11:23 2023 ------##	https://www.clinicaltrialsregister.eu/ctr-search/trial/2014-000484-41/GB
794	2015-001703-32	##------ Thu Apr 13 12:11:25 2023 ------##	https://www.clinicaltrialsregister.eu/ctr-search/trial/2015-001703-32/BE
795	2015-001703-32	##------ Thu Apr 13 12:11:28 2023 ------##	https://www.clinicaltrialsregister.eu/ctr-search/trial/2015-001703-32/FR
796	2015-001703-32	##------ Thu Apr 13 12:11:30 2023 ------##	https://www.clinicaltrialsregister.eu/ctr-search/trial/2015-001703-32/DE
797	2015-001703-32	##------ Thu Apr 13 12:11:32 2023 ------##	https://www.clinicaltrialsregister.eu/ctr-search/trial/2015-001703-32/NO
798	2018-001210-15	##------ Thu Apr 13 12:11:34 2023 ------##	https://www.clinicaltrialsregister.eu/ctr-search/trial/2018-001210-15/CZ
799	2020-001805-21	##------ Thu Apr 13 12:11:36 2023 ------##	https://www.clinicaltrialsregister.eu/ctr-search/trial/2020-001805-21/GB
800	2019-000538-21	##------ Thu Apr 13 12:11:38 2023 ------##	https://www.clinicaltrialsregister.eu/ctr-search/trial/2019-000538-21/ES
801	2019-002511-26	##------ Thu Apr 13 12:11:39 2023 ------##	https://www.clinicaltrialsregister.eu/ctr-search/trial/2019-002511-26/DK
802	2019-004085-17	##------ Thu Apr 13 12:11:42 2023 ------##	https://www.clinicaltrialsregister.eu/ctr-search/trial/2019-004085-17/GB
803	2019-004805-28	##------ Thu Apr 13 12:11:44 2023 ------##	https://www.clinicaltrialsregister.eu/ctr-search/trial/2019-004805-28/NL
804	2019-002805-23	##------ Thu Apr 13 12:11:47 2023 ------##	https://www.clinicaltrialsregister.eu/ctr-search/trial/2019-002805-23/FR
805	2019-004991-20	##------ Thu Apr 13 12:11:48 2023 ------##	https://www.clinicaltrialsregister.eu/ctr-search/trial/2019-004991-20/ES
806	2020-005111-51	##------ Thu Apr 13 12:11:50 2023 ------##	https://www.clinicaltrialsregister.eu/ctr-search/trial/2020-005111-51/3rd
807	2018-002597-41	##------ Thu Apr 13 12:11:52 2023 ------##	https://www.clinicaltrialsregister.eu/ctr-search/trial/2018-002597-41/PL
808	2019-001453-10	##------ Thu Apr 13 12:11:54 2023 ------##	https://www.clinicaltrialsregister.eu/ctr-search/trial/2019-001453-10/ES
809	2018-003068-29	##------ Thu Apr 13 12:11:56 2023 ------##	https://www.clinicaltrialsregister.eu/ctr-search/trial/2018-003068-29/FR
810	2019-000690-22	##------ Thu Apr 13 12:11:58 2023 ------##	https://www.clinicaltrialsregister.eu/ctr-search/trial/2019-000690-22/3rd
811	2019-000691-42	##------ Thu Apr 13 12:12:00 2023 ------##	https://www.clinicaltrialsregister.eu/ctr-search/trial/2019-000691-42/3rd
812	2014-005424-97	##------ Thu Apr 13 12:12:02 2023 ------##	https://www.clinicaltrialsregister.eu/ctr-search/trial/2014-005424-97/FR
813	2019-003542-32	##------ Thu Apr 13 12:12:04 2023 ------##	https://www.clinicaltrialsregister.eu/ctr-search/trial/2019-003542-32/ES
814	2019-001878-28	##------ Thu Apr 13 12:12:06 2023 ------##	https://www.clinicaltrialsregister.eu/ctr-search/trial/2019-001878-28/GB
815	2014-002854-37	##------ Thu Apr 13 12:12:08 2023 ------##	https://www.clinicaltrialsregister.eu/ctr-search/trial/2014-002854-37/DE
816	2016-004954-13	##------ Thu Apr 13 12:12:10 2023 ------##	https://www.clinicaltrialsregister.eu/ctr-search/trial/2016-004954-13/3rd
817	2018-003144-23	##------ Thu Apr 13 12:12:12 2023 ------##	https://www.clinicaltrialsregister.eu/ctr-search/trial/2018-003144-23/BE
818	2018-002446-36	##------ Thu Apr 13 12:12:14 2023 ------##	https://www.clinicaltrialsregister.eu/ctr-search/trial/2018-002446-36/DE
819	2019-000736-25	##------ Thu Apr 13 12:12:16 2023 ------##	https://www.clinicaltrialsregister.eu/ctr-search/trial/2019-000736-25/ES
820	2020-001995-13	##------ Thu Apr 13 12:12:18 2023 ------##	https://www.clinicaltrialsregister.eu/ctr-search/trial/2020-001995-13/ES
821	2019-003430-16	##------ Thu Apr 13 12:12:20 2023 ------##	https://www.clinicaltrialsregister.eu/ctr-search/trial/2019-003430-16/FR
822	2015-005275-24	##------ Thu Apr 13 12:12:22 2023 ------##	https://www.clinicaltrialsregister.eu/ctr-search/trial/2015-005275-24/ES
823	2014-004132-20	##------ Thu Apr 13 12:12:23 2023 ------##	https://www.clinicaltrialsregister.eu/ctr-search/trial/2014-004132-20/3rd
824	2017-000960-14	##------ Thu Apr 13 12:12:25 2023 ------##	https://www.clinicaltrialsregister.eu/ctr-search/trial/2017-000960-14/LV
825	2017-000960-14	##------ Thu Apr 13 12:12:27 2023 ------##	https://www.clinicaltrialsregister.eu/ctr-search/trial/2017-000960-14/HU
826	2017-000960-14	##------ Thu Apr 13 12:12:29 2023 ------##	https://www.clinicaltrialsregister.eu/ctr-search/trial/2017-000960-14/SK
827	2017-000960-14	##------ Thu Apr 13 12:12:31 2023 ------##	https://www.clinicaltrialsregister.eu/ctr-search/trial/2017-000960-14/PL
828	2017-000960-14	##------ Thu Apr 13 12:12:33 2023 ------##	https://www.clinicaltrialsregister.eu/ctr-search/trial/2017-000960-14/CZ
829	2019-003360-45	##------ Thu Apr 13 12:12:35 2023 ------##	https://www.clinicaltrialsregister.eu/ctr-search/trial/2019-003360-45/FR
830	2020-002011-21	##------ Thu Apr 13 12:12:36 2023 ------##	https://www.clinicaltrialsregister.eu/ctr-search/trial/2020-002011-21/ES
831	2016-001238-89	##------ Thu Apr 13 12:12:38 2023 ------##	https://www.clinicaltrialsregister.eu/ctr-search/trial/2016-001238-89/ES
832	2016-001557-41	##------ Thu Apr 13 12:12:41 2023 ------##	https://www.clinicaltrialsregister.eu/ctr-search/trial/2016-001557-41/BE
833	2017-000328-85	##------ Thu Apr 13 12:12:42 2023 ------##	https://www.clinicaltrialsregister.eu/ctr-search/trial/2017-000328-85/FI
834	2014-001290-14	##------ Thu Apr 13 12:12:44 2023 ------##	https://www.clinicaltrialsregister.eu/ctr-search/trial/2014-001290-14/RO
835	2017-001728-23	##------ Thu Apr 13 12:12:46 2023 ------##	https://www.clinicaltrialsregister.eu/ctr-search/trial/2017-001728-23/BE
836	2017-003846-26	##------ Thu Apr 13 12:12:48 2023 ------##	https://www.clinicaltrialsregister.eu/ctr-search/trial/2017-003846-26/3rd
837	2017-004669-28	##------ Thu Apr 13 12:12:50 2023 ------##	https://www.clinicaltrialsregister.eu/ctr-search/trial/2017-004669-28/ES
838	2018-003510-41	##------ Thu Apr 13 12:12:52 2023 ------##	https://www.clinicaltrialsregister.eu/ctr-search/trial/2018-003510-41/NL
839	2017-005074-19	##------ Thu Apr 13 12:12:54 2023 ------##	https://www.clinicaltrialsregister.eu/ctr-search/trial/2017-005074-19/BE
840	2020-002497-27	##------ Thu Apr 13 12:12:56 2023 ------##	https://www.clinicaltrialsregister.eu/ctr-search/trial/2020-002497-27/CZ
841	2015-003600-23	##------ Thu Apr 13 12:12:58 2023 ------##	https://www.clinicaltrialsregister.eu/ctr-search/trial/2015-003600-23/GB
842	2017-001117-86	##------ Thu Apr 13 12:13:00 2023 ------##	https://www.clinicaltrialsregister.eu/ctr-search/trial/2017-001117-86/GB
843	2018-000967-10	##------ Thu Apr 13 12:13:01 2023 ------##	https://www.clinicaltrialsregister.eu/ctr-search/trial/2018-000967-10/FR
844	2017-004367-12	##------ Thu Apr 13 12:13:03 2023 ------##	https://www.clinicaltrialsregister.eu/ctr-search/trial/2017-004367-12/ES
845	2015-003731-35	##------ Thu Apr 13 12:13:05 2023 ------##	https://www.clinicaltrialsregister.eu/ctr-search/trial/2015-003731-35/NL
846	2015-004109-18	##------ Thu Apr 13 12:13:07 2023 ------##	https://www.clinicaltrialsregister.eu/ctr-search/trial/2015-004109-18/GB
847	2016-001764-11	##------ Thu Apr 13 12:13:09 2023 ------##	https://www.clinicaltrialsregister.eu/ctr-search/trial/2016-001764-11/3rd
848	2014-003986-11	##------ Thu Apr 13 12:13:11 2023 ------##	https://www.clinicaltrialsregister.eu/ctr-search/trial/2014-003986-11/ES
849	2008-001876-67	##------ Thu Apr 13 12:13:12 2023 ------##	https://www.clinicaltrialsregister.eu/ctr-search/trial/2008-001876-67/3rd
850	2015-002176-25	##------ Thu Apr 13 12:13:14 2023 ------##	https://www.clinicaltrialsregister.eu/ctr-search/trial/2015-002176-25/GB
851	2019-003247-30	##------ Thu Apr 13 12:13:16 2023 ------##	https://www.clinicaltrialsregister.eu/ctr-search/trial/2019-003247-30/NL
852	2019-004769-41	##------ Thu Apr 13 12:13:18 2023 ------##	https://www.clinicaltrialsregister.eu/ctr-search/trial/2019-004769-41/FR
853	2015-005347-14	##------ Thu Apr 13 12:13:20 2023 ------##	https://www.clinicaltrialsregister.eu/ctr-search/trial/2015-005347-14/GB
854	2016-003849-28	##------ Thu Apr 13 12:13:22 2023 ------##	https://www.clinicaltrialsregister.eu/ctr-search/trial/2016-003849-28/NL
855	2016-005078-37	##------ Thu Apr 13 12:13:24 2023 ------##	https://www.clinicaltrialsregister.eu/ctr-search/trial/2016-005078-37/GR
856	2017-005049-67	##------ Thu Apr 13 12:13:26 2023 ------##	https://www.clinicaltrialsregister.eu/ctr-search/trial/2017-005049-67/3rd
857	2018-002654-79	##------ Thu Apr 13 12:13:28 2023 ------##	https://www.clinicaltrialsregister.eu/ctr-search/trial/2018-002654-79/FR
858	2019-002910-37	##------ Thu Apr 13 12:13:30 2023 ------##	https://www.clinicaltrialsregister.eu/ctr-search/trial/2019-002910-37/NL
859	2019-002396-34	##------ Thu Apr 13 12:13:32 2023 ------##	https://www.clinicaltrialsregister.eu/ctr-search/trial/2019-002396-34/FR
860	2020-001890-56	##------ Thu Apr 13 12:13:34 2023 ------##	https://www.clinicaltrialsregister.eu/ctr-search/trial/2020-001890-56/ES
861	2015-003106-16	##------ Thu Apr 13 12:13:36 2023 ------##	https://www.clinicaltrialsregister.eu/ctr-search/trial/2015-003106-16/SE
862	2014-004915-35	##------ Thu Apr 13 12:13:38 2023 ------##	https://www.clinicaltrialsregister.eu/ctr-search/trial/2014-004915-35/DE
863	2014-004915-35	##------ Thu Apr 13 12:13:39 2023 ------##	https://www.clinicaltrialsregister.eu/ctr-search/trial/2014-004915-35/GB
864	2019-001960-31	##------ Thu Apr 13 12:13:41 2023 ------##	https://www.clinicaltrialsregister.eu/ctr-search/trial/2019-001960-31/FI
865	2019-002094-55	##------ Thu Apr 13 12:13:43 2023 ------##	https://www.clinicaltrialsregister.eu/ctr-search/trial/2019-002094-55/BE
866	2018-001013-32	##------ Thu Apr 13 12:13:45 2023 ------##	https://www.clinicaltrialsregister.eu/ctr-search/trial/2018-001013-32/ES
867	2018-003041-41	##------ Thu Apr 13 12:13:47 2023 ------##	https://www.clinicaltrialsregister.eu/ctr-search/trial/2018-003041-41/GB
868	2018-004048-50	##------ Thu Apr 13 12:13:49 2023 ------##	https://www.clinicaltrialsregister.eu/ctr-search/trial/2018-004048-50/GB
869	2017-004319-37	##------ Thu Apr 13 12:13:51 2023 ------##	https://www.clinicaltrialsregister.eu/ctr-search/trial/2017-004319-37/AT
870	2018-004712-22	##------ Thu Apr 13 12:13:53 2023 ------##	https://www.clinicaltrialsregister.eu/ctr-search/trial/2018-004712-22/FR
871	2018-000157-41	##------ Thu Apr 13 12:13:55 2023 ------##	https://www.clinicaltrialsregister.eu/ctr-search/trial/2018-000157-41/GB
872	2016-002738-55	##------ Thu Apr 13 12:13:57 2023 ------##	https://www.clinicaltrialsregister.eu/ctr-search/trial/2016-002738-55/FR
873	2016-002732-32	##------ Thu Apr 13 12:13:59 2023 ------##	https://www.clinicaltrialsregister.eu/ctr-search/trial/2016-002732-32/IT
874	2018-002978-52	##------ Thu Apr 13 12:14:01 2023 ------##	https://www.clinicaltrialsregister.eu/ctr-search/trial/2018-002978-52/NL
875	2018-003484-56	##------ Thu Apr 13 12:14:03 2023 ------##	https://www.clinicaltrialsregister.eu/ctr-search/trial/2018-003484-56/ES
876	2019-003105-10	##------ Thu Apr 13 12:14:04 2023 ------##	https://www.clinicaltrialsregister.eu/ctr-search/trial/2019-003105-10/NL
877	2018-002869-18	##------ Thu Apr 13 12:14:07 2023 ------##	https://www.clinicaltrialsregister.eu/ctr-search/trial/2018-002869-18/GB
878	2014-004925-42	##------ Thu Apr 13 12:14:08 2023 ------##	https://www.clinicaltrialsregister.eu/ctr-search/trial/2014-004925-42/3rd
879	2015-003291-77	##------ Thu Apr 13 12:14:10 2023 ------##	https://www.clinicaltrialsregister.eu/ctr-search/trial/2015-003291-77/GB
880	2015-003291-77	##------ Thu Apr 13 12:14:12 2023 ------##	https://www.clinicaltrialsregister.eu/ctr-search/trial/2015-003291-77/DE
881	2015-003291-77	##------ Thu Apr 13 12:14:14 2023 ------##	https://www.clinicaltrialsregister.eu/ctr-search/trial/2015-003291-77/CZ
882	2015-003291-77	##------ Thu Apr 13 12:14:17 2023 ------##	https://www.clinicaltrialsregister.eu/ctr-search/trial/2015-003291-77/IE
883	2015-005553-13	##------ Thu Apr 13 12:14:18 2023 ------##	https://www.clinicaltrialsregister.eu/ctr-search/trial/2015-005553-13/NL
884	2014-004016-11	##------ Thu Apr 13 12:14:20 2023 ------##	https://www.clinicaltrialsregister.eu/ctr-search/trial/2014-004016-11/GB
885	2018-004231-72	##------ Thu Apr 13 12:14:22 2023 ------##	https://www.clinicaltrialsregister.eu/ctr-search/trial/2018-004231-72/ES
886	2015-002552-27	##------ Thu Apr 13 12:14:24 2023 ------##	https://www.clinicaltrialsregister.eu/ctr-search/trial/2015-002552-27/NL
887	2015-002552-27	##------ Thu Apr 13 12:14:26 2023 ------##	https://www.clinicaltrialsregister.eu/ctr-search/trial/2015-002552-27/DE
888	2015-002552-27	##------ Thu Apr 13 12:14:28 2023 ------##	https://www.clinicaltrialsregister.eu/ctr-search/trial/2015-002552-27/GB
889	2015-002552-27	##------ Thu Apr 13 12:14:30 2023 ------##	https://www.clinicaltrialsregister.eu/ctr-search/trial/2015-002552-27/FR
890	2015-005046-55	##------ Thu Apr 13 12:14:32 2023 ------##	https://www.clinicaltrialsregister.eu/ctr-search/trial/2015-005046-55/SE
891	2017-000391-28	##------ Thu Apr 13 12:14:34 2023 ------##	https://www.clinicaltrialsregister.eu/ctr-search/trial/2017-000391-28/ES
892	2017-004684-12	##------ Thu Apr 13 12:14:36 2023 ------##	https://www.clinicaltrialsregister.eu/ctr-search/trial/2017-004684-12/NL
893	2019-004455-36	##------ Thu Apr 13 12:14:38 2023 ------##	https://www.clinicaltrialsregister.eu/ctr-search/trial/2019-004455-36/FR
894	2014-003997-18	##------ Thu Apr 13 12:14:40 2023 ------##	https://www.clinicaltrialsregister.eu/ctr-search/trial/2014-003997-18/LT
895	2014-003997-18	##------ Thu Apr 13 12:14:42 2023 ------##	https://www.clinicaltrialsregister.eu/ctr-search/trial/2014-003997-18/EE
896	2014-003997-18	##------ Thu Apr 13 12:14:43 2023 ------##	https://www.clinicaltrialsregister.eu/ctr-search/trial/2014-003997-18/HU
897	2014-003997-18	##------ Thu Apr 13 12:14:45 2023 ------##	https://www.clinicaltrialsregister.eu/ctr-search/trial/2014-003997-18/CZ
898	2014-003997-18	##------ Thu Apr 13 12:14:47 2023 ------##	https://www.clinicaltrialsregister.eu/ctr-search/trial/2014-003997-18/DE
899	2014-003997-18	##------ Thu Apr 13 12:14:49 2023 ------##	https://www.clinicaltrialsregister.eu/ctr-search/trial/2014-003997-18/BE
900	2016-000446-56	##------ Thu Apr 13 12:14:51 2023 ------##	https://www.clinicaltrialsregister.eu/ctr-search/trial/2016-000446-56/3rd
901	2019-001436-54	##------ Thu Apr 13 12:14:53 2023 ------##	https://www.clinicaltrialsregister.eu/ctr-search/trial/2019-001436-54/ES
902	2019-002450-23	##------ Thu Apr 13 12:14:54 2023 ------##	https://www.clinicaltrialsregister.eu/ctr-search/trial/2019-002450-23/DK
903	2015-005537-50	##------ Thu Apr 13 12:14:57 2023 ------##	https://www.clinicaltrialsregister.eu/ctr-search/trial/2015-005537-50/GB
904	2015-005211-32	##------ Thu Apr 13 12:14:59 2023 ------##	https://www.clinicaltrialsregister.eu/ctr-search/trial/2015-005211-32/NL
905	2016-002160-14	##------ Thu Apr 13 12:15:01 2023 ------##	https://www.clinicaltrialsregister.eu/ctr-search/trial/2016-002160-14/NL
906	2018-003222-92	##------ Thu Apr 13 12:15:02 2023 ------##	https://www.clinicaltrialsregister.eu/ctr-search/trial/2018-003222-92/NL
907	2019-001739-29	##------ Thu Apr 13 12:15:04 2023 ------##	https://www.clinicaltrialsregister.eu/ctr-search/trial/2019-001739-29/ES
908	2016-001163-37	##------ Thu Apr 13 12:15:06 2023 ------##	https://www.clinicaltrialsregister.eu/ctr-search/trial/2016-001163-37/HU
909	2016-001163-37	##------ Thu Apr 13 12:15:09 2023 ------##	https://www.clinicaltrialsregister.eu/ctr-search/trial/2016-001163-37/CZ
910	2016-001163-37	##------ Thu Apr 13 12:15:12 2023 ------##	https://www.clinicaltrialsregister.eu/ctr-search/trial/2016-001163-37/ES
911	2016-001163-37	##------ Thu Apr 13 12:15:14 2023 ------##	https://www.clinicaltrialsregister.eu/ctr-search/trial/2016-001163-37/DE
912	2016-001163-37	##------ Thu Apr 13 12:15:16 2023 ------##	https://www.clinicaltrialsregister.eu/ctr-search/trial/2016-001163-37/PL
913	2017-004753-16	##------ Thu Apr 13 12:15:18 2023 ------##	https://www.clinicaltrialsregister.eu/ctr-search/trial/2017-004753-16/DK
914	2018-004450-24	##------ Thu Apr 13 12:15:20 2023 ------##	https://www.clinicaltrialsregister.eu/ctr-search/trial/2018-004450-24/NL
915	2014-004021-41	##------ Thu Apr 13 12:15:22 2023 ------##	https://www.clinicaltrialsregister.eu/ctr-search/trial/2014-004021-41/GB
916	2015-003737-95	##------ Thu Apr 13 12:15:24 2023 ------##	https://www.clinicaltrialsregister.eu/ctr-search/trial/2015-003737-95/DE
917	2019-003720-20	##------ Thu Apr 13 12:15:26 2023 ------##	https://www.clinicaltrialsregister.eu/ctr-search/trial/2019-003720-20/SI
918	2018-004401-79	##------ Thu Apr 13 12:15:28 2023 ------##	https://www.clinicaltrialsregister.eu/ctr-search/trial/2018-004401-79/GB
919	2019-003700-12	##------ Thu Apr 13 12:15:30 2023 ------##	https://www.clinicaltrialsregister.eu/ctr-search/trial/2019-003700-12/FR
920	2018-003258-25	##------ Thu Apr 13 12:15:32 2023 ------##	https://www.clinicaltrialsregister.eu/ctr-search/trial/2018-003258-25/DK
921	2019-003150-86	##------ Thu Apr 13 12:15:34 2023 ------##	https://www.clinicaltrialsregister.eu/ctr-search/trial/2019-003150-86/GB
922	2015-002669-45	##------ Thu Apr 13 12:15:36 2023 ------##	https://www.clinicaltrialsregister.eu/ctr-search/trial/2015-002669-45/LV
923	2015-002669-45	##------ Thu Apr 13 12:15:38 2023 ------##	https://www.clinicaltrialsregister.eu/ctr-search/trial/2015-002669-45/DE
924	2015-002669-45	##------ Thu Apr 13 12:15:40 2023 ------##	https://www.clinicaltrialsregister.eu/ctr-search/trial/2015-002669-45/BG
925	2015-002669-45	##------ Thu Apr 13 12:15:44 2023 ------##	https://www.clinicaltrialsregister.eu/ctr-search/trial/2015-002669-45/PL
926	2015-005398-18	##------ Thu Apr 13 12:15:47 2023 ------##	https://www.clinicaltrialsregister.eu/ctr-search/trial/2015-005398-18/DE
927	2020-004826-47	##------ Thu Apr 13 12:15:53 2023 ------##	https://www.clinicaltrialsregister.eu/ctr-search/trial/2020-004826-47/DK
928	2016-003345-29	##------ Thu Apr 13 12:15:54 2023 ------##	https://www.clinicaltrialsregister.eu/ctr-search/trial/2016-003345-29/GB
929	2017-004158-40	##------ Thu Apr 13 12:15:56 2023 ------##	https://www.clinicaltrialsregister.eu/ctr-search/trial/2017-004158-40/FR
930	2019-000581-38	##------ Thu Apr 13 12:15:59 2023 ------##	https://www.clinicaltrialsregister.eu/ctr-search/trial/2019-000581-38/GB
931	2020-001622-64	##------ Thu Apr 13 12:16:01 2023 ------##	https://www.clinicaltrialsregister.eu/ctr-search/trial/2020-001622-64/ES
932	2020-001228-32	##------ Thu Apr 13 12:16:03 2023 ------##	https://www.clinicaltrialsregister.eu/ctr-search/trial/2020-001228-32/GB
933	2019-002562-12	##------ Thu Apr 13 12:16:05 2023 ------##	https://www.clinicaltrialsregister.eu/ctr-search/trial/2019-002562-12/ES
934	2017-004332-11	##------ Thu Apr 13 12:16:07 2023 ------##	https://www.clinicaltrialsregister.eu/ctr-search/trial/2017-004332-11/IT
935	2019-001910-40	##------ Thu Apr 13 12:16:09 2023 ------##	https://www.clinicaltrialsregister.eu/ctr-search/trial/2019-001910-40/NL
936	2014-003190-42	##------ Thu Apr 13 12:16:11 2023 ------##	https://www.clinicaltrialsregister.eu/ctr-search/trial/2014-003190-42/IE
937	2014-003190-42	##------ Thu Apr 13 12:16:13 2023 ------##	https://www.clinicaltrialsregister.eu/ctr-search/trial/2014-003190-42/GB
938	2018-003566-13	##------ Thu Apr 13 12:16:15 2023 ------##	https://www.clinicaltrialsregister.eu/ctr-search/trial/2018-003566-13/NL
939	2019-002784-10	##------ Thu Apr 13 12:16:17 2023 ------##	https://www.clinicaltrialsregister.eu/ctr-search/trial/2019-002784-10/ES
940	2020-003972-42	##------ Thu Apr 13 12:16:18 2023 ------##	https://www.clinicaltrialsregister.eu/ctr-search/trial/2020-003972-42/3rd
941	2020-001321-31	##------ Thu Apr 13 12:16:21 2023 ------##	https://www.clinicaltrialsregister.eu/ctr-search/trial/2020-001321-31/ES
942	2020-001449-38	##------ Thu Apr 13 12:16:23 2023 ------##	https://www.clinicaltrialsregister.eu/ctr-search/trial/2020-001449-38/GB
943	2015-004543-40	##------ Thu Apr 13 12:16:25 2023 ------##	https://www.clinicaltrialsregister.eu/ctr-search/trial/2015-004543-40/IT
944	2018-001402-28	##------ Thu Apr 13 12:16:27 2023 ------##	https://www.clinicaltrialsregister.eu/ctr-search/trial/2018-001402-28/ES
945	2018-002763-26	##------ Thu Apr 13 12:16:29 2023 ------##	https://www.clinicaltrialsregister.eu/ctr-search/trial/2018-002763-26/GB
946	2018-001153-27	##------ Thu Apr 13 12:16:31 2023 ------##	https://www.clinicaltrialsregister.eu/ctr-search/trial/2018-001153-27/GB
947	2008-003733-24	##------ Thu Apr 13 12:16:32 2023 ------##	https://www.clinicaltrialsregister.eu/ctr-search/trial/2008-003733-24/GB
948	2007-003364-21	##------ Thu Apr 13 12:16:34 2023 ------##	https://www.clinicaltrialsregister.eu/ctr-search/trial/2007-003364-21/LT
949	2007-003364-21	##------ Thu Apr 13 12:16:36 2023 ------##	https://www.clinicaltrialsregister.eu/ctr-search/trial/2007-003364-21/LV
950	2007-003364-21	##------ Thu Apr 13 12:16:38 2023 ------##	https://www.clinicaltrialsregister.eu/ctr-search/trial/2007-003364-21/DK
951	2007-003364-21	##------ Thu Apr 13 12:16:40 2023 ------##	https://www.clinicaltrialsregister.eu/ctr-search/trial/2007-003364-21/IT
952	2007-003364-21	##------ Thu Apr 13 12:16:42 2023 ------##	https://www.clinicaltrialsregister.eu/ctr-search/trial/2007-003364-21/BG
953	2007-003370-26	##------ Thu Apr 13 12:16:44 2023 ------##	https://www.clinicaltrialsregister.eu/ctr-search/trial/2007-003370-26/DE
954	2008-001687-37	##------ Thu Apr 13 12:16:46 2023 ------##	https://www.clinicaltrialsregister.eu/ctr-search/trial/2008-001687-37/HU
955	2008-001694-15	##------ Thu Apr 13 12:16:48 2023 ------##	https://www.clinicaltrialsregister.eu/ctr-search/trial/2008-001694-15/DK
956	2008-001705-42	##------ Thu Apr 13 12:16:50 2023 ------##	https://www.clinicaltrialsregister.eu/ctr-search/trial/2008-001705-42/FR
957	2004-000211-26	##------ Thu Apr 13 12:16:51 2023 ------##	https://www.clinicaltrialsregister.eu/ctr-search/trial/2004-000211-26/SE
958	2007-004754-82	##------ Thu Apr 13 12:16:53 2023 ------##	https://www.clinicaltrialsregister.eu/ctr-search/trial/2007-004754-82/DE
959	2006-007018-39	##------ Thu Apr 13 12:16:58 2023 ------##	https://www.clinicaltrialsregister.eu/ctr-search/trial/2006-007018-39/GB
960	2006-007021-32	##------ Thu Apr 13 12:17:00 2023 ------##	https://www.clinicaltrialsregister.eu/ctr-search/trial/2006-007021-32/DE
961	2006-007036-95	##------ Thu Apr 13 12:17:03 2023 ------##	https://www.clinicaltrialsregister.eu/ctr-search/trial/2006-007036-95/DE
962	2006-007053-51	##------ Thu Apr 13 12:17:05 2023 ------##	https://www.clinicaltrialsregister.eu/ctr-search/trial/2006-007053-51/GB
963	2006-007073-75	##------ Thu Apr 13 12:17:07 2023 ------##	https://www.clinicaltrialsregister.eu/ctr-search/trial/2006-007073-75/DE
964	2006-007087-28	##------ Thu Apr 13 12:17:09 2023 ------##	https://www.clinicaltrialsregister.eu/ctr-search/trial/2006-007087-28/IT
965	2006-007091-15	##------ Thu Apr 13 12:17:11 2023 ------##	https://www.clinicaltrialsregister.eu/ctr-search/trial/2006-007091-15/NL
966	2005-000192-17	##------ Thu Apr 13 12:17:15 2023 ------##	https://www.clinicaltrialsregister.eu/ctr-search/trial/2005-000192-17/GB
967	2007-001881-33	##------ Thu Apr 13 12:17:17 2023 ------##	https://www.clinicaltrialsregister.eu/ctr-search/trial/2007-001881-33/DK
968	2007-001890-27	##------ Thu Apr 13 12:17:19 2023 ------##	https://www.clinicaltrialsregister.eu/ctr-search/trial/2007-001890-27/FR
969	2007-001890-27	##------ Thu Apr 13 12:17:21 2023 ------##	https://www.clinicaltrialsregister.eu/ctr-search/trial/2007-001890-27/DK
970	2007-001890-27	##------ Thu Apr 13 12:17:23 2023 ------##	https://www.clinicaltrialsregister.eu/ctr-search/trial/2007-001890-27/SE
971	2007-001890-27	##------ Thu Apr 13 12:17:25 2023 ------##	https://www.clinicaltrialsregister.eu/ctr-search/trial/2007-001890-27/ES
972	2007-001890-27	##------ Thu Apr 13 12:17:27 2023 ------##	https://www.clinicaltrialsregister.eu/ctr-search/trial/2007-001890-27/BE
973	2007-001890-27	##------ Thu Apr 13 12:17:28 2023 ------##	https://www.clinicaltrialsregister.eu/ctr-search/trial/2007-001890-27/PT
974	2006-004834-33	##------ Thu Apr 13 12:17:31 2023 ------##	https://www.clinicaltrialsregister.eu/ctr-search/trial/2006-004834-33/LT
975	2006-004834-33	##------ Thu Apr 13 12:17:33 2023 ------##	https://www.clinicaltrialsregister.eu/ctr-search/trial/2006-004834-33/LV
976	2006-004834-33	##------ Thu Apr 13 12:17:35 2023 ------##	https://www.clinicaltrialsregister.eu/ctr-search/trial/2006-004834-33/GB
977	2006-004834-33	##------ Thu Apr 13 12:17:38 2023 ------##	https://www.clinicaltrialsregister.eu/ctr-search/trial/2006-004834-33/BE
978	2006-004834-33	##------ Thu Apr 13 12:17:40 2023 ------##	https://www.clinicaltrialsregister.eu/ctr-search/trial/2006-004834-33/BG
979	2006-004834-33	##------ Thu Apr 13 12:17:43 2023 ------##	https://www.clinicaltrialsregister.eu/ctr-search/trial/2006-004834-33/PL
980	2006-004840-21	##------ Thu Apr 13 12:17:47 2023 ------##	https://www.clinicaltrialsregister.eu/ctr-search/trial/2006-004840-21/AT
981	2006-004849-42	##------ Thu Apr 13 12:17:49 2023 ------##	https://www.clinicaltrialsregister.eu/ctr-search/trial/2006-004849-42/IT
982	2007-006268-32	##------ Thu Apr 13 12:17:51 2023 ------##	https://www.clinicaltrialsregister.eu/ctr-search/trial/2007-006268-32/IT
983	2008-002002-19	##------ Thu Apr 13 12:17:52 2023 ------##	https://www.clinicaltrialsregister.eu/ctr-search/trial/2008-002002-19/FR
984	2007-005023-15	##------ Thu Apr 13 12:17:55 2023 ------##	https://www.clinicaltrialsregister.eu/ctr-search/trial/2007-005023-15/FR
985	2007-005033-11	##------ Thu Apr 13 12:17:57 2023 ------##	https://www.clinicaltrialsregister.eu/ctr-search/trial/2007-005033-11/DE
986	2008-000905-12	##------ Thu Apr 13 12:17:59 2023 ------##	https://www.clinicaltrialsregister.eu/ctr-search/trial/2008-000905-12/IT
987	2008-000905-12	##------ Thu Apr 13 12:18:01 2023 ------##	https://www.clinicaltrialsregister.eu/ctr-search/trial/2008-000905-12/GB
988	2008-000928-71	##------ Thu Apr 13 12:18:03 2023 ------##	https://www.clinicaltrialsregister.eu/ctr-search/trial/2008-000928-71/IT
989	2008-000942-29	##------ Thu Apr 13 12:18:05 2023 ------##	https://www.clinicaltrialsregister.eu/ctr-search/trial/2008-000942-29/DE
990	2007-000259-33	##------ Thu Apr 13 12:18:08 2023 ------##	https://www.clinicaltrialsregister.eu/ctr-search/trial/2007-000259-33/DE
991	2007-000271-42	##------ Thu Apr 13 12:18:10 2023 ------##	https://www.clinicaltrialsregister.eu/ctr-search/trial/2007-000271-42/FI
992	2007-002542-38	##------ Thu Apr 13 12:18:12 2023 ------##	https://www.clinicaltrialsregister.eu/ctr-search/trial/2007-002542-38/DK
993	2007-002542-38	##------ Thu Apr 13 12:18:14 2023 ------##	https://www.clinicaltrialsregister.eu/ctr-search/trial/2007-002542-38/DE
994	2006-005254-68	##------ Thu Apr 13 12:18:17 2023 ------##	https://www.clinicaltrialsregister.eu/ctr-search/trial/2006-005254-68/ES
995	2006-005275-18	##------ Thu Apr 13 12:18:19 2023 ------##	https://www.clinicaltrialsregister.eu/ctr-search/trial/2006-005275-18/DE
996	2007-005152-16	##------ Thu Apr 13 12:18:21 2023 ------##	https://www.clinicaltrialsregister.eu/ctr-search/trial/2007-005152-16/DE
997	2007-005152-16	##------ Thu Apr 13 12:18:22 2023 ------##	https://www.clinicaltrialsregister.eu/ctr-search/trial/2007-005152-16/AT
998	2007-005163-94	##------ Thu Apr 13 12:18:25 2023 ------##	https://www.clinicaltrialsregister.eu/ctr-search/trial/2007-005163-94/DE
999	2007-005164-27	##------ Thu Apr 13 12:18:26 2023 ------##	https://www.clinicaltrialsregister.eu/ctr-search/trial/2007-005164-27/NL
1000	2007-005169-36	##------ Thu Apr 13 12:18:28 2023 ------##	https://www.clinicaltrialsregister.eu/ctr-search/trial/2007-005169-36/BE
1001	2007-005169-36	##------ Thu Apr 13 12:18:31 2023 ------##	https://www.clinicaltrialsregister.eu/ctr-search/trial/2007-005169-36/CZ
1002	2007-005169-36	##------ Thu Apr 13 12:18:33 2023 ------##	https://www.clinicaltrialsregister.eu/ctr-search/trial/2007-005169-36/DE
1003	2007-005169-36	##------ Thu Apr 13 12:18:34 2023 ------##	https://www.clinicaltrialsregister.eu/ctr-search/trial/2007-005169-36/HU
1004	2007-005169-36	##------ Thu Apr 13 12:18:38 2023 ------##	https://www.clinicaltrialsregister.eu/ctr-search/trial/2007-005169-36/IT
1005	2007-005169-36	##------ Thu Apr 13 12:18:40 2023 ------##	https://www.clinicaltrialsregister.eu/ctr-search/trial/2007-005169-36/SK
1006	2007-005169-36	##------ Thu Apr 13 12:18:42 2023 ------##	https://www.clinicaltrialsregister.eu/ctr-search/trial/2007-005169-36/BG
1007	2005-002494-75	##------ Thu Apr 13 12:18:44 2023 ------##	https://www.clinicaltrialsregister.eu/ctr-search/trial/2005-002494-75/DE
1008	2005-002494-75	##------ Thu Apr 13 12:18:50 2023 ------##	https://www.clinicaltrialsregister.eu/ctr-search/trial/2005-002494-75/AT
1009	2005-002494-75	##------ Thu Apr 13 12:18:52 2023 ------##	https://www.clinicaltrialsregister.eu/ctr-search/trial/2005-002494-75/BE
1010	2005-002494-75	##------ Thu Apr 13 12:18:54 2023 ------##	https://www.clinicaltrialsregister.eu/ctr-search/trial/2005-002494-75/GB
1011	2005-002494-75	##------ Thu Apr 13 12:18:56 2023 ------##	https://www.clinicaltrialsregister.eu/ctr-search/trial/2005-002494-75/ES
1012	2005-002494-75	##------ Thu Apr 13 12:18:58 2023 ------##	https://www.clinicaltrialsregister.eu/ctr-search/trial/2005-002494-75/IT
1013	2005-002494-75	##------ Thu Apr 13 12:19:00 2023 ------##	https://www.clinicaltrialsregister.eu/ctr-search/trial/2005-002494-75/DK
1014	2005-002494-75	##------ Thu Apr 13 12:19:03 2023 ------##	https://www.clinicaltrialsregister.eu/ctr-search/trial/2005-002494-75/PT
1015	2005-002494-75	##------ Thu Apr 13 12:19:05 2023 ------##	https://www.clinicaltrialsregister.eu/ctr-search/trial/2005-002494-75/LT
1016	2005-002494-75	##------ Thu Apr 13 12:19:07 2023 ------##	https://www.clinicaltrialsregister.eu/ctr-search/trial/2005-002494-75/EE
1017	2005-002494-75	##------ Thu Apr 13 12:19:09 2023 ------##	https://www.clinicaltrialsregister.eu/ctr-search/trial/2005-002494-75/CZ
1018	2007-000971-41	##------ Thu Apr 13 12:19:11 2023 ------##	https://www.clinicaltrialsregister.eu/ctr-search/trial/2007-000971-41/ES
1019	2004-002218-13	##------ Thu Apr 13 12:19:14 2023 ------##	https://www.clinicaltrialsregister.eu/ctr-search/trial/2004-002218-13/IT
1020	2007-004553-29	##------ Thu Apr 13 12:19:16 2023 ------##	https://www.clinicaltrialsregister.eu/ctr-search/trial/2007-004553-29/FR
1021	2008-000144-14	##------ Thu Apr 13 12:19:18 2023 ------##	https://www.clinicaltrialsregister.eu/ctr-search/trial/2008-000144-14/BE
1022	2008-000144-14	##------ Thu Apr 13 12:19:20 2023 ------##	https://www.clinicaltrialsregister.eu/ctr-search/trial/2008-000144-14/CZ
1023	2008-000144-14	##------ Thu Apr 13 12:19:22 2023 ------##	https://www.clinicaltrialsregister.eu/ctr-search/trial/2008-000144-14/DE
1024	2008-000144-14	##------ Thu Apr 13 12:19:24 2023 ------##	https://www.clinicaltrialsregister.eu/ctr-search/trial/2008-000144-14/SE
1025	2007-001913-41	##------ Thu Apr 13 12:19:26 2023 ------##	https://www.clinicaltrialsregister.eu/ctr-search/trial/2007-001913-41/FI
1026	2007-001913-41	##------ Thu Apr 13 12:19:28 2023 ------##	https://www.clinicaltrialsregister.eu/ctr-search/trial/2007-001913-41/HU
1027	2007-001913-41	##------ Thu Apr 13 12:19:30 2023 ------##	https://www.clinicaltrialsregister.eu/ctr-search/trial/2007-001913-41/LV
1028	2007-001913-41	##------ Thu Apr 13 12:19:33 2023 ------##	https://www.clinicaltrialsregister.eu/ctr-search/trial/2007-001913-41/BE
1029	2007-001913-41	##------ Thu Apr 13 12:19:34 2023 ------##	https://www.clinicaltrialsregister.eu/ctr-search/trial/2007-001913-41/EE
1030	2007-001913-41	##------ Thu Apr 13 12:19:36 2023 ------##	https://www.clinicaltrialsregister.eu/ctr-search/trial/2007-001913-41/IT
1031	2007-001913-41	##------ Thu Apr 13 12:19:38 2023 ------##	https://www.clinicaltrialsregister.eu/ctr-search/trial/2007-001913-41/DE
1032	2007-001913-41	##------ Thu Apr 13 12:19:40 2023 ------##	https://www.clinicaltrialsregister.eu/ctr-search/trial/2007-001913-41/CZ
1033	2007-001913-41	##------ Thu Apr 13 12:19:42 2023 ------##	https://www.clinicaltrialsregister.eu/ctr-search/trial/2007-001913-41/AT
1034	2005-003749-15	##------ Thu Apr 13 12:19:44 2023 ------##	https://www.clinicaltrialsregister.eu/ctr-search/trial/2005-003749-15/GB
1035	2005-003750-10	##------ Thu Apr 13 12:19:47 2023 ------##	https://www.clinicaltrialsregister.eu/ctr-search/trial/2005-003750-10/SE
1036	2005-003760-38	##------ Thu Apr 13 12:19:49 2023 ------##	https://www.clinicaltrialsregister.eu/ctr-search/trial/2005-003760-38/DK
1037	2007-005755-42	##------ Thu Apr 13 12:19:51 2023 ------##	https://www.clinicaltrialsregister.eu/ctr-search/trial/2007-005755-42/ES
1038	2007-005777-57	##------ Thu Apr 13 12:19:53 2023 ------##	https://www.clinicaltrialsregister.eu/ctr-search/trial/2007-005777-57/GR
1039	2005-005581-36	##------ Thu Apr 13 12:19:55 2023 ------##	https://www.clinicaltrialsregister.eu/ctr-search/trial/2005-005581-36/AT
1040	2005-005581-36	##------ Thu Apr 13 12:19:57 2023 ------##	https://www.clinicaltrialsregister.eu/ctr-search/trial/2005-005581-36/GB
1041	2005-005581-36	##------ Thu Apr 13 12:19:59 2023 ------##	https://www.clinicaltrialsregister.eu/ctr-search/trial/2005-005581-36/DE
1042	2005-005581-36	##------ Thu Apr 13 12:20:01 2023 ------##	https://www.clinicaltrialsregister.eu/ctr-search/trial/2005-005581-36/ES
1043	2005-005581-36	##------ Thu Apr 13 12:20:03 2023 ------##	https://www.clinicaltrialsregister.eu/ctr-search/trial/2005-005581-36/IT
1044	2005-005581-36	##------ Thu Apr 13 12:20:05 2023 ------##	https://www.clinicaltrialsregister.eu/ctr-search/trial/2005-005581-36/FI
1045	2005-005581-36	##------ Thu Apr 13 12:20:07 2023 ------##	https://www.clinicaltrialsregister.eu/ctr-search/trial/2005-005581-36/SE
1046	2004-002168-59	##------ Thu Apr 13 12:20:09 2023 ------##	https://www.clinicaltrialsregister.eu/ctr-search/trial/2004-002168-59/IT
1047	2007-005468-28	##------ Thu Apr 13 12:20:11 2023 ------##	https://www.clinicaltrialsregister.eu/ctr-search/trial/2007-005468-28/BE
1048	2007-005468-28	##------ Thu Apr 13 12:20:13 2023 ------##	https://www.clinicaltrialsregister.eu/ctr-search/trial/2007-005468-28/ES
1049	2006-002392-40	##------ Thu Apr 13 12:20:15 2023 ------##	https://www.clinicaltrialsregister.eu/ctr-search/trial/2006-002392-40/NL
1050	2006-002392-40	##------ Thu Apr 13 12:20:17 2023 ------##	https://www.clinicaltrialsregister.eu/ctr-search/trial/2006-002392-40/IT
1051	2006-002395-18	##------ Thu Apr 13 12:20:19 2023 ------##	https://www.clinicaltrialsregister.eu/ctr-search/trial/2006-002395-18/DK
1052	2004-004214-16	##------ Thu Apr 13 12:20:21 2023 ------##	https://www.clinicaltrialsregister.eu/ctr-search/trial/2004-004214-16/GB
1053	2004-004226-28	##------ Thu Apr 13 12:20:23 2023 ------##	https://www.clinicaltrialsregister.eu/ctr-search/trial/2004-004226-28/DE
1054	2007-007882-19	##------ Thu Apr 13 12:20:25 2023 ------##	https://www.clinicaltrialsregister.eu/ctr-search/trial/2007-007882-19/IT
1055	2005-000395-41	##------ Thu Apr 13 12:20:27 2023 ------##	https://www.clinicaltrialsregister.eu/ctr-search/trial/2005-000395-41/GB
1056	2005-000395-41	##------ Thu Apr 13 12:20:30 2023 ------##	https://www.clinicaltrialsregister.eu/ctr-search/trial/2005-000395-41/IE
1057	2007-003934-40	##------ Thu Apr 13 12:20:32 2023 ------##	https://www.clinicaltrialsregister.eu/ctr-search/trial/2007-003934-40/GR
1058	2007-003558-27	##------ Thu Apr 13 12:20:34 2023 ------##	https://www.clinicaltrialsregister.eu/ctr-search/trial/2007-003558-27/CZ
1059	2006-005649-12	##------ Thu Apr 13 12:20:36 2023 ------##	https://www.clinicaltrialsregister.eu/ctr-search/trial/2006-005649-12/GB
1060	2006-005654-77	##------ Thu Apr 13 12:20:37 2023 ------##	https://www.clinicaltrialsregister.eu/ctr-search/trial/2006-005654-77/FR
1061	2006-005657-30	##------ Thu Apr 13 12:20:40 2023 ------##	https://www.clinicaltrialsregister.eu/ctr-search/trial/2006-005657-30/FR
1062	2006-005681-39	##------ Thu Apr 13 12:20:42 2023 ------##	https://www.clinicaltrialsregister.eu/ctr-search/trial/2006-005681-39/IT
1063	2005-005725-64	##------ Thu Apr 13 12:20:43 2023 ------##	https://www.clinicaltrialsregister.eu/ctr-search/trial/2005-005725-64/IT
1064	2005-005749-20	##------ Thu Apr 13 12:20:46 2023 ------##	https://www.clinicaltrialsregister.eu/ctr-search/trial/2005-005749-20/HU
1065	2006-004187-32	##------ Thu Apr 13 12:20:48 2023 ------##	https://www.clinicaltrialsregister.eu/ctr-search/trial/2006-004187-32/GB
1066	2006-004218-42	##------ Thu Apr 13 12:20:50 2023 ------##	https://www.clinicaltrialsregister.eu/ctr-search/trial/2006-004218-42/FR
1067	2007-003834-40	##------ Thu Apr 13 12:20:53 2023 ------##	https://www.clinicaltrialsregister.eu/ctr-search/trial/2007-003834-40/GB
1068	2007-004513-33	##------ Thu Apr 13 12:20:55 2023 ------##	https://www.clinicaltrialsregister.eu/ctr-search/trial/2007-004513-33/GB
1069	2007-004518-15	##------ Thu Apr 13 12:20:57 2023 ------##	https://www.clinicaltrialsregister.eu/ctr-search/trial/2007-004518-15/GB
1070	2007-004518-15	##------ Thu Apr 13 12:20:59 2023 ------##	https://www.clinicaltrialsregister.eu/ctr-search/trial/2007-004518-15/CZ
1071	2007-002469-11	##------ Thu Apr 13 12:21:01 2023 ------##	https://www.clinicaltrialsregister.eu/ctr-search/trial/2007-002469-11/ES
1072	2007-002469-11	##------ Thu Apr 13 12:21:04 2023 ------##	https://www.clinicaltrialsregister.eu/ctr-search/trial/2007-002469-11/DE
1073	2007-002470-59	##------ Thu Apr 13 12:21:06 2023 ------##	https://www.clinicaltrialsregister.eu/ctr-search/trial/2007-002470-59/GB
1074	2007-002474-60	##------ Thu Apr 13 12:21:08 2023 ------##	https://www.clinicaltrialsregister.eu/ctr-search/trial/2007-002474-60/DE
1075	2007-002474-60	##------ Thu Apr 13 12:21:10 2023 ------##	https://www.clinicaltrialsregister.eu/ctr-search/trial/2007-002474-60/SE
1076	2007-005221-29	##------ Thu Apr 13 12:21:12 2023 ------##	https://www.clinicaltrialsregister.eu/ctr-search/trial/2007-005221-29/IT
1077	2007-005232-81	##------ Thu Apr 13 12:21:15 2023 ------##	https://www.clinicaltrialsregister.eu/ctr-search/trial/2007-005232-81/NL
1078	2007-002728-13	##------ Thu Apr 13 12:21:17 2023 ------##	https://www.clinicaltrialsregister.eu/ctr-search/trial/2007-002728-13/SE
1079	2007-002728-13	##------ Thu Apr 13 12:21:19 2023 ------##	https://www.clinicaltrialsregister.eu/ctr-search/trial/2007-002728-13/NL
1080	2007-002728-13	##------ Thu Apr 13 12:21:22 2023 ------##	https://www.clinicaltrialsregister.eu/ctr-search/trial/2007-002728-13/FI
1081	2007-002728-13	##------ Thu Apr 13 12:21:24 2023 ------##	https://www.clinicaltrialsregister.eu/ctr-search/trial/2007-002728-13/DE
1082	2007-002728-13	##------ Thu Apr 13 12:21:26 2023 ------##	https://www.clinicaltrialsregister.eu/ctr-search/trial/2007-002728-13/ES
1083	2007-002728-13	##------ Thu Apr 13 12:21:27 2023 ------##	https://www.clinicaltrialsregister.eu/ctr-search/trial/2007-002728-13/SI
1084	2007-002728-13	##------ Thu Apr 13 12:21:30 2023 ------##	https://www.clinicaltrialsregister.eu/ctr-search/trial/2007-002728-13/GB
1085	2007-002728-13	##------ Thu Apr 13 12:21:32 2023 ------##	https://www.clinicaltrialsregister.eu/ctr-search/trial/2007-002728-13/FR
1086	2007-002728-13	##------ Thu Apr 13 12:21:34 2023 ------##	https://www.clinicaltrialsregister.eu/ctr-search/trial/2007-002728-13/IT
1087	2007-002763-27	##------ Thu Apr 13 12:21:36 2023 ------##	https://www.clinicaltrialsregister.eu/ctr-search/trial/2007-002763-27/NL
1088	2007-002774-64	##------ Thu Apr 13 12:21:38 2023 ------##	https://www.clinicaltrialsregister.eu/ctr-search/trial/2007-002774-64/DE
1089	2007-002776-33	##------ Thu Apr 13 12:21:42 2023 ------##	https://www.clinicaltrialsregister.eu/ctr-search/trial/2007-002776-33/NL
1090	2007-000446-12	##------ Thu Apr 13 12:21:43 2023 ------##	https://www.clinicaltrialsregister.eu/ctr-search/trial/2007-000446-12/GB
1091	2006-006730-18	##------ Thu Apr 13 12:21:45 2023 ------##	https://www.clinicaltrialsregister.eu/ctr-search/trial/2006-006730-18/FR
1092	2005-002080-88	##------ Thu Apr 13 12:21:47 2023 ------##	https://www.clinicaltrialsregister.eu/ctr-search/trial/2005-002080-88/GB
1093	2007-002871-15	##------ Thu Apr 13 12:21:50 2023 ------##	https://www.clinicaltrialsregister.eu/ctr-search/trial/2007-002871-15/FI
1094	2007-002872-32	##------ Thu Apr 13 12:21:52 2023 ------##	https://www.clinicaltrialsregister.eu/ctr-search/trial/2007-002872-32/DE
1095	2007-002880-29	##------ Thu Apr 13 12:21:54 2023 ------##	https://www.clinicaltrialsregister.eu/ctr-search/trial/2007-002880-29/BE
1096	2007-002909-49	##------ Thu Apr 13 12:21:56 2023 ------##	https://www.clinicaltrialsregister.eu/ctr-search/trial/2007-002909-49/IT
1097	2006-002056-14	##------ Thu Apr 13 12:21:58 2023 ------##	https://www.clinicaltrialsregister.eu/ctr-search/trial/2006-002056-14/DE
1098	2008-000061-37	##------ Thu Apr 13 12:22:00 2023 ------##	https://www.clinicaltrialsregister.eu/ctr-search/trial/2008-000061-37/IT
1099	2005-002195-15	##------ Thu Apr 13 12:22:02 2023 ------##	https://www.clinicaltrialsregister.eu/ctr-search/trial/2005-002195-15/GB
1100	2006-005819-10	##------ Thu Apr 13 12:22:03 2023 ------##	https://www.clinicaltrialsregister.eu/ctr-search/trial/2006-005819-10/DE
1101	2007-004368-34	##------ Thu Apr 13 12:22:05 2023 ------##	https://www.clinicaltrialsregister.eu/ctr-search/trial/2007-004368-34/IE
1102	2006-005906-30	##------ Thu Apr 13 12:22:07 2023 ------##	https://www.clinicaltrialsregister.eu/ctr-search/trial/2006-005906-30/DE
1103	2006-005920-18	##------ Thu Apr 13 12:22:09 2023 ------##	https://www.clinicaltrialsregister.eu/ctr-search/trial/2006-005920-18/FR
1104	2007-004642-32	##------ Thu Apr 13 12:22:11 2023 ------##	https://www.clinicaltrialsregister.eu/ctr-search/trial/2007-004642-32/GB
1105	2007-003000-35	##------ Thu Apr 13 12:22:13 2023 ------##	https://www.clinicaltrialsregister.eu/ctr-search/trial/2007-003000-35/SE
1106	2007-003005-27	##------ Thu Apr 13 12:22:14 2023 ------##	https://www.clinicaltrialsregister.eu/ctr-search/trial/2007-003005-27/DK
1107	2005-006173-27	##------ Thu Apr 13 12:22:16 2023 ------##	https://www.clinicaltrialsregister.eu/ctr-search/trial/2005-006173-27/BE
1108	2005-006173-27	##------ Thu Apr 13 12:22:18 2023 ------##	https://www.clinicaltrialsregister.eu/ctr-search/trial/2005-006173-27/ES
1109	2005-006173-27	##------ Thu Apr 13 12:22:20 2023 ------##	https://www.clinicaltrialsregister.eu/ctr-search/trial/2005-006173-27/GB
1110	2005-006173-27	##------ Thu Apr 13 12:22:22 2023 ------##	https://www.clinicaltrialsregister.eu/ctr-search/trial/2005-006173-27/IT
1111	2005-006201-12	##------ Thu Apr 13 12:22:24 2023 ------##	https://www.clinicaltrialsregister.eu/ctr-search/trial/2005-006201-12/IT
1112	2007-007697-39	##------ Thu Apr 13 12:22:26 2023 ------##	https://www.clinicaltrialsregister.eu/ctr-search/trial/2007-007697-39/ES
1113	2005-003937-42	##------ Thu Apr 13 12:22:27 2023 ------##	https://www.clinicaltrialsregister.eu/ctr-search/trial/2005-003937-42/AT
1114	2005-003937-42	##------ Thu Apr 13 12:22:29 2023 ------##	https://www.clinicaltrialsregister.eu/ctr-search/trial/2005-003937-42/HU
1115	2005-003937-42	##------ Thu Apr 13 12:22:31 2023 ------##	https://www.clinicaltrialsregister.eu/ctr-search/trial/2005-003937-42/GB
1116	2005-003937-42	##------ Thu Apr 13 12:22:33 2023 ------##	https://www.clinicaltrialsregister.eu/ctr-search/trial/2005-003937-42/DE
1117	2008-002662-56	##------ Thu Apr 13 12:22:35 2023 ------##	https://www.clinicaltrialsregister.eu/ctr-search/trial/2008-002662-56/IT
1118	2008-002667-13	##------ Thu Apr 13 12:22:39 2023 ------##	https://www.clinicaltrialsregister.eu/ctr-search/trial/2008-002667-13/DE
1119	2008-005714-46	##------ Thu Apr 13 12:22:40 2023 ------##	https://www.clinicaltrialsregister.eu/ctr-search/trial/2008-005714-46/IT
1120	2008-005727-28	##------ Thu Apr 13 12:22:42 2023 ------##	https://www.clinicaltrialsregister.eu/ctr-search/trial/2008-005727-28/SE
1121	2008-005744-17	##------ Thu Apr 13 12:22:44 2023 ------##	https://www.clinicaltrialsregister.eu/ctr-search/trial/2008-005744-17/ES
1122	2008-004467-19	##------ Thu Apr 13 12:22:47 2023 ------##	https://www.clinicaltrialsregister.eu/ctr-search/trial/2008-004467-19/HU
1123	2008-004471-22	##------ Thu Apr 13 12:22:48 2023 ------##	https://www.clinicaltrialsregister.eu/ctr-search/trial/2008-004471-22/IT
1124	2008-004484-18	##------ Thu Apr 13 12:22:50 2023 ------##	https://www.clinicaltrialsregister.eu/ctr-search/trial/2008-004484-18/FI
1125	2005-003676-38	##------ Thu Apr 13 12:22:52 2023 ------##	https://www.clinicaltrialsregister.eu/ctr-search/trial/2005-003676-38/IT
1126	2005-003681-42	##------ Thu Apr 13 12:22:54 2023 ------##	https://www.clinicaltrialsregister.eu/ctr-search/trial/2005-003681-42/GB
1127	2005-003697-25	##------ Thu Apr 13 12:22:56 2023 ------##	https://www.clinicaltrialsregister.eu/ctr-search/trial/2005-003697-25/ES
1128	2007-007539-14	##------ Thu Apr 13 12:22:57 2023 ------##	https://www.clinicaltrialsregister.eu/ctr-search/trial/2007-007539-14/SK
1129	2007-007539-14	##------ Thu Apr 13 12:23:00 2023 ------##	https://www.clinicaltrialsregister.eu/ctr-search/trial/2007-007539-14/CZ
1130	2007-007539-14	##------ Thu Apr 13 12:23:02 2023 ------##	https://www.clinicaltrialsregister.eu/ctr-search/trial/2007-007539-14/MT
1131	2007-007539-14	##------ Thu Apr 13 12:23:04 2023 ------##	https://www.clinicaltrialsregister.eu/ctr-search/trial/2007-007539-14/LV
1132	2007-007539-14	##------ Thu Apr 13 12:23:06 2023 ------##	https://www.clinicaltrialsregister.eu/ctr-search/trial/2007-007539-14/IT
1133	2007-007539-14	##------ Thu Apr 13 12:23:09 2023 ------##	https://www.clinicaltrialsregister.eu/ctr-search/trial/2007-007539-14/PL
1134	2007-007539-14	##------ Thu Apr 13 12:23:11 2023 ------##	https://www.clinicaltrialsregister.eu/ctr-search/trial/2007-007539-14/BG
1135	2007-007539-14	##------ Thu Apr 13 12:23:12 2023 ------##	https://www.clinicaltrialsregister.eu/ctr-search/trial/2007-007539-14/HU
1136	2007-007552-33	##------ Thu Apr 13 12:23:15 2023 ------##	https://www.clinicaltrialsregister.eu/ctr-search/trial/2007-007552-33/FR
1137	2007-007553-31	##------ Thu Apr 13 12:23:18 2023 ------##	https://www.clinicaltrialsregister.eu/ctr-search/trial/2007-007553-31/DE
1138	2005-004287-23	##------ Thu Apr 13 12:23:21 2023 ------##	https://www.clinicaltrialsregister.eu/ctr-search/trial/2005-004287-23/DE
1139	2005-004300-36	##------ Thu Apr 13 12:23:23 2023 ------##	https://www.clinicaltrialsregister.eu/ctr-search/trial/2005-004300-36/GB
1140	2007-003635-23	##------ Thu Apr 13 12:23:25 2023 ------##	https://www.clinicaltrialsregister.eu/ctr-search/trial/2007-003635-23/GB
1141	2007-003668-24	##------ Thu Apr 13 12:23:27 2023 ------##	https://www.clinicaltrialsregister.eu/ctr-search/trial/2007-003668-24/IT
1142	2008-002723-85	##------ Thu Apr 13 12:23:29 2023 ------##	https://www.clinicaltrialsregister.eu/ctr-search/trial/2008-002723-85/CZ
1143	2008-002723-85	##------ Thu Apr 13 12:23:31 2023 ------##	https://www.clinicaltrialsregister.eu/ctr-search/trial/2008-002723-85/IT
1144	2007-004674-49	##------ Thu Apr 13 12:23:33 2023 ------##	https://www.clinicaltrialsregister.eu/ctr-search/trial/2007-004674-49/DE
1145	2007-004684-22	##------ Thu Apr 13 12:23:35 2023 ------##	https://www.clinicaltrialsregister.eu/ctr-search/trial/2007-004684-22/DE
1146	2008-004175-22	##------ Thu Apr 13 12:23:36 2023 ------##	https://www.clinicaltrialsregister.eu/ctr-search/trial/2008-004175-22/DE
1147	2008-004178-41	##------ Thu Apr 13 12:23:39 2023 ------##	https://www.clinicaltrialsregister.eu/ctr-search/trial/2008-004178-41/DE
1148	2008-004178-41	##------ Thu Apr 13 12:23:41 2023 ------##	https://www.clinicaltrialsregister.eu/ctr-search/trial/2008-004178-41/ES
1149	2008-004178-41	##------ Thu Apr 13 12:23:43 2023 ------##	https://www.clinicaltrialsregister.eu/ctr-search/trial/2008-004178-41/IT
1150	2008-004178-41	##------ Thu Apr 13 12:23:45 2023 ------##	https://www.clinicaltrialsregister.eu/ctr-search/trial/2008-004178-41/GB
1151	2008-003360-19	##------ Thu Apr 13 12:23:47 2023 ------##	https://www.clinicaltrialsregister.eu/ctr-search/trial/2008-003360-19/FR
1152	2008-003382-22	##------ Thu Apr 13 12:23:50 2023 ------##	https://www.clinicaltrialsregister.eu/ctr-search/trial/2008-003382-22/DE
1153	2007-001950-18	##------ Thu Apr 13 12:23:52 2023 ------##	https://www.clinicaltrialsregister.eu/ctr-search/trial/2007-001950-18/BE
1154	2008-004953-14	##------ Thu Apr 13 12:23:54 2023 ------##	https://www.clinicaltrialsregister.eu/ctr-search/trial/2008-004953-14/HU
1155	2008-004953-14	##------ Thu Apr 13 12:23:56 2023 ------##	https://www.clinicaltrialsregister.eu/ctr-search/trial/2008-004953-14/FI
1156	2008-004953-14	##------ Thu Apr 13 12:23:57 2023 ------##	https://www.clinicaltrialsregister.eu/ctr-search/trial/2008-004953-14/DK
1157	2007-005619-24	##------ Thu Apr 13 12:23:59 2023 ------##	https://www.clinicaltrialsregister.eu/ctr-search/trial/2007-005619-24/NL
1158	2007-002586-12	##------ Thu Apr 13 12:24:02 2023 ------##	https://www.clinicaltrialsregister.eu/ctr-search/trial/2007-002586-12/DE
1159	2007-002586-12	##------ Thu Apr 13 12:24:04 2023 ------##	https://www.clinicaltrialsregister.eu/ctr-search/trial/2007-002586-12/SE
1160	2007-002586-12	##------ Thu Apr 13 12:24:06 2023 ------##	https://www.clinicaltrialsregister.eu/ctr-search/trial/2007-002586-12/AT
1161	2007-002586-12	##------ Thu Apr 13 12:24:08 2023 ------##	https://www.clinicaltrialsregister.eu/ctr-search/trial/2007-002586-12/IT
1162	2007-002586-12	##------ Thu Apr 13 12:24:10 2023 ------##	https://www.clinicaltrialsregister.eu/ctr-search/trial/2007-002586-12/PL
1163	2007-002586-12	##------ Thu Apr 13 12:24:12 2023 ------##	https://www.clinicaltrialsregister.eu/ctr-search/trial/2007-002586-12/CZ
1164	2007-002586-12	##------ Thu Apr 13 12:24:14 2023 ------##	https://www.clinicaltrialsregister.eu/ctr-search/trial/2007-002586-12/NL
1165	2007-002586-12	##------ Thu Apr 13 12:24:16 2023 ------##	https://www.clinicaltrialsregister.eu/ctr-search/trial/2007-002586-12/BE
1166	2007-002586-12	##------ Thu Apr 13 12:24:18 2023 ------##	https://www.clinicaltrialsregister.eu/ctr-search/trial/2007-002586-12/LT
1167	2007-002586-12	##------ Thu Apr 13 12:24:20 2023 ------##	https://www.clinicaltrialsregister.eu/ctr-search/trial/2007-002586-12/LV
1168	2007-002586-12	##------ Thu Apr 13 12:24:22 2023 ------##	https://www.clinicaltrialsregister.eu/ctr-search/trial/2007-002586-12/EE
1169	2008-001499-55	##------ Thu Apr 13 12:24:24 2023 ------##	https://www.clinicaltrialsregister.eu/ctr-search/trial/2008-001499-55/FI
1170	2007-001051-19	##------ Thu Apr 13 12:24:26 2023 ------##	https://www.clinicaltrialsregister.eu/ctr-search/trial/2007-001051-19/BE
1171	2007-001051-19	##------ Thu Apr 13 12:24:29 2023 ------##	https://www.clinicaltrialsregister.eu/ctr-search/trial/2007-001051-19/IT
1172	2007-001051-19	##------ Thu Apr 13 12:24:31 2023 ------##	https://www.clinicaltrialsregister.eu/ctr-search/trial/2007-001051-19/DE
1173	2007-001080-29	##------ Thu Apr 13 12:24:33 2023 ------##	https://www.clinicaltrialsregister.eu/ctr-search/trial/2007-001080-29/FR
1174	2007-001088-32	##------ Thu Apr 13 12:24:35 2023 ------##	https://www.clinicaltrialsregister.eu/ctr-search/trial/2007-001088-32/IT
1175	2007-001097-90	##------ Thu Apr 13 12:24:36 2023 ------##	https://www.clinicaltrialsregister.eu/ctr-search/trial/2007-001097-90/GR
1176	2007-001097-90	##------ Thu Apr 13 12:24:41 2023 ------##	https://www.clinicaltrialsregister.eu/ctr-search/trial/2007-001097-90/BG
1177	2008-001038-28	##------ Thu Apr 13 12:24:43 2023 ------##	https://www.clinicaltrialsregister.eu/ctr-search/trial/2008-001038-28/DE
1178	2008-001038-28	##------ Thu Apr 13 12:24:45 2023 ------##	https://www.clinicaltrialsregister.eu/ctr-search/trial/2008-001038-28/BE
1179	2007-001742-41	##------ Thu Apr 13 12:24:48 2023 ------##	https://www.clinicaltrialsregister.eu/ctr-search/trial/2007-001742-41/ES
1180	2007-001776-36	##------ Thu Apr 13 12:24:50 2023 ------##	https://www.clinicaltrialsregister.eu/ctr-search/trial/2007-001776-36/ES
1181	2007-001776-36	##------ Thu Apr 13 12:24:52 2023 ------##	https://www.clinicaltrialsregister.eu/ctr-search/trial/2007-001776-36/DE
1182	2007-001776-36	##------ Thu Apr 13 12:24:54 2023 ------##	https://www.clinicaltrialsregister.eu/ctr-search/trial/2007-001776-36/AT
1183	2007-001776-36	##------ Thu Apr 13 12:24:57 2023 ------##	https://www.clinicaltrialsregister.eu/ctr-search/trial/2007-001776-36/IT
1184	2007-001776-36	##------ Thu Apr 13 12:24:59 2023 ------##	https://www.clinicaltrialsregister.eu/ctr-search/trial/2007-001776-36/BE
1185	2007-001776-36	##------ Thu Apr 13 12:25:01 2023 ------##	https://www.clinicaltrialsregister.eu/ctr-search/trial/2007-001776-36/CZ
1186	2007-001776-36	##------ Thu Apr 13 12:25:04 2023 ------##	https://www.clinicaltrialsregister.eu/ctr-search/trial/2007-001776-36/FI
1187	2007-001776-36	##------ Thu Apr 13 12:25:06 2023 ------##	https://www.clinicaltrialsregister.eu/ctr-search/trial/2007-001776-36/FR
1188	2007-001776-36	##------ Thu Apr 13 12:25:08 2023 ------##	https://www.clinicaltrialsregister.eu/ctr-search/trial/2007-001776-36/GB
1189	2008-001806-17	##------ Thu Apr 13 12:25:10 2023 ------##	https://www.clinicaltrialsregister.eu/ctr-search/trial/2008-001806-17/FR
1190	2008-001806-17	##------ Thu Apr 13 12:25:12 2023 ------##	https://www.clinicaltrialsregister.eu/ctr-search/trial/2008-001806-17/PL
1191	2008-001827-76	##------ Thu Apr 13 12:25:14 2023 ------##	https://www.clinicaltrialsregister.eu/ctr-search/trial/2008-001827-76/NL
1192	2008-003875-35	##------ Thu Apr 13 12:25:16 2023 ------##	https://www.clinicaltrialsregister.eu/ctr-search/trial/2008-003875-35/DE
1193	2008-003908-61	##------ Thu Apr 13 12:25:18 2023 ------##	https://www.clinicaltrialsregister.eu/ctr-search/trial/2008-003908-61/NL
1194	2008-003908-61	##------ Thu Apr 13 12:25:20 2023 ------##	https://www.clinicaltrialsregister.eu/ctr-search/trial/2008-003908-61/ES
1195	2006-005531-17	##------ Thu Apr 13 12:25:22 2023 ------##	https://www.clinicaltrialsregister.eu/ctr-search/trial/2006-005531-17/DE
1196	2006-005550-72	##------ Thu Apr 13 12:25:24 2023 ------##	https://www.clinicaltrialsregister.eu/ctr-search/trial/2006-005550-72/FR
1197	2006-005570-42	##------ Thu Apr 13 12:25:26 2023 ------##	https://www.clinicaltrialsregister.eu/ctr-search/trial/2006-005570-42/ES
1198	2008-000504-92	##------ Thu Apr 13 12:25:28 2023 ------##	https://www.clinicaltrialsregister.eu/ctr-search/trial/2008-000504-92/NL
1199	2008-000504-92	##------ Thu Apr 13 12:25:30 2023 ------##	https://www.clinicaltrialsregister.eu/ctr-search/trial/2008-000504-92/DE
1200	2008-000504-92	##------ Thu Apr 13 12:25:32 2023 ------##	https://www.clinicaltrialsregister.eu/ctr-search/trial/2008-000504-92/AT
1201	2008-000504-92	##------ Thu Apr 13 12:25:34 2023 ------##	https://www.clinicaltrialsregister.eu/ctr-search/trial/2008-000504-92/BE
1202	2008-000504-92	##------ Thu Apr 13 12:25:36 2023 ------##	https://www.clinicaltrialsregister.eu/ctr-search/trial/2008-000504-92/GB
1203	2008-000504-92	##------ Thu Apr 13 12:25:37 2023 ------##	https://www.clinicaltrialsregister.eu/ctr-search/trial/2008-000504-92/ES
1204	2007-007265-20	##------ Thu Apr 13 12:25:40 2023 ------##	https://www.clinicaltrialsregister.eu/ctr-search/trial/2007-007265-20/FR
1205	2007-007265-20	##------ Thu Apr 13 12:25:42 2023 ------##	https://www.clinicaltrialsregister.eu/ctr-search/trial/2007-007265-20/BE
1206	2007-003670-25	##------ Thu Apr 13 12:25:44 2023 ------##	https://www.clinicaltrialsregister.eu/ctr-search/trial/2007-003670-25/FR
1207	2007-003670-25	##------ Thu Apr 13 12:25:46 2023 ------##	https://www.clinicaltrialsregister.eu/ctr-search/trial/2007-003670-25/DE
1208	2007-003670-25	##------ Thu Apr 13 12:25:49 2023 ------##	https://www.clinicaltrialsregister.eu/ctr-search/trial/2007-003670-25/IT
1209	2007-003670-25	##------ Thu Apr 13 12:25:52 2023 ------##	https://www.clinicaltrialsregister.eu/ctr-search/trial/2007-003670-25/BE
1210	2007-003670-25	##------ Thu Apr 13 12:25:54 2023 ------##	https://www.clinicaltrialsregister.eu/ctr-search/trial/2007-003670-25/ES
1211	2008-000757-35	##------ Thu Apr 13 12:25:58 2023 ------##	https://www.clinicaltrialsregister.eu/ctr-search/trial/2008-000757-35/FR
1212	2007-003945-33	##------ Thu Apr 13 12:26:01 2023 ------##	https://www.clinicaltrialsregister.eu/ctr-search/trial/2007-003945-33/DE
1213	2008-001242-10	##------ Thu Apr 13 12:26:03 2023 ------##	https://www.clinicaltrialsregister.eu/ctr-search/trial/2008-001242-10/SK
1214	2008-001242-10	##------ Thu Apr 13 12:26:05 2023 ------##	https://www.clinicaltrialsregister.eu/ctr-search/trial/2008-001242-10/DE
1215	2008-001242-10	##------ Thu Apr 13 12:26:07 2023 ------##	https://www.clinicaltrialsregister.eu/ctr-search/trial/2008-001242-10/ES
1216	2008-001242-10	##------ Thu Apr 13 12:26:10 2023 ------##	https://www.clinicaltrialsregister.eu/ctr-search/trial/2008-001242-10/BE
1217	2008-001250-40	##------ Thu Apr 13 12:26:12 2023 ------##	https://www.clinicaltrialsregister.eu/ctr-search/trial/2008-001250-40/IE
1218	2007-006652-19	##------ Thu Apr 13 12:26:14 2023 ------##	https://www.clinicaltrialsregister.eu/ctr-search/trial/2007-006652-19/IT
1219	2008-002418-23	##------ Thu Apr 13 12:26:16 2023 ------##	https://www.clinicaltrialsregister.eu/ctr-search/trial/2008-002418-23/IS
1220	2008-002426-10	##------ Thu Apr 13 12:26:18 2023 ------##	https://www.clinicaltrialsregister.eu/ctr-search/trial/2008-002426-10/GB
1221	2007-000911-27	##------ Thu Apr 13 12:26:20 2023 ------##	https://www.clinicaltrialsregister.eu/ctr-search/trial/2007-000911-27/GB
1222	2007-000959-33	##------ Thu Apr 13 12:26:22 2023 ------##	https://www.clinicaltrialsregister.eu/ctr-search/trial/2007-000959-33/DE
1223	2006-006037-41	##------ Thu Apr 13 12:26:30 2023 ------##	https://www.clinicaltrialsregister.eu/ctr-search/trial/2006-006037-41/FI
1224	2006-006052-35	##------ Thu Apr 13 12:26:32 2023 ------##	https://www.clinicaltrialsregister.eu/ctr-search/trial/2006-006052-35/IT
1225	2006-006068-44	##------ Thu Apr 13 12:26:34 2023 ------##	https://www.clinicaltrialsregister.eu/ctr-search/trial/2006-006068-44/SK
1226	2006-006068-44	##------ Thu Apr 13 12:26:38 2023 ------##	https://www.clinicaltrialsregister.eu/ctr-search/trial/2006-006068-44/DE
1227	2006-006068-44	##------ Thu Apr 13 12:26:40 2023 ------##	https://www.clinicaltrialsregister.eu/ctr-search/trial/2006-006068-44/SE
1228	2006-001721-26	##------ Thu Apr 13 12:26:42 2023 ------##	https://www.clinicaltrialsregister.eu/ctr-search/trial/2006-001721-26/LT
1229	2006-001725-25	##------ Thu Apr 13 12:26:44 2023 ------##	https://www.clinicaltrialsregister.eu/ctr-search/trial/2006-001725-25/GB
1230	2006-005159-14	##------ Thu Apr 13 12:26:46 2023 ------##	https://www.clinicaltrialsregister.eu/ctr-search/trial/2006-005159-14/ES
1231	2006-005159-14	##------ Thu Apr 13 12:26:51 2023 ------##	https://www.clinicaltrialsregister.eu/ctr-search/trial/2006-005159-14/IT
1232	2006-005159-14	##------ Thu Apr 13 12:26:54 2023 ------##	https://www.clinicaltrialsregister.eu/ctr-search/trial/2006-005159-14/HU
1233	2006-005163-26	##------ Thu Apr 13 12:26:56 2023 ------##	https://www.clinicaltrialsregister.eu/ctr-search/trial/2006-005163-26/FR
1234	2008-008124-33	##------ Thu Apr 13 12:26:58 2023 ------##	https://www.clinicaltrialsregister.eu/ctr-search/trial/2008-008124-33/FI
1235	2008-008124-33	##------ Thu Apr 13 12:27:00 2023 ------##	https://www.clinicaltrialsregister.eu/ctr-search/trial/2008-008124-33/ES
1236	2008-008124-33	##------ Thu Apr 13 12:27:02 2023 ------##	https://www.clinicaltrialsregister.eu/ctr-search/trial/2008-008124-33/DE
1237	2008-008124-33	##------ Thu Apr 13 12:27:04 2023 ------##	https://www.clinicaltrialsregister.eu/ctr-search/trial/2008-008124-33/GB
1238	2008-008144-24	##------ Thu Apr 13 12:27:06 2023 ------##	https://www.clinicaltrialsregister.eu/ctr-search/trial/2008-008144-24/BG
1239	2006-006863-22	##------ Thu Apr 13 12:27:08 2023 ------##	https://www.clinicaltrialsregister.eu/ctr-search/trial/2006-006863-22/GB
1240	2006-006889-42	##------ Thu Apr 13 12:27:09 2023 ------##	https://www.clinicaltrialsregister.eu/ctr-search/trial/2006-006889-42/PT
1241	2008-003258-14	##------ Thu Apr 13 12:27:12 2023 ------##	https://www.clinicaltrialsregister.eu/ctr-search/trial/2008-003258-14/IE
1242	2008-003258-14	##------ Thu Apr 13 12:27:14 2023 ------##	https://www.clinicaltrialsregister.eu/ctr-search/trial/2008-003258-14/BE
1243	2008-003258-14	##------ Thu Apr 13 12:27:16 2023 ------##	https://www.clinicaltrialsregister.eu/ctr-search/trial/2008-003258-14/PL
1244	2007-002149-20	##------ Thu Apr 13 12:27:18 2023 ------##	https://www.clinicaltrialsregister.eu/ctr-search/trial/2007-002149-20/IT
1245	2005-003281-41	##------ Thu Apr 13 12:27:20 2023 ------##	https://www.clinicaltrialsregister.eu/ctr-search/trial/2005-003281-41/IE
1246	2006-003563-31	##------ Thu Apr 13 12:27:22 2023 ------##	https://www.clinicaltrialsregister.eu/ctr-search/trial/2006-003563-31/DK
1247	2006-003563-31	##------ Thu Apr 13 12:27:24 2023 ------##	https://www.clinicaltrialsregister.eu/ctr-search/trial/2006-003563-31/NL
1248	2006-003563-31	##------ Thu Apr 13 12:27:27 2023 ------##	https://www.clinicaltrialsregister.eu/ctr-search/trial/2006-003563-31/ES
1249	2006-003563-31	##------ Thu Apr 13 12:27:29 2023 ------##	https://www.clinicaltrialsregister.eu/ctr-search/trial/2006-003563-31/FR
1250	2006-003563-31	##------ Thu Apr 13 12:27:31 2023 ------##	https://www.clinicaltrialsregister.eu/ctr-search/trial/2006-003563-31/IT
1251	2006-000714-20	##------ Thu Apr 13 12:27:34 2023 ------##	https://www.clinicaltrialsregister.eu/ctr-search/trial/2006-000714-20/AT
1252	2007-005385-12	##------ Thu Apr 13 12:27:39 2023 ------##	https://www.clinicaltrialsregister.eu/ctr-search/trial/2007-005385-12/BG
1253	2007-005405-21	##------ Thu Apr 13 12:27:44 2023 ------##	https://www.clinicaltrialsregister.eu/ctr-search/trial/2007-005405-21/NL
1254	2007-003702-95	##------ Thu Apr 13 12:27:46 2023 ------##	https://www.clinicaltrialsregister.eu/ctr-search/trial/2007-003702-95/IT
1255	2007-003707-12	##------ Thu Apr 13 12:27:48 2023 ------##	https://www.clinicaltrialsregister.eu/ctr-search/trial/2007-003707-12/IT
1256	2007-000783-25	##------ Thu Apr 13 12:27:50 2023 ------##	https://www.clinicaltrialsregister.eu/ctr-search/trial/2007-000783-25/ES
1257	2007-000783-25	##------ Thu Apr 13 12:27:52 2023 ------##	https://www.clinicaltrialsregister.eu/ctr-search/trial/2007-000783-25/DE
1258	2007-000783-25	##------ Thu Apr 13 12:27:55 2023 ------##	https://www.clinicaltrialsregister.eu/ctr-search/trial/2007-000783-25/GB
1259	2007-000783-25	##------ Thu Apr 13 12:27:58 2023 ------##	https://www.clinicaltrialsregister.eu/ctr-search/trial/2007-000783-25/DK
1260	2007-000783-25	##------ Thu Apr 13 12:28:00 2023 ------##	https://www.clinicaltrialsregister.eu/ctr-search/trial/2007-000783-25/IT
1261	2007-000783-25	##------ Thu Apr 13 12:28:02 2023 ------##	https://www.clinicaltrialsregister.eu/ctr-search/trial/2007-000783-25/PT
1262	2007-001375-11	##------ Thu Apr 13 12:28:03 2023 ------##	https://www.clinicaltrialsregister.eu/ctr-search/trial/2007-001375-11/NL
1263	2007-001378-97	##------ Thu Apr 13 12:28:05 2023 ------##	https://www.clinicaltrialsregister.eu/ctr-search/trial/2007-001378-97/FR
1264	2007-001378-97	##------ Thu Apr 13 12:28:07 2023 ------##	https://www.clinicaltrialsregister.eu/ctr-search/trial/2007-001378-97/BE
1265	2006-006146-34	##------ Thu Apr 13 12:28:12 2023 ------##	https://www.clinicaltrialsregister.eu/ctr-search/trial/2006-006146-34/DE
1266	2006-006149-15	##------ Thu Apr 13 12:28:15 2023 ------##	https://www.clinicaltrialsregister.eu/ctr-search/trial/2006-006149-15/HU
1267	2006-006149-15	##------ Thu Apr 13 12:28:17 2023 ------##	https://www.clinicaltrialsregister.eu/ctr-search/trial/2006-006149-15/IT
1268	2007-006184-70	##------ Thu Apr 13 12:28:18 2023 ------##	https://www.clinicaltrialsregister.eu/ctr-search/trial/2007-006184-70/GB
1269	2007-006198-98	##------ Thu Apr 13 12:28:20 2023 ------##	https://www.clinicaltrialsregister.eu/ctr-search/trial/2007-006198-98/NL
1270	2006-006452-35	##------ Thu Apr 13 12:28:22 2023 ------##	https://www.clinicaltrialsregister.eu/ctr-search/trial/2006-006452-35/GB
1271	2006-006452-35	##------ Thu Apr 13 12:28:24 2023 ------##	https://www.clinicaltrialsregister.eu/ctr-search/trial/2006-006452-35/ES
1272	2006-006458-91	##------ Thu Apr 13 12:28:27 2023 ------##	https://www.clinicaltrialsregister.eu/ctr-search/trial/2006-006458-91/SE
1273	2006-006458-91	##------ Thu Apr 13 12:28:31 2023 ------##	https://www.clinicaltrialsregister.eu/ctr-search/trial/2006-006458-91/ES
1274	2006-006458-91	##------ Thu Apr 13 12:28:37 2023 ------##	https://www.clinicaltrialsregister.eu/ctr-search/trial/2006-006458-91/DE
1275	2006-006458-91	##------ Thu Apr 13 12:28:39 2023 ------##	https://www.clinicaltrialsregister.eu/ctr-search/trial/2006-006458-91/GB
1276	2006-006460-32	##------ Thu Apr 13 12:28:41 2023 ------##	https://www.clinicaltrialsregister.eu/ctr-search/trial/2006-006460-32/GB
1277	2006-006465-16	##------ Thu Apr 13 12:28:43 2023 ------##	https://www.clinicaltrialsregister.eu/ctr-search/trial/2006-006465-16/DE
1278	2006-006478-79	##------ Thu Apr 13 12:28:44 2023 ------##	https://www.clinicaltrialsregister.eu/ctr-search/trial/2006-006478-79/DE
1279	2006-006488-22	##------ Thu Apr 13 12:28:48 2023 ------##	https://www.clinicaltrialsregister.eu/ctr-search/trial/2006-006488-22/HU
1280	2006-006488-22	##------ Thu Apr 13 12:28:54 2023 ------##	https://www.clinicaltrialsregister.eu/ctr-search/trial/2006-006488-22/LT
1281	2006-006488-22	##------ Thu Apr 13 12:28:56 2023 ------##	https://www.clinicaltrialsregister.eu/ctr-search/trial/2006-006488-22/DE
1282	2006-006488-22	##------ Thu Apr 13 12:28:58 2023 ------##	https://www.clinicaltrialsregister.eu/ctr-search/trial/2006-006488-22/GB
1283	2006-006491-38	##------ Thu Apr 13 12:29:00 2023 ------##	https://www.clinicaltrialsregister.eu/ctr-search/trial/2006-006491-38/NL
1284	2006-006494-24	##------ Thu Apr 13 12:29:02 2023 ------##	https://www.clinicaltrialsregister.eu/ctr-search/trial/2006-006494-24/FR
1285	2006-006494-24	##------ Thu Apr 13 12:29:05 2023 ------##	https://www.clinicaltrialsregister.eu/ctr-search/trial/2006-006494-24/BE
1286	2006-001358-29	##------ Thu Apr 13 12:29:07 2023 ------##	https://www.clinicaltrialsregister.eu/ctr-search/trial/2006-001358-29/DE
1287	2006-001392-37	##------ Thu Apr 13 12:29:11 2023 ------##	https://www.clinicaltrialsregister.eu/ctr-search/trial/2006-001392-37/AT
1288	2005-003884-22	##------ Thu Apr 13 12:29:15 2023 ------##	https://www.clinicaltrialsregister.eu/ctr-search/trial/2005-003884-22/CZ
1289	2005-003888-23	##------ Thu Apr 13 12:29:17 2023 ------##	https://www.clinicaltrialsregister.eu/ctr-search/trial/2005-003888-23/GB
1290	2006-002516-10	##------ Thu Apr 13 12:29:19 2023 ------##	https://www.clinicaltrialsregister.eu/ctr-search/trial/2006-002516-10/DE
1291	2006-002516-10	##------ Thu Apr 13 12:29:21 2023 ------##	https://www.clinicaltrialsregister.eu/ctr-search/trial/2006-002516-10/NL
1292	2006-002516-10	##------ Thu Apr 13 12:29:23 2023 ------##	https://www.clinicaltrialsregister.eu/ctr-search/trial/2006-002516-10/HU
1293	2006-002516-10	##------ Thu Apr 13 12:29:25 2023 ------##	https://www.clinicaltrialsregister.eu/ctr-search/trial/2006-002516-10/BE
1294	2006-002516-10	##------ Thu Apr 13 12:29:27 2023 ------##	https://www.clinicaltrialsregister.eu/ctr-search/trial/2006-002516-10/GB
1295	2006-002516-10	##------ Thu Apr 13 12:29:29 2023 ------##	https://www.clinicaltrialsregister.eu/ctr-search/trial/2006-002516-10/IT
1296	2006-002523-16	##------ Thu Apr 13 12:29:31 2023 ------##	https://www.clinicaltrialsregister.eu/ctr-search/trial/2006-002523-16/SE
1297	2006-006358-86	##------ Thu Apr 13 12:29:36 2023 ------##	https://www.clinicaltrialsregister.eu/ctr-search/trial/2006-006358-86/CZ
1298	2008-000224-27	##------ Thu Apr 13 12:29:38 2023 ------##	https://www.clinicaltrialsregister.eu/ctr-search/trial/2008-000224-27/GB
1299	2008-000225-19	##------ Thu Apr 13 12:29:40 2023 ------##	https://www.clinicaltrialsregister.eu/ctr-search/trial/2008-000225-19/ES
1300	2008-000230-53	##------ Thu Apr 13 12:29:43 2023 ------##	https://www.clinicaltrialsregister.eu/ctr-search/trial/2008-000230-53/DE
1301	2005-006105-40	##------ Thu Apr 13 12:29:45 2023 ------##	https://www.clinicaltrialsregister.eu/ctr-search/trial/2005-006105-40/IT
1302	2007-007085-38	##------ Thu Apr 13 12:29:47 2023 ------##	https://www.clinicaltrialsregister.eu/ctr-search/trial/2007-007085-38/FI
1303	2008-004002-14	##------ Thu Apr 13 12:29:49 2023 ------##	https://www.clinicaltrialsregister.eu/ctr-search/trial/2008-004002-14/NL
1304	2008-004007-64	##------ Thu Apr 13 12:29:51 2023 ------##	https://www.clinicaltrialsregister.eu/ctr-search/trial/2008-004007-64/DE
1305	2008-004007-64	##------ Thu Apr 13 12:29:53 2023 ------##	https://www.clinicaltrialsregister.eu/ctr-search/trial/2008-004007-64/IE
1306	2008-004007-64	##------ Thu Apr 13 12:29:55 2023 ------##	https://www.clinicaltrialsregister.eu/ctr-search/trial/2008-004007-64/FR
1307	2008-004007-64	##------ Thu Apr 13 12:29:57 2023 ------##	https://www.clinicaltrialsregister.eu/ctr-search/trial/2008-004007-64/ES
1308	2008-004007-64	##------ Thu Apr 13 12:29:58 2023 ------##	https://www.clinicaltrialsregister.eu/ctr-search/trial/2008-004007-64/IT
1309	2008-004007-64	##------ Thu Apr 13 12:30:00 2023 ------##	https://www.clinicaltrialsregister.eu/ctr-search/trial/2008-004007-64/FI
1310	2008-004009-32	##------ Thu Apr 13 12:30:02 2023 ------##	https://www.clinicaltrialsregister.eu/ctr-search/trial/2008-004009-32/ES
1311	2008-004009-32	##------ Thu Apr 13 12:30:04 2023 ------##	https://www.clinicaltrialsregister.eu/ctr-search/trial/2008-004009-32/IT
1312	2008-004009-32	##------ Thu Apr 13 12:30:06 2023 ------##	https://www.clinicaltrialsregister.eu/ctr-search/trial/2008-004009-32/GB
1313	2008-004011-35	##------ Thu Apr 13 12:30:08 2023 ------##	https://www.clinicaltrialsregister.eu/ctr-search/trial/2008-004011-35/FR
1314	2006-003817-42	##------ Thu Apr 13 12:30:10 2023 ------##	https://www.clinicaltrialsregister.eu/ctr-search/trial/2006-003817-42/IT
1315	2007-000565-37	##------ Thu Apr 13 12:30:12 2023 ------##	https://www.clinicaltrialsregister.eu/ctr-search/trial/2007-000565-37/GB
1316	2007-007161-20	##------ Thu Apr 13 12:30:14 2023 ------##	https://www.clinicaltrialsregister.eu/ctr-search/trial/2007-007161-20/BG
1317	2004-005122-45	##------ Thu Apr 13 12:30:17 2023 ------##	https://www.clinicaltrialsregister.eu/ctr-search/trial/2004-005122-45/DE
1318	2007-001694-28	##------ Thu Apr 13 12:30:18 2023 ------##	https://www.clinicaltrialsregister.eu/ctr-search/trial/2007-001694-28/DK
1319	2008-002123-93	##------ Thu Apr 13 12:30:20 2023 ------##	https://www.clinicaltrialsregister.eu/ctr-search/trial/2008-002123-93/DE
1320	2006-001914-34	##------ Thu Apr 13 12:30:22 2023 ------##	https://www.clinicaltrialsregister.eu/ctr-search/trial/2006-001914-34/DE
1321	2006-001936-30	##------ Thu Apr 13 12:30:24 2023 ------##	https://www.clinicaltrialsregister.eu/ctr-search/trial/2006-001936-30/DE
1322	2006-005742-37	##------ Thu Apr 13 12:30:26 2023 ------##	https://www.clinicaltrialsregister.eu/ctr-search/trial/2006-005742-37/GB
1323	2006-005772-41	##------ Thu Apr 13 12:30:29 2023 ------##	https://www.clinicaltrialsregister.eu/ctr-search/trial/2006-005772-41/NL
1324	2006-005774-50	##------ Thu Apr 13 12:30:31 2023 ------##	https://www.clinicaltrialsregister.eu/ctr-search/trial/2006-005774-50/GB
1325	2007-005537-11	##------ Thu Apr 13 12:30:35 2023 ------##	https://www.clinicaltrialsregister.eu/ctr-search/trial/2007-005537-11/DE
1326	2007-005953-49	##------ Thu Apr 13 12:30:37 2023 ------##	https://www.clinicaltrialsregister.eu/ctr-search/trial/2007-005953-49/GR
1327	2007-005977-67	##------ Thu Apr 13 12:30:39 2023 ------##	https://www.clinicaltrialsregister.eu/ctr-search/trial/2007-005977-67/IT
1328	2007-006084-73	##------ Thu Apr 13 12:30:42 2023 ------##	https://www.clinicaltrialsregister.eu/ctr-search/trial/2007-006084-73/DE
1329	2008-002210-22	##------ Thu Apr 13 12:30:43 2023 ------##	https://www.clinicaltrialsregister.eu/ctr-search/trial/2008-002210-22/GB
1330	2007-002009-31	##------ Thu Apr 13 12:30:45 2023 ------##	https://www.clinicaltrialsregister.eu/ctr-search/trial/2007-002009-31/NL
1331	2008-007208-28	##------ Thu Apr 13 12:30:47 2023 ------##	https://www.clinicaltrialsregister.eu/ctr-search/trial/2008-007208-28/ES
1332	2007-004970-24	##------ Thu Apr 13 12:30:49 2023 ------##	https://www.clinicaltrialsregister.eu/ctr-search/trial/2007-004970-24/AT
1333	2007-004980-23	##------ Thu Apr 13 12:30:51 2023 ------##	https://www.clinicaltrialsregister.eu/ctr-search/trial/2007-004980-23/PT
1334	2007-004985-41	##------ Thu Apr 13 12:30:53 2023 ------##	https://www.clinicaltrialsregister.eu/ctr-search/trial/2007-004985-41/SE
1335	2007-004994-25	##------ Thu Apr 13 12:30:55 2023 ------##	https://www.clinicaltrialsregister.eu/ctr-search/trial/2007-004994-25/GB
1336	2007-004994-25	##------ Thu Apr 13 12:30:58 2023 ------##	https://www.clinicaltrialsregister.eu/ctr-search/trial/2007-004994-25/SE
1337	2008-002335-32	##------ Thu Apr 13 12:31:00 2023 ------##	https://www.clinicaltrialsregister.eu/ctr-search/trial/2008-002335-32/GB
1338	2008-002343-16	##------ Thu Apr 13 12:31:03 2023 ------##	https://www.clinicaltrialsregister.eu/ctr-search/trial/2008-002343-16/IT
1339	2007-000517-10	##------ Thu Apr 13 12:31:05 2023 ------##	https://www.clinicaltrialsregister.eu/ctr-search/trial/2007-000517-10/DE
1340	2007-000526-48	##------ Thu Apr 13 12:31:07 2023 ------##	https://www.clinicaltrialsregister.eu/ctr-search/trial/2007-000526-48/IT
1341	2007-001465-14	##------ Thu Apr 13 12:31:09 2023 ------##	https://www.clinicaltrialsregister.eu/ctr-search/trial/2007-001465-14/GB
1342	2007-000727-17	##------ Thu Apr 13 12:31:11 2023 ------##	https://www.clinicaltrialsregister.eu/ctr-search/trial/2007-000727-17/NL
1343	2007-001187-78	##------ Thu Apr 13 12:31:14 2023 ------##	https://www.clinicaltrialsregister.eu/ctr-search/trial/2007-001187-78/GB
1344	2007-001206-24	##------ Thu Apr 13 12:31:16 2023 ------##	https://www.clinicaltrialsregister.eu/ctr-search/trial/2007-001206-24/NL
1345	2007-002109-32	##------ Thu Apr 13 12:31:17 2023 ------##	https://www.clinicaltrialsregister.eu/ctr-search/trial/2007-002109-32/IT
1346	2007-002120-14	##------ Thu Apr 13 12:31:19 2023 ------##	https://www.clinicaltrialsregister.eu/ctr-search/trial/2007-002120-14/BE
1347	2007-002120-14	##------ Thu Apr 13 12:31:21 2023 ------##	https://www.clinicaltrialsregister.eu/ctr-search/trial/2007-002120-14/GB
1348	2007-002120-14	##------ Thu Apr 13 12:31:23 2023 ------##	https://www.clinicaltrialsregister.eu/ctr-search/trial/2007-002120-14/3rd
1349	2008-001160-36	##------ Thu Apr 13 12:31:25 2023 ------##	https://www.clinicaltrialsregister.eu/ctr-search/trial/2008-001160-36/GB
1350	2008-006405-17	##------ Thu Apr 13 12:31:26 2023 ------##	https://www.clinicaltrialsregister.eu/ctr-search/trial/2008-006405-17/FI
1351	2006-004526-90	##------ Thu Apr 13 12:31:29 2023 ------##	https://www.clinicaltrialsregister.eu/ctr-search/trial/2006-004526-90/DE
1352	2006-000569-13	##------ Thu Apr 13 12:31:30 2023 ------##	https://www.clinicaltrialsregister.eu/ctr-search/trial/2006-000569-13/DE
1353	2006-000571-15	##------ Thu Apr 13 12:31:33 2023 ------##	https://www.clinicaltrialsregister.eu/ctr-search/trial/2006-000571-15/ES
1354	2006-001984-53	##------ Thu Apr 13 12:31:35 2023 ------##	https://www.clinicaltrialsregister.eu/ctr-search/trial/2006-001984-53/DE
1355	2006-001984-53	##------ Thu Apr 13 12:31:37 2023 ------##	https://www.clinicaltrialsregister.eu/ctr-search/trial/2006-001984-53/AT
1356	2007-001816-22	##------ Thu Apr 13 12:31:38 2023 ------##	https://www.clinicaltrialsregister.eu/ctr-search/trial/2007-001816-22/FI
1357	2006-000428-15	##------ Thu Apr 13 12:31:40 2023 ------##	https://www.clinicaltrialsregister.eu/ctr-search/trial/2006-000428-15/FI
1358	2006-002791-18	##------ Thu Apr 13 12:31:42 2023 ------##	https://www.clinicaltrialsregister.eu/ctr-search/trial/2006-002791-18/FI
1359	2006-002791-18	##------ Thu Apr 13 12:31:44 2023 ------##	https://www.clinicaltrialsregister.eu/ctr-search/trial/2006-002791-18/DK
1360	2006-002791-18	##------ Thu Apr 13 12:31:46 2023 ------##	https://www.clinicaltrialsregister.eu/ctr-search/trial/2006-002791-18/DE
1361	2006-002791-18	##------ Thu Apr 13 12:31:48 2023 ------##	https://www.clinicaltrialsregister.eu/ctr-search/trial/2006-002791-18/IT
1362	2006-002791-18	##------ Thu Apr 13 12:31:50 2023 ------##	https://www.clinicaltrialsregister.eu/ctr-search/trial/2006-002791-18/LT
1363	2006-002791-18	##------ Thu Apr 13 12:31:52 2023 ------##	https://www.clinicaltrialsregister.eu/ctr-search/trial/2006-002791-18/FR
1364	2006-002791-18	##------ Thu Apr 13 12:31:54 2023 ------##	https://www.clinicaltrialsregister.eu/ctr-search/trial/2006-002791-18/3rd
1365	2006-002793-21	##------ Thu Apr 13 12:31:56 2023 ------##	https://www.clinicaltrialsregister.eu/ctr-search/trial/2006-002793-21/ES
1366	2008-002278-37	##------ Thu Apr 13 12:31:58 2023 ------##	https://www.clinicaltrialsregister.eu/ctr-search/trial/2008-002278-37/DE
1367	2008-002284-13	##------ Thu Apr 13 12:32:00 2023 ------##	https://www.clinicaltrialsregister.eu/ctr-search/trial/2008-002284-13/DE
1368	2008-007704-28	##------ Thu Apr 13 12:32:02 2023 ------##	https://www.clinicaltrialsregister.eu/ctr-search/trial/2008-007704-28/NL
1369	2008-007725-39	##------ Thu Apr 13 12:32:04 2023 ------##	https://www.clinicaltrialsregister.eu/ctr-search/trial/2008-007725-39/ES
1370	2008-007769-21	##------ Thu Apr 13 12:32:06 2023 ------##	https://www.clinicaltrialsregister.eu/ctr-search/trial/2008-007769-21/DE
1371	2008-007785-39	##------ Thu Apr 13 12:32:08 2023 ------##	https://www.clinicaltrialsregister.eu/ctr-search/trial/2008-007785-39/DE
1372	2007-005941-39	##------ Thu Apr 13 12:32:10 2023 ------##	https://www.clinicaltrialsregister.eu/ctr-search/trial/2007-005941-39/DE
1373	2007-005941-39	##------ Thu Apr 13 12:32:12 2023 ------##	https://www.clinicaltrialsregister.eu/ctr-search/trial/2007-005941-39/AT
1374	2007-005941-39	##------ Thu Apr 13 12:32:15 2023 ------##	https://www.clinicaltrialsregister.eu/ctr-search/trial/2007-005941-39/SE
1375	2007-005941-39	##------ Thu Apr 13 12:32:16 2023 ------##	https://www.clinicaltrialsregister.eu/ctr-search/trial/2007-005941-39/DK
1376	2007-005941-39	##------ Thu Apr 13 12:32:19 2023 ------##	https://www.clinicaltrialsregister.eu/ctr-search/trial/2007-005941-39/FR
1377	2007-005941-39	##------ Thu Apr 13 12:32:21 2023 ------##	https://www.clinicaltrialsregister.eu/ctr-search/trial/2007-005941-39/NL
1378	2007-005941-39	##------ Thu Apr 13 12:32:23 2023 ------##	https://www.clinicaltrialsregister.eu/ctr-search/trial/2007-005941-39/GB
1379	2007-005941-39	##------ Thu Apr 13 12:32:25 2023 ------##	https://www.clinicaltrialsregister.eu/ctr-search/trial/2007-005941-39/IT
1380	2007-006785-15	##------ Thu Apr 13 12:32:26 2023 ------##	https://www.clinicaltrialsregister.eu/ctr-search/trial/2007-006785-15/ES
1381	2009-011723-31	##------ Thu Apr 13 12:32:28 2023 ------##	https://www.clinicaltrialsregister.eu/ctr-search/trial/2009-011723-31/SE
1382	2008-005539-14	##------ Thu Apr 13 12:32:30 2023 ------##	https://www.clinicaltrialsregister.eu/ctr-search/trial/2008-005539-14/BE
1383	2008-005539-14	##------ Thu Apr 13 12:32:32 2023 ------##	https://www.clinicaltrialsregister.eu/ctr-search/trial/2008-005539-14/SE
1384	2008-005539-14	##------ Thu Apr 13 12:32:35 2023 ------##	https://www.clinicaltrialsregister.eu/ctr-search/trial/2008-005539-14/FI
1385	2008-005539-14	##------ Thu Apr 13 12:32:36 2023 ------##	https://www.clinicaltrialsregister.eu/ctr-search/trial/2008-005539-14/IE
1386	2008-005539-14	##------ Thu Apr 13 12:32:39 2023 ------##	https://www.clinicaltrialsregister.eu/ctr-search/trial/2008-005539-14/DK
1387	2008-005539-14	##------ Thu Apr 13 12:32:41 2023 ------##	https://www.clinicaltrialsregister.eu/ctr-search/trial/2008-005539-14/GB
1388	2008-005539-14	##------ Thu Apr 13 12:32:43 2023 ------##	https://www.clinicaltrialsregister.eu/ctr-search/trial/2008-005539-14/IT
1389	2008-005539-14	##------ Thu Apr 13 12:32:46 2023 ------##	https://www.clinicaltrialsregister.eu/ctr-search/trial/2008-005539-14/EE
1390	2008-005539-14	##------ Thu Apr 13 12:32:48 2023 ------##	https://www.clinicaltrialsregister.eu/ctr-search/trial/2008-005539-14/ES
1391	2006-003116-22	##------ Thu Apr 13 12:32:50 2023 ------##	https://www.clinicaltrialsregister.eu/ctr-search/trial/2006-003116-22/DE
1392	2008-003932-40	##------ Thu Apr 13 12:32:52 2023 ------##	https://www.clinicaltrialsregister.eu/ctr-search/trial/2008-003932-40/DE
1393	2008-003936-38	##------ Thu Apr 13 12:32:53 2023 ------##	https://www.clinicaltrialsregister.eu/ctr-search/trial/2008-003936-38/FI
1394	2008-003952-31	##------ Thu Apr 13 12:32:55 2023 ------##	https://www.clinicaltrialsregister.eu/ctr-search/trial/2008-003952-31/IT
1395	2008-000549-73	##------ Thu Apr 13 12:32:57 2023 ------##	https://www.clinicaltrialsregister.eu/ctr-search/trial/2008-000549-73/DE
1396	2008-000558-11	##------ Thu Apr 13 12:32:59 2023 ------##	https://www.clinicaltrialsregister.eu/ctr-search/trial/2008-000558-11/AT
1397	2008-000558-11	##------ Thu Apr 13 12:33:01 2023 ------##	https://www.clinicaltrialsregister.eu/ctr-search/trial/2008-000558-11/DE
1398	2008-000558-11	##------ Thu Apr 13 12:33:03 2023 ------##	https://www.clinicaltrialsregister.eu/ctr-search/trial/2008-000558-11/LV
1399	2008-000558-11	##------ Thu Apr 13 12:33:05 2023 ------##	https://www.clinicaltrialsregister.eu/ctr-search/trial/2008-000558-11/FI
1400	2008-000558-11	##------ Thu Apr 13 12:33:07 2023 ------##	https://www.clinicaltrialsregister.eu/ctr-search/trial/2008-000558-11/LT
1401	2008-000558-11	##------ Thu Apr 13 12:33:10 2023 ------##	https://www.clinicaltrialsregister.eu/ctr-search/trial/2008-000558-11/NL
1402	2008-000558-11	##------ Thu Apr 13 12:33:13 2023 ------##	https://www.clinicaltrialsregister.eu/ctr-search/trial/2008-000558-11/BE
1403	2008-000565-39	##------ Thu Apr 13 12:33:15 2023 ------##	https://www.clinicaltrialsregister.eu/ctr-search/trial/2008-000565-39/FR
1404	2008-000566-23	##------ Thu Apr 13 12:33:18 2023 ------##	https://www.clinicaltrialsregister.eu/ctr-search/trial/2008-000566-23/ES
1405	2008-000566-23	##------ Thu Apr 13 12:33:20 2023 ------##	https://www.clinicaltrialsregister.eu/ctr-search/trial/2008-000566-23/FR
1406	2008-000570-21	##------ Thu Apr 13 12:33:22 2023 ------##	https://www.clinicaltrialsregister.eu/ctr-search/trial/2008-000570-21/IT
1407	2007-003856-12	##------ Thu Apr 13 12:33:24 2023 ------##	https://www.clinicaltrialsregister.eu/ctr-search/trial/2007-003856-12/IT
1408	2007-003868-22	##------ Thu Apr 13 12:33:26 2023 ------##	https://www.clinicaltrialsregister.eu/ctr-search/trial/2007-003868-22/FR
1409	2007-003891-20	##------ Thu Apr 13 12:33:28 2023 ------##	https://www.clinicaltrialsregister.eu/ctr-search/trial/2007-003891-20/NL
1410	2007-003894-18	##------ Thu Apr 13 12:33:30 2023 ------##	https://www.clinicaltrialsregister.eu/ctr-search/trial/2007-003894-18/NL
1411	2006-005509-79	##------ Thu Apr 13 12:33:32 2023 ------##	https://www.clinicaltrialsregister.eu/ctr-search/trial/2006-005509-79/GB
1412	2007-000899-17	##------ Thu Apr 13 12:33:34 2023 ------##	https://www.clinicaltrialsregister.eu/ctr-search/trial/2007-000899-17/PL
1413	2006-006855-10	##------ Thu Apr 13 12:33:36 2023 ------##	https://www.clinicaltrialsregister.eu/ctr-search/trial/2006-006855-10/GB
1414	2008-002838-30	##------ Thu Apr 13 12:33:39 2023 ------##	https://www.clinicaltrialsregister.eu/ctr-search/trial/2008-002838-30/IT
1415	2009-010900-27	##------ Thu Apr 13 12:33:41 2023 ------##	https://www.clinicaltrialsregister.eu/ctr-search/trial/2009-010900-27/DE
1416	2009-010900-27	##------ Thu Apr 13 12:33:42 2023 ------##	https://www.clinicaltrialsregister.eu/ctr-search/trial/2009-010900-27/BE
1417	2008-008794-55	##------ Thu Apr 13 12:33:44 2023 ------##	https://www.clinicaltrialsregister.eu/ctr-search/trial/2008-008794-55/GB
1418	2008-008854-22	##------ Thu Apr 13 12:33:46 2023 ------##	https://www.clinicaltrialsregister.eu/ctr-search/trial/2008-008854-22/ES
1419	2009-012709-20	##------ Thu Apr 13 12:33:49 2023 ------##	https://www.clinicaltrialsregister.eu/ctr-search/trial/2009-012709-20/CZ
1420	2009-012709-20	##------ Thu Apr 13 12:33:51 2023 ------##	https://www.clinicaltrialsregister.eu/ctr-search/trial/2009-012709-20/GB
1421	2009-012709-20	##------ Thu Apr 13 12:33:53 2023 ------##	https://www.clinicaltrialsregister.eu/ctr-search/trial/2009-012709-20/LV
1422	2009-012709-20	##------ Thu Apr 13 12:33:55 2023 ------##	https://www.clinicaltrialsregister.eu/ctr-search/trial/2009-012709-20/FR
1423	2009-012709-20	##------ Thu Apr 13 12:33:57 2023 ------##	https://www.clinicaltrialsregister.eu/ctr-search/trial/2009-012709-20/HU
1424	2009-012709-20	##------ Thu Apr 13 12:33:58 2023 ------##	https://www.clinicaltrialsregister.eu/ctr-search/trial/2009-012709-20/DE
1425	2009-012709-20	##------ Thu Apr 13 12:34:00 2023 ------##	https://www.clinicaltrialsregister.eu/ctr-search/trial/2009-012709-20/ES
1426	2009-012709-20	##------ Thu Apr 13 12:34:02 2023 ------##	https://www.clinicaltrialsregister.eu/ctr-search/trial/2009-012709-20/GR
1427	2009-012709-20	##------ Thu Apr 13 12:34:04 2023 ------##	https://www.clinicaltrialsregister.eu/ctr-search/trial/2009-012709-20/BG
1428	2009-012709-20	##------ Thu Apr 13 12:34:07 2023 ------##	https://www.clinicaltrialsregister.eu/ctr-search/trial/2009-012709-20/IT
1429	2009-012714-49	##------ Thu Apr 13 12:34:09 2023 ------##	https://www.clinicaltrialsregister.eu/ctr-search/trial/2009-012714-49/FR
1430	2008-003625-16	##------ Thu Apr 13 12:34:10 2023 ------##	https://www.clinicaltrialsregister.eu/ctr-search/trial/2008-003625-16/FR
1431	2008-003648-12	##------ Thu Apr 13 12:34:12 2023 ------##	https://www.clinicaltrialsregister.eu/ctr-search/trial/2008-003648-12/3rd
1432	2006-006902-27	##------ Thu Apr 13 12:34:14 2023 ------##	https://www.clinicaltrialsregister.eu/ctr-search/trial/2006-006902-27/GB
1433	2007-003529-26	##------ Thu Apr 13 12:34:16 2023 ------##	https://www.clinicaltrialsregister.eu/ctr-search/trial/2007-003529-26/DE
1434	2007-003545-32	##------ Thu Apr 13 12:34:18 2023 ------##	https://www.clinicaltrialsregister.eu/ctr-search/trial/2007-003545-32/FR
1435	2009-010190-20	##------ Thu Apr 13 12:34:19 2023 ------##	https://www.clinicaltrialsregister.eu/ctr-search/trial/2009-010190-20/FR
1436	2009-010191-19	##------ Thu Apr 13 12:34:21 2023 ------##	https://www.clinicaltrialsregister.eu/ctr-search/trial/2009-010191-19/NL
1437	2008-004827-44	##------ Thu Apr 13 12:34:23 2023 ------##	https://www.clinicaltrialsregister.eu/ctr-search/trial/2008-004827-44/GB
1438	2009-010609-35	##------ Thu Apr 13 12:34:25 2023 ------##	https://www.clinicaltrialsregister.eu/ctr-search/trial/2009-010609-35/SE
1439	2009-010611-33	##------ Thu Apr 13 12:34:27 2023 ------##	https://www.clinicaltrialsregister.eu/ctr-search/trial/2009-010611-33/ES
1440	2009-013128-22	##------ Thu Apr 13 12:34:29 2023 ------##	https://www.clinicaltrialsregister.eu/ctr-search/trial/2009-013128-22/GR
1441	2008-006256-22	##------ Thu Apr 13 12:34:30 2023 ------##	https://www.clinicaltrialsregister.eu/ctr-search/trial/2008-006256-22/FR
1442	2008-006287-11	##------ Thu Apr 13 12:34:32 2023 ------##	https://www.clinicaltrialsregister.eu/ctr-search/trial/2008-006287-11/IT
1443	2008-001603-30	##------ Thu Apr 13 12:34:34 2023 ------##	https://www.clinicaltrialsregister.eu/ctr-search/trial/2008-001603-30/GB
1444	2007-005242-21	##------ Thu Apr 13 12:34:36 2023 ------##	https://www.clinicaltrialsregister.eu/ctr-search/trial/2007-005242-21/GB
1445	2008-003774-17	##------ Thu Apr 13 12:34:39 2023 ------##	https://www.clinicaltrialsregister.eu/ctr-search/trial/2008-003774-17/GB
1446	2008-003780-38	##------ Thu Apr 13 12:34:42 2023 ------##	https://www.clinicaltrialsregister.eu/ctr-search/trial/2008-003780-38/DE
1447	2008-003780-38	##------ Thu Apr 13 12:34:45 2023 ------##	https://www.clinicaltrialsregister.eu/ctr-search/trial/2008-003780-38/FR
1448	2008-003780-38	##------ Thu Apr 13 12:34:46 2023 ------##	https://www.clinicaltrialsregister.eu/ctr-search/trial/2008-003780-38/CZ
1449	2008-003780-38	##------ Thu Apr 13 12:34:48 2023 ------##	https://www.clinicaltrialsregister.eu/ctr-search/trial/2008-003780-38/SK
1450	2008-003780-38	##------ Thu Apr 13 12:34:50 2023 ------##	https://www.clinicaltrialsregister.eu/ctr-search/trial/2008-003780-38/GR
1451	2008-003780-38	##------ Thu Apr 13 12:34:52 2023 ------##	https://www.clinicaltrialsregister.eu/ctr-search/trial/2008-003780-38/IT
1452	2008-003780-38	##------ Thu Apr 13 12:34:55 2023 ------##	https://www.clinicaltrialsregister.eu/ctr-search/trial/2008-003780-38/GB
1453	2008-003534-25	##------ Thu Apr 13 12:34:57 2023 ------##	https://www.clinicaltrialsregister.eu/ctr-search/trial/2008-003534-25/LV
1454	2008-003534-25	##------ Thu Apr 13 12:35:01 2023 ------##	https://www.clinicaltrialsregister.eu/ctr-search/trial/2008-003534-25/DE
1455	2008-003534-25	##------ Thu Apr 13 12:35:03 2023 ------##	https://www.clinicaltrialsregister.eu/ctr-search/trial/2008-003534-25/NL
1456	2008-003534-25	##------ Thu Apr 13 12:35:06 2023 ------##	https://www.clinicaltrialsregister.eu/ctr-search/trial/2008-003534-25/ES
1457	2008-003534-25	##------ Thu Apr 13 12:35:08 2023 ------##	https://www.clinicaltrialsregister.eu/ctr-search/trial/2008-003534-25/BE
1458	2008-003534-25	##------ Thu Apr 13 12:35:11 2023 ------##	https://www.clinicaltrialsregister.eu/ctr-search/trial/2008-003534-25/CZ
1459	2008-003534-25	##------ Thu Apr 13 12:35:14 2023 ------##	https://www.clinicaltrialsregister.eu/ctr-search/trial/2008-003534-25/DK
1460	2008-003534-25	##------ Thu Apr 13 12:35:16 2023 ------##	https://www.clinicaltrialsregister.eu/ctr-search/trial/2008-003534-25/BG
1461	2008-003534-25	##------ Thu Apr 13 12:35:18 2023 ------##	https://www.clinicaltrialsregister.eu/ctr-search/trial/2008-003534-25/SK
1462	2008-003534-25	##------ Thu Apr 13 12:35:21 2023 ------##	https://www.clinicaltrialsregister.eu/ctr-search/trial/2008-003534-25/IT
1463	2009-010756-10	##------ Thu Apr 13 12:35:23 2023 ------##	https://www.clinicaltrialsregister.eu/ctr-search/trial/2009-010756-10/SE
1464	2009-010763-17	##------ Thu Apr 13 12:35:25 2023 ------##	https://www.clinicaltrialsregister.eu/ctr-search/trial/2009-010763-17/SE
1465	2006-004746-16	##------ Thu Apr 13 12:35:27 2023 ------##	https://www.clinicaltrialsregister.eu/ctr-search/trial/2006-004746-16/NL
1466	2006-005428-18	##------ Thu Apr 13 12:35:29 2023 ------##	https://www.clinicaltrialsregister.eu/ctr-search/trial/2006-005428-18/LT
1467	2006-005428-18	##------ Thu Apr 13 12:35:31 2023 ------##	https://www.clinicaltrialsregister.eu/ctr-search/trial/2006-005428-18/CZ
1468	2006-005437-38	##------ Thu Apr 13 12:35:33 2023 ------##	https://www.clinicaltrialsregister.eu/ctr-search/trial/2006-005437-38/IE
1469	2006-005437-38	##------ Thu Apr 13 12:35:35 2023 ------##	https://www.clinicaltrialsregister.eu/ctr-search/trial/2006-005437-38/SE
1470	2006-005437-38	##------ Thu Apr 13 12:35:37 2023 ------##	https://www.clinicaltrialsregister.eu/ctr-search/trial/2006-005437-38/HU
1471	2006-005437-38	##------ Thu Apr 13 12:35:39 2023 ------##	https://www.clinicaltrialsregister.eu/ctr-search/trial/2006-005437-38/AT
1472	2006-005437-38	##------ Thu Apr 13 12:35:41 2023 ------##	https://www.clinicaltrialsregister.eu/ctr-search/trial/2006-005437-38/DK
1473	2006-005437-38	##------ Thu Apr 13 12:35:43 2023 ------##	https://www.clinicaltrialsregister.eu/ctr-search/trial/2006-005437-38/GB
1474	2006-005445-11	##------ Thu Apr 13 12:35:45 2023 ------##	https://www.clinicaltrialsregister.eu/ctr-search/trial/2006-005445-11/FI
1475	2006-005449-12	##------ Thu Apr 13 12:35:47 2023 ------##	https://www.clinicaltrialsregister.eu/ctr-search/trial/2006-005449-12/IT
1476	2005-004798-60	##------ Thu Apr 13 12:35:50 2023 ------##	https://www.clinicaltrialsregister.eu/ctr-search/trial/2005-004798-60/DE
1477	2005-004798-60	##------ Thu Apr 13 12:35:52 2023 ------##	https://www.clinicaltrialsregister.eu/ctr-search/trial/2005-004798-60/CZ
1478	2007-004721-23	##------ Thu Apr 13 12:35:54 2023 ------##	https://www.clinicaltrialsregister.eu/ctr-search/trial/2007-004721-23/DE
1479	2007-004726-24	##------ Thu Apr 13 12:35:57 2023 ------##	https://www.clinicaltrialsregister.eu/ctr-search/trial/2007-004726-24/FI
1480	2007-004726-24	##------ Thu Apr 13 12:35:59 2023 ------##	https://www.clinicaltrialsregister.eu/ctr-search/trial/2007-004726-24/CZ
1481	2007-004726-24	##------ Thu Apr 13 12:36:01 2023 ------##	https://www.clinicaltrialsregister.eu/ctr-search/trial/2007-004726-24/HU
1482	2007-004726-24	##------ Thu Apr 13 12:36:04 2023 ------##	https://www.clinicaltrialsregister.eu/ctr-search/trial/2007-004726-24/SK
1483	2007-004726-24	##------ Thu Apr 13 12:36:08 2023 ------##	https://www.clinicaltrialsregister.eu/ctr-search/trial/2007-004726-24/ES
1484	2007-004726-24	##------ Thu Apr 13 12:36:11 2023 ------##	https://www.clinicaltrialsregister.eu/ctr-search/trial/2007-004726-24/FR
1485	2007-004726-24	##------ Thu Apr 13 12:36:13 2023 ------##	https://www.clinicaltrialsregister.eu/ctr-search/trial/2007-004726-24/DE
1486	2007-004726-24	##------ Thu Apr 13 12:36:16 2023 ------##	https://www.clinicaltrialsregister.eu/ctr-search/trial/2007-004726-24/SE
1487	2007-004726-24	##------ Thu Apr 13 12:36:18 2023 ------##	https://www.clinicaltrialsregister.eu/ctr-search/trial/2007-004726-24/IT
1488	2009-009696-34	##------ Thu Apr 13 12:36:20 2023 ------##	https://www.clinicaltrialsregister.eu/ctr-search/trial/2009-009696-34/DE
1489	2008-000967-40	##------ Thu Apr 13 12:36:22 2023 ------##	https://www.clinicaltrialsregister.eu/ctr-search/trial/2008-000967-40/NL
1490	2008-000967-40	##------ Thu Apr 13 12:36:25 2023 ------##	https://www.clinicaltrialsregister.eu/ctr-search/trial/2008-000967-40/SE
1491	2008-000967-40	##------ Thu Apr 13 12:36:27 2023 ------##	https://www.clinicaltrialsregister.eu/ctr-search/trial/2008-000967-40/BE
1492	2006-005179-17	##------ Thu Apr 13 12:36:28 2023 ------##	https://www.clinicaltrialsregister.eu/ctr-search/trial/2006-005179-17/IT
1493	2006-005183-91	##------ Thu Apr 13 12:36:31 2023 ------##	https://www.clinicaltrialsregister.eu/ctr-search/trial/2006-005183-91/LT
1494	2006-005183-91	##------ Thu Apr 13 12:36:34 2023 ------##	https://www.clinicaltrialsregister.eu/ctr-search/trial/2006-005183-91/LV
1495	2007-007783-14	##------ Thu Apr 13 12:36:36 2023 ------##	https://www.clinicaltrialsregister.eu/ctr-search/trial/2007-007783-14/NL
1496	2007-007783-14	##------ Thu Apr 13 12:36:38 2023 ------##	https://www.clinicaltrialsregister.eu/ctr-search/trial/2007-007783-14/SE
1497	2006-002483-26	##------ Thu Apr 13 12:36:41 2023 ------##	https://www.clinicaltrialsregister.eu/ctr-search/trial/2006-002483-26/IT
1498	2006-002488-20	##------ Thu Apr 13 12:36:43 2023 ------##	https://www.clinicaltrialsregister.eu/ctr-search/trial/2006-002488-20/IT
1499	2008-005863-32	##------ Thu Apr 13 12:36:45 2023 ------##	https://www.clinicaltrialsregister.eu/ctr-search/trial/2008-005863-32/SE
1500	2008-005872-29	##------ Thu Apr 13 12:36:47 2023 ------##	https://www.clinicaltrialsregister.eu/ctr-search/trial/2008-005872-29/NL
1501	2008-005872-29	##------ Thu Apr 13 12:36:49 2023 ------##	https://www.clinicaltrialsregister.eu/ctr-search/trial/2008-005872-29/PT
1502	2008-005872-29	##------ Thu Apr 13 12:36:52 2023 ------##	https://www.clinicaltrialsregister.eu/ctr-search/trial/2008-005872-29/BE
1503	2008-005872-29	##------ Thu Apr 13 12:36:54 2023 ------##	https://www.clinicaltrialsregister.eu/ctr-search/trial/2008-005872-29/GB
1504	2008-005872-29	##------ Thu Apr 13 12:36:56 2023 ------##	https://www.clinicaltrialsregister.eu/ctr-search/trial/2008-005872-29/ES
1505	2008-005872-29	##------ Thu Apr 13 12:36:58 2023 ------##	https://www.clinicaltrialsregister.eu/ctr-search/trial/2008-005872-29/HU
1506	2008-005872-29	##------ Thu Apr 13 12:37:00 2023 ------##	https://www.clinicaltrialsregister.eu/ctr-search/trial/2008-005872-29/IT
1507	2008-005872-29	##------ Thu Apr 13 12:37:03 2023 ------##	https://www.clinicaltrialsregister.eu/ctr-search/trial/2008-005872-29/DE
1508	2008-005872-29	##------ Thu Apr 13 12:37:05 2023 ------##	https://www.clinicaltrialsregister.eu/ctr-search/trial/2008-005872-29/AT
1509	2008-005872-29	##------ Thu Apr 13 12:37:07 2023 ------##	https://www.clinicaltrialsregister.eu/ctr-search/trial/2008-005872-29/FR
1510	2008-005872-29	##------ Thu Apr 13 12:37:09 2023 ------##	https://www.clinicaltrialsregister.eu/ctr-search/trial/2008-005872-29/GR
1511	2008-006763-36	##------ Thu Apr 13 12:37:11 2023 ------##	https://www.clinicaltrialsregister.eu/ctr-search/trial/2008-006763-36/DE
1512	2008-006763-36	##------ Thu Apr 13 12:37:13 2023 ------##	https://www.clinicaltrialsregister.eu/ctr-search/trial/2008-006763-36/BG
1513	2009-011115-20	##------ Thu Apr 13 12:37:15 2023 ------##	https://www.clinicaltrialsregister.eu/ctr-search/trial/2009-011115-20/SE
1514	2009-011115-20	##------ Thu Apr 13 12:37:17 2023 ------##	https://www.clinicaltrialsregister.eu/ctr-search/trial/2009-011115-20/NO
1515	2009-011115-20	##------ Thu Apr 13 12:37:20 2023 ------##	https://www.clinicaltrialsregister.eu/ctr-search/trial/2009-011115-20/DK
1516	2008-005985-30	##------ Thu Apr 13 12:37:22 2023 ------##	https://www.clinicaltrialsregister.eu/ctr-search/trial/2008-005985-30/NL
1517	2008-006544-20	##------ Thu Apr 13 12:37:24 2023 ------##	https://www.clinicaltrialsregister.eu/ctr-search/trial/2008-006544-20/NL
1518	2008-006544-20	##------ Thu Apr 13 12:37:26 2023 ------##	https://www.clinicaltrialsregister.eu/ctr-search/trial/2008-006544-20/BE
1519	2008-006544-20	##------ Thu Apr 13 12:37:28 2023 ------##	https://www.clinicaltrialsregister.eu/ctr-search/trial/2008-006544-20/DE
1520	2008-006544-20	##------ Thu Apr 13 12:37:30 2023 ------##	https://www.clinicaltrialsregister.eu/ctr-search/trial/2008-006544-20/GB
1521	2008-006544-20	##------ Thu Apr 13 12:37:32 2023 ------##	https://www.clinicaltrialsregister.eu/ctr-search/trial/2008-006544-20/FR
1522	2008-006544-20	##------ Thu Apr 13 12:37:34 2023 ------##	https://www.clinicaltrialsregister.eu/ctr-search/trial/2008-006544-20/IT
1523	2008-006544-20	##------ Thu Apr 13 12:37:36 2023 ------##	https://www.clinicaltrialsregister.eu/ctr-search/trial/2008-006544-20/ES
1524	2008-006709-18	##------ Thu Apr 13 12:37:38 2023 ------##	https://www.clinicaltrialsregister.eu/ctr-search/trial/2008-006709-18/IE
1525	2008-006709-18	##------ Thu Apr 13 12:37:40 2023 ------##	https://www.clinicaltrialsregister.eu/ctr-search/trial/2008-006709-18/GB
1526	2008-006710-23	##------ Thu Apr 13 12:37:42 2023 ------##	https://www.clinicaltrialsregister.eu/ctr-search/trial/2008-006710-23/SI
1527	2008-001079-31	##------ Thu Apr 13 12:37:43 2023 ------##	https://www.clinicaltrialsregister.eu/ctr-search/trial/2008-001079-31/IT
1528	2008-001940-38	##------ Thu Apr 13 12:37:45 2023 ------##	https://www.clinicaltrialsregister.eu/ctr-search/trial/2008-001940-38/IT
1529	2008-001998-15	##------ Thu Apr 13 12:37:47 2023 ------##	https://www.clinicaltrialsregister.eu/ctr-search/trial/2008-001998-15/BG
1530	2008-005109-20	##------ Thu Apr 13 12:37:49 2023 ------##	https://www.clinicaltrialsregister.eu/ctr-search/trial/2008-005109-20/DE
1531	2008-005110-41	##------ Thu Apr 13 12:37:51 2023 ------##	https://www.clinicaltrialsregister.eu/ctr-search/trial/2008-005110-41/NL
1532	2008-005113-21	##------ Thu Apr 13 12:37:53 2023 ------##	https://www.clinicaltrialsregister.eu/ctr-search/trial/2008-005113-21/GB
1533	2008-005113-21	##------ Thu Apr 13 12:37:55 2023 ------##	https://www.clinicaltrialsregister.eu/ctr-search/trial/2008-005113-21/DE
1534	2008-005113-21	##------ Thu Apr 13 12:37:57 2023 ------##	https://www.clinicaltrialsregister.eu/ctr-search/trial/2008-005113-21/PL
1535	2008-005125-11	##------ Thu Apr 13 12:37:59 2023 ------##	https://www.clinicaltrialsregister.eu/ctr-search/trial/2008-005125-11/GB
1536	2006-003055-20	##------ Thu Apr 13 12:38:01 2023 ------##	https://www.clinicaltrialsregister.eu/ctr-search/trial/2006-003055-20/IT
1537	2006-003065-14	##------ Thu Apr 13 12:38:04 2023 ------##	https://www.clinicaltrialsregister.eu/ctr-search/trial/2006-003065-14/DE
1538	2006-003067-31	##------ Thu Apr 13 12:38:05 2023 ------##	https://www.clinicaltrialsregister.eu/ctr-search/trial/2006-003067-31/LT
1539	2006-003067-31	##------ Thu Apr 13 12:38:07 2023 ------##	https://www.clinicaltrialsregister.eu/ctr-search/trial/2006-003067-31/DE
1540	2006-003076-35	##------ Thu Apr 13 12:38:09 2023 ------##	https://www.clinicaltrialsregister.eu/ctr-search/trial/2006-003076-35/HU
1541	2006-003336-30	##------ Thu Apr 13 12:38:11 2023 ------##	https://www.clinicaltrialsregister.eu/ctr-search/trial/2006-003336-30/FR
1542	2007-005986-36	##------ Thu Apr 13 12:38:13 2023 ------##	https://www.clinicaltrialsregister.eu/ctr-search/trial/2007-005986-36/NO
1543	2006-004041-42	##------ Thu Apr 13 12:38:17 2023 ------##	https://www.clinicaltrialsregister.eu/ctr-search/trial/2006-004041-42/BE
1544	2006-004041-42	##------ Thu Apr 13 12:38:19 2023 ------##	https://www.clinicaltrialsregister.eu/ctr-search/trial/2006-004041-42/IT
1545	2006-001796-37	##------ Thu Apr 13 12:38:21 2023 ------##	https://www.clinicaltrialsregister.eu/ctr-search/trial/2006-001796-37/IT
1546	2006-001798-95	##------ Thu Apr 13 12:38:23 2023 ------##	https://www.clinicaltrialsregister.eu/ctr-search/trial/2006-001798-95/FI
1547	2006-001806-94	##------ Thu Apr 13 12:38:27 2023 ------##	https://www.clinicaltrialsregister.eu/ctr-search/trial/2006-001806-94/BE
1548	2006-001810-33	##------ Thu Apr 13 12:38:29 2023 ------##	https://www.clinicaltrialsregister.eu/ctr-search/trial/2006-001810-33/SE
1549	2008-004877-17	##------ Thu Apr 13 12:38:30 2023 ------##	https://www.clinicaltrialsregister.eu/ctr-search/trial/2008-004877-17/GB
1550	2008-004878-41	##------ Thu Apr 13 12:38:32 2023 ------##	https://www.clinicaltrialsregister.eu/ctr-search/trial/2008-004878-41/GB
1551	2007-002652-42	##------ Thu Apr 13 12:38:35 2023 ------##	https://www.clinicaltrialsregister.eu/ctr-search/trial/2007-002652-42/GB
1552	2008-000088-40	##------ Thu Apr 13 12:38:37 2023 ------##	https://www.clinicaltrialsregister.eu/ctr-search/trial/2008-000088-40/FR
1553	2005-002829-31	##------ Thu Apr 13 12:38:39 2023 ------##	https://www.clinicaltrialsregister.eu/ctr-search/trial/2005-002829-31/GB
1554	2005-002829-31	##------ Thu Apr 13 12:38:41 2023 ------##	https://www.clinicaltrialsregister.eu/ctr-search/trial/2005-002829-31/BE
1555	2005-002842-20	##------ Thu Apr 13 12:38:43 2023 ------##	https://www.clinicaltrialsregister.eu/ctr-search/trial/2005-002842-20/DE
1556	2007-004762-40	##------ Thu Apr 13 12:38:44 2023 ------##	https://www.clinicaltrialsregister.eu/ctr-search/trial/2007-004762-40/NL
1557	2007-004791-39	##------ Thu Apr 13 12:38:46 2023 ------##	https://www.clinicaltrialsregister.eu/ctr-search/trial/2007-004791-39/DK
1558	2008-000213-30	##------ Thu Apr 13 12:38:48 2023 ------##	https://www.clinicaltrialsregister.eu/ctr-search/trial/2008-000213-30/DE
1559	2008-000217-30	##------ Thu Apr 13 12:38:50 2023 ------##	https://www.clinicaltrialsregister.eu/ctr-search/trial/2008-000217-30/IT
1560	2008-008606-52	##------ Thu Apr 13 12:38:54 2023 ------##	https://www.clinicaltrialsregister.eu/ctr-search/trial/2008-008606-52/IT
1561	2008-008606-52	##------ Thu Apr 13 12:38:56 2023 ------##	https://www.clinicaltrialsregister.eu/ctr-search/trial/2008-008606-52/CZ
1562	2008-008354-23	##------ Thu Apr 13 12:38:58 2023 ------##	https://www.clinicaltrialsregister.eu/ctr-search/trial/2008-008354-23/PL
1563	2008-008354-23	##------ Thu Apr 13 12:39:00 2023 ------##	https://www.clinicaltrialsregister.eu/ctr-search/trial/2008-008354-23/DE
1564	2004-000507-17	##------ Thu Apr 13 12:39:02 2023 ------##	https://www.clinicaltrialsregister.eu/ctr-search/trial/2004-000507-17/IT
1565	2004-000511-25	##------ Thu Apr 13 12:39:05 2023 ------##	https://www.clinicaltrialsregister.eu/ctr-search/trial/2004-000511-25/BE
1566	2004-000020-32	##------ Thu Apr 13 12:39:07 2023 ------##	https://www.clinicaltrialsregister.eu/ctr-search/trial/2004-000020-32/BE
1567	2010-021009-19	##------ Thu Apr 13 12:39:08 2023 ------##	https://www.clinicaltrialsregister.eu/ctr-search/trial/2010-021009-19/GB
1568	2007-000008-34	##------ Thu Apr 13 12:39:10 2023 ------##	https://www.clinicaltrialsregister.eu/ctr-search/trial/2007-000008-34/GB
1569	2007-000030-39	##------ Thu Apr 13 12:39:12 2023 ------##	https://www.clinicaltrialsregister.eu/ctr-search/trial/2007-000030-39/NL
1570	2004-001396-19	##------ Thu Apr 13 12:39:14 2023 ------##	https://www.clinicaltrialsregister.eu/ctr-search/trial/2004-001396-19/GB
1571	2004-002306-29	##------ Thu Apr 13 12:39:16 2023 ------##	https://www.clinicaltrialsregister.eu/ctr-search/trial/2004-002306-29/GB
1572	2004-002311-91	##------ Thu Apr 13 12:39:18 2023 ------##	https://www.clinicaltrialsregister.eu/ctr-search/trial/2004-002311-91/BE
1573	2004-000411-25	##------ Thu Apr 13 12:39:19 2023 ------##	https://www.clinicaltrialsregister.eu/ctr-search/trial/2004-000411-25/IT
1574	2004-000336-81	##------ Thu Apr 13 12:39:21 2023 ------##	https://www.clinicaltrialsregister.eu/ctr-search/trial/2004-000336-81/IT
1575	2004-000350-24	##------ Thu Apr 13 12:39:23 2023 ------##	https://www.clinicaltrialsregister.eu/ctr-search/trial/2004-000350-24/GB
1576	2004-000350-24	##------ Thu Apr 13 12:39:26 2023 ------##	https://www.clinicaltrialsregister.eu/ctr-search/trial/2004-000350-24/IT
1577	2004-001107-36	##------ Thu Apr 13 12:39:27 2023 ------##	https://www.clinicaltrialsregister.eu/ctr-search/trial/2004-001107-36/BE
1578	2004-001119-69	##------ Thu Apr 13 12:39:30 2023 ------##	https://www.clinicaltrialsregister.eu/ctr-search/trial/2004-001119-69/CZ
1579	2004-001119-69	##------ Thu Apr 13 12:39:32 2023 ------##	https://www.clinicaltrialsregister.eu/ctr-search/trial/2004-001119-69/ES
1580	2004-001845-13	##------ Thu Apr 13 12:39:34 2023 ------##	https://www.clinicaltrialsregister.eu/ctr-search/trial/2004-001845-13/DE
1581	2004-001845-13	##------ Thu Apr 13 12:39:36 2023 ------##	https://www.clinicaltrialsregister.eu/ctr-search/trial/2004-001845-13/GB
1582	2004-001845-13	##------ Thu Apr 13 12:39:38 2023 ------##	https://www.clinicaltrialsregister.eu/ctr-search/trial/2004-001845-13/CZ
1583	2004-001845-13	##------ Thu Apr 13 12:39:40 2023 ------##	https://www.clinicaltrialsregister.eu/ctr-search/trial/2004-001845-13/IT
1584	2004-000772-14	##------ Thu Apr 13 12:39:42 2023 ------##	https://www.clinicaltrialsregister.eu/ctr-search/trial/2004-000772-14/CZ
1585	2004-000806-39	##------ Thu Apr 13 12:39:44 2023 ------##	https://www.clinicaltrialsregister.eu/ctr-search/trial/2004-000806-39/HU
1586	2004-000806-39	##------ Thu Apr 13 12:39:46 2023 ------##	https://www.clinicaltrialsregister.eu/ctr-search/trial/2004-000806-39/SK
1587	2004-000808-40	##------ Thu Apr 13 12:39:48 2023 ------##	https://www.clinicaltrialsregister.eu/ctr-search/trial/2004-000808-40/LT
1588	2004-000817-20	##------ Thu Apr 13 12:39:51 2023 ------##	https://www.clinicaltrialsregister.eu/ctr-search/trial/2004-000817-20/LV
1589	2004-000817-20	##------ Thu Apr 13 12:39:53 2023 ------##	https://www.clinicaltrialsregister.eu/ctr-search/trial/2004-000817-20/AT
1590	2004-000817-20	##------ Thu Apr 13 12:39:55 2023 ------##	https://www.clinicaltrialsregister.eu/ctr-search/trial/2004-000817-20/LT
1591	2004-000817-20	##------ Thu Apr 13 12:39:57 2023 ------##	https://www.clinicaltrialsregister.eu/ctr-search/trial/2004-000817-20/GB
1592	2004-000817-20	##------ Thu Apr 13 12:39:59 2023 ------##	https://www.clinicaltrialsregister.eu/ctr-search/trial/2004-000817-20/IT
1593	2004-000817-20	##------ Thu Apr 13 12:40:00 2023 ------##	https://www.clinicaltrialsregister.eu/ctr-search/trial/2004-000817-20/ES
1594	2004-000903-17	##------ Thu Apr 13 12:40:03 2023 ------##	https://www.clinicaltrialsregister.eu/ctr-search/trial/2004-000903-17/BE
1595	2004-000909-22	##------ Thu Apr 13 12:40:05 2023 ------##	https://www.clinicaltrialsregister.eu/ctr-search/trial/2004-000909-22/ES
1596	2004-000913-21	##------ Thu Apr 13 12:40:07 2023 ------##	https://www.clinicaltrialsregister.eu/ctr-search/trial/2004-000913-21/FI
1597	2004-000913-21	##------ Thu Apr 13 12:40:09 2023 ------##	https://www.clinicaltrialsregister.eu/ctr-search/trial/2004-000913-21/HU
1598	2004-000913-21	##------ Thu Apr 13 12:40:10 2023 ------##	https://www.clinicaltrialsregister.eu/ctr-search/trial/2004-000913-21/LV
1599	2004-000913-21	##------ Thu Apr 13 12:40:12 2023 ------##	https://www.clinicaltrialsregister.eu/ctr-search/trial/2004-000913-21/EE
1600	2004-000919-26	##------ Thu Apr 13 12:40:14 2023 ------##	https://www.clinicaltrialsregister.eu/ctr-search/trial/2004-000919-26/GB
1601	2004-000919-26	##------ Thu Apr 13 12:40:17 2023 ------##	https://www.clinicaltrialsregister.eu/ctr-search/trial/2004-000919-26/FI
1602	2004-000933-12	##------ Thu Apr 13 12:40:19 2023 ------##	https://www.clinicaltrialsregister.eu/ctr-search/trial/2004-000933-12/ES
1603	2004-000644-25	##------ Thu Apr 13 12:40:21 2023 ------##	https://www.clinicaltrialsregister.eu/ctr-search/trial/2004-000644-25/SK
1604	2004-000644-25	##------ Thu Apr 13 12:40:23 2023 ------##	https://www.clinicaltrialsregister.eu/ctr-search/trial/2004-000644-25/IT
1605	2004-000647-24	##------ Thu Apr 13 12:40:25 2023 ------##	https://www.clinicaltrialsregister.eu/ctr-search/trial/2004-000647-24/DK
1606	2004-002071-16	##------ Thu Apr 13 12:40:27 2023 ------##	https://www.clinicaltrialsregister.eu/ctr-search/trial/2004-002071-16/IE
1607	2004-002071-16	##------ Thu Apr 13 12:40:29 2023 ------##	https://www.clinicaltrialsregister.eu/ctr-search/trial/2004-002071-16/DE
1608	2004-002071-16	##------ Thu Apr 13 12:40:30 2023 ------##	https://www.clinicaltrialsregister.eu/ctr-search/trial/2004-002071-16/GB
1609	2004-002071-16	##------ Thu Apr 13 12:40:32 2023 ------##	https://www.clinicaltrialsregister.eu/ctr-search/trial/2004-002071-16/IT
1610	2004-002077-23	##------ Thu Apr 13 12:40:34 2023 ------##	https://www.clinicaltrialsregister.eu/ctr-search/trial/2004-002077-23/IE
1611	2004-002077-23	##------ Thu Apr 13 12:40:36 2023 ------##	https://www.clinicaltrialsregister.eu/ctr-search/trial/2004-002077-23/AT
1612	2004-002077-23	##------ Thu Apr 13 12:40:38 2023 ------##	https://www.clinicaltrialsregister.eu/ctr-search/trial/2004-002077-23/DE
1613	2004-002077-23	##------ Thu Apr 13 12:40:40 2023 ------##	https://www.clinicaltrialsregister.eu/ctr-search/trial/2004-002077-23/ES
1614	2004-002122-22	##------ Thu Apr 13 12:40:42 2023 ------##	https://www.clinicaltrialsregister.eu/ctr-search/trial/2004-002122-22/GB
1615	2004-004124-12	##------ Thu Apr 13 12:40:44 2023 ------##	https://www.clinicaltrialsregister.eu/ctr-search/trial/2004-004124-12/IT
1616	2004-004130-14	##------ Thu Apr 13 12:40:46 2023 ------##	https://www.clinicaltrialsregister.eu/ctr-search/trial/2004-004130-14/AT
1617	2004-002501-72	##------ Thu Apr 13 12:40:48 2023 ------##	https://www.clinicaltrialsregister.eu/ctr-search/trial/2004-002501-72/DE
1618	2004-004404-21	##------ Thu Apr 13 12:40:50 2023 ------##	https://www.clinicaltrialsregister.eu/ctr-search/trial/2004-004404-21/GB
1619	2004-001605-10	##------ Thu Apr 13 12:40:51 2023 ------##	https://www.clinicaltrialsregister.eu/ctr-search/trial/2004-001605-10/IT
1620	2004-001637-41	##------ Thu Apr 13 12:40:53 2023 ------##	https://www.clinicaltrialsregister.eu/ctr-search/trial/2004-001637-41/BE
1621	2004-003793-29	##------ Thu Apr 13 12:40:55 2023 ------##	https://www.clinicaltrialsregister.eu/ctr-search/trial/2004-003793-29/BE
1622	2004-005015-29	##------ Thu Apr 13 12:40:57 2023 ------##	https://www.clinicaltrialsregister.eu/ctr-search/trial/2004-005015-29/DE
1623	2004-005027-18	##------ Thu Apr 13 12:40:59 2023 ------##	https://www.clinicaltrialsregister.eu/ctr-search/trial/2004-005027-18/IT
1624	2004-002971-18	##------ Thu Apr 13 12:41:02 2023 ------##	https://www.clinicaltrialsregister.eu/ctr-search/trial/2004-002971-18/DE
1625	2004-001033-41	##------ Thu Apr 13 12:41:03 2023 ------##	https://www.clinicaltrialsregister.eu/ctr-search/trial/2004-001033-41/IT
1626	2004-001036-23	##------ Thu Apr 13 12:41:06 2023 ------##	https://www.clinicaltrialsregister.eu/ctr-search/trial/2004-001036-23/SE
1627	2004-001036-23	##------ Thu Apr 13 12:41:08 2023 ------##	https://www.clinicaltrialsregister.eu/ctr-search/trial/2004-001036-23/IT
1628	2004-001054-84	##------ Thu Apr 13 12:41:10 2023 ------##	https://www.clinicaltrialsregister.eu/ctr-search/trial/2004-001054-84/GB
1629	2004-003945-41	##------ Thu Apr 13 12:41:12 2023 ------##	https://www.clinicaltrialsregister.eu/ctr-search/trial/2004-003945-41/GB
1630	2004-003972-12	##------ Thu Apr 13 12:41:14 2023 ------##	https://www.clinicaltrialsregister.eu/ctr-search/trial/2004-003972-12/AT
1631	2004-003972-12	##------ Thu Apr 13 12:41:16 2023 ------##	https://www.clinicaltrialsregister.eu/ctr-search/trial/2004-003972-12/GB
1632	2004-002648-88	##------ Thu Apr 13 12:41:17 2023 ------##	https://www.clinicaltrialsregister.eu/ctr-search/trial/2004-002648-88/GB
1633	2004-002648-88	##------ Thu Apr 13 12:41:19 2023 ------##	https://www.clinicaltrialsregister.eu/ctr-search/trial/2004-002648-88/DE
1634	2004-002648-88	##------ Thu Apr 13 12:41:21 2023 ------##	https://www.clinicaltrialsregister.eu/ctr-search/trial/2004-002648-88/FR
1635	2004-000566-12	##------ Thu Apr 13 12:41:23 2023 ------##	https://www.clinicaltrialsregister.eu/ctr-search/trial/2004-000566-12/SE
1636	2004-000592-33	##------ Thu Apr 13 12:41:25 2023 ------##	https://www.clinicaltrialsregister.eu/ctr-search/trial/2004-000592-33/SE
1637	2004-000592-33	##------ Thu Apr 13 12:41:27 2023 ------##	https://www.clinicaltrialsregister.eu/ctr-search/trial/2004-000592-33/IE
1638	2004-000592-33	##------ Thu Apr 13 12:41:29 2023 ------##	https://www.clinicaltrialsregister.eu/ctr-search/trial/2004-000592-33/GB
1639	2004-000592-33	##------ Thu Apr 13 12:41:31 2023 ------##	https://www.clinicaltrialsregister.eu/ctr-search/trial/2004-000592-33/AT
1640	2004-000592-33	##------ Thu Apr 13 12:41:33 2023 ------##	https://www.clinicaltrialsregister.eu/ctr-search/trial/2004-000592-33/IT
1641	2004-000592-33	##------ Thu Apr 13 12:41:34 2023 ------##	https://www.clinicaltrialsregister.eu/ctr-search/trial/2004-000592-33/CZ
1642	2004-000593-32	##------ Thu Apr 13 12:41:36 2023 ------##	https://www.clinicaltrialsregister.eu/ctr-search/trial/2004-000593-32/DE
1643	2004-000593-32	##------ Thu Apr 13 12:41:38 2023 ------##	https://www.clinicaltrialsregister.eu/ctr-search/trial/2004-000593-32/SE
1644	2004-000593-32	##------ Thu Apr 13 12:41:40 2023 ------##	https://www.clinicaltrialsregister.eu/ctr-search/trial/2004-000593-32/FI
1645	2004-000593-32	##------ Thu Apr 13 12:41:42 2023 ------##	https://www.clinicaltrialsregister.eu/ctr-search/trial/2004-000593-32/DK
1646	2004-000593-32	##------ Thu Apr 13 12:41:44 2023 ------##	https://www.clinicaltrialsregister.eu/ctr-search/trial/2004-000593-32/GB
1647	2005-001411-22	##------ Thu Apr 13 12:41:46 2023 ------##	https://www.clinicaltrialsregister.eu/ctr-search/trial/2005-001411-22/DE
1648	2005-001412-50	##------ Thu Apr 13 12:41:47 2023 ------##	https://www.clinicaltrialsregister.eu/ctr-search/trial/2005-001412-50/ES
1649	2004-000830-35	##------ Thu Apr 13 12:41:49 2023 ------##	https://www.clinicaltrialsregister.eu/ctr-search/trial/2004-000830-35/IT
1650	2004-000849-38	##------ Thu Apr 13 12:41:51 2023 ------##	https://www.clinicaltrialsregister.eu/ctr-search/trial/2004-000849-38/GB
1651	2005-000012-27	##------ Thu Apr 13 12:41:54 2023 ------##	https://www.clinicaltrialsregister.eu/ctr-search/trial/2005-000012-27/BE
1652	2005-000013-36	##------ Thu Apr 13 12:41:55 2023 ------##	https://www.clinicaltrialsregister.eu/ctr-search/trial/2005-000013-36/ES
1653	2004-004282-15	##------ Thu Apr 13 12:41:57 2023 ------##	https://www.clinicaltrialsregister.eu/ctr-search/trial/2004-004282-15/IT
1654	2004-001485-41	##------ Thu Apr 13 12:41:59 2023 ------##	https://www.clinicaltrialsregister.eu/ctr-search/trial/2004-001485-41/AT
1655	2004-001485-41	##------ Thu Apr 13 12:42:01 2023 ------##	https://www.clinicaltrialsregister.eu/ctr-search/trial/2004-001485-41/GB
1656	2004-001485-41	##------ Thu Apr 13 12:42:03 2023 ------##	https://www.clinicaltrialsregister.eu/ctr-search/trial/2004-001485-41/ES
1657	2004-000687-27	##------ Thu Apr 13 12:42:05 2023 ------##	https://www.clinicaltrialsregister.eu/ctr-search/trial/2004-000687-27/AT
1658	2004-000687-27	##------ Thu Apr 13 12:42:06 2023 ------##	https://www.clinicaltrialsregister.eu/ctr-search/trial/2004-000687-27/SK
1659	2004-000687-27	##------ Thu Apr 13 12:42:08 2023 ------##	https://www.clinicaltrialsregister.eu/ctr-search/trial/2004-000687-27/CZ
1660	2004-000701-21	##------ Thu Apr 13 12:42:10 2023 ------##	https://www.clinicaltrialsregister.eu/ctr-search/trial/2004-000701-21/AT
1661	2004-000701-21	##------ Thu Apr 13 12:42:12 2023 ------##	https://www.clinicaltrialsregister.eu/ctr-search/trial/2004-000701-21/DE
1662	2004-000701-21	##------ Thu Apr 13 12:42:15 2023 ------##	https://www.clinicaltrialsregister.eu/ctr-search/trial/2004-000701-21/GB
1663	2004-000701-21	##------ Thu Apr 13 12:42:17 2023 ------##	https://www.clinicaltrialsregister.eu/ctr-search/trial/2004-000701-21/ES
1664	2004-000701-21	##------ Thu Apr 13 12:42:19 2023 ------##	https://www.clinicaltrialsregister.eu/ctr-search/trial/2004-000701-21/IT
1665	2004-000703-18	##------ Thu Apr 13 12:42:21 2023 ------##	https://www.clinicaltrialsregister.eu/ctr-search/trial/2004-000703-18/ES
1666	2004-000703-18	##------ Thu Apr 13 12:42:23 2023 ------##	https://www.clinicaltrialsregister.eu/ctr-search/trial/2004-000703-18/IT
1667	2004-000712-42	##------ Thu Apr 13 12:42:25 2023 ------##	https://www.clinicaltrialsregister.eu/ctr-search/trial/2004-000712-42/AT
1668	2004-000712-42	##------ Thu Apr 13 12:42:27 2023 ------##	https://www.clinicaltrialsregister.eu/ctr-search/trial/2004-000712-42/SE
1669	2004-000712-42	##------ Thu Apr 13 12:42:30 2023 ------##	https://www.clinicaltrialsregister.eu/ctr-search/trial/2004-000712-42/GB
1670	2004-000712-42	##------ Thu Apr 13 12:42:32 2023 ------##	https://www.clinicaltrialsregister.eu/ctr-search/trial/2004-000712-42/IT
1671	2004-001701-97	##------ Thu Apr 13 12:42:33 2023 ------##	https://www.clinicaltrialsregister.eu/ctr-search/trial/2004-001701-97/GB
1672	2004-001748-66	##------ Thu Apr 13 12:42:35 2023 ------##	https://www.clinicaltrialsregister.eu/ctr-search/trial/2004-001748-66/ES
1673	2004-001749-13	##------ Thu Apr 13 12:42:38 2023 ------##	https://www.clinicaltrialsregister.eu/ctr-search/trial/2004-001749-13/AT
1674	2004-001750-81	##------ Thu Apr 13 12:42:41 2023 ------##	https://www.clinicaltrialsregister.eu/ctr-search/trial/2004-001750-81/DE
1675	2004-001750-81	##------ Thu Apr 13 12:42:43 2023 ------##	https://www.clinicaltrialsregister.eu/ctr-search/trial/2004-001750-81/GB
1676	2004-001177-25	##------ Thu Apr 13 12:42:45 2023 ------##	https://www.clinicaltrialsregister.eu/ctr-search/trial/2004-001177-25/HU
1677	2004-000353-38	##------ Thu Apr 13 12:42:47 2023 ------##	https://www.clinicaltrialsregister.eu/ctr-search/trial/2004-000353-38/SE
1678	2004-000353-38	##------ Thu Apr 13 12:42:48 2023 ------##	https://www.clinicaltrialsregister.eu/ctr-search/trial/2004-000353-38/FI
1679	2004-000353-38	##------ Thu Apr 13 12:42:50 2023 ------##	https://www.clinicaltrialsregister.eu/ctr-search/trial/2004-000353-38/ES
1680	2004-000353-38	##------ Thu Apr 13 12:42:53 2023 ------##	https://www.clinicaltrialsregister.eu/ctr-search/trial/2004-000353-38/GB
1681	2004-000353-38	##------ Thu Apr 13 12:42:55 2023 ------##	https://www.clinicaltrialsregister.eu/ctr-search/trial/2004-000353-38/CZ
1682	2004-004863-32	##------ Thu Apr 13 12:42:58 2023 ------##	https://www.clinicaltrialsregister.eu/ctr-search/trial/2004-004863-32/DE
1683	2004-004863-32	##------ Thu Apr 13 12:43:00 2023 ------##	https://www.clinicaltrialsregister.eu/ctr-search/trial/2004-004863-32/AT
1684	2004-004865-14	##------ Thu Apr 13 12:43:02 2023 ------##	https://www.clinicaltrialsregister.eu/ctr-search/trial/2004-004865-14/HU
1685	2004-004874-96	##------ Thu Apr 13 12:43:04 2023 ------##	https://www.clinicaltrialsregister.eu/ctr-search/trial/2004-004874-96/GB
1686	2004-004904-19	##------ Thu Apr 13 12:43:05 2023 ------##	https://www.clinicaltrialsregister.eu/ctr-search/trial/2004-004904-19/GB
1687	2004-001299-38	##------ Thu Apr 13 12:43:08 2023 ------##	https://www.clinicaltrialsregister.eu/ctr-search/trial/2004-001299-38/ES
1688	2004-001301-10	##------ Thu Apr 13 12:43:10 2023 ------##	https://www.clinicaltrialsregister.eu/ctr-search/trial/2004-001301-10/IT
1689	2004-004015-38	##------ Thu Apr 13 12:43:12 2023 ------##	https://www.clinicaltrialsregister.eu/ctr-search/trial/2004-004015-38/FI
1690	2004-004015-38	##------ Thu Apr 13 12:43:14 2023 ------##	https://www.clinicaltrialsregister.eu/ctr-search/trial/2004-004015-38/IT
1691	2004-004015-38	##------ Thu Apr 13 12:43:16 2023 ------##	https://www.clinicaltrialsregister.eu/ctr-search/trial/2004-004015-38/DE
1692	2004-004015-38	##------ Thu Apr 13 12:43:18 2023 ------##	https://www.clinicaltrialsregister.eu/ctr-search/trial/2004-004015-38/ES
1693	2004-004028-11	##------ Thu Apr 13 12:43:20 2023 ------##	https://www.clinicaltrialsregister.eu/ctr-search/trial/2004-004028-11/GB
1694	2004-004051-19	##------ Thu Apr 13 12:43:22 2023 ------##	https://www.clinicaltrialsregister.eu/ctr-search/trial/2004-004051-19/DE
1695	2004-004051-19	##------ Thu Apr 13 12:43:24 2023 ------##	https://www.clinicaltrialsregister.eu/ctr-search/trial/2004-004051-19/GB
1696	2004-004051-19	##------ Thu Apr 13 12:43:26 2023 ------##	https://www.clinicaltrialsregister.eu/ctr-search/trial/2004-004051-19/SE
1697	2004-004051-19	##------ Thu Apr 13 12:43:28 2023 ------##	https://www.clinicaltrialsregister.eu/ctr-search/trial/2004-004051-19/BE
1698	2004-004051-19	##------ Thu Apr 13 12:43:30 2023 ------##	https://www.clinicaltrialsregister.eu/ctr-search/trial/2004-004051-19/AT
1699	2004-004051-19	##------ Thu Apr 13 12:43:32 2023 ------##	https://www.clinicaltrialsregister.eu/ctr-search/trial/2004-004051-19/IT
1700	2004-001999-40	##------ Thu Apr 13 12:43:34 2023 ------##	https://www.clinicaltrialsregister.eu/ctr-search/trial/2004-001999-40/AT
1701	2004-002013-36	##------ Thu Apr 13 12:43:36 2023 ------##	https://www.clinicaltrialsregister.eu/ctr-search/trial/2004-002013-36/ES
1702	2004-003836-77	##------ Thu Apr 13 12:43:39 2023 ------##	https://www.clinicaltrialsregister.eu/ctr-search/trial/2004-003836-77/GB
1703	2004-001907-36	##------ Thu Apr 13 12:43:41 2023 ------##	https://www.clinicaltrialsregister.eu/ctr-search/trial/2004-001907-36/GB
1704	2004-001929-20	##------ Thu Apr 13 12:43:42 2023 ------##	https://www.clinicaltrialsregister.eu/ctr-search/trial/2004-001929-20/ES
1705	2004-001941-14	##------ Thu Apr 13 12:43:44 2023 ------##	https://www.clinicaltrialsregister.eu/ctr-search/trial/2004-001941-14/GB
1706	2005-000223-42	##------ Thu Apr 13 12:43:46 2023 ------##	https://www.clinicaltrialsregister.eu/ctr-search/trial/2005-000223-42/DE
1707	2005-000244-90	##------ Thu Apr 13 12:43:48 2023 ------##	https://www.clinicaltrialsregister.eu/ctr-search/trial/2005-000244-90/IT
1708	2005-003717-33	##------ Thu Apr 13 12:43:50 2023 ------##	https://www.clinicaltrialsregister.eu/ctr-search/trial/2005-003717-33/IT
1709	2005-001009-25	##------ Thu Apr 13 12:43:52 2023 ------##	https://www.clinicaltrialsregister.eu/ctr-search/trial/2005-001009-25/IT
1710	2005-001016-51	##------ Thu Apr 13 12:43:54 2023 ------##	https://www.clinicaltrialsregister.eu/ctr-search/trial/2005-001016-51/SE
1711	2005-001026-89	##------ Thu Apr 13 12:43:56 2023 ------##	https://www.clinicaltrialsregister.eu/ctr-search/trial/2005-001026-89/DE
1712	2004-002565-20	##------ Thu Apr 13 12:43:58 2023 ------##	https://www.clinicaltrialsregister.eu/ctr-search/trial/2004-002565-20/ES
1713	2004-004527-35	##------ Thu Apr 13 12:44:00 2023 ------##	https://www.clinicaltrialsregister.eu/ctr-search/trial/2004-004527-35/IE
1714	2004-004527-35	##------ Thu Apr 13 12:44:02 2023 ------##	https://www.clinicaltrialsregister.eu/ctr-search/trial/2004-004527-35/IT
1715	2004-004528-11	##------ Thu Apr 13 12:44:04 2023 ------##	https://www.clinicaltrialsregister.eu/ctr-search/trial/2004-004528-11/LT
1716	2004-004528-11	##------ Thu Apr 13 12:44:06 2023 ------##	https://www.clinicaltrialsregister.eu/ctr-search/trial/2004-004528-11/EE
1717	2004-004528-11	##------ Thu Apr 13 12:44:08 2023 ------##	https://www.clinicaltrialsregister.eu/ctr-search/trial/2004-004528-11/LV
1718	2004-004546-41	##------ Thu Apr 13 12:44:10 2023 ------##	https://www.clinicaltrialsregister.eu/ctr-search/trial/2004-004546-41/FI
1719	2004-004557-25	##------ Thu Apr 13 12:44:12 2023 ------##	https://www.clinicaltrialsregister.eu/ctr-search/trial/2004-004557-25/IT
1720	2004-003516-35	##------ Thu Apr 13 12:44:13 2023 ------##	https://www.clinicaltrialsregister.eu/ctr-search/trial/2004-003516-35/IT
1721	2004-003734-34	##------ Thu Apr 13 12:44:15 2023 ------##	https://www.clinicaltrialsregister.eu/ctr-search/trial/2004-003734-34/BE
1722	2004-003734-34	##------ Thu Apr 13 12:44:17 2023 ------##	https://www.clinicaltrialsregister.eu/ctr-search/trial/2004-003734-34/CZ
1723	2005-001907-21	##------ Thu Apr 13 12:44:19 2023 ------##	https://www.clinicaltrialsregister.eu/ctr-search/trial/2005-001907-21/DE
1724	2005-001928-37	##------ Thu Apr 13 12:44:21 2023 ------##	https://www.clinicaltrialsregister.eu/ctr-search/trial/2005-001928-37/BE
1725	2005-001942-18	##------ Thu Apr 13 12:44:23 2023 ------##	https://www.clinicaltrialsregister.eu/ctr-search/trial/2005-001942-18/FI
1726	2005-000700-14	##------ Thu Apr 13 12:44:25 2023 ------##	https://www.clinicaltrialsregister.eu/ctr-search/trial/2005-000700-14/IT
1727	2005-000701-61	##------ Thu Apr 13 12:44:27 2023 ------##	https://www.clinicaltrialsregister.eu/ctr-search/trial/2005-000701-61/GB
1728	2004-002130-18	##------ Thu Apr 13 12:44:29 2023 ------##	https://www.clinicaltrialsregister.eu/ctr-search/trial/2004-002130-18/GB
1729	2004-002130-18	##------ Thu Apr 13 12:44:31 2023 ------##	https://www.clinicaltrialsregister.eu/ctr-search/trial/2004-002130-18/DE
1730	2004-002130-18	##------ Thu Apr 13 12:44:33 2023 ------##	https://www.clinicaltrialsregister.eu/ctr-search/trial/2004-002130-18/AT
1731	2004-002914-12	##------ Thu Apr 13 12:44:36 2023 ------##	https://www.clinicaltrialsregister.eu/ctr-search/trial/2004-002914-12/LT
1732	2004-002914-12	##------ Thu Apr 13 12:44:38 2023 ------##	https://www.clinicaltrialsregister.eu/ctr-search/trial/2004-002914-12/GB
1733	2004-002914-12	##------ Thu Apr 13 12:44:39 2023 ------##	https://www.clinicaltrialsregister.eu/ctr-search/trial/2004-002914-12/IT
1734	2004-004728-11	##------ Thu Apr 13 12:44:41 2023 ------##	https://www.clinicaltrialsregister.eu/ctr-search/trial/2004-004728-11/GB
1735	2004-004728-11	##------ Thu Apr 13 12:44:43 2023 ------##	https://www.clinicaltrialsregister.eu/ctr-search/trial/2004-004728-11/DE
1736	2004-004728-11	##------ Thu Apr 13 12:44:45 2023 ------##	https://www.clinicaltrialsregister.eu/ctr-search/trial/2004-004728-11/DK
1737	2004-004741-17	##------ Thu Apr 13 12:44:47 2023 ------##	https://www.clinicaltrialsregister.eu/ctr-search/trial/2004-004741-17/DK
1738	2004-004741-17	##------ Thu Apr 13 12:44:49 2023 ------##	https://www.clinicaltrialsregister.eu/ctr-search/trial/2004-004741-17/GB
1739	2004-004761-15	##------ Thu Apr 13 12:44:51 2023 ------##	https://www.clinicaltrialsregister.eu/ctr-search/trial/2004-004761-15/GB
1740	2004-004771-11	##------ Thu Apr 13 12:44:53 2023 ------##	https://www.clinicaltrialsregister.eu/ctr-search/trial/2004-004771-11/FI
1741	2004-004771-11	##------ Thu Apr 13 12:44:54 2023 ------##	https://www.clinicaltrialsregister.eu/ctr-search/trial/2004-004771-11/NL
1742	2004-004771-11	##------ Thu Apr 13 12:44:56 2023 ------##	https://www.clinicaltrialsregister.eu/ctr-search/trial/2004-004771-11/GB
1743	2004-004771-11	##------ Thu Apr 13 12:44:59 2023 ------##	https://www.clinicaltrialsregister.eu/ctr-search/trial/2004-004771-11/SE
1744	2004-004771-11	##------ Thu Apr 13 12:45:01 2023 ------##	https://www.clinicaltrialsregister.eu/ctr-search/trial/2004-004771-11/DK
1745	2004-004771-11	##------ Thu Apr 13 12:45:04 2023 ------##	https://www.clinicaltrialsregister.eu/ctr-search/trial/2004-004771-11/ES
1746	2004-004771-11	##------ Thu Apr 13 12:45:06 2023 ------##	https://www.clinicaltrialsregister.eu/ctr-search/trial/2004-004771-11/BE
1747	2004-004771-11	##------ Thu Apr 13 12:45:07 2023 ------##	https://www.clinicaltrialsregister.eu/ctr-search/trial/2004-004771-11/CZ
1748	2005-001202-60	##------ Thu Apr 13 12:45:09 2023 ------##	https://www.clinicaltrialsregister.eu/ctr-search/trial/2005-001202-60/FI
1749	2005-001213-18	##------ Thu Apr 13 12:45:12 2023 ------##	https://www.clinicaltrialsregister.eu/ctr-search/trial/2005-001213-18/IT
1750	2005-001214-40	##------ Thu Apr 13 12:45:15 2023 ------##	https://www.clinicaltrialsregister.eu/ctr-search/trial/2005-001214-40/GB
1751	2005-001222-83	##------ Thu Apr 13 12:45:17 2023 ------##	https://www.clinicaltrialsregister.eu/ctr-search/trial/2005-001222-83/GB
1752	2005-000101-54	##------ Thu Apr 13 12:45:19 2023 ------##	https://www.clinicaltrialsregister.eu/ctr-search/trial/2005-000101-54/GB
1753	2005-000115-10	##------ Thu Apr 13 12:45:21 2023 ------##	https://www.clinicaltrialsregister.eu/ctr-search/trial/2005-000115-10/GB
1754	2005-000120-17	##------ Thu Apr 13 12:45:22 2023 ------##	https://www.clinicaltrialsregister.eu/ctr-search/trial/2005-000120-17/GB
1755	2005-000129-47	##------ Thu Apr 13 12:45:24 2023 ------##	https://www.clinicaltrialsregister.eu/ctr-search/trial/2005-000129-47/SE
1756	2005-000137-37	##------ Thu Apr 13 12:45:26 2023 ------##	https://www.clinicaltrialsregister.eu/ctr-search/trial/2005-000137-37/CZ
1757	2005-000140-85	##------ Thu Apr 13 12:45:28 2023 ------##	https://www.clinicaltrialsregister.eu/ctr-search/trial/2005-000140-85/HU
1758	2005-000897-38	##------ Thu Apr 13 12:45:30 2023 ------##	https://www.clinicaltrialsregister.eu/ctr-search/trial/2005-000897-38/IT
1759	2005-000901-77	##------ Thu Apr 13 12:45:32 2023 ------##	https://www.clinicaltrialsregister.eu/ctr-search/trial/2005-000901-77/IT
1760	2005-000917-37	##------ Thu Apr 13 12:45:34 2023 ------##	https://www.clinicaltrialsregister.eu/ctr-search/trial/2005-000917-37/SE
1761	2005-000298-23	##------ Thu Apr 13 12:45:35 2023 ------##	https://www.clinicaltrialsregister.eu/ctr-search/trial/2005-000298-23/CZ
1762	2005-000298-23	##------ Thu Apr 13 12:45:37 2023 ------##	https://www.clinicaltrialsregister.eu/ctr-search/trial/2005-000298-23/DE
1763	2004-002272-41	##------ Thu Apr 13 12:45:39 2023 ------##	https://www.clinicaltrialsregister.eu/ctr-search/trial/2004-002272-41/GB
1764	2005-001602-76	##------ Thu Apr 13 12:45:41 2023 ------##	https://www.clinicaltrialsregister.eu/ctr-search/trial/2005-001602-76/DE
1765	2005-001721-29	##------ Thu Apr 13 12:45:43 2023 ------##	https://www.clinicaltrialsregister.eu/ctr-search/trial/2005-001721-29/DE
1766	2005-001721-29	##------ Thu Apr 13 12:45:45 2023 ------##	https://www.clinicaltrialsregister.eu/ctr-search/trial/2005-001721-29/IT
1767	2005-001729-26	##------ Thu Apr 13 12:45:48 2023 ------##	https://www.clinicaltrialsregister.eu/ctr-search/trial/2005-001729-26/CZ
1768	2005-001746-17	##------ Thu Apr 13 12:45:49 2023 ------##	https://www.clinicaltrialsregister.eu/ctr-search/trial/2005-001746-17/BE
1769	2005-001746-17	##------ Thu Apr 13 12:45:51 2023 ------##	https://www.clinicaltrialsregister.eu/ctr-search/trial/2005-001746-17/PL
1770	2004-004958-63	##------ Thu Apr 13 12:45:53 2023 ------##	https://www.clinicaltrialsregister.eu/ctr-search/trial/2004-004958-63/DE
1771	2004-004958-63	##------ Thu Apr 13 12:45:55 2023 ------##	https://www.clinicaltrialsregister.eu/ctr-search/trial/2004-004958-63/IT
1772	2004-004962-33	##------ Thu Apr 13 12:45:57 2023 ------##	https://www.clinicaltrialsregister.eu/ctr-search/trial/2004-004962-33/GB
1773	2006-000006-23	##------ Thu Apr 13 12:45:59 2023 ------##	https://www.clinicaltrialsregister.eu/ctr-search/trial/2006-000006-23/HU
1774	2006-000006-23	##------ Thu Apr 13 12:46:01 2023 ------##	https://www.clinicaltrialsregister.eu/ctr-search/trial/2006-000006-23/DE
1775	2006-000006-23	##------ Thu Apr 13 12:46:03 2023 ------##	https://www.clinicaltrialsregister.eu/ctr-search/trial/2006-000006-23/IT
1776	2006-000047-26	##------ Thu Apr 13 12:46:04 2023 ------##	https://www.clinicaltrialsregister.eu/ctr-search/trial/2006-000047-26/GB
1777	2004-001061-17	##------ Thu Apr 13 12:46:06 2023 ------##	https://www.clinicaltrialsregister.eu/ctr-search/trial/2004-001061-17/SK
1778	2004-001061-17	##------ Thu Apr 13 12:46:08 2023 ------##	https://www.clinicaltrialsregister.eu/ctr-search/trial/2004-001061-17/DK
1779	2004-001061-17	##------ Thu Apr 13 12:46:10 2023 ------##	https://www.clinicaltrialsregister.eu/ctr-search/trial/2004-001061-17/IS
1780	2004-001061-17	##------ Thu Apr 13 12:46:12 2023 ------##	https://www.clinicaltrialsregister.eu/ctr-search/trial/2004-001061-17/BE
1781	2004-001061-17	##------ Thu Apr 13 12:46:15 2023 ------##	https://www.clinicaltrialsregister.eu/ctr-search/trial/2004-001061-17/ES
1782	2004-001549-13	##------ Thu Apr 13 12:46:17 2023 ------##	https://www.clinicaltrialsregister.eu/ctr-search/trial/2004-001549-13/IT
1783	2004-001563-21	##------ Thu Apr 13 12:46:19 2023 ------##	https://www.clinicaltrialsregister.eu/ctr-search/trial/2004-001563-21/ES
1784	2004-005060-24	##------ Thu Apr 13 12:46:20 2023 ------##	https://www.clinicaltrialsregister.eu/ctr-search/trial/2004-005060-24/DE
1785	2004-005074-24	##------ Thu Apr 13 12:46:22 2023 ------##	https://www.clinicaltrialsregister.eu/ctr-search/trial/2004-005074-24/DE
1786	2004-005079-40	##------ Thu Apr 13 12:46:24 2023 ------##	https://www.clinicaltrialsregister.eu/ctr-search/trial/2004-005079-40/GB
1787	2004-005079-40	##------ Thu Apr 13 12:46:26 2023 ------##	https://www.clinicaltrialsregister.eu/ctr-search/trial/2004-005079-40/DE
1788	2005-002463-88	##------ Thu Apr 13 12:46:28 2023 ------##	https://www.clinicaltrialsregister.eu/ctr-search/trial/2005-002463-88/DE
1789	2005-002463-88	##------ Thu Apr 13 12:46:30 2023 ------##	https://www.clinicaltrialsregister.eu/ctr-search/trial/2005-002463-88/AT
1790	2005-002463-88	##------ Thu Apr 13 12:46:32 2023 ------##	https://www.clinicaltrialsregister.eu/ctr-search/trial/2005-002463-88/IT
1791	2005-002463-88	##------ Thu Apr 13 12:46:34 2023 ------##	https://www.clinicaltrialsregister.eu/ctr-search/trial/2005-002463-88/HU
1792	2005-002463-88	##------ Thu Apr 13 12:46:35 2023 ------##	https://www.clinicaltrialsregister.eu/ctr-search/trial/2005-002463-88/CZ
1793	2004-002538-20	##------ Thu Apr 13 12:46:37 2023 ------##	https://www.clinicaltrialsregister.eu/ctr-search/trial/2004-002538-20/GB
1794	2004-002539-25	##------ Thu Apr 13 12:46:39 2023 ------##	https://www.clinicaltrialsregister.eu/ctr-search/trial/2004-002539-25/IT
1795	2005-001135-30	##------ Thu Apr 13 12:46:41 2023 ------##	https://www.clinicaltrialsregister.eu/ctr-search/trial/2005-001135-30/AT
1796	2005-001135-30	##------ Thu Apr 13 12:46:43 2023 ------##	https://www.clinicaltrialsregister.eu/ctr-search/trial/2005-001135-30/SE
1797	2005-001135-30	##------ Thu Apr 13 12:46:45 2023 ------##	https://www.clinicaltrialsregister.eu/ctr-search/trial/2005-001135-30/GB
1798	2005-001135-30	##------ Thu Apr 13 12:46:47 2023 ------##	https://www.clinicaltrialsregister.eu/ctr-search/trial/2005-001135-30/ES
1799	2005-001135-30	##------ Thu Apr 13 12:46:49 2023 ------##	https://www.clinicaltrialsregister.eu/ctr-search/trial/2005-001135-30/IT
1800	2005-001135-30	##------ Thu Apr 13 12:46:51 2023 ------##	https://www.clinicaltrialsregister.eu/ctr-search/trial/2005-001135-30/BE
1801	2005-001135-30	##------ Thu Apr 13 12:46:55 2023 ------##	https://www.clinicaltrialsregister.eu/ctr-search/trial/2005-001135-30/DE
1802	2005-000487-11	##------ Thu Apr 13 12:46:57 2023 ------##	https://www.clinicaltrialsregister.eu/ctr-search/trial/2005-000487-11/DE
1803	2005-000487-11	##------ Thu Apr 13 12:46:59 2023 ------##	https://www.clinicaltrialsregister.eu/ctr-search/trial/2005-000487-11/DK
1804	2005-000487-11	##------ Thu Apr 13 12:47:01 2023 ------##	https://www.clinicaltrialsregister.eu/ctr-search/trial/2005-000487-11/GB
1805	2005-000487-11	##------ Thu Apr 13 12:47:03 2023 ------##	https://www.clinicaltrialsregister.eu/ctr-search/trial/2005-000487-11/AT
1806	2005-000487-11	##------ Thu Apr 13 12:47:05 2023 ------##	https://www.clinicaltrialsregister.eu/ctr-search/trial/2005-000487-11/ES
1807	2005-000487-11	##------ Thu Apr 13 12:47:07 2023 ------##	https://www.clinicaltrialsregister.eu/ctr-search/trial/2005-000487-11/IT
1808	2005-000487-11	##------ Thu Apr 13 12:47:09 2023 ------##	https://www.clinicaltrialsregister.eu/ctr-search/trial/2005-000487-11/PT
1809	2005-000499-41	##------ Thu Apr 13 12:47:11 2023 ------##	https://www.clinicaltrialsregister.eu/ctr-search/trial/2005-000499-41/IT
1810	2005-003391-37	##------ Thu Apr 13 12:47:13 2023 ------##	https://www.clinicaltrialsregister.eu/ctr-search/trial/2005-003391-37/DE
1811	2004-001666-40	##------ Thu Apr 13 12:47:15 2023 ------##	https://www.clinicaltrialsregister.eu/ctr-search/trial/2004-001666-40/HU
1812	2004-001666-40	##------ Thu Apr 13 12:47:17 2023 ------##	https://www.clinicaltrialsregister.eu/ctr-search/trial/2004-001666-40/GB
1813	2004-001666-40	##------ Thu Apr 13 12:47:18 2023 ------##	https://www.clinicaltrialsregister.eu/ctr-search/trial/2004-001666-40/BE
1814	2004-001672-39	##------ Thu Apr 13 12:47:20 2023 ------##	https://www.clinicaltrialsregister.eu/ctr-search/trial/2004-001672-39/ES
1815	2004-001692-19	##------ Thu Apr 13 12:47:22 2023 ------##	https://www.clinicaltrialsregister.eu/ctr-search/trial/2004-001692-19/DE
1816	2005-000808-14	##------ Thu Apr 13 12:47:24 2023 ------##	https://www.clinicaltrialsregister.eu/ctr-search/trial/2005-000808-14/SE
1817	2005-002041-40	##------ Thu Apr 13 12:47:26 2023 ------##	https://www.clinicaltrialsregister.eu/ctr-search/trial/2005-002041-40/ES
1818	2005-001511-22	##------ Thu Apr 13 12:47:28 2023 ------##	https://www.clinicaltrialsregister.eu/ctr-search/trial/2005-001511-22/SE
1819	2005-001511-22	##------ Thu Apr 13 12:47:30 2023 ------##	https://www.clinicaltrialsregister.eu/ctr-search/trial/2005-001511-22/DK
1820	2005-001511-22	##------ Thu Apr 13 12:47:32 2023 ------##	https://www.clinicaltrialsregister.eu/ctr-search/trial/2005-001511-22/GB
1821	2005-001522-88	##------ Thu Apr 13 12:47:34 2023 ------##	https://www.clinicaltrialsregister.eu/ctr-search/trial/2005-001522-88/BE
1822	2005-002997-31	##------ Thu Apr 13 12:47:35 2023 ------##	https://www.clinicaltrialsregister.eu/ctr-search/trial/2005-002997-31/GB
1823	2005-003002-28	##------ Thu Apr 13 12:47:37 2023 ------##	https://www.clinicaltrialsregister.eu/ctr-search/trial/2005-003002-28/DE
1824	2005-003008-12	##------ Thu Apr 13 12:47:39 2023 ------##	https://www.clinicaltrialsregister.eu/ctr-search/trial/2005-003008-12/ES
1825	2005-003991-39	##------ Thu Apr 13 12:47:41 2023 ------##	https://www.clinicaltrialsregister.eu/ctr-search/trial/2005-003991-39/DE
1826	2005-003999-38	##------ Thu Apr 13 12:47:43 2023 ------##	https://www.clinicaltrialsregister.eu/ctr-search/trial/2005-003999-38/DE
1827	2005-003999-38	##------ Thu Apr 13 12:47:46 2023 ------##	https://www.clinicaltrialsregister.eu/ctr-search/trial/2005-003999-38/ES
1828	2004-000609-23	##------ Thu Apr 13 12:47:48 2023 ------##	https://www.clinicaltrialsregister.eu/ctr-search/trial/2004-000609-23/IT
1829	2004-000612-54	##------ Thu Apr 13 12:47:50 2023 ------##	https://www.clinicaltrialsregister.eu/ctr-search/trial/2004-000612-54/SE
1830	2004-000623-16	##------ Thu Apr 13 12:47:52 2023 ------##	https://www.clinicaltrialsregister.eu/ctr-search/trial/2004-000623-16/GB
1831	2004-000623-16	##------ Thu Apr 13 12:47:53 2023 ------##	https://www.clinicaltrialsregister.eu/ctr-search/trial/2004-000623-16/BE
1832	2004-002724-17	##------ Thu Apr 13 12:47:55 2023 ------##	https://www.clinicaltrialsregister.eu/ctr-search/trial/2004-002724-17/AT
1833	2005-000928-17	##------ Thu Apr 13 12:47:57 2023 ------##	https://www.clinicaltrialsregister.eu/ctr-search/trial/2005-000928-17/IT
1834	2005-000934-19	##------ Thu Apr 13 12:47:59 2023 ------##	https://www.clinicaltrialsregister.eu/ctr-search/trial/2005-000934-19/DK
1835	2005-000944-98	##------ Thu Apr 13 12:48:01 2023 ------##	https://www.clinicaltrialsregister.eu/ctr-search/trial/2005-000944-98/SE
1836	2004-002612-28	##------ Thu Apr 13 12:48:03 2023 ------##	https://www.clinicaltrialsregister.eu/ctr-search/trial/2004-002612-28/GB
1837	2004-002627-40	##------ Thu Apr 13 12:48:05 2023 ------##	https://www.clinicaltrialsregister.eu/ctr-search/trial/2004-002627-40/FI
1838	2004-002627-40	##------ Thu Apr 13 12:48:07 2023 ------##	https://www.clinicaltrialsregister.eu/ctr-search/trial/2004-002627-40/AT
1839	2004-002627-40	##------ Thu Apr 13 12:48:10 2023 ------##	https://www.clinicaltrialsregister.eu/ctr-search/trial/2004-002627-40/DE
1840	2004-002627-40	##------ Thu Apr 13 12:48:13 2023 ------##	https://www.clinicaltrialsregister.eu/ctr-search/trial/2004-002627-40/IT
1841	2004-002627-40	##------ Thu Apr 13 12:48:15 2023 ------##	https://www.clinicaltrialsregister.eu/ctr-search/trial/2004-002627-40/ES
1842	2004-002627-40	##------ Thu Apr 13 12:48:16 2023 ------##	https://www.clinicaltrialsregister.eu/ctr-search/trial/2004-002627-40/3rd
1843	2004-002478-47	##------ Thu Apr 13 12:48:18 2023 ------##	https://www.clinicaltrialsregister.eu/ctr-search/trial/2004-002478-47/FI
1844	2004-002478-47	##------ Thu Apr 13 12:48:20 2023 ------##	https://www.clinicaltrialsregister.eu/ctr-search/trial/2004-002478-47/BE
1845	2005-000615-99	##------ Thu Apr 13 12:48:22 2023 ------##	https://www.clinicaltrialsregister.eu/ctr-search/trial/2005-000615-99/DE
1846	2005-000635-15	##------ Thu Apr 13 12:48:24 2023 ------##	https://www.clinicaltrialsregister.eu/ctr-search/trial/2005-000635-15/GB
1847	2005-000660-74	##------ Thu Apr 13 12:48:26 2023 ------##	https://www.clinicaltrialsregister.eu/ctr-search/trial/2005-000660-74/FI
1848	2005-003187-32	##------ Thu Apr 13 12:48:28 2023 ------##	https://www.clinicaltrialsregister.eu/ctr-search/trial/2005-003187-32/DK
1849	2005-002306-39	##------ Thu Apr 13 12:48:30 2023 ------##	https://www.clinicaltrialsregister.eu/ctr-search/trial/2005-002306-39/LT
1850	2005-004419-31	##------ Thu Apr 13 12:48:32 2023 ------##	https://www.clinicaltrialsregister.eu/ctr-search/trial/2005-004419-31/GB
1851	2005-004419-31	##------ Thu Apr 13 12:48:34 2023 ------##	https://www.clinicaltrialsregister.eu/ctr-search/trial/2005-004419-31/SE
1852	2005-004419-31	##------ Thu Apr 13 12:48:36 2023 ------##	https://www.clinicaltrialsregister.eu/ctr-search/trial/2005-004419-31/DE
1853	2005-004905-27	##------ Thu Apr 13 12:48:38 2023 ------##	https://www.clinicaltrialsregister.eu/ctr-search/trial/2005-004905-27/GB
1854	2004-004082-15	##------ Thu Apr 13 12:48:40 2023 ------##	https://www.clinicaltrialsregister.eu/ctr-search/trial/2004-004082-15/IT
1855	2005-003293-25	##------ Thu Apr 13 12:48:42 2023 ------##	https://www.clinicaltrialsregister.eu/ctr-search/trial/2005-003293-25/IT
1856	2005-003351-12	##------ Thu Apr 13 12:48:44 2023 ------##	https://www.clinicaltrialsregister.eu/ctr-search/trial/2005-003351-12/CZ
1857	2005-003351-12	##------ Thu Apr 13 12:48:46 2023 ------##	https://www.clinicaltrialsregister.eu/ctr-search/trial/2005-003351-12/IE
1858	2005-003351-12	##------ Thu Apr 13 12:48:48 2023 ------##	https://www.clinicaltrialsregister.eu/ctr-search/trial/2005-003351-12/SK
1859	2005-003351-12	##------ Thu Apr 13 12:48:50 2023 ------##	https://www.clinicaltrialsregister.eu/ctr-search/trial/2005-003351-12/SE
1860	2005-003351-12	##------ Thu Apr 13 12:48:52 2023 ------##	https://www.clinicaltrialsregister.eu/ctr-search/trial/2005-003351-12/GB
1861	2005-003351-12	##------ Thu Apr 13 12:48:54 2023 ------##	https://www.clinicaltrialsregister.eu/ctr-search/trial/2005-003351-12/ES
1862	2005-003351-12	##------ Thu Apr 13 12:48:56 2023 ------##	https://www.clinicaltrialsregister.eu/ctr-search/trial/2005-003351-12/HU
1863	2005-003351-12	##------ Thu Apr 13 12:48:59 2023 ------##	https://www.clinicaltrialsregister.eu/ctr-search/trial/2005-003351-12/BE
1864	2005-003351-12	##------ Thu Apr 13 12:49:01 2023 ------##	https://www.clinicaltrialsregister.eu/ctr-search/trial/2005-003351-12/PT
1865	2005-003351-12	##------ Thu Apr 13 12:49:03 2023 ------##	https://www.clinicaltrialsregister.eu/ctr-search/trial/2005-003351-12/GR
1866	2005-003351-12	##------ Thu Apr 13 12:49:05 2023 ------##	https://www.clinicaltrialsregister.eu/ctr-search/trial/2005-003351-12/IT
1867	2005-002901-22	##------ Thu Apr 13 12:49:06 2023 ------##	https://www.clinicaltrialsregister.eu/ctr-search/trial/2005-002901-22/SE
1868	2006-002702-63	##------ Thu Apr 13 12:49:08 2023 ------##	https://www.clinicaltrialsregister.eu/ctr-search/trial/2006-002702-63/GB
1869	2005-004714-32	##------ Thu Apr 13 12:49:10 2023 ------##	https://www.clinicaltrialsregister.eu/ctr-search/trial/2005-004714-32/IT
1870	2006-002464-26	##------ Thu Apr 13 12:49:12 2023 ------##	https://www.clinicaltrialsregister.eu/ctr-search/trial/2006-002464-26/DK
1871	2004-003986-34	##------ Thu Apr 13 12:49:14 2023 ------##	https://www.clinicaltrialsregister.eu/ctr-search/trial/2004-003986-34/DK
1872	2004-003986-34	##------ Thu Apr 13 12:49:16 2023 ------##	https://www.clinicaltrialsregister.eu/ctr-search/trial/2004-003986-34/DE
1873	2004-003986-34	##------ Thu Apr 13 12:49:17 2023 ------##	https://www.clinicaltrialsregister.eu/ctr-search/trial/2004-003986-34/IT
1874	2004-003990-10	##------ Thu Apr 13 12:49:19 2023 ------##	https://www.clinicaltrialsregister.eu/ctr-search/trial/2004-003990-10/GB
1875	2004-003990-10	##------ Thu Apr 13 12:49:21 2023 ------##	https://www.clinicaltrialsregister.eu/ctr-search/trial/2004-003990-10/DE
1876	2004-004007-37	##------ Thu Apr 13 12:49:24 2023 ------##	https://www.clinicaltrialsregister.eu/ctr-search/trial/2004-004007-37/DE
1877	2006-006404-11	##------ Thu Apr 13 12:49:26 2023 ------##	https://www.clinicaltrialsregister.eu/ctr-search/trial/2006-006404-11/DE
1878	2006-006413-33	##------ Thu Apr 13 12:49:27 2023 ------##	https://www.clinicaltrialsregister.eu/ctr-search/trial/2006-006413-33/HU
1879	2006-006424-18	##------ Thu Apr 13 12:49:29 2023 ------##	https://www.clinicaltrialsregister.eu/ctr-search/trial/2006-006424-18/GB
1880	2006-006427-39	##------ Thu Apr 13 12:49:31 2023 ------##	https://www.clinicaltrialsregister.eu/ctr-search/trial/2006-006427-39/DE
1881	2005-004838-40	##------ Thu Apr 13 12:49:33 2023 ------##	https://www.clinicaltrialsregister.eu/ctr-search/trial/2005-004838-40/DK
1882	2005-004845-32	##------ Thu Apr 13 12:49:35 2023 ------##	https://www.clinicaltrialsregister.eu/ctr-search/trial/2005-004845-32/ES
1883	2005-005913-40	##------ Thu Apr 13 12:49:37 2023 ------##	https://www.clinicaltrialsregister.eu/ctr-search/trial/2005-005913-40/IT
1884	2005-005914-18	##------ Thu Apr 13 12:49:39 2023 ------##	https://www.clinicaltrialsregister.eu/ctr-search/trial/2005-005914-18/DE
1885	2005-005928-13	##------ Thu Apr 13 12:49:40 2023 ------##	https://www.clinicaltrialsregister.eu/ctr-search/trial/2005-005928-13/IS
1886	2005-005957-23	##------ Thu Apr 13 12:49:42 2023 ------##	https://www.clinicaltrialsregister.eu/ctr-search/trial/2005-005957-23/IT
1887	2005-005482-10	##------ Thu Apr 13 12:49:44 2023 ------##	https://www.clinicaltrialsregister.eu/ctr-search/trial/2005-005482-10/GB
1888	2005-005482-10	##------ Thu Apr 13 12:49:46 2023 ------##	https://www.clinicaltrialsregister.eu/ctr-search/trial/2005-005482-10/LT
1889	2005-005482-10	##------ Thu Apr 13 12:49:48 2023 ------##	https://www.clinicaltrialsregister.eu/ctr-search/trial/2005-005482-10/LV
1890	2005-005482-10	##------ Thu Apr 13 12:49:51 2023 ------##	https://www.clinicaltrialsregister.eu/ctr-search/trial/2005-005482-10/BE
1891	2005-001362-14	##------ Thu Apr 13 12:49:52 2023 ------##	https://www.clinicaltrialsregister.eu/ctr-search/trial/2005-001362-14/AT
1892	2005-001362-14	##------ Thu Apr 13 12:49:54 2023 ------##	https://www.clinicaltrialsregister.eu/ctr-search/trial/2005-001362-14/DE
1893	2005-001362-14	##------ Thu Apr 13 12:49:56 2023 ------##	https://www.clinicaltrialsregister.eu/ctr-search/trial/2005-001362-14/BE
1894	2005-001384-60	##------ Thu Apr 13 12:49:58 2023 ------##	https://www.clinicaltrialsregister.eu/ctr-search/trial/2005-001384-60/GB
1895	2004-002549-11	##------ Thu Apr 13 12:50:00 2023 ------##	https://www.clinicaltrialsregister.eu/ctr-search/trial/2004-002549-11/FI
1896	2004-002549-11	##------ Thu Apr 13 12:50:03 2023 ------##	https://www.clinicaltrialsregister.eu/ctr-search/trial/2004-002549-11/GB
1897	2004-002549-11	##------ Thu Apr 13 12:50:05 2023 ------##	https://www.clinicaltrialsregister.eu/ctr-search/trial/2004-002549-11/HU
1898	2004-002549-11	##------ Thu Apr 13 12:50:07 2023 ------##	https://www.clinicaltrialsregister.eu/ctr-search/trial/2004-002549-11/CZ
1899	2004-002549-11	##------ Thu Apr 13 12:50:09 2023 ------##	https://www.clinicaltrialsregister.eu/ctr-search/trial/2004-002549-11/SK
1900	2004-002549-11	##------ Thu Apr 13 12:50:11 2023 ------##	https://www.clinicaltrialsregister.eu/ctr-search/trial/2004-002549-11/EE
1901	2004-002549-11	##------ Thu Apr 13 12:50:13 2023 ------##	https://www.clinicaltrialsregister.eu/ctr-search/trial/2004-002549-11/LV
1902	2004-002549-11	##------ Thu Apr 13 12:50:15 2023 ------##	https://www.clinicaltrialsregister.eu/ctr-search/trial/2004-002549-11/LT
1903	2006-000980-26	##------ Thu Apr 13 12:50:17 2023 ------##	https://www.clinicaltrialsregister.eu/ctr-search/trial/2006-000980-26/ES
1904	2006-000985-34	##------ Thu Apr 13 12:50:18 2023 ------##	https://www.clinicaltrialsregister.eu/ctr-search/trial/2006-000985-34/SE
1905	2006-000987-10	##------ Thu Apr 13 12:50:20 2023 ------##	https://www.clinicaltrialsregister.eu/ctr-search/trial/2006-000987-10/FI
1906	2006-001001-28	##------ Thu Apr 13 12:50:22 2023 ------##	https://www.clinicaltrialsregister.eu/ctr-search/trial/2006-001001-28/GB
1907	2006-001001-28	##------ Thu Apr 13 12:50:24 2023 ------##	https://www.clinicaltrialsregister.eu/ctr-search/trial/2006-001001-28/DE
1908	2006-001002-83	##------ Thu Apr 13 12:50:26 2023 ------##	https://www.clinicaltrialsregister.eu/ctr-search/trial/2006-001002-83/ES
1909	2006-003346-42	##------ Thu Apr 13 12:50:28 2023 ------##	https://www.clinicaltrialsregister.eu/ctr-search/trial/2006-003346-42/SE
1910	2006-003361-14	##------ Thu Apr 13 12:50:30 2023 ------##	https://www.clinicaltrialsregister.eu/ctr-search/trial/2006-003361-14/GB
1911	2006-003361-14	##------ Thu Apr 13 12:50:32 2023 ------##	https://www.clinicaltrialsregister.eu/ctr-search/trial/2006-003361-14/AT
1912	2006-003361-14	##------ Thu Apr 13 12:50:34 2023 ------##	https://www.clinicaltrialsregister.eu/ctr-search/trial/2006-003361-14/FI
1913	2006-003361-14	##------ Thu Apr 13 12:50:36 2023 ------##	https://www.clinicaltrialsregister.eu/ctr-search/trial/2006-003361-14/DE
1914	2006-003361-14	##------ Thu Apr 13 12:50:38 2023 ------##	https://www.clinicaltrialsregister.eu/ctr-search/trial/2006-003361-14/IT
1915	2006-003361-14	##------ Thu Apr 13 12:50:40 2023 ------##	https://www.clinicaltrialsregister.eu/ctr-search/trial/2006-003361-14/SE
1916	2006-003361-14	##------ Thu Apr 13 12:50:42 2023 ------##	https://www.clinicaltrialsregister.eu/ctr-search/trial/2006-003361-14/NL
1917	2006-003361-14	##------ Thu Apr 13 12:50:44 2023 ------##	https://www.clinicaltrialsregister.eu/ctr-search/trial/2006-003361-14/PT
1918	2006-003361-14	##------ Thu Apr 13 12:50:46 2023 ------##	https://www.clinicaltrialsregister.eu/ctr-search/trial/2006-003361-14/DK
1919	2006-003361-14	##------ Thu Apr 13 12:50:49 2023 ------##	https://www.clinicaltrialsregister.eu/ctr-search/trial/2006-003361-14/CZ
1920	2006-003361-14	##------ Thu Apr 13 12:50:51 2023 ------##	https://www.clinicaltrialsregister.eu/ctr-search/trial/2006-003361-14/EE
1921	2005-000443-28	##------ Thu Apr 13 12:50:52 2023 ------##	https://www.clinicaltrialsregister.eu/ctr-search/trial/2005-000443-28/3rd
1922	2006-005215-98	##------ Thu Apr 13 12:50:54 2023 ------##	https://www.clinicaltrialsregister.eu/ctr-search/trial/2006-005215-98/NL
1923	2006-005227-42	##------ Thu Apr 13 12:50:56 2023 ------##	https://www.clinicaltrialsregister.eu/ctr-search/trial/2006-005227-42/GB
1924	2006-005239-32	##------ Thu Apr 13 12:50:58 2023 ------##	https://www.clinicaltrialsregister.eu/ctr-search/trial/2006-005239-32/SE
1925	2005-000597-53	##------ Thu Apr 13 12:51:00 2023 ------##	https://www.clinicaltrialsregister.eu/ctr-search/trial/2005-000597-53/DE
1926	2006-005087-10	##------ Thu Apr 13 12:51:02 2023 ------##	https://www.clinicaltrialsregister.eu/ctr-search/trial/2006-005087-10/FR
1927	2006-000106-24	##------ Thu Apr 13 12:51:04 2023 ------##	https://www.clinicaltrialsregister.eu/ctr-search/trial/2006-000106-24/GB
1928	2006-000120-14	##------ Thu Apr 13 12:51:06 2023 ------##	https://www.clinicaltrialsregister.eu/ctr-search/trial/2006-000120-14/IT
1929	2005-002396-33	##------ Thu Apr 13 12:51:08 2023 ------##	https://www.clinicaltrialsregister.eu/ctr-search/trial/2005-002396-33/ES
1930	2005-002396-33	##------ Thu Apr 13 12:51:10 2023 ------##	https://www.clinicaltrialsregister.eu/ctr-search/trial/2005-002396-33/DE
1931	2005-002396-33	##------ Thu Apr 13 12:51:12 2023 ------##	https://www.clinicaltrialsregister.eu/ctr-search/trial/2005-002396-33/BE
1932	2005-002396-33	##------ Thu Apr 13 12:51:14 2023 ------##	https://www.clinicaltrialsregister.eu/ctr-search/trial/2005-002396-33/FI
1933	2005-002396-33	##------ Thu Apr 13 12:51:16 2023 ------##	https://www.clinicaltrialsregister.eu/ctr-search/trial/2005-002396-33/IT
1934	2005-002396-33	##------ Thu Apr 13 12:51:18 2023 ------##	https://www.clinicaltrialsregister.eu/ctr-search/trial/2005-002396-33/GB
1935	2005-002396-33	##------ Thu Apr 13 12:51:20 2023 ------##	https://www.clinicaltrialsregister.eu/ctr-search/trial/2005-002396-33/SK
1936	2005-002396-33	##------ Thu Apr 13 12:51:21 2023 ------##	https://www.clinicaltrialsregister.eu/ctr-search/trial/2005-002396-33/HU
1937	2006-005305-58	##------ Thu Apr 13 12:51:23 2023 ------##	https://www.clinicaltrialsregister.eu/ctr-search/trial/2006-005305-58/NL
1938	2006-005305-58	##------ Thu Apr 13 12:51:25 2023 ------##	https://www.clinicaltrialsregister.eu/ctr-search/trial/2006-005305-58/FR
1939	2006-005305-58	##------ Thu Apr 13 12:51:27 2023 ------##	https://www.clinicaltrialsregister.eu/ctr-search/trial/2006-005305-58/DE
1940	2006-005305-58	##------ Thu Apr 13 12:51:29 2023 ------##	https://www.clinicaltrialsregister.eu/ctr-search/trial/2006-005305-58/IT
1941	2006-005305-58	##------ Thu Apr 13 12:51:31 2023 ------##	https://www.clinicaltrialsregister.eu/ctr-search/trial/2006-005305-58/ES
1942	2006-006085-42	##------ Thu Apr 13 12:51:33 2023 ------##	https://www.clinicaltrialsregister.eu/ctr-search/trial/2006-006085-42/BE
1943	2004-001404-12	##------ Thu Apr 13 12:51:35 2023 ------##	https://www.clinicaltrialsregister.eu/ctr-search/trial/2004-001404-12/ES
1944	2004-001449-13	##------ Thu Apr 13 12:51:37 2023 ------##	https://www.clinicaltrialsregister.eu/ctr-search/trial/2004-001449-13/HU
1945	2004-001449-13	##------ Thu Apr 13 12:51:39 2023 ------##	https://www.clinicaltrialsregister.eu/ctr-search/trial/2004-001449-13/LT
1946	2006-005956-34	##------ Thu Apr 13 12:51:41 2023 ------##	https://www.clinicaltrialsregister.eu/ctr-search/trial/2006-005956-34/GB
1947	2006-003006-26	##------ Thu Apr 13 12:51:42 2023 ------##	https://www.clinicaltrialsregister.eu/ctr-search/trial/2006-003006-26/DE
1948	2006-003006-26	##------ Thu Apr 13 12:51:44 2023 ------##	https://www.clinicaltrialsregister.eu/ctr-search/trial/2006-003006-26/DK
1949	2006-003006-26	##------ Thu Apr 13 12:51:46 2023 ------##	https://www.clinicaltrialsregister.eu/ctr-search/trial/2006-003006-26/FR
1950	2006-003012-21	##------ Thu Apr 13 12:51:48 2023 ------##	https://www.clinicaltrialsregister.eu/ctr-search/trial/2006-003012-21/GB
1951	2005-003357-27	##------ Thu Apr 13 12:51:50 2023 ------##	https://www.clinicaltrialsregister.eu/ctr-search/trial/2005-003357-27/DE
1952	2005-003357-27	##------ Thu Apr 13 12:51:53 2023 ------##	https://www.clinicaltrialsregister.eu/ctr-search/trial/2005-003357-27/IT
1953	2005-003387-28	##------ Thu Apr 13 12:51:54 2023 ------##	https://www.clinicaltrialsregister.eu/ctr-search/trial/2005-003387-28/DE
1954	2004-004327-35	##------ Thu Apr 13 12:51:56 2023 ------##	https://www.clinicaltrialsregister.eu/ctr-search/trial/2004-004327-35/DE
1955	2004-004327-35	##------ Thu Apr 13 12:51:58 2023 ------##	https://www.clinicaltrialsregister.eu/ctr-search/trial/2004-004327-35/GB
1956	2004-004327-35	##------ Thu Apr 13 12:52:00 2023 ------##	https://www.clinicaltrialsregister.eu/ctr-search/trial/2004-004327-35/BE
1957	2005-003140-56	##------ Thu Apr 13 12:52:02 2023 ------##	https://www.clinicaltrialsregister.eu/ctr-search/trial/2005-003140-56/DK
1958	2005-003146-33	##------ Thu Apr 13 12:52:04 2023 ------##	https://www.clinicaltrialsregister.eu/ctr-search/trial/2005-003146-33/SE
1959	2007-001315-31	##------ Thu Apr 13 12:52:06 2023 ------##	https://www.clinicaltrialsregister.eu/ctr-search/trial/2007-001315-31/SE
1960	2007-001315-31	##------ Thu Apr 13 12:52:08 2023 ------##	https://www.clinicaltrialsregister.eu/ctr-search/trial/2007-001315-31/DE
1961	2007-001315-31	##------ Thu Apr 13 12:52:10 2023 ------##	https://www.clinicaltrialsregister.eu/ctr-search/trial/2007-001315-31/HU
1962	2007-001315-31	##------ Thu Apr 13 12:52:12 2023 ------##	https://www.clinicaltrialsregister.eu/ctr-search/trial/2007-001315-31/DK
1963	2007-001315-31	##------ Thu Apr 13 12:52:13 2023 ------##	https://www.clinicaltrialsregister.eu/ctr-search/trial/2007-001315-31/CZ
1964	2007-001315-31	##------ Thu Apr 13 12:52:15 2023 ------##	https://www.clinicaltrialsregister.eu/ctr-search/trial/2007-001315-31/BE
1965	2006-006804-12	##------ Thu Apr 13 12:52:17 2023 ------##	https://www.clinicaltrialsregister.eu/ctr-search/trial/2006-006804-12/NL
1966	2004-000558-22	##------ Thu Apr 13 12:52:19 2023 ------##	https://www.clinicaltrialsregister.eu/ctr-search/trial/2004-000558-22/IT
1967	2004-000558-22	##------ Thu Apr 13 12:52:21 2023 ------##	https://www.clinicaltrialsregister.eu/ctr-search/trial/2004-000558-22/ES
1968	2004-000558-22	##------ Thu Apr 13 12:52:23 2023 ------##	https://www.clinicaltrialsregister.eu/ctr-search/trial/2004-000558-22/3rd
1969	2004-001883-39	##------ Thu Apr 13 12:52:24 2023 ------##	https://www.clinicaltrialsregister.eu/ctr-search/trial/2004-001883-39/AT
1970	2005-000677-21	##------ Thu Apr 13 12:52:26 2023 ------##	https://www.clinicaltrialsregister.eu/ctr-search/trial/2005-000677-21/SE
1971	2005-000691-41	##------ Thu Apr 13 12:52:28 2023 ------##	https://www.clinicaltrialsregister.eu/ctr-search/trial/2005-000691-41/GB
1972	2004-005238-37	##------ Thu Apr 13 12:52:31 2023 ------##	https://www.clinicaltrialsregister.eu/ctr-search/trial/2004-005238-37/DE
1973	2004-005271-42	##------ Thu Apr 13 12:52:33 2023 ------##	https://www.clinicaltrialsregister.eu/ctr-search/trial/2004-005271-42/DK
1974	2004-003753-56	##------ Thu Apr 13 12:52:35 2023 ------##	https://www.clinicaltrialsregister.eu/ctr-search/trial/2004-003753-56/GB
1975	2004-003755-39	##------ Thu Apr 13 12:52:36 2023 ------##	https://www.clinicaltrialsregister.eu/ctr-search/trial/2004-003755-39/SE
1976	2006-004018-42	##------ Thu Apr 13 12:52:38 2023 ------##	https://www.clinicaltrialsregister.eu/ctr-search/trial/2006-004018-42/IT
1977	2005-004138-42	##------ Thu Apr 13 12:52:40 2023 ------##	https://www.clinicaltrialsregister.eu/ctr-search/trial/2005-004138-42/IT
1978	2005-004145-34	##------ Thu Apr 13 12:52:42 2023 ------##	https://www.clinicaltrialsregister.eu/ctr-search/trial/2005-004145-34/DK
1979	2005-004145-34	##------ Thu Apr 13 12:52:44 2023 ------##	https://www.clinicaltrialsregister.eu/ctr-search/trial/2005-004145-34/CZ
1980	2005-004145-34	##------ Thu Apr 13 12:52:46 2023 ------##	https://www.clinicaltrialsregister.eu/ctr-search/trial/2005-004145-34/EE
1981	2005-004163-39	##------ Thu Apr 13 12:52:48 2023 ------##	https://www.clinicaltrialsregister.eu/ctr-search/trial/2005-004163-39/ES
1982	2005-003771-20	##------ Thu Apr 13 12:52:50 2023 ------##	https://www.clinicaltrialsregister.eu/ctr-search/trial/2005-003771-20/DE
1983	2005-003771-20	##------ Thu Apr 13 12:52:51 2023 ------##	https://www.clinicaltrialsregister.eu/ctr-search/trial/2005-003771-20/AT
1984	2005-003771-20	##------ Thu Apr 13 12:52:53 2023 ------##	https://www.clinicaltrialsregister.eu/ctr-search/trial/2005-003771-20/CZ
1985	2005-003795-37	##------ Thu Apr 13 12:52:55 2023 ------##	https://www.clinicaltrialsregister.eu/ctr-search/trial/2005-003795-37/GB
1986	2006-001793-24	##------ Thu Apr 13 12:52:57 2023 ------##	https://www.clinicaltrialsregister.eu/ctr-search/trial/2006-001793-24/AT
1987	2006-001793-24	##------ Thu Apr 13 12:52:59 2023 ------##	https://www.clinicaltrialsregister.eu/ctr-search/trial/2006-001793-24/PT
1988	2006-002221-23	##------ Thu Apr 13 12:53:02 2023 ------##	https://www.clinicaltrialsregister.eu/ctr-search/trial/2006-002221-23/BE
1989	2006-002221-23	##------ Thu Apr 13 12:53:03 2023 ------##	https://www.clinicaltrialsregister.eu/ctr-search/trial/2006-002221-23/DE
1990	2006-002221-23	##------ Thu Apr 13 12:53:05 2023 ------##	https://www.clinicaltrialsregister.eu/ctr-search/trial/2006-002221-23/FR
1991	2006-002241-37	##------ Thu Apr 13 12:53:08 2023 ------##	https://www.clinicaltrialsregister.eu/ctr-search/trial/2006-002241-37/GB
1992	2005-001179-36	##------ Thu Apr 13 12:53:10 2023 ------##	https://www.clinicaltrialsregister.eu/ctr-search/trial/2005-001179-36/DE
1993	2005-001185-14	##------ Thu Apr 13 12:53:12 2023 ------##	https://www.clinicaltrialsregister.eu/ctr-search/trial/2005-001185-14/FI
1994	2005-001185-14	##------ Thu Apr 13 12:53:15 2023 ------##	https://www.clinicaltrialsregister.eu/ctr-search/trial/2005-001185-14/DE
1995	2005-001185-14	##------ Thu Apr 13 12:53:17 2023 ------##	https://www.clinicaltrialsregister.eu/ctr-search/trial/2005-001185-14/SE
1996	2005-001185-14	##------ Thu Apr 13 12:53:19 2023 ------##	https://www.clinicaltrialsregister.eu/ctr-search/trial/2005-001185-14/DK
1997	2005-001185-14	##------ Thu Apr 13 12:53:20 2023 ------##	https://www.clinicaltrialsregister.eu/ctr-search/trial/2005-001185-14/GB
1998	2005-001185-14	##------ Thu Apr 13 12:53:22 2023 ------##	https://www.clinicaltrialsregister.eu/ctr-search/trial/2005-001185-14/IE
1999	2005-001185-14	##------ Thu Apr 13 12:53:24 2023 ------##	https://www.clinicaltrialsregister.eu/ctr-search/trial/2005-001185-14/BE
[truncated: 112,038 more rows]

## Sheet: 43,387_IDs
EudraCT_number
2016-000869-23
2019-000702-30
2017-004506-18
2019-003461-17
2018-004081-34
2018-004148-53
2017-003958-16
2018-002564-10
2018-003476-12
2018-003088-79
2016-004963-38
2015-003650-40
2015-004398-33
2019-002078-30
2008-006649-18
2008-004874-42
2008-002768-32
2010-022400-53
2008-003174-18
2006-001095-21
2006-000653-22
2008-000581-23
2007-001058-16
2008-007225-39
2009-010093-38
2009-017346-32
2010-023062-40
2009-016877-14
2011-002044-28
2013-001048-73
2012-001650-26
2012-000447-27
2012-000449-11
2011-005840-87
2011-005066-38
2011-005082-21
2012-004439-22
2012-002786-35
2012-005629-65
2012-000550-60
2012-003741-15
2011-001795-19
2012-000309-60
2013-001722-25
2012-001144-22
2013-002226-23
2011-004368-31
2011-005279-18
2009-014922-40
2009-015316-17
2011-004187-30
2013-003785-14
2012-002255-42
2013-002505-62
2013-002539-13
2013-003481-14
2013-003488-71
2013-004108-20
2011-003025-10
2010-020841-29
2011-000919-22
2011-004735-32
2010-023878-40
2011-003254-90
2012-003023-38
2012-000756-34
2014-000647-32
2013-003301-26
2013-004787-62
2014-003644-12
2017-000494-36
2014-003503-29
2014-004909-33
2015-005406-11
2014-005095-28
2017-004978-34
2013-005543-90
2016-000376-26
2017-002449-31
2020-001518-40
2020-001109-22
2015-005674-37
2016-000825-38
2016-000593-38
2013-004615-45
2017-001351-31
2017-000724-10
2019-001563-74
2014-004419-35
2016-001223-31
2016-000903-10
2016-001853-41
2014-002209-39
2016-004529-17
2016-002597-12
2018-004299-37
2016-003973-16
2018-000580-90
2015-000411-40
2015-004898-32
2017-000801-19
2020-004053-76
2016-002576-27
2016-005083-34
2018-000875-34
2015-002416-33
2016-002691-27
2017-003029-14
2016-001440-18
2018-004202-25
2018-001133-40
2012-003620-20
2016-000684-16
2016-002109-20
2016-004936-39
2015-004900-44
2017-004564-35
2018-002701-59
2019-002369-36
2016-004012-35
2016-001411-20
2017-000263-32
2017-002410-31
2017-003903-23
2017-003008-30
2015-003943-20
2015-004429-15
2015-002061-29
2016-000238-23
2017-003057-42
2017-002849-30
2015-003625-34
2016-002112-41
2016-001264-11
2016-003937-62
2016-005111-40
2017-000611-17
2019-000608-14
2016-000608-27
2014-003833-24
2016-000473-20
2017-003629-13
2019-001974-27
2019-002956-18
2016-001586-87
2016-003248-34
2017-000755-97
2017-004903-33
2019-003486-17
2018-000010-38
2018-000299-13
2019-001399-13
2015-002296-18
2017-000094-36
2017-001556-67
2017-000605-20
2018-000307-17
2018-000016-19
2018-000482-36
2014-004961-26
2015-005742-58
2015-004136-36
2016-000502-11
2020-003410-12
2015-004551-43
2016-001800-49
2015-005439-41
2017-000384-32
2017-001915-35
2016-005031-32
2017-003793-13
2018-002076-41
2012-002993-29
2015-003198-14
2015-001006-34
2017-004202-18
2017-000990-35
2015-005527-12
2015-002190-37
2016-000375-25
2015-005019-34
2016-004680-39
2017-001678-40
2016-004318-82
2019-002288-84
2019-002743-26
2019-000972-40
2020-001364-29
2014-003116-37
2016-003820-22
2016-003732-20
2016-000556-95
2016-002543-41
2019-004791-19
2015-005540-34
2015-003537-99
2016-005023-92
2017-002183-41
2016-001977-34
2017-004527-67
2016-000754-35
2020-001156-18
2020-003280-26
2019-005039-94
2016-002255-25
2017-004376-64
2017-004489-88
2018-000019-26
2018-002368-18
2015-002613-30
2015-003910-26
2015-004472-30
2019-004063-49
2018-000156-18
2015-004745-70
2018-002939-21
2019-003135-36
2018-001904-12
2016-000623-73
2017-002293-39
2017-003411-19
2017-004175-31
2016-004486-37
2017-004348-39
2013-001790-25
2016-001242-25
2017-000971-97
2017-003687-12
2017-001185-20
2014-000304-96
2015-004297-14
2016-002826-35
2017-000369-54
2017-000841-28
2015-005765-23
2017-000892-10
2014-004036-19
2013-004380-31
2015-005473-20
2015-004155-43
2015-004549-23
2016-001891-31
2015-003012-21
2015-003536-12
2017-000212-41
2017-003028-59
2015-005525-39
2018-003156-20
2020-004341-36
2017-001122-17
2017-002411-34
2018-000144-25
2020-004592-40
2020-005068-70
2015-003720-32
2015-005601-37
2016-002799-28
2015-003217-20
2020-002260-31
2016-001043-39
2020-001971-33
2020-002205-26
2013-002451-15
2015-000596-27
2020-002449-41
2015-003060-37
2020-003628-18
2011-001690-62
2015-003866-96
2016-003110-27
2017-005034-36
2018-000368-27
2016-002598-36
2020-002031-29
2017-002641-29
2014-003064-21
2014-000241-74
2014-004616-12
2018-000142-18
2016-001387-12
2016-002935-14
2013-005099-17
2017-000540-18
2013-003327-11
2016-003376-49
2016-002571-10
2015-002506-37
2017-004664-36
2020-001457-43
2020-001409-21
2015-002252-27
2015-004904-50
2016-000524-25
2014-000331-16
2014-003147-35
2019-002662-12
2014-001102-17
2016-000778-40
2014-001417-79
2012-005723-33
2016-002926-35
2019-000902-31
2019-001326-10
2020-002945-41
2016-004526-41
2016-000866-44
2017-000608-13
2016-001365-92
2016-000734-21
2016-002852-26
2016-002862-30
2016-005004-26
2017-002766-50
2017-002532-16
2017-000188-33
2015-002052-27
2015-002624-31
2015-002164-16
2015-004336-35
2016-000371-24
2015-002145-63
2015-005051-28
2016-002069-77
2016-004728-48
2017-000994-35
2019-003522-25
2014-005510-34
2014-000727-25
2015-002965-43
2015-002955-85
2015-004613-24
2017-001612-11
2017-002729-39
2017-003916-37
2018-001027-40
2016-004452-29
2018-003426-89
2018-000454-22
2013-002516-27
2015-004901-18
2015-004870-14
2015-004888-37
2017-000071-90
2017-000251-74
2017-003425-15
2017-002876-26
2016-002984-32
2016-003736-21
2015-001786-10
2015-005445-32
2016-002493-13
2016-003625-42
2016-003141-28
2016-004459-65
2017-000154-19
2016-000308-28
2016-000880-18
2016-001008-49
2016-004952-30
2017-001277-17
2017-001737-85
2018-001136-21
2017-005197-19
2014-002171-29
2016-001106-42
2016-002408-13
2017-002146-72
2017-002189-39
2018-000942-21
2019-002085-13
2015-003512-20
2016-001221-14
2016-002327-29
2016-004656-30
2016-003018-29
2016-004691-22
2017-004206-17
2018-002245-11
2017-002154-36
2017-002978-39
2019-001318-40
2016-004799-23
2015-002034-47
2015-005845-30
2016-000228-24
2016-001833-29
2016-001373-33
2016-000454-36
2016-003002-14
2016-004360-18
2016-004834-11
2017-001970-41
2017-001149-28
2018-001339-33
2019-003828-21
2020-001068-27
2014-004924-23
2014-005425-13
2014-004318-27
2016-000758-37
2016-005013-47
2017-003551-32
2017-003724-79
2019-000258-76
2019-003819-56
2019-002643-23
2020-001044-26
2016-002503-26
2016-001950-16
2017-004288-11
2019-001879-37
2019-003108-10
2018-003281-14
2020-001891-14
2020-000875-20
2020-002295-13
2015-005064-42
2015-003490-15
2016-001397-15
2016-002657-38
2017-002008-28
2015-001438-46
2019-001020-36
2019-002836-10
2019-002991-15
2018-003724-36
2020-001505-22
2015-001929-17
2016-002071-96
2016-001135-12
2016-003893-42
2016-004753-33
2016-003990-17
2016-004700-56
2017-004316-18
2016-004521-17
2017-002223-25
2018-000028-33
2017-005005-12
2018-002079-17
2018-003518-41
2019-003505-96
2016-000592-24
2016-004702-34
2018-001051-12
2016-000416-15
2016-003928-23
2017-001831-38
2017-004877-15
2020-000290-24
2015-005495-19
2016-003962-24
2017-003659-52
2017-002281-46
2014-002266-71
2019-004657-89
2016-002996-91
2016-003408-29
2017-000406-38
2018-002833-39
2015-002449-71
2016-001278-13
2016-000297-38
2016-001826-33
2017-004047-20
2018-002532-24
2018-003953-46
2018-004798-29
2018-004841-17
2020-002613-17
2020-005288-30
2015-000700-26
2016-003658-34
2016-005100-26
2015-004066-28
2018-001067-23
2018-000280-81
2019-001314-41
2018-004216-22
2019-003573-26
2020-001558-23
2019-004496-39
2015-002222-40
2015-002163-42
2015-000872-89
2014-004094-17
2016-004106-34
2017-003669-87
2020-000233-41
2014-000814-73
2016-002873-36
2017-004070-34
2018-000775-32
2018-003520-37
2017-000445-51
2016-000078-39
2015-005593-38
2016-001427-30
2015-005614-30
2016-004091-21
2020-002332-73
2017-001735-39
2018-003496-36
2018-004043-23
2020-000640-64
2020-001587-29
2016-000212-16
2020-001157-48
2014-005164-15
2015-003331-36
2015-000630-30
2016-002075-10
2016-002349-50
2017-000495-28
2017-002127-16
2017-003555-35
2017-003636-36
2020-001736-95
2015-003320-30
2015-004867-35
2016-003870-41
2017-000501-20
2015-000172-98
2019-003468-27
2010-019466-81
2019-001759-38
2017-001205-33
2018-002876-41
2018-004279-11
2017-004780-13
2019-000589-39
2018-001983-49
2019-002045-38
2016-001963-35
2016-001460-11
2018-000425-31
2019-001277-93
2015-002387-16
2015-004442-25
2015-003527-57
2007-002135-83
2018-004835-56
2015-000608-24
2016-003109-32
2018-002740-82
2019-000171-16
2015-000857-19
2015-004711-21
2016-000794-20
2018-001471-20
2018-002688-24
2020-000714-15
2020-001173-69
2016-001785-29
2015-005453-13
2020-000140-58
2015-000386-31
2014-000484-41
2015-001703-32
2018-001210-15
2020-001805-21
2019-000538-21
2019-002511-26
2019-004085-17
2019-004805-28
2019-002805-23
2019-004991-20
2020-005111-51
2018-002597-41
2019-001453-10
2018-003068-29
2019-000690-22
2019-000691-42
2014-005424-97
2019-003542-32
2019-001878-28
2014-002854-37
2016-004954-13
2018-003144-23
2018-002446-36
2019-000736-25
2020-001995-13
2019-003430-16
2015-005275-24
2014-004132-20
2017-000960-14
2019-003360-45
2020-002011-21
2016-001238-89
2016-001557-41
2017-000328-85
2014-001290-14
2017-001728-23
2017-003846-26
2017-004669-28
2018-003510-41
2017-005074-19
2020-002497-27
2015-003600-23
2017-001117-86
2018-000967-10
2017-004367-12
2015-003731-35
2015-004109-18
2016-001764-11
2014-003986-11
2008-001876-67
2015-002176-25
2019-003247-30
2019-004769-41
2015-005347-14
2016-003849-28
2016-005078-37
2017-005049-67
2018-002654-79
2019-002910-37
2019-002396-34
2020-001890-56
2015-003106-16
2014-004915-35
2019-001960-31
2019-002094-55
2018-001013-32
2018-003041-41
2018-004048-50
2017-004319-37
2018-004712-22
2018-000157-41
2016-002738-55
2016-002732-32
2018-002978-52
2018-003484-56
2019-003105-10
2018-002869-18
2014-004925-42
2015-003291-77
2015-005553-13
2014-004016-11
2018-004231-72
2015-002552-27
2015-005046-55
2017-000391-28
2017-004684-12
2019-004455-36
2014-003997-18
2016-000446-56
2019-001436-54
2019-002450-23
2015-005537-50
2015-005211-32
2016-002160-14
2018-003222-92
2019-001739-29
2016-001163-37
2017-004753-16
2018-004450-24
2014-004021-41
2015-003737-95
2019-003720-20
2018-004401-79
2019-003700-12
2018-003258-25
2019-003150-86
2015-002669-45
2015-005398-18
2020-004826-47
2016-003345-29
2017-004158-40
2019-000581-38
2020-001622-64
2020-001228-32
2019-002562-12
2017-004332-11
2019-001910-40
2014-003190-42
2018-003566-13
2019-002784-10
2020-003972-42
2020-001321-31
2020-001449-38
2015-004543-40
2018-001402-28
2018-002763-26
2018-001153-27
2008-003733-24
2007-003364-21
2007-003370-26
2008-001687-37
2008-001694-15
2008-001705-42
2004-000211-26
2007-004754-82
2006-007018-39
2006-007021-32
2006-007036-95
2006-007053-51
2006-007073-75
2006-007087-28
2006-007091-15
2005-000192-17
2007-001881-33
2007-001890-27
2006-004834-33
2006-004840-21
2006-004849-42
2007-006268-32
2008-002002-19
2007-005023-15
2007-005033-11
2008-000905-12
2008-000928-71
2008-000942-29
2007-000259-33
2007-000271-42
2007-002542-38
2006-005254-68
2006-005275-18
2007-005152-16
2007-005163-94
2007-005164-27
2007-005169-36
2005-002494-75
2007-000971-41
2004-002218-13
2007-004553-29
2008-000144-14
2007-001913-41
2005-003749-15
2005-003750-10
2005-003760-38
2007-005755-42
2007-005777-57
2005-005581-36
2004-002168-59
2007-005468-28
2006-002392-40
2006-002395-18
2004-004214-16
2004-004226-28
2007-007882-19
2005-000395-41
2007-003934-40
2007-003558-27
2006-005649-12
2006-005654-77
2006-005657-30
2006-005681-39
2005-005725-64
2005-005749-20
2006-004187-32
2006-004218-42
2007-003834-40
2007-004513-33
2007-004518-15
2007-002469-11
2007-002470-59
2007-002474-60
2007-005221-29
2007-005232-81
2007-002728-13
2007-002763-27
2007-002774-64
2007-002776-33
2007-000446-12
2006-006730-18
2005-002080-88
2007-002871-15
2007-002872-32
2007-002880-29
2007-002909-49
2006-002056-14
2008-000061-37
2005-002195-15
2006-005819-10
2007-004368-34
2006-005906-30
2006-005920-18
2007-004642-32
2007-003000-35
2007-003005-27
2005-006173-27
2005-006201-12
2007-007697-39
2005-003937-42
2008-002662-56
2008-002667-13
2008-005714-46
2008-005727-28
2008-005744-17
2008-004467-19
2008-004471-22
2008-004484-18
2005-003676-38
2005-003681-42
2005-003697-25
2007-007539-14
2007-007552-33
2007-007553-31
2005-004287-23
2005-004300-36
2007-003635-23
2007-003668-24
2008-002723-85
2007-004674-49
2007-004684-22
2008-004175-22
2008-004178-41
2008-003360-19
2008-003382-22
2007-001950-18
2008-004953-14
2007-005619-24
2007-002586-12
2008-001499-55
2007-001051-19
2007-001080-29
2007-001088-32
2007-001097-90
2008-001038-28
2007-001742-41
2007-001776-36
2008-001806-17
2008-001827-76
2008-003875-35
2008-003908-61
2006-005531-17
2006-005550-72
2006-005570-42
2008-000504-92
2007-007265-20
2007-003670-25
2008-000757-35
2007-003945-33
2008-001242-10
2008-001250-40
2007-006652-19
2008-002418-23
2008-002426-10
2007-000911-27
2007-000959-33
2006-006037-41
2006-006052-35
2006-006068-44
2006-001721-26
2006-001725-25
2006-005159-14
2006-005163-26
2008-008124-33
2008-008144-24
2006-006863-22
2006-006889-42
2008-003258-14
2007-002149-20
2005-003281-41
2006-003563-31
2006-000714-20
2007-005385-12
2007-005405-21
2007-003702-95
2007-003707-12
2007-000783-25
2007-001375-11
2007-001378-97
2006-006146-34
2006-006149-15
2007-006184-70
2007-006198-98
2006-006452-35
2006-006458-91
2006-006460-32
2006-006465-16
2006-006478-79
2006-006488-22
2006-006491-38
2006-006494-24
2006-001358-29
2006-001392-37
2005-003884-22
2005-003888-23
2006-002516-10
2006-002523-16
2006-006358-86
2008-000224-27
2008-000225-19
2008-000230-53
2005-006105-40
2007-007085-38
2008-004002-14
2008-004007-64
2008-004009-32
2008-004011-35
2006-003817-42
2007-000565-37
2007-007161-20
2004-005122-45
2007-001694-28
2008-002123-93
2006-001914-34
2006-001936-30
2006-005742-37
2006-005772-41
2006-005774-50
2007-005537-11
2007-005953-49
2007-005977-67
2007-006084-73
2008-002210-22
2007-002009-31
2008-007208-28
2007-004970-24
2007-004980-23
2007-004985-41
2007-004994-25
2008-002335-32
2008-002343-16
2007-000517-10
2007-000526-48
2007-001465-14
2007-000727-17
2007-001187-78
2007-001206-24
2007-002109-32
2007-002120-14
2008-001160-36
2008-006405-17
2006-004526-90
2006-000569-13
2006-000571-15
2006-001984-53
2007-001816-22
2006-000428-15
2006-002791-18
2006-002793-21
2008-002278-37
2008-002284-13
2008-007704-28
2008-007725-39
2008-007769-21
2008-007785-39
2007-005941-39
2007-006785-15
2009-011723-31
2008-005539-14
2006-003116-22
2008-003932-40
2008-003936-38
2008-003952-31
2008-000549-73
2008-000558-11
2008-000565-39
2008-000566-23
2008-000570-21
2007-003856-12
2007-003868-22
2007-003891-20
2007-003894-18
2006-005509-79
2007-000899-17
2006-006855-10
2008-002838-30
2009-010900-27
2008-008794-55
2008-008854-22
2009-012709-20
2009-012714-49
2008-003625-16
2008-003648-12
2006-006902-27
2007-003529-26
2007-003545-32
2009-010190-20
2009-010191-19
2008-004827-44
2009-010609-35
2009-010611-33
2009-013128-22
2008-006256-22
2008-006287-11
2008-001603-30
2007-005242-21
2008-003774-17
2008-003780-38
2008-003534-25
2009-010756-10
2009-010763-17
2006-004746-16
2006-005428-18
2006-005437-38
2006-005445-11
2006-005449-12
2005-004798-60
2007-004721-23
2007-004726-24
2009-009696-34
2008-000967-40
2006-005179-17
2006-005183-91
2007-007783-14
2006-002483-26
2006-002488-20
2008-005863-32
2008-005872-29
2008-006763-36
2009-011115-20
2008-005985-30
2008-006544-20
2008-006709-18
2008-006710-23
2008-001079-31
2008-001940-38
2008-001998-15
2008-005109-20
2008-005110-41
2008-005113-21
2008-005125-11
2006-003055-20
2006-003065-14
2006-003067-31
2006-003076-35
2006-003336-30
2007-005986-36
2006-004041-42
2006-001796-37
2006-001798-95
2006-001806-94
2006-001810-33
2008-004877-17
2008-004878-41
2007-002652-42
2008-000088-40
2005-002829-31
2005-002842-20
2007-004762-40
2007-004791-39
2008-000213-30
2008-000217-30
2008-008606-52
2008-008354-23
2004-000507-17
2004-000511-25
2004-000020-32
2010-021009-19
2007-000008-34
2007-000030-39
2004-001396-19
2004-002306-29
2004-002311-91
2004-000411-25
2004-000336-81
2004-000350-24
2004-001107-36
2004-001119-69
2004-001845-13
2004-000772-14
2004-000806-39
2004-000808-40
2004-000817-20
2004-000903-17
2004-000909-22
2004-000913-21
2004-000919-26
2004-000933-12
2004-000644-25
2004-000647-24
2004-002071-16
2004-002077-23
2004-002122-22
2004-004124-12
2004-004130-14
2004-002501-72
2004-004404-21
2004-001605-10
2004-001637-41
2004-003793-29
2004-005015-29
2004-005027-18
2004-002971-18
2004-001033-41
2004-001036-23
2004-001054-84
2004-003945-41
2004-003972-12
2004-002648-88
2004-000566-12
2004-000592-33
2004-000593-32
2005-001411-22
2005-001412-50
2004-000830-35
2004-000849-38
2005-000012-27
2005-000013-36
2004-004282-15
2004-001485-41
2004-000687-27
2004-000701-21
2004-000703-18
2004-000712-42
2004-001701-97
2004-001748-66
2004-001749-13
2004-001750-81
2004-001177-25
2004-000353-38
2004-004863-32
2004-004865-14
2004-004874-96
2004-004904-19
2004-001299-38
2004-001301-10
2004-004015-38
2004-004028-11
2004-004051-19
2004-001999-40
2004-002013-36
2004-003836-77
2004-001907-36
2004-001929-20
2004-001941-14
2005-000223-42
2005-000244-90
2005-003717-33
2005-001009-25
2005-001016-51
2005-001026-89
2004-002565-20
2004-004527-35
2004-004528-11
2004-004546-41
2004-004557-25
2004-003516-35
2004-003734-34
2005-001907-21
2005-001928-37
2005-001942-18
2005-000700-14
2005-000701-61
2004-002130-18
2004-002914-12
2004-004728-11
2004-004741-17
2004-004761-15
2004-004771-11
2005-001202-60
2005-001213-18
2005-001214-40
2005-001222-83
2005-000101-54
2005-000115-10
2005-000120-17
2005-000129-47
2005-000137-37
2005-000140-85
2005-000897-38
2005-000901-77
2005-000917-37
2005-000298-23
2004-002272-41
2005-001602-76
2005-001721-29
2005-001729-26
2005-001746-17
2004-004958-63
2004-004962-33
2006-000006-23
2006-000047-26
2004-001061-17
2004-001549-13
2004-001563-21
2004-005060-24
2004-005074-24
2004-005079-40
2005-002463-88
2004-002538-20
2004-002539-25
2005-001135-30
2005-000487-11
2005-000499-41
2005-003391-37
2004-001666-40
2004-001672-39
2004-001692-19
2005-000808-14
2005-002041-40
2005-001511-22
2005-001522-88
2005-002997-31
2005-003002-28
2005-003008-12
2005-003991-39
2005-003999-38
2004-000609-23
2004-000612-54
2004-000623-16
2004-002724-17
2005-000928-17
2005-000934-19
2005-000944-98
2004-002612-28
2004-002627-40
2004-002478-47
2005-000615-99
2005-000635-15
2005-000660-74
2005-003187-32
2005-002306-39
2005-004419-31
2005-004905-27
2004-004082-15
2005-003293-25
2005-003351-12
2005-002901-22
2006-002702-63
2005-004714-32
2006-002464-26
2004-003986-34
2004-003990-10
2004-004007-37
2006-006404-11
2006-006413-33
2006-006424-18
2006-006427-39
2005-004838-40
2005-004845-32
2005-005913-40
2005-005914-18
2005-005928-13
2005-005957-23
2005-005482-10
2005-001362-14
2005-001384-60
2004-002549-11
2006-000980-26
2006-000985-34
2006-000987-10
2006-001001-28
2006-001002-83
2006-003346-42
2006-003361-14
2005-000443-28
2006-005215-98
2006-005227-42
2006-005239-32
2005-000597-53
2006-005087-10
2006-000106-24
2006-000120-14
2005-002396-33
2006-005305-58
2006-006085-42
2004-001404-12
2004-001449-13
2006-005956-34
2006-003006-26
2006-003012-21
2005-003357-27
2005-003387-28
2004-004327-35
2005-003140-56
2005-003146-33
2007-001315-31
2006-006804-12
2004-000558-22
2004-001883-39
2005-000677-21
2005-000691-41
2004-005238-37
2004-005271-42
2004-003753-56
2004-003755-39
2006-004018-42
2005-004138-42
2005-004145-34
2005-004163-39
2005-003771-20
2005-003795-37
2006-001793-24
2006-002221-23
2006-002241-37
2005-001179-36
2005-001185-14
2005-001193-28
2004-000120-32
2005-003074-20
2006-003425-81
2006-003444-30
2006-003476-35
2006-003275-12
2005-000360-45
2005-000366-39
2005-000371-18
2004-002761-21
2004-002762-38
2006-001307-11
2006-001337-17
2005-001768-30
2004-000955-40
2004-000971-33
2006-004514-40
2005-004767-34
2005-004768-22
2006-002076-18
2005-000722-24
2005-003138-16
2006-001072-21
2006-001080-38
2006-001084-27
2006-001085-17
2006-000701-35
2006-000703-42
2005-004316-73
2006-004457-20
2004-000723-15
2004-000725-30
2004-005043-97
2004-005188-12
2004-001994-24
2006-000910-19
2006-000924-15
2005-005670-71
2005-005708-17
2005-002090-76
2005-002101-23
2005-002112-17
2005-002128-32
2005-004475-37
2005-004476-20
2005-004479-38
2005-004482-41
2005-000541-11
2004-002951-16
2006-005404-13
2005-002446-19
2006-000168-10
2006-003523-36
2005-003846-33
2005-004493-25
2005-004513-15
2006-000389-35
2006-000405-27
2005-001554-24
2005-001576-13
2006-004727-10
2006-004733-15
2005-005321-63
2005-005343-26
2005-005357-21
2006-000604-16
2006-000610-20
2006-000613-38
2007-005312-62
2006-000789-35
2006-002412-10
2005-004662-16
2005-004664-23
2005-004675-37
2006-000503-41
2005-005792-15
2006-004396-35
2006-004397-27
2006-004407-19
2006-004419-24
2004-001218-15
2004-001220-20
2007-002810-20
2007-002817-37
2006-002667-33
2006-002677-41
2005-005055-18
2005-005064-80
2005-005966-35
2006-000821-74
2005-002206-37
2005-002218-39
2005-002220-34
2005-002233-12
2006-004950-25
2005-002961-35
2005-002987-27
2005-003230-18
2005-005862-36
2005-005871-14
2005-005883-10
2007-000590-37
2006-000864-94
2006-000869-11
2006-000871-13
2006-000873-32
2006-006513-33
2006-000537-35
2006-001891-19
2006-001896-39
2004-002033-39
2004-002053-31
2004-002065-20
2005-005449-20
2006-002632-21
2008-000417-30
2008-000422-39
2008-000441-58
2008-000444-13
2006-002494-48
2006-002499-16
2006-006941-15
2006-006947-30
2006-006949-13
2006-006957-29
2006-001251-35
2006-001265-41
2005-006014-18
2005-006037-33
2005-006052-37
2006-004611-21
2006-000182-10
2006-000224-13
2006-004856-19
2006-004858-25
2005-004024-39
2005-004030-40
2005-004032-48
2007-000298-49
2006-001763-36
2006-001767-31
2006-001772-20
2006-001783-23
2006-004478-29
2004-004467-29
2006-004237-15
2006-004245-42
2006-004247-29
2006-004260-31
2004-004799-35
2004-004819-29
2004-004825-87
2004-004852-38
2007-000097-23
2007-000120-40
2005-002888-88
2006-003483-59
2006-003495-35
2006-003501-71
2006-003502-26
2006-003512-22
2005-004270-25
2007-001526-27
2004-002362-37
2004-002370-39
2004-004388-31
2004-004394-28
2006-001404-37
2005-005406-24
2005-005428-15
2006-005713-35
2006-005727-41
2006-002168-24
2006-002187-25
2006-002192-40
2006-003132-29
2005-003570-22
2006-002330-38
2006-002335-24
2006-002342-11
2006-002351-33
2006-002901-30
2006-002902-74
2006-006599-39
2006-006616-30
2006-001449-33
2006-003216-22
2006-003231-71
2006-000744-17
2006-000753-22
2006-001164-24
2006-001195-21
2005-004607-11
2006-005851-14
2006-005890-24
2005-002004-42
2005-000085-39
2005-000086-19
2004-003236-59
2004-002856-32
2004-004131-57
2004-004150-51
2004-004180-30
2005-005138-11
2005-005149-20
2005-005766-36
2005-005770-72
2006-004072-12
2004-001270-77
2006-001218-34
2006-001219-31
2006-001230-41
2006-005451-15
2006-005461-19
2006-005470-41
2005-004976-18
2005-004977-12
2006-005630-21
2006-005635-25
2006-003718-17
2005-005624-13
2005-005631-97
2005-005650-41
2005-005660-86
2005-005666-36
2007-001720-13
2005-000823-40
2005-000839-17
2005-000859-15
2007-001039-72
2005-003422-26
2005-003436-21
2006-002766-20
2006-002777-42
2006-002036-25
2005-002239-29
2006-002295-18
2004-004908-21
2006-002977-33
2005-002754-22
2005-002757-45
2005-002779-34
2005-002789-12
2005-001688-74
2005-001698-89
2005-001709-24
2005-001714-41
2006-001488-51
2006-003844-41
2005-006157-24
2005-006162-33
2008-000586-26
2007-005881-11
2007-005899-13
2006-006275-21
2006-006297-23
2006-000060-82
2006-005071-17
2007-003239-21
2007-003240-30
2007-003253-88
2007-002198-30
2007-002243-25
2007-002254-31
2006-003881-32
2006-003896-11
2007-005091-13
2007-005092-33
2006-006541-14
2006-006557-28
2006-006566-42
2006-003983-73
2006-003998-27
2007-007799-40
2007-004917-33
2007-002625-77
2004-004602-25
2008-001319-39
2008-001323-64
2008-000701-11
2008-000718-63
2005-004933-16
2005-004941-33
2006-003651-20
2006-003656-38
2008-006831-10
2008-004540-36
2008-004548-35
2008-004556-71
2004-002980-26
2009-012010-52
2008-004229-40
2008-002705-38
2009-010417-73
2008-000869-38
2008-000879-26
2008-000889-22
2008-000893-19
2008-000654-12
2006-006526-26
2007-002467-27
2007-004890-24
2008-004676-44
2006-006157-27
2007-005717-19
2009-011004-33
2009-011008-43
2009-011013-24
2009-011017-24
2009-011036-36
2008-007644-34
2009-013054-33
2009-013062-11
2007-006249-42
2006-001503-10
2006-001504-37
2006-001509-26
2006-001510-32
2006-001515-29
2009-015118-23
2009-015136-14
2009-015158-39
2009-011212-37
2009-011220-62
2009-011296-80
2009-011418-68
2009-011448-20
2008-005904-13
2008-005471-10
2008-002769-30
2009-017869-27
2010-019218-26
2007-002995-33
2007-005791-14
2009-011162-29
2006-006307-37
2007-000183-24
2007-000190-28
2009-013462-25
2009-013498-17
2009-017765-31
2009-014256-30
2008-000634-53
2008-006968-11
2008-006989-28
2008-007015-32
2008-007016-15
2009-014895-23
2009-014908-57
2009-014909-14
2010-019635-36
2010-018414-69
2010-018418-53
2009-010703-80
2009-010713-69
2007-005486-34
2007-005495-13
2007-005508-42
2007-005513-18
2010-018982-43
2010-019017-25
2007-004413-33
2007-004427-38
2009-017636-41
2009-017647-34
2009-017672-24
2009-015978-35
2009-015642-35
2009-015647-16
2009-015659-26
2009-015703-13
2009-013667-19
2009-013679-23
2009-013681-92
2009-013686-26
2007-001645-17
2007-001668-62
2009-012082-54
2008-004721-41
2008-004723-37
2008-004748-36
2006-001676-21
2006-001681-16
2009-009431-30
2009-009438-34
2009-009475-35
2008-005782-59
2008-005789-30
2008-005802-37
2008-005810-39
2008-005082-64
2007-004333-42
2007-004349-13
2007-004359-12
2007-001221-10
2007-001262-32
2008-006045-10
2007-004823-39
2008-008262-12
2008-008291-14
2007-003730-42
2007-003745-32
2010-018700-90
2010-018751-10
2010-018752-27
2010-018754-13
2007-001733-34
2009-013395-48
2009-016914-25
2009-016945-24
2009-010832-17
2007-000624-40
2008-006182-88
2009-017418-56
2009-017437-22
2008-004926-18
2008-004934-26
2008-004943-12
2008-004945-27
2008-001509-40
2009-009889-13
2009-009894-88
2009-009919-21
2009-009921-28
2008-007152-94
2009-014768-21
2009-014827-21
2006-002457-69
2009-018228-14
2009-018246-38
2009-016442-74
2009-016449-24
2008-007996-26
2009-016094-16
2009-016119-38
2009-015564-34
2009-015402-19
2009-015415-41
2008-001122-13
2008-001125-34
2008-001128-30
2008-001158-42
2008-005619-16
2008-005638-56
2009-012983-14
2009-014448-13
2009-012499-28
2009-014313-27
2008-005325-10
2008-001367-11
2006-002565-39
2009-015589-74
2006-006436-22
2006-006439-39
2006-006441-14
2006-006444-63
2008-002628-27
2008-002655-24
2007-007580-24
2007-007591-42
2007-007593-31
2007-007604-15
2007-007623-40
2008-001201-42
2008-001226-14
2008-001236-13
2009-014286-20
2008-007507-83
2008-007520-26
2009-011585-28
2009-011589-27
2009-013029-41
2010-023008-29
2010-022416-40
2010-024566-22
2009-014501-13
2009-014516-35
2009-014527-23
2009-014543-36
2009-014552-30
2010-018456-27
2010-018466-22
2005-005838-12
2009-017147-33
2009-017151-97
2009-017160-17
2009-017168-17
2010-021477-36
2008-002325-37
2007-002933-36
2007-001346-41
2008-003824-51
2008-003854-13
2007-006686-32
2008-004628-21
2008-004669-24
2009-009498-87
2009-013957-13
2009-014042-28
2009-014096-46
2007-000683-24
2007-000702-71
2007-000703-15
2009-015242-30
2009-015247-16
2008-000727-26
2009-009867-70
2009-009871-36
2009-011450-18
2007-005079-32
2009-017269-49
2009-017279-77
2010-018531-17
2010-018534-44
2010-020081-22
2008-000987-18
2009-017798-39
2009-017801-12
2009-017802-35
2009-017837-23
2009-017843-32
2009-017852-28
2010-022890-33
2010-022894-32
2010-022912-37
2008-006012-38
2008-006014-20
2008-006021-14
2007-007652-34
2007-007657-31
2009-012430-70
2009-011097-15
2006-006392-21
2009-011637-27
2009-011638-90
2009-011676-30
2009-011682-91
2010-020660-37
2010-020678-41
2010-020688-18
2007-000222-51
2007-000224-41
2009-011793-14
2009-011795-29
2009-011817-26
2009-012570-13
2010-021755-34
2010-021782-70
2010-021783-15
2010-021788-33
2010-019521-34
2010-022648-19
2009-018006-21
2008-004387-39
2009-014401-13
2008-005244-16
2009-010266-28
2009-010276-16
2009-010295-23
2009-010319-34
2008-008378-29
2009-012034-70
2010-019755-21
2007-007397-28
2007-007476-42
2007-007481-38
2007-007489-39
2007-003037-17
2007-003054-28
2008-004098-17
2008-004102-14
2009-012782-63
2009-012784-34
2010-022329-13
2010-022332-37
2010-022334-92
2007-004473-26
2005-001481-14
2009-014670-17
2010-021263-33
2010-021265-80
2010-021271-83
2008-007799-13
2010-018650-12
2010-020328-23
2010-020329-42
2010-020332-19
2009-015909-39
2009-015916-16
2008-008599-15
2009-016268-35
2009-017347-33
2006-002830-38
2010-019856-30
2009-015527-82
2008-003967-37
2008-003972-23
2008-003984-38
2008-003991-23
2007-004165-17
2007-004530-16
2010-019157-17
2010-020746-98
2010-020747-13
2009-012121-11
2010-023348-33
2009-009035-30
2009-009155-37
2009-009178-28
2009-010722-19
2009-010737-47
2004-000440-24
2004-000452-16
2010-022468-11
2010-021355-85
2007-000320-40
2011-000362-35
2011-000366-35
2010-022718-17
2011-002307-14
2010-020892-22
2010-021662-30
2010-024359-99
2010-023057-11
2009-015162-57
2009-016528-30
2010-022168-11
2010-022170-14
2010-022172-30
2010-022184-35
2010-021518-45
2010-020428-23
2010-021424-94
2010-021447-41
2010-021449-28
2009-016959-21
2009-016971-31
2009-016139-36
2009-016142-44
2009-016151-21
2009-016154-40
2010-021091-28
2010-021118-47
2010-022370-14
2010-019587-36
2010-019588-12
2011-000830-12
2011-000834-12
2010-019346-11
2008-007178-39
2009-012393-12
2009-012395-27
2009-012417-22
2010-019935-37
2008-007405-37
2008-007407-86
2008-005771-10
2009-016065-29
2009-016077-14
2008-002106-19
2008-002115-41
2008-002119-42
2008-001260-36
2008-001264-37
2008-001265-28
2008-001281-86
2008-001283-37
2005-001069-32
2008-007968-42
2009-016790-15
2009-016797-32
2009-016811-39
2007-004579-21
2007-004586-17
2009-017596-26
2008-001611-38
2010-019252-41
2008-005438-57
2007-001844-34
2008-005965-69
2006-000359-16
2006-000368-10
2008-003325-17
2009-012945-49
2004-001361-18
2005-000965-21
2005-000988-26
2009-011175-70
2009-011207-23
2007-004127-38
2007-004137-42
2009-014362-25
2009-014378-16
2007-004074-10
2009-012850-19
2009-018056-42
2009-018067-27
2008-001910-25
2009-014293-17
2008-002169-30
2008-003485-25
2010-018435-18
2008-006292-77
2008-006311-21
2010-020341-27
2010-018594-37
2010-023935-41
2010-023938-23
2010-023953-12
2007-006299-13
2010-024479-20
2009-015090-12
2009-015103-58
2009-015106-19
2011-002034-38
2011-002057-65
2011-003803-39
[truncated: 41,388 more rows]

## Sheet: 44
Trial_ID	EudraCT_number	downloaded_time	URL
10	2018-003088-79	##------ Thu Apr 13 11:44:23 2023 ------##	https://www.clinicaltrialsregister.eu/ctr-search/trial/2018-003088-79/NL
18596	2006-005253-30	##------ Fri Apr 14 22:10:35 2023 ------##	https://www.clinicaltrialsregister.eu/ctr-search/trial/2006-005253-30/GB
48039	2016-002345-39	##------ Sat Apr 15 14:31:02 2023 ------##	https://www.clinicaltrialsregister.eu/ctr-search/trial/2016-002345-39/3rd
48040	2013-005415-26	##------ Sat Apr 15 14:31:04 2023 ------##	https://www.clinicaltrialsregister.eu/ctr-search/trial/2013-005415-26/3rd
48348	2018-003706-88	##------ Sat Apr 15 14:41:22 2023 ------##	https://www.clinicaltrialsregister.eu/ctr-search/trial/2018-003706-88/3rd
48368	2018-001151-12	##------ Sat Apr 15 14:42:08 2023 ------##	https://www.clinicaltrialsregister.eu/ctr-search/trial/2018-001151-12/3rd
48938	2013-001402-28	##------ Sat Apr 15 15:01:48 2023 ------##	https://www.clinicaltrialsregister.eu/ctr-search/trial/2013-001402-28/3rd
48976	2021-000189-13	##------ Sat Apr 15 15:03:03 2023 ------##	https://www.clinicaltrialsregister.eu/ctr-search/trial/2021-000189-13/3rd
52778	2005-005368-10	##------ Sat Apr 15 17:14:36 2023 ------##	https://www.clinicaltrialsregister.eu/ctr-search/trial/2005-005368-10/GB
60233	2021-002155-11	##------ Mon Apr 17 11:31:00 2023 ------##	https://www.clinicaltrialsregister.eu/ctr-search/trial/2021-002155-11/3rd
60588	2012-001446-18	##------ Mon Apr 17 11:43:38 2023 ------##	https://www.clinicaltrialsregister.eu/ctr-search/trial/2012-001446-18/3rd
60978	2016-004820-41	##------ Mon Apr 17 11:57:14 2023 ------##	https://www.clinicaltrialsregister.eu/ctr-search/trial/2016-004820-41/3rd
73071	2014-000328-47	##------ Mon Apr 17 18:56:29 2023 ------##	https://www.clinicaltrialsregister.eu/ctr-search/trial/2014-000328-47/3rd
74698	2021-001331-10	##------ Mon Apr 17 19:52:55 2023 ------##	https://www.clinicaltrialsregister.eu/ctr-search/trial/2021-001331-10/3rd
79525	2009-011617-25	##------ Tue Apr 18 11:56:20 2023 ------##	https://www.clinicaltrialsregister.eu/ctr-search/trial/2009-011617-25/3rd
80484	2018-003787-31	##------ Tue Apr 18 12:30:38 2023 ------##	https://www.clinicaltrialsregister.eu/ctr-search/trial/2018-003787-31/3rd
81785	2017-003053-42	##------ Tue Apr 18 13:16:54 2023 ------##	https://www.clinicaltrialsregister.eu/ctr-search/trial/2017-003053-42/3rd
82146	2016-004153-32	##------ Tue Apr 18 13:29:19 2023 ------##	https://www.clinicaltrialsregister.eu/ctr-search/trial/2016-004153-32/3rd
83636	2020-002769-33	##------ Tue Apr 18 14:20:22 2023 ------##	https://www.clinicaltrialsregister.eu/ctr-search/trial/2020-002769-33/3rd
90010	2020-000722-26	##------ Tue Apr 18 17:58:30 2023 ------##	https://www.clinicaltrialsregister.eu/ctr-search/trial/2020-000722-26/BE
90215	2020-002584-63	##------ Tue Apr 18 18:05:41 2023 ------##	https://www.clinicaltrialsregister.eu/ctr-search/trial/2020-002584-63/3rd
90645	2020-002023-11	##------ Tue Apr 18 18:20:46 2023 ------##	https://www.clinicaltrialsregister.eu/ctr-search/trial/2020-002023-11/3rd
91973	2018-001926-25	##------ Tue Apr 18 19:06:25 2023 ------##	https://www.clinicaltrialsregister.eu/ctr-search/trial/2018-001926-25/3rd
92741	2018-001423-40	##------ Tue Apr 18 19:33:35 2023 ------##	https://www.clinicaltrialsregister.eu/ctr-search/trial/2018-001423-40/3rd
92820	2016-003642-93	##------ Tue Apr 18 19:36:21 2023 ------##	https://www.clinicaltrialsregister.eu/ctr-search/trial/2016-003642-93/3rd
93832	2021-000567-77	##------ Tue Apr 18 20:12:10 2023 ------##	https://www.clinicaltrialsregister.eu/ctr-search/trial/2021-000567-77/3rd
94007	2021-000436-62	##------ Tue Apr 18 20:18:09 2023 ------##	https://www.clinicaltrialsregister.eu/ctr-search/trial/2021-000436-62/3rd
94514	2017-001518-27	##------ Wed Apr 19 09:37:06 2023 ------##	https://www.clinicaltrialsregister.eu/ctr-search/trial/2017-001518-27/3rd
94799	2011-000374-60	##------ Wed Apr 19 09:47:45 2023 ------##	https://www.clinicaltrialsregister.eu/ctr-search/trial/2011-000374-60/3rd
97790	2020-005720-11	##------ Wed Apr 19 11:33:31 2023 ------##	https://www.clinicaltrialsregister.eu/ctr-search/trial/2020-005720-11/3rd
98734	2014-002351-26	##------ Wed Apr 19 12:08:23 2023 ------##	https://www.clinicaltrialsregister.eu/ctr-search/trial/2014-002351-26/3rd
99904	2019-004008-36	##------ Wed Apr 19 12:51:35 2023 ------##	https://www.clinicaltrialsregister.eu/ctr-search/trial/2019-004008-36/3rd
99925	2012-005012-26	##------ Wed Apr 19 12:52:20 2023 ------##	https://www.clinicaltrialsregister.eu/ctr-search/trial/2012-005012-26/3rd
100796	2017-000070-11	##------ Wed Apr 19 13:24:07 2023 ------##	https://www.clinicaltrialsregister.eu/ctr-search/trial/2017-000070-11/3rd
103324	2020-005438-14	##------ Wed Apr 19 14:55:51 2023 ------##	https://www.clinicaltrialsregister.eu/ctr-search/trial/2020-005438-14/3rd
104024	2008-001696-30	##------ Wed Apr 19 15:22:16 2023 ------##	https://www.clinicaltrialsregister.eu/ctr-search/trial/2008-001696-30/3rd
104800	2021-000994-96	##------ Wed Apr 19 15:50:53 2023 ------##	https://www.clinicaltrialsregister.eu/ctr-search/trial/2021-000994-96/3rd
105322	2016-002898-35	##------ Wed Apr 19 16:10:10 2023 ------##	https://www.clinicaltrialsregister.eu/ctr-search/trial/2016-002898-35/3rd
107098	2020-004301-31	##------ Wed Apr 19 17:16:18 2023 ------##	https://www.clinicaltrialsregister.eu/ctr-search/trial/2020-004301-31/3rd
108533	2020-004300-34	##------ Wed Apr 19 18:09:12 2023 ------##	https://www.clinicaltrialsregister.eu/ctr-search/trial/2020-004300-34/3rd
109266	2021-002480-22	##------ Wed Apr 19 18:35:00 2023 ------##	https://www.clinicaltrialsregister.eu/ctr-search/trial/2021-002480-22/3rd
109281	2021-002481-40	##------ Wed Apr 19 18:35:30 2023 ------##	https://www.clinicaltrialsregister.eu/ctr-search/trial/2021-002481-40/3rd
111171	2021-003903-16	##------ Wed Apr 19 19:46:02 2023 ------##	https://www.clinicaltrialsregister.eu/ctr-search/trial/2021-003903-16/PL
111201	2020-004431-24	##------ Wed Apr 19 19:47:09 2023 ------##	https://www.clinicaltrialsregister.eu/ctr-search/trial/2020-004431-24/3rd

## Sheet: 1,13,993
Trial_ID	EduraCT_number	downloaded_time	URL
1	2016-000869-23	##------ Thu Apr 13 11:42:36 2023 ------##	https://www.clinicaltrialsregister.eu/ctr-search/trial/2016-000869-23/GB
2	2019-000702-30	##------ Thu Apr 13 11:44:08 2023 ------##	https://www.clinicaltrialsregister.eu/ctr-search/trial/2019-000702-30/DK
3	2017-004506-18	##------ Thu Apr 13 11:44:11 2023 ------##	https://www.clinicaltrialsregister.eu/ctr-search/trial/2017-004506-18/NO
4	2019-003461-17	##------ Thu Apr 13 11:44:12 2023 ------##	https://www.clinicaltrialsregister.eu/ctr-search/trial/2019-003461-17/NL
5	2018-004081-34	##------ Thu Apr 13 11:44:14 2023 ------##	https://www.clinicaltrialsregister.eu/ctr-search/trial/2018-004081-34/NL
6	2018-004148-53	##------ Thu Apr 13 11:44:16 2023 ------##	https://www.clinicaltrialsregister.eu/ctr-search/trial/2018-004148-53/NL
7	2017-003958-16	##------ Thu Apr 13 11:44:18 2023 ------##	https://www.clinicaltrialsregister.eu/ctr-search/trial/2017-003958-16/NL
8	2018-002564-10	##------ Thu Apr 13 11:44:20 2023 ------##	https://www.clinicaltrialsregister.eu/ctr-search/trial/2018-002564-10/NL
9	2018-003476-12	##------ Thu Apr 13 11:44:22 2023 ------##	https://www.clinicaltrialsregister.eu/ctr-search/trial/2018-003476-12/NL
11	2016-004963-38	##------ Thu Apr 13 11:44:25 2023 ------##	https://www.clinicaltrialsregister.eu/ctr-search/trial/2016-004963-38/NL
12	2015-003650-40	##------ Thu Apr 13 11:44:27 2023 ------##	https://www.clinicaltrialsregister.eu/ctr-search/trial/2015-003650-40/NL
13	2015-004398-33	##------ Thu Apr 13 11:44:31 2023 ------##	https://www.clinicaltrialsregister.eu/ctr-search/trial/2015-004398-33/NL
14	2019-002078-30	##------ Thu Apr 13 11:44:34 2023 ------##	https://www.clinicaltrialsregister.eu/ctr-search/trial/2019-002078-30/NL
15	2008-006649-18	##------ Thu Apr 13 11:44:36 2023 ------##	https://www.clinicaltrialsregister.eu/ctr-search/trial/2008-006649-18/GB
16	2008-004874-42	##------ Thu Apr 13 11:44:40 2023 ------##	https://www.clinicaltrialsregister.eu/ctr-search/trial/2008-004874-42/DE
17	2008-002768-32	##------ Thu Apr 13 11:44:44 2023 ------##	https://www.clinicaltrialsregister.eu/ctr-search/trial/2008-002768-32/DE
18	2010-022400-53	##------ Thu Apr 13 11:44:46 2023 ------##	https://www.clinicaltrialsregister.eu/ctr-search/trial/2010-022400-53/DK
19	2008-003174-18	##------ Thu Apr 13 11:44:48 2023 ------##	https://www.clinicaltrialsregister.eu/ctr-search/trial/2008-003174-18/DE
20	2006-001095-21	##------ Thu Apr 13 11:44:49 2023 ------##	https://www.clinicaltrialsregister.eu/ctr-search/trial/2006-001095-21/3rd
21	2006-000653-22	##------ Thu Apr 13 11:44:51 2023 ------##	https://www.clinicaltrialsregister.eu/ctr-search/trial/2006-000653-22/GB
22	2008-000581-23	##------ Thu Apr 13 11:44:53 2023 ------##	https://www.clinicaltrialsregister.eu/ctr-search/trial/2008-000581-23/DK
23	2007-001058-16	##------ Thu Apr 13 11:44:55 2023 ------##	https://www.clinicaltrialsregister.eu/ctr-search/trial/2007-001058-16/FR
24	2008-007225-39	##------ Thu Apr 13 11:44:57 2023 ------##	https://www.clinicaltrialsregister.eu/ctr-search/trial/2008-007225-39/BE
25	2009-010093-38	##------ Thu Apr 13 11:45:00 2023 ------##	https://www.clinicaltrialsregister.eu/ctr-search/trial/2009-010093-38/DE
26	2009-017346-32	##------ Thu Apr 13 11:45:02 2023 ------##	https://www.clinicaltrialsregister.eu/ctr-search/trial/2009-017346-32/IT
27	2010-023062-40	##------ Thu Apr 13 11:45:04 2023 ------##	https://www.clinicaltrialsregister.eu/ctr-search/trial/2010-023062-40/GB
28	2009-016877-14	##------ Thu Apr 13 11:45:06 2023 ------##	https://www.clinicaltrialsregister.eu/ctr-search/trial/2009-016877-14/DK
29	2011-002044-28	##------ Thu Apr 13 11:45:08 2023 ------##	https://www.clinicaltrialsregister.eu/ctr-search/trial/2011-002044-28/DE
30	2011-002044-28	##------ Thu Apr 13 11:45:09 2023 ------##	https://www.clinicaltrialsregister.eu/ctr-search/trial/2011-002044-28/DK
31	2013-001048-73	##------ Thu Apr 13 11:45:11 2023 ------##	https://www.clinicaltrialsregister.eu/ctr-search/trial/2013-001048-73/CZ
32	2012-001650-26	##------ Thu Apr 13 11:45:13 2023 ------##	https://www.clinicaltrialsregister.eu/ctr-search/trial/2012-001650-26/DE
33	2012-000447-27	##------ Thu Apr 13 11:45:15 2023 ------##	https://www.clinicaltrialsregister.eu/ctr-search/trial/2012-000447-27/DE
34	2012-000449-11	##------ Thu Apr 13 11:45:17 2023 ------##	https://www.clinicaltrialsregister.eu/ctr-search/trial/2012-000449-11/FI
35	2011-005840-87	##------ Thu Apr 13 11:45:19 2023 ------##	https://www.clinicaltrialsregister.eu/ctr-search/trial/2011-005840-87/DE
36	2011-005066-38	##------ Thu Apr 13 11:45:22 2023 ------##	https://www.clinicaltrialsregister.eu/ctr-search/trial/2011-005066-38/GB
37	2011-005082-21	##------ Thu Apr 13 11:45:24 2023 ------##	https://www.clinicaltrialsregister.eu/ctr-search/trial/2011-005082-21/DE
38	2012-004439-22	##------ Thu Apr 13 11:45:27 2023 ------##	https://www.clinicaltrialsregister.eu/ctr-search/trial/2012-004439-22/GB
39	2012-004439-22	##------ Thu Apr 13 11:45:30 2023 ------##	https://www.clinicaltrialsregister.eu/ctr-search/trial/2012-004439-22/BE
40	2012-004439-22	##------ Thu Apr 13 11:45:33 2023 ------##	https://www.clinicaltrialsregister.eu/ctr-search/trial/2012-004439-22/CZ
41	2012-004439-22	##------ Thu Apr 13 11:45:36 2023 ------##	https://www.clinicaltrialsregister.eu/ctr-search/trial/2012-004439-22/DE
42	2012-004439-22	##------ Thu Apr 13 11:45:39 2023 ------##	https://www.clinicaltrialsregister.eu/ctr-search/trial/2012-004439-22/PL
43	2012-002786-35	##------ Thu Apr 13 11:45:41 2023 ------##	https://www.clinicaltrialsregister.eu/ctr-search/trial/2012-002786-35/GB
44	2012-005629-65	##------ Thu Apr 13 11:45:44 2023 ------##	https://www.clinicaltrialsregister.eu/ctr-search/trial/2012-005629-65/GB
45	2012-000550-60	##------ Thu Apr 13 11:45:46 2023 ------##	https://www.clinicaltrialsregister.eu/ctr-search/trial/2012-000550-60/AT
46	2012-003741-15	##------ Thu Apr 13 11:45:48 2023 ------##	https://www.clinicaltrialsregister.eu/ctr-search/trial/2012-003741-15/DE
47	2011-001795-19	##------ Thu Apr 13 11:45:51 2023 ------##	https://www.clinicaltrialsregister.eu/ctr-search/trial/2011-001795-19/DE
48	2012-000309-60	##------ Thu Apr 13 11:45:54 2023 ------##	https://www.clinicaltrialsregister.eu/ctr-search/trial/2012-000309-60/SE
49	2013-001722-25	##------ Thu Apr 13 11:45:56 2023 ------##	https://www.clinicaltrialsregister.eu/ctr-search/trial/2013-001722-25/NL
50	2012-001144-22	##------ Thu Apr 13 11:45:59 2023 ------##	https://www.clinicaltrialsregister.eu/ctr-search/trial/2012-001144-22/FR
51	2013-002226-23	##------ Thu Apr 13 11:46:01 2023 ------##	https://www.clinicaltrialsregister.eu/ctr-search/trial/2013-002226-23/NO
52	2011-004368-31	##------ Thu Apr 13 11:46:03 2023 ------##	https://www.clinicaltrialsregister.eu/ctr-search/trial/2011-004368-31/HU
53	2011-004368-31	##------ Thu Apr 13 11:46:06 2023 ------##	https://www.clinicaltrialsregister.eu/ctr-search/trial/2011-004368-31/DE
54	2011-004368-31	##------ Thu Apr 13 11:46:08 2023 ------##	https://www.clinicaltrialsregister.eu/ctr-search/trial/2011-004368-31/BG
55	2011-004368-31	##------ Thu Apr 13 11:46:10 2023 ------##	https://www.clinicaltrialsregister.eu/ctr-search/trial/2011-004368-31/PL
56	2011-005279-18	##------ Thu Apr 13 11:46:12 2023 ------##	https://www.clinicaltrialsregister.eu/ctr-search/trial/2011-005279-18/GB
57	2009-014922-40	##------ Thu Apr 13 11:46:13 2023 ------##	https://www.clinicaltrialsregister.eu/ctr-search/trial/2009-014922-40/NL
58	2009-015316-17	##------ Thu Apr 13 11:46:15 2023 ------##	https://www.clinicaltrialsregister.eu/ctr-search/trial/2009-015316-17/NO
59	2011-004187-30	##------ Thu Apr 13 11:46:18 2023 ------##	https://www.clinicaltrialsregister.eu/ctr-search/trial/2011-004187-30/AT
60	2011-004187-30	##------ Thu Apr 13 11:46:20 2023 ------##	https://www.clinicaltrialsregister.eu/ctr-search/trial/2011-004187-30/DE
61	2013-003785-14	##------ Thu Apr 13 11:46:22 2023 ------##	https://www.clinicaltrialsregister.eu/ctr-search/trial/2013-003785-14/GB
62	2012-002255-42	##------ Thu Apr 13 11:46:24 2023 ------##	https://www.clinicaltrialsregister.eu/ctr-search/trial/2012-002255-42/GB
63	2013-002505-62	##------ Thu Apr 13 11:46:26 2023 ------##	https://www.clinicaltrialsregister.eu/ctr-search/trial/2013-002505-62/GB
64	2013-002539-13	##------ Thu Apr 13 11:46:28 2023 ------##	https://www.clinicaltrialsregister.eu/ctr-search/trial/2013-002539-13/DE
65	2013-003481-14	##------ Thu Apr 13 11:46:31 2023 ------##	https://www.clinicaltrialsregister.eu/ctr-search/trial/2013-003481-14/DK
66	2013-003488-71	##------ Thu Apr 13 11:46:33 2023 ------##	https://www.clinicaltrialsregister.eu/ctr-search/trial/2013-003488-71/GB
67	2013-004108-20	##------ Thu Apr 13 11:46:35 2023 ------##	https://www.clinicaltrialsregister.eu/ctr-search/trial/2013-004108-20/NL
68	2011-003025-10	##------ Thu Apr 13 11:46:37 2023 ------##	https://www.clinicaltrialsregister.eu/ctr-search/trial/2011-003025-10/GB
69	2010-020841-29	##------ Thu Apr 13 11:46:40 2023 ------##	https://www.clinicaltrialsregister.eu/ctr-search/trial/2010-020841-29/GB
70	2011-000919-22	##------ Thu Apr 13 11:46:43 2023 ------##	https://www.clinicaltrialsregister.eu/ctr-search/trial/2011-000919-22/GB
71	2011-004735-32	##------ Thu Apr 13 11:46:45 2023 ------##	https://www.clinicaltrialsregister.eu/ctr-search/trial/2011-004735-32/CZ
72	2010-023878-40	##------ Thu Apr 13 11:46:47 2023 ------##	https://www.clinicaltrialsregister.eu/ctr-search/trial/2010-023878-40/AT
73	2011-003254-90	##------ Thu Apr 13 11:46:49 2023 ------##	https://www.clinicaltrialsregister.eu/ctr-search/trial/2011-003254-90/GB
74	2012-003023-38	##------ Thu Apr 13 11:46:50 2023 ------##	https://www.clinicaltrialsregister.eu/ctr-search/trial/2012-003023-38/DE
75	2012-000756-34	##------ Thu Apr 13 11:46:52 2023 ------##	https://www.clinicaltrialsregister.eu/ctr-search/trial/2012-000756-34/DK
76	2014-000647-32	##------ Thu Apr 13 11:46:54 2023 ------##	https://www.clinicaltrialsregister.eu/ctr-search/trial/2014-000647-32/SE
77	2013-003301-26	##------ Thu Apr 13 11:46:56 2023 ------##	https://www.clinicaltrialsregister.eu/ctr-search/trial/2013-003301-26/GB
78	2013-004787-62	##------ Thu Apr 13 11:46:58 2023 ------##	https://www.clinicaltrialsregister.eu/ctr-search/trial/2013-004787-62/IT
79	2014-003644-12	##------ Thu Apr 13 11:47:00 2023 ------##	https://www.clinicaltrialsregister.eu/ctr-search/trial/2014-003644-12/DK
80	2017-000494-36	##------ Thu Apr 13 11:47:02 2023 ------##	https://www.clinicaltrialsregister.eu/ctr-search/trial/2017-000494-36/DE
81	2017-000494-36	##------ Thu Apr 13 11:47:04 2023 ------##	https://www.clinicaltrialsregister.eu/ctr-search/trial/2017-000494-36/FR
82	2014-003503-29	##------ Thu Apr 13 11:47:06 2023 ------##	https://www.clinicaltrialsregister.eu/ctr-search/trial/2014-003503-29/SK
83	2014-003503-29	##------ Thu Apr 13 11:47:09 2023 ------##	https://www.clinicaltrialsregister.eu/ctr-search/trial/2014-003503-29/HU
84	2014-004909-33	##------ Thu Apr 13 11:47:11 2023 ------##	https://www.clinicaltrialsregister.eu/ctr-search/trial/2014-004909-33/GB
85	2015-005406-11	##------ Thu Apr 13 11:47:13 2023 ------##	https://www.clinicaltrialsregister.eu/ctr-search/trial/2015-005406-11/DE
86	2015-005406-11	##------ Thu Apr 13 11:47:15 2023 ------##	https://www.clinicaltrialsregister.eu/ctr-search/trial/2015-005406-11/CZ
87	2014-005095-28	##------ Thu Apr 13 11:47:17 2023 ------##	https://www.clinicaltrialsregister.eu/ctr-search/trial/2014-005095-28/IT
88	2017-004978-34	##------ Thu Apr 13 11:47:19 2023 ------##	https://www.clinicaltrialsregister.eu/ctr-search/trial/2017-004978-34/FR
89	2013-005543-90	##------ Thu Apr 13 11:47:21 2023 ------##	https://www.clinicaltrialsregister.eu/ctr-search/trial/2013-005543-90/HU
90	2013-005543-90	##------ Thu Apr 13 11:47:23 2023 ------##	https://www.clinicaltrialsregister.eu/ctr-search/trial/2013-005543-90/DE
91	2013-005543-90	##------ Thu Apr 13 11:47:25 2023 ------##	https://www.clinicaltrialsregister.eu/ctr-search/trial/2013-005543-90/PL
92	2013-005543-90	##------ Thu Apr 13 11:47:27 2023 ------##	https://www.clinicaltrialsregister.eu/ctr-search/trial/2013-005543-90/BG
93	2013-005543-90	##------ Thu Apr 13 11:47:29 2023 ------##	https://www.clinicaltrialsregister.eu/ctr-search/trial/2013-005543-90/EE
94	2016-000376-26	##------ Thu Apr 13 11:47:31 2023 ------##	https://www.clinicaltrialsregister.eu/ctr-search/trial/2016-000376-26/GB
95	2017-002449-31	##------ Thu Apr 13 11:47:33 2023 ------##	https://www.clinicaltrialsregister.eu/ctr-search/trial/2017-002449-31/DE
96	2017-002449-31	##------ Thu Apr 13 11:47:35 2023 ------##	https://www.clinicaltrialsregister.eu/ctr-search/trial/2017-002449-31/AT
97	2020-001518-40	##------ Thu Apr 13 11:47:37 2023 ------##	https://www.clinicaltrialsregister.eu/ctr-search/trial/2020-001518-40/GB
98	2020-001109-22	##------ Thu Apr 13 11:47:39 2023 ------##	https://www.clinicaltrialsregister.eu/ctr-search/trial/2020-001109-22/GB
99	2015-005674-37	##------ Thu Apr 13 11:47:41 2023 ------##	https://www.clinicaltrialsregister.eu/ctr-search/trial/2015-005674-37/GB
100	2015-005674-37	##------ Thu Apr 13 11:47:43 2023 ------##	https://www.clinicaltrialsregister.eu/ctr-search/trial/2015-005674-37/DE
101	2016-000825-38	##------ Thu Apr 13 11:47:45 2023 ------##	https://www.clinicaltrialsregister.eu/ctr-search/trial/2016-000825-38/DE
102	2016-000593-38	##------ Thu Apr 13 11:47:47 2023 ------##	https://www.clinicaltrialsregister.eu/ctr-search/trial/2016-000593-38/ES
103	2016-000593-38	##------ Thu Apr 13 11:47:49 2023 ------##	https://www.clinicaltrialsregister.eu/ctr-search/trial/2016-000593-38/SK
104	2016-000593-38	##------ Thu Apr 13 11:47:51 2023 ------##	https://www.clinicaltrialsregister.eu/ctr-search/trial/2016-000593-38/LV
105	2016-000593-38	##------ Thu Apr 13 11:47:53 2023 ------##	https://www.clinicaltrialsregister.eu/ctr-search/trial/2016-000593-38/PL
106	2016-000593-38	##------ Thu Apr 13 11:47:56 2023 ------##	https://www.clinicaltrialsregister.eu/ctr-search/trial/2016-000593-38/BG
107	2013-004615-45	##------ Thu Apr 13 11:47:58 2023 ------##	https://www.clinicaltrialsregister.eu/ctr-search/trial/2013-004615-45/HU
108	2013-004615-45	##------ Thu Apr 13 11:48:00 2023 ------##	https://www.clinicaltrialsregister.eu/ctr-search/trial/2013-004615-45/BG
109	2013-004615-45	##------ Thu Apr 13 11:48:02 2023 ------##	https://www.clinicaltrialsregister.eu/ctr-search/trial/2013-004615-45/3rd
110	2017-001351-31	##------ Thu Apr 13 11:48:04 2023 ------##	https://www.clinicaltrialsregister.eu/ctr-search/trial/2017-001351-31/GB
111	2017-000724-10	##------ Thu Apr 13 11:48:06 2023 ------##	https://www.clinicaltrialsregister.eu/ctr-search/trial/2017-000724-10/NL
112	2019-001563-74	##------ Thu Apr 13 11:48:08 2023 ------##	https://www.clinicaltrialsregister.eu/ctr-search/trial/2019-001563-74/FR
113	2014-004419-35	##------ Thu Apr 13 11:48:10 2023 ------##	https://www.clinicaltrialsregister.eu/ctr-search/trial/2014-004419-35/GB
114	2016-001223-31	##------ Thu Apr 13 11:48:12 2023 ------##	https://www.clinicaltrialsregister.eu/ctr-search/trial/2016-001223-31/GB
115	2016-000903-10	##------ Thu Apr 13 11:48:13 2023 ------##	https://www.clinicaltrialsregister.eu/ctr-search/trial/2016-000903-10/FI
116	2016-001853-41	##------ Thu Apr 13 11:48:15 2023 ------##	https://www.clinicaltrialsregister.eu/ctr-search/trial/2016-001853-41/NL
117	2014-002209-39	##------ Thu Apr 13 11:48:17 2023 ------##	https://www.clinicaltrialsregister.eu/ctr-search/trial/2014-002209-39/NL
118	2016-004529-17	##------ Thu Apr 13 11:48:20 2023 ------##	https://www.clinicaltrialsregister.eu/ctr-search/trial/2016-004529-17/GB
119	2016-004529-17	##------ Thu Apr 13 11:48:23 2023 ------##	https://www.clinicaltrialsregister.eu/ctr-search/trial/2016-004529-17/ES
120	2016-002597-12	##------ Thu Apr 13 11:48:24 2023 ------##	https://www.clinicaltrialsregister.eu/ctr-search/trial/2016-002597-12/IT
121	2018-004299-37	##------ Thu Apr 13 11:48:27 2023 ------##	https://www.clinicaltrialsregister.eu/ctr-search/trial/2018-004299-37/IT
122	2016-003973-16	##------ Thu Apr 13 11:48:29 2023 ------##	https://www.clinicaltrialsregister.eu/ctr-search/trial/2016-003973-16/NL
123	2018-000580-90	##------ Thu Apr 13 11:48:31 2023 ------##	https://www.clinicaltrialsregister.eu/ctr-search/trial/2018-000580-90/IT
124	2015-000411-40	##------ Thu Apr 13 11:48:33 2023 ------##	https://www.clinicaltrialsregister.eu/ctr-search/trial/2015-000411-40/AT
125	2015-004898-32	##------ Thu Apr 13 11:48:34 2023 ------##	https://www.clinicaltrialsregister.eu/ctr-search/trial/2015-004898-32/3rd
126	2017-000801-19	##------ Thu Apr 13 11:48:36 2023 ------##	https://www.clinicaltrialsregister.eu/ctr-search/trial/2017-000801-19/IT
127	2020-004053-76	##------ Thu Apr 13 11:48:40 2023 ------##	https://www.clinicaltrialsregister.eu/ctr-search/trial/2020-004053-76/NL
128	2016-002576-27	##------ Thu Apr 13 11:48:42 2023 ------##	https://www.clinicaltrialsregister.eu/ctr-search/trial/2016-002576-27/FR
129	2016-005083-34	##------ Thu Apr 13 11:48:43 2023 ------##	https://www.clinicaltrialsregister.eu/ctr-search/trial/2016-005083-34/NL
130	2018-000875-34	##------ Thu Apr 13 11:48:45 2023 ------##	https://www.clinicaltrialsregister.eu/ctr-search/trial/2018-000875-34/DK
131	2015-002416-33	##------ Thu Apr 13 11:48:47 2023 ------##	https://www.clinicaltrialsregister.eu/ctr-search/trial/2015-002416-33/FR
132	2016-002691-27	##------ Thu Apr 13 11:48:49 2023 ------##	https://www.clinicaltrialsregister.eu/ctr-search/trial/2016-002691-27/NL
133	2017-003029-14	##------ Thu Apr 13 11:48:51 2023 ------##	https://www.clinicaltrialsregister.eu/ctr-search/trial/2017-003029-14/GB
134	2016-001440-18	##------ Thu Apr 13 11:48:53 2023 ------##	https://www.clinicaltrialsregister.eu/ctr-search/trial/2016-001440-18/NL
135	2018-004202-25	##------ Thu Apr 13 11:48:55 2023 ------##	https://www.clinicaltrialsregister.eu/ctr-search/trial/2018-004202-25/ES
136	2018-001133-40	##------ Thu Apr 13 11:48:57 2023 ------##	https://www.clinicaltrialsregister.eu/ctr-search/trial/2018-001133-40/GB
137	2012-003620-20	##------ Thu Apr 13 11:48:59 2023 ------##	https://www.clinicaltrialsregister.eu/ctr-search/trial/2012-003620-20/FR
138	2016-000684-16	##------ Thu Apr 13 11:49:01 2023 ------##	https://www.clinicaltrialsregister.eu/ctr-search/trial/2016-000684-16/NO
139	2016-002109-20	##------ Thu Apr 13 11:49:02 2023 ------##	https://www.clinicaltrialsregister.eu/ctr-search/trial/2016-002109-20/3rd
140	2016-004936-39	##------ Thu Apr 13 11:49:05 2023 ------##	https://www.clinicaltrialsregister.eu/ctr-search/trial/2016-004936-39/DK
141	2015-004900-44	##------ Thu Apr 13 11:49:06 2023 ------##	https://www.clinicaltrialsregister.eu/ctr-search/trial/2015-004900-44/3rd
142	2017-004564-35	##------ Thu Apr 13 11:49:08 2023 ------##	https://www.clinicaltrialsregister.eu/ctr-search/trial/2017-004564-35/SE
143	2017-004564-35	##------ Thu Apr 13 11:49:10 2023 ------##	https://www.clinicaltrialsregister.eu/ctr-search/trial/2017-004564-35/NL
144	2017-004564-35	##------ Thu Apr 13 11:49:12 2023 ------##	https://www.clinicaltrialsregister.eu/ctr-search/trial/2017-004564-35/ES
145	2017-004564-35	##------ Thu Apr 13 11:49:14 2023 ------##	https://www.clinicaltrialsregister.eu/ctr-search/trial/2017-004564-35/PL
146	2018-002701-59	##------ Thu Apr 13 11:49:16 2023 ------##	https://www.clinicaltrialsregister.eu/ctr-search/trial/2018-002701-59/ES
147	2019-002369-36	##------ Thu Apr 13 11:49:18 2023 ------##	https://www.clinicaltrialsregister.eu/ctr-search/trial/2019-002369-36/ES
148	2016-004012-35	##------ Thu Apr 13 11:49:19 2023 ------##	https://www.clinicaltrialsregister.eu/ctr-search/trial/2016-004012-35/AT
149	2016-001411-20	##------ Thu Apr 13 11:49:22 2023 ------##	https://www.clinicaltrialsregister.eu/ctr-search/trial/2016-001411-20/GB
150	2016-001411-20	##------ Thu Apr 13 11:49:24 2023 ------##	https://www.clinicaltrialsregister.eu/ctr-search/trial/2016-001411-20/DE
151	2017-000263-32	##------ Thu Apr 13 11:49:27 2023 ------##	https://www.clinicaltrialsregister.eu/ctr-search/trial/2017-000263-32/3rd
152	2017-002410-31	##------ Thu Apr 13 11:49:29 2023 ------##	https://www.clinicaltrialsregister.eu/ctr-search/trial/2017-002410-31/ES
153	2017-003903-23	##------ Thu Apr 13 11:49:31 2023 ------##	https://www.clinicaltrialsregister.eu/ctr-search/trial/2017-003903-23/FR
154	2017-003008-30	##------ Thu Apr 13 11:49:33 2023 ------##	https://www.clinicaltrialsregister.eu/ctr-search/trial/2017-003008-30/GB
155	2015-003943-20	##------ Thu Apr 13 11:49:36 2023 ------##	https://www.clinicaltrialsregister.eu/ctr-search/trial/2015-003943-20/DE
156	2015-003943-20	##------ Thu Apr 13 11:49:38 2023 ------##	https://www.clinicaltrialsregister.eu/ctr-search/trial/2015-003943-20/GB
157	2015-003943-20	##------ Thu Apr 13 11:49:39 2023 ------##	https://www.clinicaltrialsregister.eu/ctr-search/trial/2015-003943-20/IT
158	2015-004429-15	##------ Thu Apr 13 11:49:41 2023 ------##	https://www.clinicaltrialsregister.eu/ctr-search/trial/2015-004429-15/ES
159	2015-002061-29	##------ Thu Apr 13 11:49:43 2023 ------##	https://www.clinicaltrialsregister.eu/ctr-search/trial/2015-002061-29/ES
160	2016-000238-23	##------ Thu Apr 13 11:49:45 2023 ------##	https://www.clinicaltrialsregister.eu/ctr-search/trial/2016-000238-23/NL
161	2017-003057-42	##------ Thu Apr 13 11:49:47 2023 ------##	https://www.clinicaltrialsregister.eu/ctr-search/trial/2017-003057-42/DE
162	2017-002849-30	##------ Thu Apr 13 11:49:49 2023 ------##	https://www.clinicaltrialsregister.eu/ctr-search/trial/2017-002849-30/3rd
163	2015-003625-34	##------ Thu Apr 13 11:49:51 2023 ------##	https://www.clinicaltrialsregister.eu/ctr-search/trial/2015-003625-34/FI
164	2015-003625-34	##------ Thu Apr 13 11:49:53 2023 ------##	https://www.clinicaltrialsregister.eu/ctr-search/trial/2015-003625-34/ES
165	2015-003625-34	##------ Thu Apr 13 11:49:55 2023 ------##	https://www.clinicaltrialsregister.eu/ctr-search/trial/2015-003625-34/NL
166	2015-003625-34	##------ Thu Apr 13 11:49:57 2023 ------##	https://www.clinicaltrialsregister.eu/ctr-search/trial/2015-003625-34/DE
167	2015-003625-34	##------ Thu Apr 13 11:49:59 2023 ------##	https://www.clinicaltrialsregister.eu/ctr-search/trial/2015-003625-34/BE
168	2015-003625-34	##------ Thu Apr 13 11:50:01 2023 ------##	https://www.clinicaltrialsregister.eu/ctr-search/trial/2015-003625-34/CZ
169	2015-003625-34	##------ Thu Apr 13 11:50:03 2023 ------##	https://www.clinicaltrialsregister.eu/ctr-search/trial/2015-003625-34/FR
170	2016-002112-41	##------ Thu Apr 13 11:50:05 2023 ------##	https://www.clinicaltrialsregister.eu/ctr-search/trial/2016-002112-41/SE
171	2016-001264-11	##------ Thu Apr 13 11:50:07 2023 ------##	https://www.clinicaltrialsregister.eu/ctr-search/trial/2016-001264-11/DE
172	2016-003937-62	##------ Thu Apr 13 11:50:09 2023 ------##	https://www.clinicaltrialsregister.eu/ctr-search/trial/2016-003937-62/HU
173	2016-003937-62	##------ Thu Apr 13 11:50:11 2023 ------##	https://www.clinicaltrialsregister.eu/ctr-search/trial/2016-003937-62/ES
174	2016-003937-62	##------ Thu Apr 13 11:50:13 2023 ------##	https://www.clinicaltrialsregister.eu/ctr-search/trial/2016-003937-62/PL
175	2016-005111-40	##------ Thu Apr 13 11:50:15 2023 ------##	https://www.clinicaltrialsregister.eu/ctr-search/trial/2016-005111-40/3rd
176	2017-000611-17	##------ Thu Apr 13 11:50:16 2023 ------##	https://www.clinicaltrialsregister.eu/ctr-search/trial/2017-000611-17/3rd
177	2019-000608-14	##------ Thu Apr 13 11:50:18 2023 ------##	https://www.clinicaltrialsregister.eu/ctr-search/trial/2019-000608-14/EE
178	2016-000608-27	##------ Thu Apr 13 11:50:20 2023 ------##	https://www.clinicaltrialsregister.eu/ctr-search/trial/2016-000608-27/DK
179	2014-003833-24	##------ Thu Apr 13 11:50:22 2023 ------##	https://www.clinicaltrialsregister.eu/ctr-search/trial/2014-003833-24/AT
180	2016-000473-20	##------ Thu Apr 13 11:50:25 2023 ------##	https://www.clinicaltrialsregister.eu/ctr-search/trial/2016-000473-20/HR
181	2017-003629-13	##------ Thu Apr 13 11:50:27 2023 ------##	https://www.clinicaltrialsregister.eu/ctr-search/trial/2017-003629-13/GB
182	2019-001974-27	##------ Thu Apr 13 11:50:28 2023 ------##	https://www.clinicaltrialsregister.eu/ctr-search/trial/2019-001974-27/ES
183	2019-002956-18	##------ Thu Apr 13 11:50:31 2023 ------##	https://www.clinicaltrialsregister.eu/ctr-search/trial/2019-002956-18/ES
184	2016-001586-87	##------ Thu Apr 13 11:50:33 2023 ------##	https://www.clinicaltrialsregister.eu/ctr-search/trial/2016-001586-87/GB
185	2016-003248-34	##------ Thu Apr 13 11:50:34 2023 ------##	https://www.clinicaltrialsregister.eu/ctr-search/trial/2016-003248-34/3rd
186	2017-000755-97	##------ Thu Apr 13 11:50:36 2023 ------##	https://www.clinicaltrialsregister.eu/ctr-search/trial/2017-000755-97/3rd
187	2017-004903-33	##------ Thu Apr 13 11:50:39 2023 ------##	https://www.clinicaltrialsregister.eu/ctr-search/trial/2017-004903-33/GB
188	2019-003486-17	##------ Thu Apr 13 11:50:40 2023 ------##	https://www.clinicaltrialsregister.eu/ctr-search/trial/2019-003486-17/ES
189	2018-000010-38	##------ Thu Apr 13 11:50:42 2023 ------##	https://www.clinicaltrialsregister.eu/ctr-search/trial/2018-000010-38/AT
190	2018-000299-13	##------ Thu Apr 13 11:50:44 2023 ------##	https://www.clinicaltrialsregister.eu/ctr-search/trial/2018-000299-13/BE
191	2018-000299-13	##------ Thu Apr 13 11:50:46 2023 ------##	https://www.clinicaltrialsregister.eu/ctr-search/trial/2018-000299-13/LU
192	2019-001399-13	##------ Thu Apr 13 11:50:48 2023 ------##	https://www.clinicaltrialsregister.eu/ctr-search/trial/2019-001399-13/FR
193	2015-002296-18	##------ Thu Apr 13 11:50:50 2023 ------##	https://www.clinicaltrialsregister.eu/ctr-search/trial/2015-002296-18/DK
194	2017-000094-36	##------ Thu Apr 13 11:50:52 2023 ------##	https://www.clinicaltrialsregister.eu/ctr-search/trial/2017-000094-36/SE
195	2017-001556-67	##------ Thu Apr 13 11:50:53 2023 ------##	https://www.clinicaltrialsregister.eu/ctr-search/trial/2017-001556-67/BE
196	2017-000605-20	##------ Thu Apr 13 11:50:55 2023 ------##	https://www.clinicaltrialsregister.eu/ctr-search/trial/2017-000605-20/ES
197	2018-000307-17	##------ Thu Apr 13 11:50:57 2023 ------##	https://www.clinicaltrialsregister.eu/ctr-search/trial/2018-000307-17/FR
198	2018-000016-19	##------ Thu Apr 13 11:50:59 2023 ------##	https://www.clinicaltrialsregister.eu/ctr-search/trial/2018-000016-19/BE
199	2018-000482-36	##------ Thu Apr 13 11:51:01 2023 ------##	https://www.clinicaltrialsregister.eu/ctr-search/trial/2018-000482-36/ES
200	2014-004961-26	##------ Thu Apr 13 11:51:03 2023 ------##	https://www.clinicaltrialsregister.eu/ctr-search/trial/2014-004961-26/ES
201	2014-004961-26	##------ Thu Apr 13 11:51:04 2023 ------##	https://www.clinicaltrialsregister.eu/ctr-search/trial/2014-004961-26/AT
202	2015-005742-58	##------ Thu Apr 13 11:51:06 2023 ------##	https://www.clinicaltrialsregister.eu/ctr-search/trial/2015-005742-58/BE
203	2015-004136-36	##------ Thu Apr 13 11:51:08 2023 ------##	https://www.clinicaltrialsregister.eu/ctr-search/trial/2015-004136-36/NL
204	2015-004136-36	##------ Thu Apr 13 11:51:10 2023 ------##	https://www.clinicaltrialsregister.eu/ctr-search/trial/2015-004136-36/GB
205	2015-004136-36	##------ Thu Apr 13 11:51:12 2023 ------##	https://www.clinicaltrialsregister.eu/ctr-search/trial/2015-004136-36/DE
206	2015-004136-36	##------ Thu Apr 13 11:51:14 2023 ------##	https://www.clinicaltrialsregister.eu/ctr-search/trial/2015-004136-36/PL
207	2016-000502-11	##------ Thu Apr 13 11:51:17 2023 ------##	https://www.clinicaltrialsregister.eu/ctr-search/trial/2016-000502-11/GB
208	2020-003410-12	##------ Thu Apr 13 11:51:19 2023 ------##	https://www.clinicaltrialsregister.eu/ctr-search/trial/2020-003410-12/GB
209	2015-004551-43	##------ Thu Apr 13 11:51:21 2023 ------##	https://www.clinicaltrialsregister.eu/ctr-search/trial/2015-004551-43/AT
210	2016-001800-49	##------ Thu Apr 13 11:51:23 2023 ------##	https://www.clinicaltrialsregister.eu/ctr-search/trial/2016-001800-49/HU
211	2016-001800-49	##------ Thu Apr 13 11:51:25 2023 ------##	https://www.clinicaltrialsregister.eu/ctr-search/trial/2016-001800-49/SK
212	2015-005439-41	##------ Thu Apr 13 11:51:27 2023 ------##	https://www.clinicaltrialsregister.eu/ctr-search/trial/2015-005439-41/PL
213	2017-000384-32	##------ Thu Apr 13 11:51:29 2023 ------##	https://www.clinicaltrialsregister.eu/ctr-search/trial/2017-000384-32/BG
214	2017-000384-32	##------ Thu Apr 13 11:51:31 2023 ------##	https://www.clinicaltrialsregister.eu/ctr-search/trial/2017-000384-32/CZ
215	2017-001915-35	##------ Thu Apr 13 11:51:32 2023 ------##	https://www.clinicaltrialsregister.eu/ctr-search/trial/2017-001915-35/AT
216	2016-005031-32	##------ Thu Apr 13 11:51:36 2023 ------##	https://www.clinicaltrialsregister.eu/ctr-search/trial/2016-005031-32/FI
217	2017-003793-13	##------ Thu Apr 13 11:51:38 2023 ------##	https://www.clinicaltrialsregister.eu/ctr-search/trial/2017-003793-13/FR
218	2018-002076-41	##------ Thu Apr 13 11:51:39 2023 ------##	https://www.clinicaltrialsregister.eu/ctr-search/trial/2018-002076-41/GB
219	2012-002993-29	##------ Thu Apr 13 11:51:41 2023 ------##	https://www.clinicaltrialsregister.eu/ctr-search/trial/2012-002993-29/BE
220	2015-003198-14	##------ Thu Apr 13 11:51:43 2023 ------##	https://www.clinicaltrialsregister.eu/ctr-search/trial/2015-003198-14/GB
221	2015-001006-34	##------ Thu Apr 13 11:51:45 2023 ------##	https://www.clinicaltrialsregister.eu/ctr-search/trial/2015-001006-34/NL
222	2017-004202-18	##------ Thu Apr 13 11:51:47 2023 ------##	https://www.clinicaltrialsregister.eu/ctr-search/trial/2017-004202-18/ES
223	2017-000990-35	##------ Thu Apr 13 11:51:49 2023 ------##	https://www.clinicaltrialsregister.eu/ctr-search/trial/2017-000990-35/IT
224	2015-005527-12	##------ Thu Apr 13 11:51:51 2023 ------##	https://www.clinicaltrialsregister.eu/ctr-search/trial/2015-005527-12/NL
225	2015-002190-37	##------ Thu Apr 13 11:51:52 2023 ------##	https://www.clinicaltrialsregister.eu/ctr-search/trial/2015-002190-37/FR
226	2016-000375-25	##------ Thu Apr 13 11:51:55 2023 ------##	https://www.clinicaltrialsregister.eu/ctr-search/trial/2016-000375-25/SE
227	2015-005019-34	##------ Thu Apr 13 11:51:57 2023 ------##	https://www.clinicaltrialsregister.eu/ctr-search/trial/2015-005019-34/NL
228	2015-005019-34	##------ Thu Apr 13 11:51:59 2023 ------##	https://www.clinicaltrialsregister.eu/ctr-search/trial/2015-005019-34/BE
229	2015-005019-34	##------ Thu Apr 13 11:52:02 2023 ------##	https://www.clinicaltrialsregister.eu/ctr-search/trial/2015-005019-34/ES
230	2016-004680-39	##------ Thu Apr 13 11:52:04 2023 ------##	https://www.clinicaltrialsregister.eu/ctr-search/trial/2016-004680-39/GB
231	2017-001678-40	##------ Thu Apr 13 11:52:06 2023 ------##	https://www.clinicaltrialsregister.eu/ctr-search/trial/2017-001678-40/3rd
232	2016-004318-82	##------ Thu Apr 13 11:52:09 2023 ------##	https://www.clinicaltrialsregister.eu/ctr-search/trial/2016-004318-82/3rd
233	2019-002288-84	##------ Thu Apr 13 11:52:11 2023 ------##	https://www.clinicaltrialsregister.eu/ctr-search/trial/2019-002288-84/BE
234	2019-002743-26	##------ Thu Apr 13 11:52:13 2023 ------##	https://www.clinicaltrialsregister.eu/ctr-search/trial/2019-002743-26/NL
235	2019-000972-40	##------ Thu Apr 13 11:52:15 2023 ------##	https://www.clinicaltrialsregister.eu/ctr-search/trial/2019-000972-40/DE
236	2020-001364-29	##------ Thu Apr 13 11:52:16 2023 ------##	https://www.clinicaltrialsregister.eu/ctr-search/trial/2020-001364-29/ES
237	2014-003116-37	##------ Thu Apr 13 11:52:18 2023 ------##	https://www.clinicaltrialsregister.eu/ctr-search/trial/2014-003116-37/NO
238	2016-003820-22	##------ Thu Apr 13 11:52:20 2023 ------##	https://www.clinicaltrialsregister.eu/ctr-search/trial/2016-003820-22/NL
239	2016-003732-20	##------ Thu Apr 13 11:52:22 2023 ------##	https://www.clinicaltrialsregister.eu/ctr-search/trial/2016-003732-20/ES
240	2016-000556-95	##------ Thu Apr 13 11:52:24 2023 ------##	https://www.clinicaltrialsregister.eu/ctr-search/trial/2016-000556-95/GB
241	2016-000556-95	##------ Thu Apr 13 11:52:26 2023 ------##	https://www.clinicaltrialsregister.eu/ctr-search/trial/2016-000556-95/FR
242	2016-000556-95	##------ Thu Apr 13 11:52:28 2023 ------##	https://www.clinicaltrialsregister.eu/ctr-search/trial/2016-000556-95/PL
243	2016-002543-41	##------ Thu Apr 13 11:52:30 2023 ------##	https://www.clinicaltrialsregister.eu/ctr-search/trial/2016-002543-41/ES
244	2016-002543-41	##------ Thu Apr 13 11:52:32 2023 ------##	https://www.clinicaltrialsregister.eu/ctr-search/trial/2016-002543-41/BE
245	2019-004791-19	##------ Thu Apr 13 11:52:34 2023 ------##	https://www.clinicaltrialsregister.eu/ctr-search/trial/2019-004791-19/GB
246	2015-005540-34	##------ Thu Apr 13 11:52:36 2023 ------##	https://www.clinicaltrialsregister.eu/ctr-search/trial/2015-005540-34/BG
247	2015-003537-99	##------ Thu Apr 13 11:52:37 2023 ------##	https://www.clinicaltrialsregister.eu/ctr-search/trial/2015-003537-99/3rd
248	2016-005023-92	##------ Thu Apr 13 11:52:39 2023 ------##	https://www.clinicaltrialsregister.eu/ctr-search/trial/2016-005023-92/3rd
249	2017-002183-41	##------ Thu Apr 13 11:52:41 2023 ------##	https://www.clinicaltrialsregister.eu/ctr-search/trial/2017-002183-41/NL
250	2016-001977-34	##------ Thu Apr 13 11:52:43 2023 ------##	https://www.clinicaltrialsregister.eu/ctr-search/trial/2016-001977-34/FR
251	2017-004527-67	##------ Thu Apr 13 11:52:45 2023 ------##	https://www.clinicaltrialsregister.eu/ctr-search/trial/2017-004527-67/LV
252	2017-004527-67	##------ Thu Apr 13 11:52:47 2023 ------##	https://www.clinicaltrialsregister.eu/ctr-search/trial/2017-004527-67/EE
253	2016-000754-35	##------ Thu Apr 13 11:52:48 2023 ------##	https://www.clinicaltrialsregister.eu/ctr-search/trial/2016-000754-35/GB
254	2020-001156-18	##------ Thu Apr 13 11:52:50 2023 ------##	https://www.clinicaltrialsregister.eu/ctr-search/trial/2020-001156-18/ES
255	2020-003280-26	##------ Thu Apr 13 11:52:52 2023 ------##	https://www.clinicaltrialsregister.eu/ctr-search/trial/2020-003280-26/GB
256	2019-005039-94	##------ Thu Apr 13 11:52:54 2023 ------##	https://www.clinicaltrialsregister.eu/ctr-search/trial/2019-005039-94/FR
257	2016-002255-25	##------ Thu Apr 13 11:52:56 2023 ------##	https://www.clinicaltrialsregister.eu/ctr-search/trial/2016-002255-25/DK
258	2017-004376-64	##------ Thu Apr 13 11:52:58 2023 ------##	https://www.clinicaltrialsregister.eu/ctr-search/trial/2017-004376-64/SE
259	2017-004489-88	##------ Thu Apr 13 11:53:00 2023 ------##	https://www.clinicaltrialsregister.eu/ctr-search/trial/2017-004489-88/FR
260	2018-000019-26	##------ Thu Apr 13 11:53:02 2023 ------##	https://www.clinicaltrialsregister.eu/ctr-search/trial/2018-000019-26/GB
261	2018-002368-18	##------ Thu Apr 13 11:53:04 2023 ------##	https://www.clinicaltrialsregister.eu/ctr-search/trial/2018-002368-18/ES
262	2015-002613-30	##------ Thu Apr 13 11:53:06 2023 ------##	https://www.clinicaltrialsregister.eu/ctr-search/trial/2015-002613-30/3rd
263	2015-003910-26	##------ Thu Apr 13 11:53:08 2023 ------##	https://www.clinicaltrialsregister.eu/ctr-search/trial/2015-003910-26/PT
264	2015-004472-30	##------ Thu Apr 13 11:53:10 2023 ------##	https://www.clinicaltrialsregister.eu/ctr-search/trial/2015-004472-30/IT
265	2015-004472-30	##------ Thu Apr 13 11:53:12 2023 ------##	https://www.clinicaltrialsregister.eu/ctr-search/trial/2015-004472-30/ES
266	2019-004063-49	##------ Thu Apr 13 11:53:14 2023 ------##	https://www.clinicaltrialsregister.eu/ctr-search/trial/2019-004063-49/3rd
267	2018-000156-18	##------ Thu Apr 13 11:53:15 2023 ------##	https://www.clinicaltrialsregister.eu/ctr-search/trial/2018-000156-18/GB
268	2018-000156-18	##------ Thu Apr 13 11:53:18 2023 ------##	https://www.clinicaltrialsregister.eu/ctr-search/trial/2018-000156-18/ES
269	2018-000156-18	##------ Thu Apr 13 11:53:20 2023 ------##	https://www.clinicaltrialsregister.eu/ctr-search/trial/2018-000156-18/FR
270	2015-004745-70	##------ Thu Apr 13 11:53:22 2023 ------##	https://www.clinicaltrialsregister.eu/ctr-search/trial/2015-004745-70/NL
271	2018-002939-21	##------ Thu Apr 13 11:53:24 2023 ------##	https://www.clinicaltrialsregister.eu/ctr-search/trial/2018-002939-21/DE
272	2019-003135-36	##------ Thu Apr 13 11:53:26 2023 ------##	https://www.clinicaltrialsregister.eu/ctr-search/trial/2019-003135-36/3rd
273	2018-001904-12	##------ Thu Apr 13 11:53:28 2023 ------##	https://www.clinicaltrialsregister.eu/ctr-search/trial/2018-001904-12/GB
274	2016-000623-73	##------ Thu Apr 13 11:53:30 2023 ------##	https://www.clinicaltrialsregister.eu/ctr-search/trial/2016-000623-73/ES
275	2017-002293-39	##------ Thu Apr 13 11:53:32 2023 ------##	https://www.clinicaltrialsregister.eu/ctr-search/trial/2017-002293-39/ES
276	2017-002293-39	##------ Thu Apr 13 11:53:33 2023 ------##	https://www.clinicaltrialsregister.eu/ctr-search/trial/2017-002293-39/NL
277	2017-003411-19	##------ Thu Apr 13 11:53:35 2023 ------##	https://www.clinicaltrialsregister.eu/ctr-search/trial/2017-003411-19/CZ
278	2017-004175-31	##------ Thu Apr 13 11:53:37 2023 ------##	https://www.clinicaltrialsregister.eu/ctr-search/trial/2017-004175-31/BE
279	2016-004486-37	##------ Thu Apr 13 11:53:39 2023 ------##	https://www.clinicaltrialsregister.eu/ctr-search/trial/2016-004486-37/NL
280	2017-004348-39	##------ Thu Apr 13 11:53:41 2023 ------##	https://www.clinicaltrialsregister.eu/ctr-search/trial/2017-004348-39/FR
281	2013-001790-25	##------ Thu Apr 13 11:53:43 2023 ------##	https://www.clinicaltrialsregister.eu/ctr-search/trial/2013-001790-25/AT
282	2013-001790-25	##------ Thu Apr 13 11:53:45 2023 ------##	https://www.clinicaltrialsregister.eu/ctr-search/trial/2013-001790-25/DE
283	2013-001790-25	##------ Thu Apr 13 11:53:47 2023 ------##	https://www.clinicaltrialsregister.eu/ctr-search/trial/2013-001790-25/CZ
284	2013-001790-25	##------ Thu Apr 13 11:53:49 2023 ------##	https://www.clinicaltrialsregister.eu/ctr-search/trial/2013-001790-25/SK
285	2013-001790-25	##------ Thu Apr 13 11:53:51 2023 ------##	https://www.clinicaltrialsregister.eu/ctr-search/trial/2013-001790-25/LT
286	2013-001790-25	##------ Thu Apr 13 11:53:53 2023 ------##	https://www.clinicaltrialsregister.eu/ctr-search/trial/2013-001790-25/PL
287	2016-001242-25	##------ Thu Apr 13 11:53:55 2023 ------##	https://www.clinicaltrialsregister.eu/ctr-search/trial/2016-001242-25/DE
288	2017-000971-97	##------ Thu Apr 13 11:53:58 2023 ------##	https://www.clinicaltrialsregister.eu/ctr-search/trial/2017-000971-97/DE
289	2017-000971-97	##------ Thu Apr 13 11:54:00 2023 ------##	https://www.clinicaltrialsregister.eu/ctr-search/trial/2017-000971-97/ES
290	2017-003687-12	##------ Thu Apr 13 11:54:02 2023 ------##	https://www.clinicaltrialsregister.eu/ctr-search/trial/2017-003687-12/SE
291	2017-001185-20	##------ Thu Apr 13 11:54:04 2023 ------##	https://www.clinicaltrialsregister.eu/ctr-search/trial/2017-001185-20/GB
292	2014-000304-96	##------ Thu Apr 13 11:54:06 2023 ------##	https://www.clinicaltrialsregister.eu/ctr-search/trial/2014-000304-96/NL
293	2015-004297-14	##------ Thu Apr 13 11:54:08 2023 ------##	https://www.clinicaltrialsregister.eu/ctr-search/trial/2015-004297-14/NL
294	2016-002826-35	##------ Thu Apr 13 11:54:10 2023 ------##	https://www.clinicaltrialsregister.eu/ctr-search/trial/2016-002826-35/EE
295	2016-002826-35	##------ Thu Apr 13 11:54:12 2023 ------##	https://www.clinicaltrialsregister.eu/ctr-search/trial/2016-002826-35/SK
296	2016-002826-35	##------ Thu Apr 13 11:54:14 2023 ------##	https://www.clinicaltrialsregister.eu/ctr-search/trial/2016-002826-35/HU
297	2016-002826-35	##------ Thu Apr 13 11:54:16 2023 ------##	https://www.clinicaltrialsregister.eu/ctr-search/trial/2016-002826-35/GB
298	2016-002826-35	##------ Thu Apr 13 11:54:18 2023 ------##	https://www.clinicaltrialsregister.eu/ctr-search/trial/2016-002826-35/PL
299	2016-002826-35	##------ Thu Apr 13 11:54:20 2023 ------##	https://www.clinicaltrialsregister.eu/ctr-search/trial/2016-002826-35/BG
300	2017-000369-54	##------ Thu Apr 13 11:54:22 2023 ------##	https://www.clinicaltrialsregister.eu/ctr-search/trial/2017-000369-54/NL
301	2017-000841-28	##------ Thu Apr 13 11:54:24 2023 ------##	https://www.clinicaltrialsregister.eu/ctr-search/trial/2017-000841-28/NL
302	2015-005765-23	##------ Thu Apr 13 11:54:26 2023 ------##	https://www.clinicaltrialsregister.eu/ctr-search/trial/2015-005765-23/NL
303	2017-000892-10	##------ Thu Apr 13 11:54:28 2023 ------##	https://www.clinicaltrialsregister.eu/ctr-search/trial/2017-000892-10/DE
304	2017-000892-10	##------ Thu Apr 13 11:54:30 2023 ------##	https://www.clinicaltrialsregister.eu/ctr-search/trial/2017-000892-10/BE
305	2017-000892-10	##------ Thu Apr 13 11:54:32 2023 ------##	https://www.clinicaltrialsregister.eu/ctr-search/trial/2017-000892-10/DK
306	2017-000892-10	##------ Thu Apr 13 11:54:34 2023 ------##	https://www.clinicaltrialsregister.eu/ctr-search/trial/2017-000892-10/GR
307	2014-004036-19	##------ Thu Apr 13 11:54:36 2023 ------##	https://www.clinicaltrialsregister.eu/ctr-search/trial/2014-004036-19/DE
308	2013-004380-31	##------ Thu Apr 13 11:54:38 2023 ------##	https://www.clinicaltrialsregister.eu/ctr-search/trial/2013-004380-31/GB
309	2013-004380-31	##------ Thu Apr 13 11:54:40 2023 ------##	https://www.clinicaltrialsregister.eu/ctr-search/trial/2013-004380-31/DE
310	2015-005473-20	##------ Thu Apr 13 11:54:42 2023 ------##	https://www.clinicaltrialsregister.eu/ctr-search/trial/2015-005473-20/BE
311	2015-004155-43	##------ Thu Apr 13 11:54:44 2023 ------##	https://www.clinicaltrialsregister.eu/ctr-search/trial/2015-004155-43/LT
312	2015-004155-43	##------ Thu Apr 13 11:54:46 2023 ------##	https://www.clinicaltrialsregister.eu/ctr-search/trial/2015-004155-43/DE
313	2015-004155-43	##------ Thu Apr 13 11:54:48 2023 ------##	https://www.clinicaltrialsregister.eu/ctr-search/trial/2015-004155-43/PL
314	2015-004155-43	##------ Thu Apr 13 11:54:52 2023 ------##	https://www.clinicaltrialsregister.eu/ctr-search/trial/2015-004155-43/FR
315	2015-004549-23	##------ Thu Apr 13 11:54:54 2023 ------##	https://www.clinicaltrialsregister.eu/ctr-search/trial/2015-004549-23/DE
316	2015-004549-23	##------ Thu Apr 13 11:54:56 2023 ------##	https://www.clinicaltrialsregister.eu/ctr-search/trial/2015-004549-23/CZ
317	2015-004549-23	##------ Thu Apr 13 11:54:58 2023 ------##	https://www.clinicaltrialsregister.eu/ctr-search/trial/2015-004549-23/ES
318	2015-004549-23	##------ Thu Apr 13 11:55:00 2023 ------##	https://www.clinicaltrialsregister.eu/ctr-search/trial/2015-004549-23/FI
319	2015-004549-23	##------ Thu Apr 13 11:55:02 2023 ------##	https://www.clinicaltrialsregister.eu/ctr-search/trial/2015-004549-23/DK
320	2016-001891-31	##------ Thu Apr 13 11:55:04 2023 ------##	https://www.clinicaltrialsregister.eu/ctr-search/trial/2016-001891-31/HU
321	2016-001891-31	##------ Thu Apr 13 11:55:06 2023 ------##	https://www.clinicaltrialsregister.eu/ctr-search/trial/2016-001891-31/CZ
322	2016-001891-31	##------ Thu Apr 13 11:55:08 2023 ------##	https://www.clinicaltrialsregister.eu/ctr-search/trial/2016-001891-31/PL
323	2015-003012-21	##------ Thu Apr 13 11:55:10 2023 ------##	https://www.clinicaltrialsregister.eu/ctr-search/trial/2015-003012-21/ES
324	2015-003536-12	##------ Thu Apr 13 11:55:12 2023 ------##	https://www.clinicaltrialsregister.eu/ctr-search/trial/2015-003536-12/3rd
325	2017-000212-41	##------ Thu Apr 13 11:55:14 2023 ------##	https://www.clinicaltrialsregister.eu/ctr-search/trial/2017-000212-41/ES
326	2017-000212-41	##------ Thu Apr 13 11:55:16 2023 ------##	https://www.clinicaltrialsregister.eu/ctr-search/trial/2017-000212-41/DE
327	2017-003028-59	##------ Thu Apr 13 11:55:18 2023 ------##	https://www.clinicaltrialsregister.eu/ctr-search/trial/2017-003028-59/NL
328	2015-005525-39	##------ Thu Apr 13 11:55:20 2023 ------##	https://www.clinicaltrialsregister.eu/ctr-search/trial/2015-005525-39/GB
329	2018-003156-20	##------ Thu Apr 13 11:55:22 2023 ------##	https://www.clinicaltrialsregister.eu/ctr-search/trial/2018-003156-20/BE
330	2020-004341-36	##------ Thu Apr 13 11:55:24 2023 ------##	https://www.clinicaltrialsregister.eu/ctr-search/trial/2020-004341-36/3rd
331	2017-001122-17	##------ Thu Apr 13 11:55:26 2023 ------##	https://www.clinicaltrialsregister.eu/ctr-search/trial/2017-001122-17/ES
332	2017-002411-34	##------ Thu Apr 13 11:55:27 2023 ------##	https://www.clinicaltrialsregister.eu/ctr-search/trial/2017-002411-34/3rd
333	2018-000144-25	##------ Thu Apr 13 11:55:29 2023 ------##	https://www.clinicaltrialsregister.eu/ctr-search/trial/2018-000144-25/GB
334	2020-004592-40	##------ Thu Apr 13 11:55:31 2023 ------##	https://www.clinicaltrialsregister.eu/ctr-search/trial/2020-004592-40/GB
335	2020-005068-70	##------ Thu Apr 13 11:55:33 2023 ------##	https://www.clinicaltrialsregister.eu/ctr-search/trial/2020-005068-70/FR
336	2015-003720-32	##------ Thu Apr 13 11:55:35 2023 ------##	https://www.clinicaltrialsregister.eu/ctr-search/trial/2015-003720-32/GB
337	2015-005601-37	##------ Thu Apr 13 11:55:37 2023 ------##	https://www.clinicaltrialsregister.eu/ctr-search/trial/2015-005601-37/FR
338	2016-002799-28	##------ Thu Apr 13 11:55:39 2023 ------##	https://www.clinicaltrialsregister.eu/ctr-search/trial/2016-002799-28/GB
339	2016-002799-28	##------ Thu Apr 13 11:55:41 2023 ------##	https://www.clinicaltrialsregister.eu/ctr-search/trial/2016-002799-28/ES
340	2015-003217-20	##------ Thu Apr 13 11:55:43 2023 ------##	https://www.clinicaltrialsregister.eu/ctr-search/trial/2015-003217-20/GB
341	2020-002260-31	##------ Thu Apr 13 11:55:45 2023 ------##	https://www.clinicaltrialsregister.eu/ctr-search/trial/2020-002260-31/FR
342	2016-001043-39	##------ Thu Apr 13 11:55:47 2023 ------##	https://www.clinicaltrialsregister.eu/ctr-search/trial/2016-001043-39/3rd
343	2020-001971-33	##------ Thu Apr 13 11:55:49 2023 ------##	https://www.clinicaltrialsregister.eu/ctr-search/trial/2020-001971-33/ES
344	2020-002205-26	##------ Thu Apr 13 11:55:51 2023 ------##	https://www.clinicaltrialsregister.eu/ctr-search/trial/2020-002205-26/CZ
345	2013-002451-15	##------ Thu Apr 13 11:55:53 2023 ------##	https://www.clinicaltrialsregister.eu/ctr-search/trial/2013-002451-15/FI
346	2013-002451-15	##------ Thu Apr 13 11:55:55 2023 ------##	https://www.clinicaltrialsregister.eu/ctr-search/trial/2013-002451-15/PL
347	2015-000596-27	##------ Thu Apr 13 11:55:57 2023 ------##	https://www.clinicaltrialsregister.eu/ctr-search/trial/2015-000596-27/GB
348	2020-002449-41	##------ Thu Apr 13 11:55:59 2023 ------##	https://www.clinicaltrialsregister.eu/ctr-search/trial/2020-002449-41/ES
349	2015-003060-37	##------ Thu Apr 13 11:56:01 2023 ------##	https://www.clinicaltrialsregister.eu/ctr-search/trial/2015-003060-37/GB
350	2020-003628-18	##------ Thu Apr 13 11:56:03 2023 ------##	https://www.clinicaltrialsregister.eu/ctr-search/trial/2020-003628-18/GB
351	2011-001690-62	##------ Thu Apr 13 11:56:05 2023 ------##	https://www.clinicaltrialsregister.eu/ctr-search/trial/2011-001690-62/GB
352	2015-003866-96	##------ Thu Apr 13 11:56:07 2023 ------##	https://www.clinicaltrialsregister.eu/ctr-search/trial/2015-003866-96/ES
353	2016-003110-27	##------ Thu Apr 13 11:56:09 2023 ------##	https://www.clinicaltrialsregister.eu/ctr-search/trial/2016-003110-27/DK
354	2017-005034-36	##------ Thu Apr 13 11:56:11 2023 ------##	https://www.clinicaltrialsregister.eu/ctr-search/trial/2017-005034-36/IT
355	2018-000368-27	##------ Thu Apr 13 11:56:12 2023 ------##	https://www.clinicaltrialsregister.eu/ctr-search/trial/2018-000368-27/IT
356	2016-002598-36	##------ Thu Apr 13 11:56:14 2023 ------##	https://www.clinicaltrialsregister.eu/ctr-search/trial/2016-002598-36/GB
357	2020-002031-29	##------ Thu Apr 13 11:56:16 2023 ------##	https://www.clinicaltrialsregister.eu/ctr-search/trial/2020-002031-29/GB
358	2020-002031-29	##------ Thu Apr 13 11:56:19 2023 ------##	https://www.clinicaltrialsregister.eu/ctr-search/trial/2020-002031-29/FR
359	2017-002641-29	##------ Thu Apr 13 11:56:21 2023 ------##	https://www.clinicaltrialsregister.eu/ctr-search/trial/2017-002641-29/FR
360	2014-003064-21	##------ Thu Apr 13 11:56:23 2023 ------##	https://www.clinicaltrialsregister.eu/ctr-search/trial/2014-003064-21/ES
361	2014-000241-74	##------ Thu Apr 13 11:56:25 2023 ------##	https://www.clinicaltrialsregister.eu/ctr-search/trial/2014-000241-74/DE
362	2014-004616-12	##------ Thu Apr 13 11:56:27 2023 ------##	https://www.clinicaltrialsregister.eu/ctr-search/trial/2014-004616-12/DE
363	2014-004616-12	##------ Thu Apr 13 11:56:29 2023 ------##	https://www.clinicaltrialsregister.eu/ctr-search/trial/2014-004616-12/HU
364	2014-004616-12	##------ Thu Apr 13 11:56:31 2023 ------##	https://www.clinicaltrialsregister.eu/ctr-search/trial/2014-004616-12/PL
365	2018-000142-18	##------ Thu Apr 13 11:56:33 2023 ------##	https://www.clinicaltrialsregister.eu/ctr-search/trial/2018-000142-18/FI
366	2016-001387-12	##------ Thu Apr 13 11:56:35 2023 ------##	https://www.clinicaltrialsregister.eu/ctr-search/trial/2016-001387-12/DE
367	2016-001387-12	##------ Thu Apr 13 11:56:37 2023 ------##	https://www.clinicaltrialsregister.eu/ctr-search/trial/2016-001387-12/BE
368	2016-001387-12	##------ Thu Apr 13 11:56:39 2023 ------##	https://www.clinicaltrialsregister.eu/ctr-search/trial/2016-001387-12/NL
369	2016-002935-14	##------ Thu Apr 13 11:56:41 2023 ------##	https://www.clinicaltrialsregister.eu/ctr-search/trial/2016-002935-14/AT
370	2013-005099-17	##------ Thu Apr 13 11:56:43 2023 ------##	https://www.clinicaltrialsregister.eu/ctr-search/trial/2013-005099-17/LT
371	2013-005099-17	##------ Thu Apr 13 11:56:44 2023 ------##	https://www.clinicaltrialsregister.eu/ctr-search/trial/2013-005099-17/EE
372	2013-005099-17	##------ Thu Apr 13 11:56:47 2023 ------##	https://www.clinicaltrialsregister.eu/ctr-search/trial/2013-005099-17/HU
373	2013-005099-17	##------ Thu Apr 13 11:56:48 2023 ------##	https://www.clinicaltrialsregister.eu/ctr-search/trial/2013-005099-17/CZ
374	2013-005099-17	##------ Thu Apr 13 11:56:51 2023 ------##	https://www.clinicaltrialsregister.eu/ctr-search/trial/2013-005099-17/DE
375	2013-005099-17	##------ Thu Apr 13 11:56:52 2023 ------##	https://www.clinicaltrialsregister.eu/ctr-search/trial/2013-005099-17/BE
376	2017-000540-18	##------ Thu Apr 13 11:56:54 2023 ------##	https://www.clinicaltrialsregister.eu/ctr-search/trial/2017-000540-18/FR
377	2017-000540-18	##------ Thu Apr 13 11:56:56 2023 ------##	https://www.clinicaltrialsregister.eu/ctr-search/trial/2017-000540-18/DE
378	2013-003327-11	##------ Thu Apr 13 11:56:58 2023 ------##	https://www.clinicaltrialsregister.eu/ctr-search/trial/2013-003327-11/GB
379	2016-003376-49	##------ Thu Apr 13 11:57:01 2023 ------##	https://www.clinicaltrialsregister.eu/ctr-search/trial/2016-003376-49/NL
380	2016-002571-10	##------ Thu Apr 13 11:57:03 2023 ------##	https://www.clinicaltrialsregister.eu/ctr-search/trial/2016-002571-10/HU
381	2016-002571-10	##------ Thu Apr 13 11:57:05 2023 ------##	https://www.clinicaltrialsregister.eu/ctr-search/trial/2016-002571-10/PL
382	2016-002571-10	##------ Thu Apr 13 11:57:08 2023 ------##	https://www.clinicaltrialsregister.eu/ctr-search/trial/2016-002571-10/DE
383	2015-002506-37	##------ Thu Apr 13 11:57:10 2023 ------##	https://www.clinicaltrialsregister.eu/ctr-search/trial/2015-002506-37/SE
384	2017-004664-36	##------ Thu Apr 13 11:57:12 2023 ------##	https://www.clinicaltrialsregister.eu/ctr-search/trial/2017-004664-36/DE
385	2020-001457-43	##------ Thu Apr 13 11:57:14 2023 ------##	https://www.clinicaltrialsregister.eu/ctr-search/trial/2020-001457-43/FR
386	2020-001409-21	##------ Thu Apr 13 11:57:16 2023 ------##	https://www.clinicaltrialsregister.eu/ctr-search/trial/2020-001409-21/ES
387	2015-002252-27	##------ Thu Apr 13 11:57:18 2023 ------##	https://www.clinicaltrialsregister.eu/ctr-search/trial/2015-002252-27/GB
388	2015-002252-27	##------ Thu Apr 13 11:57:20 2023 ------##	https://www.clinicaltrialsregister.eu/ctr-search/trial/2015-002252-27/IT
389	2015-002252-27	##------ Thu Apr 13 11:57:22 2023 ------##	https://www.clinicaltrialsregister.eu/ctr-search/trial/2015-002252-27/FI
390	2015-002252-27	##------ Thu Apr 13 11:57:24 2023 ------##	https://www.clinicaltrialsregister.eu/ctr-search/trial/2015-002252-27/BE
391	2015-004904-50	##------ Thu Apr 13 11:57:26 2023 ------##	https://www.clinicaltrialsregister.eu/ctr-search/trial/2015-004904-50/PL
392	2016-000524-25	##------ Thu Apr 13 11:57:28 2023 ------##	https://www.clinicaltrialsregister.eu/ctr-search/trial/2016-000524-25/HU
393	2014-000331-16	##------ Thu Apr 13 11:57:30 2023 ------##	https://www.clinicaltrialsregister.eu/ctr-search/trial/2014-000331-16/GB
394	2014-000331-16	##------ Thu Apr 13 11:57:32 2023 ------##	https://www.clinicaltrialsregister.eu/ctr-search/trial/2014-000331-16/AT
395	2014-003147-35	##------ Thu Apr 13 11:57:34 2023 ------##	https://www.clinicaltrialsregister.eu/ctr-search/trial/2014-003147-35/GB
396	2019-002662-12	##------ Thu Apr 13 11:57:37 2023 ------##	https://www.clinicaltrialsregister.eu/ctr-search/trial/2019-002662-12/FR
397	2014-001102-17	##------ Thu Apr 13 11:57:39 2023 ------##	https://www.clinicaltrialsregister.eu/ctr-search/trial/2014-001102-17/HU
398	2014-001102-17	##------ Thu Apr 13 11:57:41 2023 ------##	https://www.clinicaltrialsregister.eu/ctr-search/trial/2014-001102-17/PL
399	2016-000778-40	##------ Thu Apr 13 11:57:43 2023 ------##	https://www.clinicaltrialsregister.eu/ctr-search/trial/2016-000778-40/DE
400	2016-000778-40	##------ Thu Apr 13 11:57:45 2023 ------##	https://www.clinicaltrialsregister.eu/ctr-search/trial/2016-000778-40/ES
401	2016-000778-40	##------ Thu Apr 13 11:57:47 2023 ------##	https://www.clinicaltrialsregister.eu/ctr-search/trial/2016-000778-40/IT
402	2016-000778-40	##------ Thu Apr 13 11:57:50 2023 ------##	https://www.clinicaltrialsregister.eu/ctr-search/trial/2016-000778-40/BE
403	2016-000778-40	##------ Thu Apr 13 11:57:52 2023 ------##	https://www.clinicaltrialsregister.eu/ctr-search/trial/2016-000778-40/FR
404	2016-000778-40	##------ Thu Apr 13 11:57:54 2023 ------##	https://www.clinicaltrialsregister.eu/ctr-search/trial/2016-000778-40/PL
405	2016-000778-40	##------ Thu Apr 13 11:57:56 2023 ------##	https://www.clinicaltrialsregister.eu/ctr-search/trial/2016-000778-40/HR
406	2014-001417-79	##------ Thu Apr 13 11:57:58 2023 ------##	https://www.clinicaltrialsregister.eu/ctr-search/trial/2014-001417-79/SE
407	2012-005723-33	##------ Thu Apr 13 11:58:00 2023 ------##	https://www.clinicaltrialsregister.eu/ctr-search/trial/2012-005723-33/NL
408	2016-002926-35	##------ Thu Apr 13 11:58:02 2023 ------##	https://www.clinicaltrialsregister.eu/ctr-search/trial/2016-002926-35/GB
409	2019-000902-31	##------ Thu Apr 13 11:58:04 2023 ------##	https://www.clinicaltrialsregister.eu/ctr-search/trial/2019-000902-31/ES
410	2019-001326-10	##------ Thu Apr 13 11:58:06 2023 ------##	https://www.clinicaltrialsregister.eu/ctr-search/trial/2019-001326-10/ES
411	2019-001326-10	##------ Thu Apr 13 11:58:08 2023 ------##	https://www.clinicaltrialsregister.eu/ctr-search/trial/2019-001326-10/IT
412	2020-002945-41	##------ Thu Apr 13 11:58:11 2023 ------##	https://www.clinicaltrialsregister.eu/ctr-search/trial/2020-002945-41/DK
413	2016-004526-41	##------ Thu Apr 13 11:58:13 2023 ------##	https://www.clinicaltrialsregister.eu/ctr-search/trial/2016-004526-41/BE
414	2016-000866-44	##------ Thu Apr 13 11:58:15 2023 ------##	https://www.clinicaltrialsregister.eu/ctr-search/trial/2016-000866-44/HU
415	2016-000866-44	##------ Thu Apr 13 11:58:17 2023 ------##	https://www.clinicaltrialsregister.eu/ctr-search/trial/2016-000866-44/BG
416	2017-000608-13	##------ Thu Apr 13 11:58:19 2023 ------##	https://www.clinicaltrialsregister.eu/ctr-search/trial/2017-000608-13/3rd
417	2016-001365-92	##------ Thu Apr 13 11:58:20 2023 ------##	https://www.clinicaltrialsregister.eu/ctr-search/trial/2016-001365-92/DK
418	2016-000734-21	##------ Thu Apr 13 11:58:24 2023 ------##	https://www.clinicaltrialsregister.eu/ctr-search/trial/2016-000734-21/GB
419	2016-002852-26	##------ Thu Apr 13 11:58:26 2023 ------##	https://www.clinicaltrialsregister.eu/ctr-search/trial/2016-002852-26/CZ
420	2016-002852-26	##------ Thu Apr 13 11:58:28 2023 ------##	https://www.clinicaltrialsregister.eu/ctr-search/trial/2016-002852-26/GB
421	2016-002852-26	##------ Thu Apr 13 11:58:30 2023 ------##	https://www.clinicaltrialsregister.eu/ctr-search/trial/2016-002852-26/HU
422	2016-002852-26	##------ Thu Apr 13 11:58:32 2023 ------##	https://www.clinicaltrialsregister.eu/ctr-search/trial/2016-002852-26/DE
423	2016-002852-26	##------ Thu Apr 13 11:58:34 2023 ------##	https://www.clinicaltrialsregister.eu/ctr-search/trial/2016-002852-26/LT
424	2016-002852-26	##------ Thu Apr 13 11:58:36 2023 ------##	https://www.clinicaltrialsregister.eu/ctr-search/trial/2016-002852-26/BG
425	2016-002862-30	##------ Thu Apr 13 11:58:38 2023 ------##	https://www.clinicaltrialsregister.eu/ctr-search/trial/2016-002862-30/HU
426	2016-002862-30	##------ Thu Apr 13 11:58:40 2023 ------##	https://www.clinicaltrialsregister.eu/ctr-search/trial/2016-002862-30/CZ
427	2016-002862-30	##------ Thu Apr 13 11:58:42 2023 ------##	https://www.clinicaltrialsregister.eu/ctr-search/trial/2016-002862-30/SK
428	2016-002862-30	##------ Thu Apr 13 11:58:44 2023 ------##	https://www.clinicaltrialsregister.eu/ctr-search/trial/2016-002862-30/BG
429	2016-002862-30	##------ Thu Apr 13 11:58:46 2023 ------##	https://www.clinicaltrialsregister.eu/ctr-search/trial/2016-002862-30/DE
430	2016-002862-30	##------ Thu Apr 13 11:58:48 2023 ------##	https://www.clinicaltrialsregister.eu/ctr-search/trial/2016-002862-30/PL
431	2016-005004-26	##------ Thu Apr 13 11:58:51 2023 ------##	https://www.clinicaltrialsregister.eu/ctr-search/trial/2016-005004-26/GB
432	2016-005004-26	##------ Thu Apr 13 11:58:53 2023 ------##	https://www.clinicaltrialsregister.eu/ctr-search/trial/2016-005004-26/FR
433	2016-005004-26	##------ Thu Apr 13 11:58:55 2023 ------##	https://www.clinicaltrialsregister.eu/ctr-search/trial/2016-005004-26/DE
434	2016-005004-26	##------ Thu Apr 13 11:58:57 2023 ------##	https://www.clinicaltrialsregister.eu/ctr-search/trial/2016-005004-26/ES
435	2016-005004-26	##------ Thu Apr 13 11:59:00 2023 ------##	https://www.clinicaltrialsregister.eu/ctr-search/trial/2016-005004-26/SE
436	2016-005004-26	##------ Thu Apr 13 11:59:02 2023 ------##	https://www.clinicaltrialsregister.eu/ctr-search/trial/2016-005004-26/IE
437	2016-005004-26	##------ Thu Apr 13 11:59:04 2023 ------##	https://www.clinicaltrialsregister.eu/ctr-search/trial/2016-005004-26/IT
438	2017-002766-50	##------ Thu Apr 13 11:59:06 2023 ------##	https://www.clinicaltrialsregister.eu/ctr-search/trial/2017-002766-50/SE
439	2017-002532-16	##------ Thu Apr 13 11:59:08 2023 ------##	https://www.clinicaltrialsregister.eu/ctr-search/trial/2017-002532-16/BE
440	2017-000188-33	##------ Thu Apr 13 11:59:10 2023 ------##	https://www.clinicaltrialsregister.eu/ctr-search/trial/2017-000188-33/DK
441	2017-000188-33	##------ Thu Apr 13 11:59:12 2023 ------##	https://www.clinicaltrialsregister.eu/ctr-search/trial/2017-000188-33/BE
442	2017-000188-33	##------ Thu Apr 13 11:59:15 2023 ------##	https://www.clinicaltrialsregister.eu/ctr-search/trial/2017-000188-33/AT
443	2015-002052-27	##------ Thu Apr 13 11:59:17 2023 ------##	https://www.clinicaltrialsregister.eu/ctr-search/trial/2015-002052-27/DE
444	2015-002624-31	##------ Thu Apr 13 11:59:19 2023 ------##	https://www.clinicaltrialsregister.eu/ctr-search/trial/2015-002624-31/NL
445	2015-002164-16	##------ Thu Apr 13 11:59:21 2023 ------##	https://www.clinicaltrialsregister.eu/ctr-search/trial/2015-002164-16/DE
446	2015-002164-16	##------ Thu Apr 13 11:59:23 2023 ------##	https://www.clinicaltrialsregister.eu/ctr-search/trial/2015-002164-16/PL
447	2015-004336-35	##------ Thu Apr 13 11:59:25 2023 ------##	https://www.clinicaltrialsregister.eu/ctr-search/trial/2015-004336-35/ES
448	2016-000371-24	##------ Thu Apr 13 11:59:27 2023 ------##	https://www.clinicaltrialsregister.eu/ctr-search/trial/2016-000371-24/ES
449	2015-002145-63	##------ Thu Apr 13 11:59:29 2023 ------##	https://www.clinicaltrialsregister.eu/ctr-search/trial/2015-002145-63/GB
450	2015-005051-28	##------ Thu Apr 13 11:59:31 2023 ------##	https://www.clinicaltrialsregister.eu/ctr-search/trial/2015-005051-28/DE
451	2015-005051-28	##------ Thu Apr 13 11:59:33 2023 ------##	https://www.clinicaltrialsregister.eu/ctr-search/trial/2015-005051-28/BE
452	2015-005051-28	##------ Thu Apr 13 11:59:34 2023 ------##	https://www.clinicaltrialsregister.eu/ctr-search/trial/2015-005051-28/LT
453	2015-005051-28	##------ Thu Apr 13 11:59:36 2023 ------##	https://www.clinicaltrialsregister.eu/ctr-search/trial/2015-005051-28/GB
454	2015-005051-28	##------ Thu Apr 13 11:59:38 2023 ------##	https://www.clinicaltrialsregister.eu/ctr-search/trial/2015-005051-28/PL
455	2015-005051-28	##------ Thu Apr 13 11:59:40 2023 ------##	https://www.clinicaltrialsregister.eu/ctr-search/trial/2015-005051-28/3rd
456	2016-002069-77	##------ Thu Apr 13 11:59:42 2023 ------##	https://www.clinicaltrialsregister.eu/ctr-search/trial/2016-002069-77/GR
457	2016-002069-77	##------ Thu Apr 13 11:59:44 2023 ------##	https://www.clinicaltrialsregister.eu/ctr-search/trial/2016-002069-77/HU
458	2016-004728-48	##------ Thu Apr 13 11:59:46 2023 ------##	https://www.clinicaltrialsregister.eu/ctr-search/trial/2016-004728-48/3rd
459	2017-000994-35	##------ Thu Apr 13 11:59:47 2023 ------##	https://www.clinicaltrialsregister.eu/ctr-search/trial/2017-000994-35/ES
460	2019-003522-25	##------ Thu Apr 13 11:59:50 2023 ------##	https://www.clinicaltrialsregister.eu/ctr-search/trial/2019-003522-25/FR
461	2014-005510-34	##------ Thu Apr 13 11:59:52 2023 ------##	https://www.clinicaltrialsregister.eu/ctr-search/trial/2014-005510-34/DE
462	2014-000727-25	##------ Thu Apr 13 11:59:54 2023 ------##	https://www.clinicaltrialsregister.eu/ctr-search/trial/2014-000727-25/NL
463	2015-002965-43	##------ Thu Apr 13 11:59:56 2023 ------##	https://www.clinicaltrialsregister.eu/ctr-search/trial/2015-002965-43/IT
464	2015-002955-85	##------ Thu Apr 13 11:59:58 2023 ------##	https://www.clinicaltrialsregister.eu/ctr-search/trial/2015-002955-85/GB
465	2015-004613-24	##------ Thu Apr 13 11:59:59 2023 ------##	https://www.clinicaltrialsregister.eu/ctr-search/trial/2015-004613-24/NL
466	2015-004613-24	##------ Thu Apr 13 12:00:01 2023 ------##	https://www.clinicaltrialsregister.eu/ctr-search/trial/2015-004613-24/BE
467	2017-001612-11	##------ Thu Apr 13 12:00:03 2023 ------##	https://www.clinicaltrialsregister.eu/ctr-search/trial/2017-001612-11/DK
468	2017-002729-39	##------ Thu Apr 13 12:00:05 2023 ------##	https://www.clinicaltrialsregister.eu/ctr-search/trial/2017-002729-39/3rd
469	2017-003916-37	##------ Thu Apr 13 12:00:07 2023 ------##	https://www.clinicaltrialsregister.eu/ctr-search/trial/2017-003916-37/GB
470	2018-001027-40	##------ Thu Apr 13 12:00:08 2023 ------##	https://www.clinicaltrialsregister.eu/ctr-search/trial/2018-001027-40/FR
471	2016-004452-29	##------ Thu Apr 13 12:00:10 2023 ------##	https://www.clinicaltrialsregister.eu/ctr-search/trial/2016-004452-29/IT
472	2018-003426-89	##------ Thu Apr 13 12:00:12 2023 ------##	https://www.clinicaltrialsregister.eu/ctr-search/trial/2018-003426-89/3rd
473	2018-000454-22	##------ Thu Apr 13 12:00:14 2023 ------##	https://www.clinicaltrialsregister.eu/ctr-search/trial/2018-000454-22/GB
474	2013-002516-27	##------ Thu Apr 13 12:00:16 2023 ------##	https://www.clinicaltrialsregister.eu/ctr-search/trial/2013-002516-27/FR
475	2015-004901-18	##------ Thu Apr 13 12:00:18 2023 ------##	https://www.clinicaltrialsregister.eu/ctr-search/trial/2015-004901-18/3rd
476	2015-004870-14	##------ Thu Apr 13 12:00:19 2023 ------##	https://www.clinicaltrialsregister.eu/ctr-search/trial/2015-004870-14/3rd
477	2015-004888-37	##------ Thu Apr 13 12:00:21 2023 ------##	https://www.clinicaltrialsregister.eu/ctr-search/trial/2015-004888-37/3rd
478	2017-000071-90	##------ Thu Apr 13 12:00:24 2023 ------##	https://www.clinicaltrialsregister.eu/ctr-search/trial/2017-000071-90/BE
479	2017-000251-74	##------ Thu Apr 13 12:00:26 2023 ------##	https://www.clinicaltrialsregister.eu/ctr-search/trial/2017-000251-74/3rd
480	2017-003425-15	##------ Thu Apr 13 12:00:28 2023 ------##	https://www.clinicaltrialsregister.eu/ctr-search/trial/2017-003425-15/DK
481	2017-002876-26	##------ Thu Apr 13 12:00:30 2023 ------##	https://www.clinicaltrialsregister.eu/ctr-search/trial/2017-002876-26/GB
482	2016-002984-32	##------ Thu Apr 13 12:00:32 2023 ------##	https://www.clinicaltrialsregister.eu/ctr-search/trial/2016-002984-32/IT
483	2016-003736-21	##------ Thu Apr 13 12:00:35 2023 ------##	https://www.clinicaltrialsregister.eu/ctr-search/trial/2016-003736-21/GB
484	2015-001786-10	##------ Thu Apr 13 12:00:37 2023 ------##	https://www.clinicaltrialsregister.eu/ctr-search/trial/2015-001786-10/GB
485	2015-001786-10	##------ Thu Apr 13 12:00:39 2023 ------##	https://www.clinicaltrialsregister.eu/ctr-search/trial/2015-001786-10/DE
486	2015-005445-32	##------ Thu Apr 13 12:00:41 2023 ------##	https://www.clinicaltrialsregister.eu/ctr-search/trial/2015-005445-32/GB
487	2016-002493-13	##------ Thu Apr 13 12:00:43 2023 ------##	https://www.clinicaltrialsregister.eu/ctr-search/trial/2016-002493-13/NL
488	2016-003625-42	##------ Thu Apr 13 12:00:45 2023 ------##	https://www.clinicaltrialsregister.eu/ctr-search/trial/2016-003625-42/GB
489	2016-003625-42	##------ Thu Apr 13 12:00:48 2023 ------##	https://www.clinicaltrialsregister.eu/ctr-search/trial/2016-003625-42/ES
490	2016-003141-28	##------ Thu Apr 13 12:00:50 2023 ------##	https://www.clinicaltrialsregister.eu/ctr-search/trial/2016-003141-28/GB
491	2016-004459-65	##------ Thu Apr 13 12:00:52 2023 ------##	https://www.clinicaltrialsregister.eu/ctr-search/trial/2016-004459-65/ES
492	2017-000154-19	##------ Thu Apr 13 12:00:55 2023 ------##	https://www.clinicaltrialsregister.eu/ctr-search/trial/2017-000154-19/FR
493	2016-000308-28	##------ Thu Apr 13 12:00:56 2023 ------##	https://www.clinicaltrialsregister.eu/ctr-search/trial/2016-000308-28/3rd
494	2016-000880-18	##------ Thu Apr 13 12:00:58 2023 ------##	https://www.clinicaltrialsregister.eu/ctr-search/trial/2016-000880-18/GR
495	2016-001008-49	##------ Thu Apr 13 12:01:00 2023 ------##	https://www.clinicaltrialsregister.eu/ctr-search/trial/2016-001008-49/3rd
496	2016-004952-30	##------ Thu Apr 13 12:01:02 2023 ------##	https://www.clinicaltrialsregister.eu/ctr-search/trial/2016-004952-30/3rd
497	2017-001277-17	##------ Thu Apr 13 12:01:05 2023 ------##	https://www.clinicaltrialsregister.eu/ctr-search/trial/2017-001277-17/FR
498	2017-001737-85	##------ Thu Apr 13 12:01:07 2023 ------##	https://www.clinicaltrialsregister.eu/ctr-search/trial/2017-001737-85/NL
499	2018-001136-21	##------ Thu Apr 13 12:01:09 2023 ------##	https://www.clinicaltrialsregister.eu/ctr-search/trial/2018-001136-21/BG
500	2018-001136-21	##------ Thu Apr 13 12:01:14 2023 ------##	https://www.clinicaltrialsregister.eu/ctr-search/trial/2018-001136-21/HU
501	2018-001136-21	##------ Thu Apr 13 12:01:16 2023 ------##	https://www.clinicaltrialsregister.eu/ctr-search/trial/2018-001136-21/CZ
502	2018-001136-21	##------ Thu Apr 13 12:01:19 2023 ------##	https://www.clinicaltrialsregister.eu/ctr-search/trial/2018-001136-21/GB
503	2018-001136-21	##------ Thu Apr 13 12:01:21 2023 ------##	https://www.clinicaltrialsregister.eu/ctr-search/trial/2018-001136-21/DE
504	2018-001136-21	##------ Thu Apr 13 12:01:23 2023 ------##	https://www.clinicaltrialsregister.eu/ctr-search/trial/2018-001136-21/PL
505	2018-001136-21	##------ Thu Apr 13 12:01:28 2023 ------##	https://www.clinicaltrialsregister.eu/ctr-search/trial/2018-001136-21/LV
506	2017-005197-19	##------ Thu Apr 13 12:01:30 2023 ------##	https://www.clinicaltrialsregister.eu/ctr-search/trial/2017-005197-19/IT
507	2014-002171-29	##------ Thu Apr 13 12:01:31 2023 ------##	https://www.clinicaltrialsregister.eu/ctr-search/trial/2014-002171-29/DE
508	2014-002171-29	##------ Thu Apr 13 12:01:33 2023 ------##	https://www.clinicaltrialsregister.eu/ctr-search/trial/2014-002171-29/HU
509	2016-001106-42	##------ Thu Apr 13 12:01:35 2023 ------##	https://www.clinicaltrialsregister.eu/ctr-search/trial/2016-001106-42/DE
510	2016-002408-13	##------ Thu Apr 13 12:01:37 2023 ------##	https://www.clinicaltrialsregister.eu/ctr-search/trial/2016-002408-13/NL
511	2017-002146-72	##------ Thu Apr 13 12:01:39 2023 ------##	https://www.clinicaltrialsregister.eu/ctr-search/trial/2017-002146-72/3rd
512	2017-002189-39	##------ Thu Apr 13 12:01:42 2023 ------##	https://www.clinicaltrialsregister.eu/ctr-search/trial/2017-002189-39/GB
513	2018-000942-21	##------ Thu Apr 13 12:01:45 2023 ------##	https://www.clinicaltrialsregister.eu/ctr-search/trial/2018-000942-21/GB
514	2019-002085-13	##------ Thu Apr 13 12:01:47 2023 ------##	https://www.clinicaltrialsregister.eu/ctr-search/trial/2019-002085-13/GB
515	2015-003512-20	##------ Thu Apr 13 12:01:49 2023 ------##	https://www.clinicaltrialsregister.eu/ctr-search/trial/2015-003512-20/HU
516	2015-003512-20	##------ Thu Apr 13 12:01:51 2023 ------##	https://www.clinicaltrialsregister.eu/ctr-search/trial/2015-003512-20/GB
517	2015-003512-20	##------ Thu Apr 13 12:01:54 2023 ------##	https://www.clinicaltrialsregister.eu/ctr-search/trial/2015-003512-20/SK
518	2015-003512-20	##------ Thu Apr 13 12:01:59 2023 ------##	https://www.clinicaltrialsregister.eu/ctr-search/trial/2015-003512-20/ES
519	2015-003512-20	##------ Thu Apr 13 12:02:01 2023 ------##	https://www.clinicaltrialsregister.eu/ctr-search/trial/2015-003512-20/PL
520	2015-003512-20	##------ Thu Apr 13 12:02:04 2023 ------##	https://www.clinicaltrialsregister.eu/ctr-search/trial/2015-003512-20/IT
521	2016-001221-14	##------ Thu Apr 13 12:02:06 2023 ------##	https://www.clinicaltrialsregister.eu/ctr-search/trial/2016-001221-14/DK
522	2016-002327-29	##------ Thu Apr 13 12:02:08 2023 ------##	https://www.clinicaltrialsregister.eu/ctr-search/trial/2016-002327-29/BG
523	2016-004656-30	##------ Thu Apr 13 12:02:10 2023 ------##	https://www.clinicaltrialsregister.eu/ctr-search/trial/2016-004656-30/3rd
524	2016-003018-29	##------ Thu Apr 13 12:02:12 2023 ------##	https://www.clinicaltrialsregister.eu/ctr-search/trial/2016-003018-29/DK
525	2016-004691-22	##------ Thu Apr 13 12:02:14 2023 ------##	https://www.clinicaltrialsregister.eu/ctr-search/trial/2016-004691-22/DE
526	2016-004691-22	##------ Thu Apr 13 12:02:16 2023 ------##	https://www.clinicaltrialsregister.eu/ctr-search/trial/2016-004691-22/PL
527	2017-004206-17	##------ Thu Apr 13 12:02:18 2023 ------##	https://www.clinicaltrialsregister.eu/ctr-search/trial/2017-004206-17/FR
528	2018-002245-11	##------ Thu Apr 13 12:02:20 2023 ------##	https://www.clinicaltrialsregister.eu/ctr-search/trial/2018-002245-11/NL
529	2017-002154-36	##------ Thu Apr 13 12:02:22 2023 ------##	https://www.clinicaltrialsregister.eu/ctr-search/trial/2017-002154-36/3rd
530	2017-002978-39	##------ Thu Apr 13 12:02:24 2023 ------##	https://www.clinicaltrialsregister.eu/ctr-search/trial/2017-002978-39/AT
531	2019-001318-40	##------ Thu Apr 13 12:02:26 2023 ------##	https://www.clinicaltrialsregister.eu/ctr-search/trial/2019-001318-40/GB
532	2016-004799-23	##------ Thu Apr 13 12:02:28 2023 ------##	https://www.clinicaltrialsregister.eu/ctr-search/trial/2016-004799-23/IT
533	2015-002034-47	##------ Thu Apr 13 12:02:30 2023 ------##	https://www.clinicaltrialsregister.eu/ctr-search/trial/2015-002034-47/GB
534	2015-005845-30	##------ Thu Apr 13 12:02:31 2023 ------##	https://www.clinicaltrialsregister.eu/ctr-search/trial/2015-005845-30/3rd
535	2016-000228-24	##------ Thu Apr 13 12:02:33 2023 ------##	https://www.clinicaltrialsregister.eu/ctr-search/trial/2016-000228-24/BE
536	2016-001833-29	##------ Thu Apr 13 12:02:35 2023 ------##	https://www.clinicaltrialsregister.eu/ctr-search/trial/2016-001833-29/SE
537	2016-001833-29	##------ Thu Apr 13 12:02:38 2023 ------##	https://www.clinicaltrialsregister.eu/ctr-search/trial/2016-001833-29/GB
538	2016-001833-29	##------ Thu Apr 13 12:02:40 2023 ------##	https://www.clinicaltrialsregister.eu/ctr-search/trial/2016-001833-29/PL
539	2016-001833-29	##------ Thu Apr 13 12:02:43 2023 ------##	https://www.clinicaltrialsregister.eu/ctr-search/trial/2016-001833-29/NL
540	2016-001373-33	##------ Thu Apr 13 12:02:45 2023 ------##	https://www.clinicaltrialsregister.eu/ctr-search/trial/2016-001373-33/SE
541	2016-000454-36	##------ Thu Apr 13 12:02:47 2023 ------##	https://www.clinicaltrialsregister.eu/ctr-search/trial/2016-000454-36/GB
542	2016-000454-36	##------ Thu Apr 13 12:02:49 2023 ------##	https://www.clinicaltrialsregister.eu/ctr-search/trial/2016-000454-36/AT
543	2016-000454-36	##------ Thu Apr 13 12:02:51 2023 ------##	https://www.clinicaltrialsregister.eu/ctr-search/trial/2016-000454-36/DK
544	2016-000454-36	##------ Thu Apr 13 12:02:54 2023 ------##	https://www.clinicaltrialsregister.eu/ctr-search/trial/2016-000454-36/DE
545	2016-000454-36	##------ Thu Apr 13 12:02:56 2023 ------##	https://www.clinicaltrialsregister.eu/ctr-search/trial/2016-000454-36/BE
546	2016-000454-36	##------ Thu Apr 13 12:03:00 2023 ------##	https://www.clinicaltrialsregister.eu/ctr-search/trial/2016-000454-36/ES
547	2016-000454-36	##------ Thu Apr 13 12:03:02 2023 ------##	https://www.clinicaltrialsregister.eu/ctr-search/trial/2016-000454-36/NL
548	2016-000454-36	##------ Thu Apr 13 12:03:04 2023 ------##	https://www.clinicaltrialsregister.eu/ctr-search/trial/2016-000454-36/IT
549	2016-003002-14	##------ Thu Apr 13 12:03:06 2023 ------##	https://www.clinicaltrialsregister.eu/ctr-search/trial/2016-003002-14/GB
550	2016-003002-14	##------ Thu Apr 13 12:03:09 2023 ------##	https://www.clinicaltrialsregister.eu/ctr-search/trial/2016-003002-14/DE
551	2016-004360-18	##------ Thu Apr 13 12:03:11 2023 ------##	https://www.clinicaltrialsregister.eu/ctr-search/trial/2016-004360-18/FR
552	2016-004834-11	##------ Thu Apr 13 12:03:13 2023 ------##	https://www.clinicaltrialsregister.eu/ctr-search/trial/2016-004834-11/DK
553	2016-004834-11	##------ Thu Apr 13 12:03:16 2023 ------##	https://www.clinicaltrialsregister.eu/ctr-search/trial/2016-004834-11/BG
554	2016-004834-11	##------ Thu Apr 13 12:03:18 2023 ------##	https://www.clinicaltrialsregister.eu/ctr-search/trial/2016-004834-11/PL
555	2016-004834-11	##------ Thu Apr 13 12:03:20 2023 ------##	https://www.clinicaltrialsregister.eu/ctr-search/trial/2016-004834-11/CZ
556	2016-004834-11	##------ Thu Apr 13 12:03:22 2023 ------##	https://www.clinicaltrialsregister.eu/ctr-search/trial/2016-004834-11/GB
557	2017-001970-41	##------ Thu Apr 13 12:03:25 2023 ------##	https://www.clinicaltrialsregister.eu/ctr-search/trial/2017-001970-41/DK
558	2017-001149-28	##------ Thu Apr 13 12:03:26 2023 ------##	https://www.clinicaltrialsregister.eu/ctr-search/trial/2017-001149-28/DE
559	2017-001149-28	##------ Thu Apr 13 12:03:29 2023 ------##	https://www.clinicaltrialsregister.eu/ctr-search/trial/2017-001149-28/CZ
560	2017-001149-28	##------ Thu Apr 13 12:03:32 2023 ------##	https://www.clinicaltrialsregister.eu/ctr-search/trial/2017-001149-28/NL
561	2018-001339-33	##------ Thu Apr 13 12:03:33 2023 ------##	https://www.clinicaltrialsregister.eu/ctr-search/trial/2018-001339-33/NL
562	2019-003828-21	##------ Thu Apr 13 12:03:35 2023 ------##	https://www.clinicaltrialsregister.eu/ctr-search/trial/2019-003828-21/NL
563	2020-001068-27	##------ Thu Apr 13 12:03:37 2023 ------##	https://www.clinicaltrialsregister.eu/ctr-search/trial/2020-001068-27/NL
564	2014-004924-23	##------ Thu Apr 13 12:03:39 2023 ------##	https://www.clinicaltrialsregister.eu/ctr-search/trial/2014-004924-23/3rd
565	2014-005425-13	##------ Thu Apr 13 12:03:41 2023 ------##	https://www.clinicaltrialsregister.eu/ctr-search/trial/2014-005425-13/FR
566	2014-004318-27	##------ Thu Apr 13 12:03:43 2023 ------##	https://www.clinicaltrialsregister.eu/ctr-search/trial/2014-004318-27/NO
567	2016-000758-37	##------ Thu Apr 13 12:03:44 2023 ------##	https://www.clinicaltrialsregister.eu/ctr-search/trial/2016-000758-37/3rd
568	2016-005013-47	##------ Thu Apr 13 12:03:47 2023 ------##	https://www.clinicaltrialsregister.eu/ctr-search/trial/2016-005013-47/SE
569	2017-003551-32	##------ Thu Apr 13 12:03:49 2023 ------##	https://www.clinicaltrialsregister.eu/ctr-search/trial/2017-003551-32/DK
570	2017-003724-79	##------ Thu Apr 13 12:03:51 2023 ------##	https://www.clinicaltrialsregister.eu/ctr-search/trial/2017-003724-79/GB
571	2019-000258-76	##------ Thu Apr 13 12:03:53 2023 ------##	https://www.clinicaltrialsregister.eu/ctr-search/trial/2019-000258-76/ES
572	2019-003819-56	##------ Thu Apr 13 12:03:55 2023 ------##	https://www.clinicaltrialsregister.eu/ctr-search/trial/2019-003819-56/DK
573	2019-002643-23	##------ Thu Apr 13 12:03:57 2023 ------##	https://www.clinicaltrialsregister.eu/ctr-search/trial/2019-002643-23/GB
574	2020-001044-26	##------ Thu Apr 13 12:03:59 2023 ------##	https://www.clinicaltrialsregister.eu/ctr-search/trial/2020-001044-26/GB
575	2016-002503-26	##------ Thu Apr 13 12:04:01 2023 ------##	https://www.clinicaltrialsregister.eu/ctr-search/trial/2016-002503-26/ES
576	2016-001950-16	##------ Thu Apr 13 12:04:03 2023 ------##	https://www.clinicaltrialsregister.eu/ctr-search/trial/2016-001950-16/PL
577	2017-004288-11	##------ Thu Apr 13 12:04:05 2023 ------##	https://www.clinicaltrialsregister.eu/ctr-search/trial/2017-004288-11/GB
578	2017-004288-11	##------ Thu Apr 13 12:04:07 2023 ------##	https://www.clinicaltrialsregister.eu/ctr-search/trial/2017-004288-11/IT
579	2019-001879-37	##------ Thu Apr 13 12:04:09 2023 ------##	https://www.clinicaltrialsregister.eu/ctr-search/trial/2019-001879-37/GB
580	2019-003108-10	##------ Thu Apr 13 12:04:11 2023 ------##	https://www.clinicaltrialsregister.eu/ctr-search/trial/2019-003108-10/ES
581	2018-003281-14	##------ Thu Apr 13 12:04:13 2023 ------##	https://www.clinicaltrialsregister.eu/ctr-search/trial/2018-003281-14/ES
582	2020-001891-14	##------ Thu Apr 13 12:04:14 2023 ------##	https://www.clinicaltrialsregister.eu/ctr-search/trial/2020-001891-14/ES
583	2020-000875-20	##------ Thu Apr 13 12:04:16 2023 ------##	https://www.clinicaltrialsregister.eu/ctr-search/trial/2020-000875-20/3rd
584	2020-002295-13	##------ Thu Apr 13 12:04:18 2023 ------##	https://www.clinicaltrialsregister.eu/ctr-search/trial/2020-002295-13/FR
585	2015-005064-42	##------ Thu Apr 13 12:04:20 2023 ------##	https://www.clinicaltrialsregister.eu/ctr-search/trial/2015-005064-42/GB
586	2015-003490-15	##------ Thu Apr 13 12:04:22 2023 ------##	https://www.clinicaltrialsregister.eu/ctr-search/trial/2015-003490-15/3rd
587	2016-001397-15	##------ Thu Apr 13 12:04:24 2023 ------##	https://www.clinicaltrialsregister.eu/ctr-search/trial/2016-001397-15/CZ
588	2016-002657-38	##------ Thu Apr 13 12:04:26 2023 ------##	https://www.clinicaltrialsregister.eu/ctr-search/trial/2016-002657-38/HU
589	2016-002657-38	##------ Thu Apr 13 12:04:28 2023 ------##	https://www.clinicaltrialsregister.eu/ctr-search/trial/2016-002657-38/DE
590	2016-002657-38	##------ Thu Apr 13 12:04:30 2023 ------##	https://www.clinicaltrialsregister.eu/ctr-search/trial/2016-002657-38/HR
591	2016-002657-38	##------ Thu Apr 13 12:04:32 2023 ------##	https://www.clinicaltrialsregister.eu/ctr-search/trial/2016-002657-38/BG
592	2017-002008-28	##------ Thu Apr 13 12:04:34 2023 ------##	https://www.clinicaltrialsregister.eu/ctr-search/trial/2017-002008-28/SE
593	2015-001438-46	##------ Thu Apr 13 12:04:36 2023 ------##	https://www.clinicaltrialsregister.eu/ctr-search/trial/2015-001438-46/GB
594	2015-001438-46	##------ Thu Apr 13 12:04:39 2023 ------##	https://www.clinicaltrialsregister.eu/ctr-search/trial/2015-001438-46/BE
595	2015-001438-46	##------ Thu Apr 13 12:04:41 2023 ------##	https://www.clinicaltrialsregister.eu/ctr-search/trial/2015-001438-46/DE
596	2015-001438-46	##------ Thu Apr 13 12:04:43 2023 ------##	https://www.clinicaltrialsregister.eu/ctr-search/trial/2015-001438-46/ES
597	2015-001438-46	##------ Thu Apr 13 12:04:45 2023 ------##	https://www.clinicaltrialsregister.eu/ctr-search/trial/2015-001438-46/PL
598	2019-001020-36	##------ Thu Apr 13 12:04:47 2023 ------##	https://www.clinicaltrialsregister.eu/ctr-search/trial/2019-001020-36/3rd
599	2019-002836-10	##------ Thu Apr 13 12:04:48 2023 ------##	https://www.clinicaltrialsregister.eu/ctr-search/trial/2019-002836-10/3rd
600	2019-002991-15	##------ Thu Apr 13 12:04:50 2023 ------##	https://www.clinicaltrialsregister.eu/ctr-search/trial/2019-002991-15/ES
601	2018-003724-36	##------ Thu Apr 13 12:04:52 2023 ------##	https://www.clinicaltrialsregister.eu/ctr-search/trial/2018-003724-36/DK
602	2020-001505-22	##------ Thu Apr 13 12:04:54 2023 ------##	https://www.clinicaltrialsregister.eu/ctr-search/trial/2020-001505-22/ES
603	2015-001929-17	##------ Thu Apr 13 12:04:57 2023 ------##	https://www.clinicaltrialsregister.eu/ctr-search/trial/2015-001929-17/IT
604	2016-002071-96	##------ Thu Apr 13 12:04:59 2023 ------##	https://www.clinicaltrialsregister.eu/ctr-search/trial/2016-002071-96/ES
605	2016-002071-96	##------ Thu Apr 13 12:05:01 2023 ------##	https://www.clinicaltrialsregister.eu/ctr-search/trial/2016-002071-96/DE
606	2016-002071-96	##------ Thu Apr 13 12:05:03 2023 ------##	https://www.clinicaltrialsregister.eu/ctr-search/trial/2016-002071-96/GR
607	2016-001135-12	##------ Thu Apr 13 12:05:05 2023 ------##	https://www.clinicaltrialsregister.eu/ctr-search/trial/2016-001135-12/DE
608	2016-001135-12	##------ Thu Apr 13 12:05:07 2023 ------##	https://www.clinicaltrialsregister.eu/ctr-search/trial/2016-001135-12/EE
609	2016-001135-12	##------ Thu Apr 13 12:05:09 2023 ------##	https://www.clinicaltrialsregister.eu/ctr-search/trial/2016-001135-12/BE
610	2016-001135-12	##------ Thu Apr 13 12:05:11 2023 ------##	https://www.clinicaltrialsregister.eu/ctr-search/trial/2016-001135-12/FR
611	2016-003893-42	##------ Thu Apr 13 12:05:13 2023 ------##	https://www.clinicaltrialsregister.eu/ctr-search/trial/2016-003893-42/GB
612	2016-003893-42	##------ Thu Apr 13 12:05:15 2023 ------##	https://www.clinicaltrialsregister.eu/ctr-search/trial/2016-003893-42/NL
613	2016-004753-33	##------ Thu Apr 13 12:05:16 2023 ------##	https://www.clinicaltrialsregister.eu/ctr-search/trial/2016-004753-33/3rd
614	2016-003990-17	##------ Thu Apr 13 12:05:19 2023 ------##	https://www.clinicaltrialsregister.eu/ctr-search/trial/2016-003990-17/SK
615	2016-003990-17	##------ Thu Apr 13 12:05:21 2023 ------##	https://www.clinicaltrialsregister.eu/ctr-search/trial/2016-003990-17/DE
616	2016-003990-17	##------ Thu Apr 13 12:05:23 2023 ------##	https://www.clinicaltrialsregister.eu/ctr-search/trial/2016-003990-17/HU
617	2016-003990-17	##------ Thu Apr 13 12:05:25 2023 ------##	https://www.clinicaltrialsregister.eu/ctr-search/trial/2016-003990-17/ES
618	2016-003990-17	##------ Thu Apr 13 12:05:27 2023 ------##	https://www.clinicaltrialsregister.eu/ctr-search/trial/2016-003990-17/BG
619	2016-004700-56	##------ Thu Apr 13 12:05:29 2023 ------##	https://www.clinicaltrialsregister.eu/ctr-search/trial/2016-004700-56/NL
620	2017-004316-18	##------ Thu Apr 13 12:05:30 2023 ------##	https://www.clinicaltrialsregister.eu/ctr-search/trial/2017-004316-18/3rd
621	2016-004521-17	##------ Thu Apr 13 12:05:33 2023 ------##	https://www.clinicaltrialsregister.eu/ctr-search/trial/2016-004521-17/AT
622	2017-002223-25	##------ Thu Apr 13 12:05:34 2023 ------##	https://www.clinicaltrialsregister.eu/ctr-search/trial/2017-002223-25/NL
623	2018-000028-33	##------ Thu Apr 13 12:05:36 2023 ------##	https://www.clinicaltrialsregister.eu/ctr-search/trial/2018-000028-33/AT
624	2017-005005-12	##------ Thu Apr 13 12:05:38 2023 ------##	https://www.clinicaltrialsregister.eu/ctr-search/trial/2017-005005-12/BE
625	2018-002079-17	##------ Thu Apr 13 12:05:40 2023 ------##	https://www.clinicaltrialsregister.eu/ctr-search/trial/2018-002079-17/FR
626	2018-003518-41	##------ Thu Apr 13 12:05:42 2023 ------##	https://www.clinicaltrialsregister.eu/ctr-search/trial/2018-003518-41/NL
627	2019-003505-96	##------ Thu Apr 13 12:05:45 2023 ------##	https://www.clinicaltrialsregister.eu/ctr-search/trial/2019-003505-96/GR
628	2016-000592-24	##------ Thu Apr 13 12:05:46 2023 ------##	https://www.clinicaltrialsregister.eu/ctr-search/trial/2016-000592-24/DE
629	2016-000592-24	##------ Thu Apr 13 12:05:49 2023 ------##	https://www.clinicaltrialsregister.eu/ctr-search/trial/2016-000592-24/PL
630	2016-000592-24	##------ Thu Apr 13 12:05:51 2023 ------##	https://www.clinicaltrialsregister.eu/ctr-search/trial/2016-000592-24/IT
631	2016-004702-34	##------ Thu Apr 13 12:05:53 2023 ------##	https://www.clinicaltrialsregister.eu/ctr-search/trial/2016-004702-34/NL
632	2018-001051-12	##------ Thu Apr 13 12:05:54 2023 ------##	https://www.clinicaltrialsregister.eu/ctr-search/trial/2018-001051-12/FR
633	2016-000416-15	##------ Thu Apr 13 12:05:56 2023 ------##	https://www.clinicaltrialsregister.eu/ctr-search/trial/2016-000416-15/GB
634	2016-003928-23	##------ Thu Apr 13 12:05:59 2023 ------##	https://www.clinicaltrialsregister.eu/ctr-search/trial/2016-003928-23/GB
635	2016-003928-23	##------ Thu Apr 13 12:06:01 2023 ------##	https://www.clinicaltrialsregister.eu/ctr-search/trial/2016-003928-23/ES
636	2016-003928-23	##------ Thu Apr 13 12:06:03 2023 ------##	https://www.clinicaltrialsregister.eu/ctr-search/trial/2016-003928-23/CZ
637	2016-003928-23	##------ Thu Apr 13 12:06:05 2023 ------##	https://www.clinicaltrialsregister.eu/ctr-search/trial/2016-003928-23/AT
638	2016-003928-23	##------ Thu Apr 13 12:06:07 2023 ------##	https://www.clinicaltrialsregister.eu/ctr-search/trial/2016-003928-23/BG
639	2016-003928-23	##------ Thu Apr 13 12:06:09 2023 ------##	https://www.clinicaltrialsregister.eu/ctr-search/trial/2016-003928-23/GR
640	2016-003928-23	##------ Thu Apr 13 12:06:11 2023 ------##	https://www.clinicaltrialsregister.eu/ctr-search/trial/2016-003928-23/FR
641	2017-001831-38	##------ Thu Apr 13 12:06:13 2023 ------##	https://www.clinicaltrialsregister.eu/ctr-search/trial/2017-001831-38/3rd
642	2017-004877-15	##------ Thu Apr 13 12:06:15 2023 ------##	https://www.clinicaltrialsregister.eu/ctr-search/trial/2017-004877-15/BE
643	2020-000290-24	##------ Thu Apr 13 12:06:17 2023 ------##	https://www.clinicaltrialsregister.eu/ctr-search/trial/2020-000290-24/FR
644	2015-005495-19	##------ Thu Apr 13 12:06:18 2023 ------##	https://www.clinicaltrialsregister.eu/ctr-search/trial/2015-005495-19/ES
645	2015-005495-19	##------ Thu Apr 13 12:06:20 2023 ------##	https://www.clinicaltrialsregister.eu/ctr-search/trial/2015-005495-19/NL
646	2015-005495-19	##------ Thu Apr 13 12:06:22 2023 ------##	https://www.clinicaltrialsregister.eu/ctr-search/trial/2015-005495-19/IT
647	2016-003962-24	##------ Thu Apr 13 12:06:25 2023 ------##	https://www.clinicaltrialsregister.eu/ctr-search/trial/2016-003962-24/DE
648	2017-003659-52	##------ Thu Apr 13 12:06:27 2023 ------##	https://www.clinicaltrialsregister.eu/ctr-search/trial/2017-003659-52/PT
649	2017-002281-46	##------ Thu Apr 13 12:06:29 2023 ------##	https://www.clinicaltrialsregister.eu/ctr-search/trial/2017-002281-46/3rd
650	2014-002266-71	##------ Thu Apr 13 12:06:30 2023 ------##	https://www.clinicaltrialsregister.eu/ctr-search/trial/2014-002266-71/GB
651	2019-004657-89	##------ Thu Apr 13 12:06:32 2023 ------##	https://www.clinicaltrialsregister.eu/ctr-search/trial/2019-004657-89/GB
652	2016-002996-91	##------ Thu Apr 13 12:06:34 2023 ------##	https://www.clinicaltrialsregister.eu/ctr-search/trial/2016-002996-91/DE
653	2016-002996-91	##------ Thu Apr 13 12:06:36 2023 ------##	https://www.clinicaltrialsregister.eu/ctr-search/trial/2016-002996-91/GB
654	2016-003408-29	##------ Thu Apr 13 12:06:38 2023 ------##	https://www.clinicaltrialsregister.eu/ctr-search/trial/2016-003408-29/GB
655	2017-000406-38	##------ Thu Apr 13 12:06:40 2023 ------##	https://www.clinicaltrialsregister.eu/ctr-search/trial/2017-000406-38/3rd
656	2018-002833-39	##------ Thu Apr 13 12:06:42 2023 ------##	https://www.clinicaltrialsregister.eu/ctr-search/trial/2018-002833-39/FR
[truncated: 113,338 more rows]

## Sheet: 43,375_IDs
EudraCT_number
[truncated: 43,375 more rows]
