# Supplementary material for: Three levels of discrepancies in the records of trial sites in India, registered with the European Union Clinical Trials Register
Source: Front Med (Lausanne). 2024 Jul 5;11:1357930. doi: 10.3389/fmed.2024.1357930 (PMC11257842; doi:10.3389/fmed.2024.1357930)
Supplement: Supplementary file 3 [file Table_3.XLSX]

## Sheet: Cover sheet
Supplementary File S3. Analysis of the 1,13,993 records (43,375 unique IDs)
Sheet name	Description	No. of records	No. of IDs
1,13,993	Number of records to analyse	1,13,993	43375
43,375_IDs	Number of unique IDs of 1,13,993 records		43375
7682	Number of records with 'India' keyword	7682	1405
1405_IDs	Number of unique IDs of 7682 records		1405
1_CTRI	Number of records with 'CTRI' keyword	1	1
Analyzing the 44 records that showed an error message
Sheet name	Description	No. of records	No. of IDs
44	Number of unique records/IDs that showed an error message	44	44
32	Number of IDs that were a subset of 43,375 IDs	32	32
12	Number of IDs that were unique to the set of 44 IDs	12	12

## Sheet: 1,13,993
Trial_ID	EduraCT_number	downloaded_time	URL	India' keyword	CTRI' keyword
1	2016-000869-23	##------ Thu Apr 13 11:42:36 2023 ------##	https://www.clinicaltrialsregister.eu/ctr-search/trial/2016-000869-23/GB	NA	NA
2	2019-000702-30	##------ Thu Apr 13 11:44:08 2023 ------##	https://www.clinicaltrialsregister.eu/ctr-search/trial/2019-000702-30/DK	NA	NA
3	2017-004506-18	##------ Thu Apr 13 11:44:11 2023 ------##	https://www.clinicaltrialsregister.eu/ctr-search/trial/2017-004506-18/NO	NA	NA
4	2019-003461-17	##------ Thu Apr 13 11:44:12 2023 ------##	https://www.clinicaltrialsregister.eu/ctr-search/trial/2019-003461-17/NL	NA	NA
5	2018-004081-34	##------ Thu Apr 13 11:44:14 2023 ------##	https://www.clinicaltrialsregister.eu/ctr-search/trial/2018-004081-34/NL	NA	NA
6	2018-004148-53	##------ Thu Apr 13 11:44:16 2023 ------##	https://www.clinicaltrialsregister.eu/ctr-search/trial/2018-004148-53/NL	NA	NA
7	2017-003958-16	##------ Thu Apr 13 11:44:18 2023 ------##	https://www.clinicaltrialsregister.eu/ctr-search/trial/2017-003958-16/NL	NA	NA
8	2018-002564-10	##------ Thu Apr 13 11:44:20 2023 ------##	https://www.clinicaltrialsregister.eu/ctr-search/trial/2018-002564-10/NL	NA	NA
9	2018-003476-12	##------ Thu Apr 13 11:44:22 2023 ------##	https://www.clinicaltrialsregister.eu/ctr-search/trial/2018-003476-12/NL	NA	NA
11	2016-004963-38	##------ Thu Apr 13 11:44:25 2023 ------##	https://www.clinicaltrialsregister.eu/ctr-search/trial/2016-004963-38/NL	NA	NA
12	2015-003650-40	##------ Thu Apr 13 11:44:27 2023 ------##	https://www.clinicaltrialsregister.eu/ctr-search/trial/2015-003650-40/NL	NA	NA
13	2015-004398-33	##------ Thu Apr 13 11:44:31 2023 ------##	https://www.clinicaltrialsregister.eu/ctr-search/trial/2015-004398-33/NL	NA	NA
14	2019-002078-30	##------ Thu Apr 13 11:44:34 2023 ------##	https://www.clinicaltrialsregister.eu/ctr-search/trial/2019-002078-30/NL	NA	NA
15	2008-006649-18	##------ Thu Apr 13 11:44:36 2023 ------##	https://www.clinicaltrialsregister.eu/ctr-search/trial/2008-006649-18/GB	NA	NA
16	2008-004874-42	##------ Thu Apr 13 11:44:40 2023 ------##	https://www.clinicaltrialsregister.eu/ctr-search/trial/2008-004874-42/DE	NA	NA
17	2008-002768-32	##------ Thu Apr 13 11:44:44 2023 ------##	https://www.clinicaltrialsregister.eu/ctr-search/trial/2008-002768-32/DE	NA	NA
18	2010-022400-53	##------ Thu Apr 13 11:44:46 2023 ------##	https://www.clinicaltrialsregister.eu/ctr-search/trial/2010-022400-53/DK	NA	NA
19	2008-003174-18	##------ Thu Apr 13 11:44:48 2023 ------##	https://www.clinicaltrialsregister.eu/ctr-search/trial/2008-003174-18/DE	NA	NA
20	2006-001095-21	##------ Thu Apr 13 11:44:49 2023 ------##	https://www.clinicaltrialsregister.eu/ctr-search/trial/2006-001095-21/3rd	NA	NA
21	2006-000653-22	##------ Thu Apr 13 11:44:51 2023 ------##	https://www.clinicaltrialsregister.eu/ctr-search/trial/2006-000653-22/GB	NA	NA
22	2008-000581-23	##------ Thu Apr 13 11:44:53 2023 ------##	https://www.clinicaltrialsregister.eu/ctr-search/trial/2008-000581-23/DK	NA	NA
23	2007-001058-16	##------ Thu Apr 13 11:44:55 2023 ------##	https://www.clinicaltrialsregister.eu/ctr-search/trial/2007-001058-16/FR	NA	NA
24	2008-007225-39	##------ Thu Apr 13 11:44:57 2023 ------##	https://www.clinicaltrialsregister.eu/ctr-search/trial/2008-007225-39/BE	NA	NA
25	2009-010093-38	##------ Thu Apr 13 11:45:00 2023 ------##	https://www.clinicaltrialsregister.eu/ctr-search/trial/2009-010093-38/DE	NA	NA
26	2009-017346-32	##------ Thu Apr 13 11:45:02 2023 ------##	https://www.clinicaltrialsregister.eu/ctr-search/trial/2009-017346-32/IT	NA	NA
27	2010-023062-40	##------ Thu Apr 13 11:45:04 2023 ------##	https://www.clinicaltrialsregister.eu/ctr-search/trial/2010-023062-40/GB	NA	NA
28	2009-016877-14	##------ Thu Apr 13 11:45:06 2023 ------##	https://www.clinicaltrialsregister.eu/ctr-search/trial/2009-016877-14/DK	NA	NA
29	2011-002044-28	##------ Thu Apr 13 11:45:08 2023 ------##	https://www.clinicaltrialsregister.eu/ctr-search/trial/2011-002044-28/DE	NA	NA
30	2011-002044-28	##------ Thu Apr 13 11:45:09 2023 ------##	https://www.clinicaltrialsregister.eu/ctr-search/trial/2011-002044-28/DK	NA	NA
31	2013-001048-73	##------ Thu Apr 13 11:45:11 2023 ------##	https://www.clinicaltrialsregister.eu/ctr-search/trial/2013-001048-73/CZ	NA	NA
32	2012-001650-26	##------ Thu Apr 13 11:45:13 2023 ------##	https://www.clinicaltrialsregister.eu/ctr-search/trial/2012-001650-26/DE	NA	NA
33	2012-000447-27	##------ Thu Apr 13 11:45:15 2023 ------##	https://www.clinicaltrialsregister.eu/ctr-search/trial/2012-000447-27/DE	NA	NA
34	2012-000449-11	##------ Thu Apr 13 11:45:17 2023 ------##	https://www.clinicaltrialsregister.eu/ctr-search/trial/2012-000449-11/FI	NA	NA
35	2011-005840-87	##------ Thu Apr 13 11:45:19 2023 ------##	https://www.clinicaltrialsregister.eu/ctr-search/trial/2011-005840-87/DE	NA	NA
36	2011-005066-38	##------ Thu Apr 13 11:45:22 2023 ------##	https://www.clinicaltrialsregister.eu/ctr-search/trial/2011-005066-38/GB	NA	NA
37	2011-005082-21	##------ Thu Apr 13 11:45:24 2023 ------##	https://www.clinicaltrialsregister.eu/ctr-search/trial/2011-005082-21/DE	NA	NA
38	2012-004439-22	##------ Thu Apr 13 11:45:27 2023 ------##	https://www.clinicaltrialsregister.eu/ctr-search/trial/2012-004439-22/GB	NA	NA
39	2012-004439-22	##------ Thu Apr 13 11:45:30 2023 ------##	https://www.clinicaltrialsregister.eu/ctr-search/trial/2012-004439-22/BE	NA	NA
40	2012-004439-22	##------ Thu Apr 13 11:45:33 2023 ------##	https://www.clinicaltrialsregister.eu/ctr-search/trial/2012-004439-22/CZ	NA	NA
41	2012-004439-22	##------ Thu Apr 13 11:45:36 2023 ------##	https://www.clinicaltrialsregister.eu/ctr-search/trial/2012-004439-22/DE	NA	NA
42	2012-004439-22	##------ Thu Apr 13 11:45:39 2023 ------##	https://www.clinicaltrialsregister.eu/ctr-search/trial/2012-004439-22/PL	NA	NA
43	2012-002786-35	##------ Thu Apr 13 11:45:41 2023 ------##	https://www.clinicaltrialsregister.eu/ctr-search/trial/2012-002786-35/GB	NA	NA
44	2012-005629-65	##------ Thu Apr 13 11:45:44 2023 ------##	https://www.clinicaltrialsregister.eu/ctr-search/trial/2012-005629-65/GB	NA	NA
45	2012-000550-60	##------ Thu Apr 13 11:45:46 2023 ------##	https://www.clinicaltrialsregister.eu/ctr-search/trial/2012-000550-60/AT	NA	NA
46	2012-003741-15	##------ Thu Apr 13 11:45:48 2023 ------##	https://www.clinicaltrialsregister.eu/ctr-search/trial/2012-003741-15/DE	NA	NA
47	2011-001795-19	##------ Thu Apr 13 11:45:51 2023 ------##	https://www.clinicaltrialsregister.eu/ctr-search/trial/2011-001795-19/DE	NA	NA
48	2012-000309-60	##------ Thu Apr 13 11:45:54 2023 ------##	https://www.clinicaltrialsregister.eu/ctr-search/trial/2012-000309-60/SE	NA	NA
49	2013-001722-25	##------ Thu Apr 13 11:45:56 2023 ------##	https://www.clinicaltrialsregister.eu/ctr-search/trial/2013-001722-25/NL	NA	NA
50	2012-001144-22	##------ Thu Apr 13 11:45:59 2023 ------##	https://www.clinicaltrialsregister.eu/ctr-search/trial/2012-001144-22/FR	NA	NA
51	2013-002226-23	##------ Thu Apr 13 11:46:01 2023 ------##	https://www.clinicaltrialsregister.eu/ctr-search/trial/2013-002226-23/NO	NA	NA
52	2011-004368-31	##------ Thu Apr 13 11:46:03 2023 ------##	https://www.clinicaltrialsregister.eu/ctr-search/trial/2011-004368-31/HU	India	NA
53	2011-004368-31	##------ Thu Apr 13 11:46:06 2023 ------##	https://www.clinicaltrialsregister.eu/ctr-search/trial/2011-004368-31/DE	India	NA
54	2011-004368-31	##------ Thu Apr 13 11:46:08 2023 ------##	https://www.clinicaltrialsregister.eu/ctr-search/trial/2011-004368-31/BG	India	NA
55	2011-004368-31	##------ Thu Apr 13 11:46:10 2023 ------##	https://www.clinicaltrialsregister.eu/ctr-search/trial/2011-004368-31/PL	India	NA
56	2011-005279-18	##------ Thu Apr 13 11:46:12 2023 ------##	https://www.clinicaltrialsregister.eu/ctr-search/trial/2011-005279-18/GB	NA	NA
57	2009-014922-40	##------ Thu Apr 13 11:46:13 2023 ------##	https://www.clinicaltrialsregister.eu/ctr-search/trial/2009-014922-40/NL	NA	NA
58	2009-015316-17	##------ Thu Apr 13 11:46:15 2023 ------##	https://www.clinicaltrialsregister.eu/ctr-search/trial/2009-015316-17/NO	NA	NA
59	2011-004187-30	##------ Thu Apr 13 11:46:18 2023 ------##	https://www.clinicaltrialsregister.eu/ctr-search/trial/2011-004187-30/AT	NA	NA
60	2011-004187-30	##------ Thu Apr 13 11:46:20 2023 ------##	https://www.clinicaltrialsregister.eu/ctr-search/trial/2011-004187-30/DE	NA	NA
61	2013-003785-14	##------ Thu Apr 13 11:46:22 2023 ------##	https://www.clinicaltrialsregister.eu/ctr-search/trial/2013-003785-14/GB	NA	NA
62	2012-002255-42	##------ Thu Apr 13 11:46:24 2023 ------##	https://www.clinicaltrialsregister.eu/ctr-search/trial/2012-002255-42/GB	India	NA
63	2013-002505-62	##------ Thu Apr 13 11:46:26 2023 ------##	https://www.clinicaltrialsregister.eu/ctr-search/trial/2013-002505-62/GB	NA	NA
64	2013-002539-13	##------ Thu Apr 13 11:46:28 2023 ------##	https://www.clinicaltrialsregister.eu/ctr-search/trial/2013-002539-13/DE	NA	NA
65	2013-003481-14	##------ Thu Apr 13 11:46:31 2023 ------##	https://www.clinicaltrialsregister.eu/ctr-search/trial/2013-003481-14/DK	NA	NA
66	2013-003488-71	##------ Thu Apr 13 11:46:33 2023 ------##	https://www.clinicaltrialsregister.eu/ctr-search/trial/2013-003488-71/GB	NA	NA
67	2013-004108-20	##------ Thu Apr 13 11:46:35 2023 ------##	https://www.clinicaltrialsregister.eu/ctr-search/trial/2013-004108-20/NL	NA	NA
68	2011-003025-10	##------ Thu Apr 13 11:46:37 2023 ------##	https://www.clinicaltrialsregister.eu/ctr-search/trial/2011-003025-10/GB	NA	NA
69	2010-020841-29	##------ Thu Apr 13 11:46:40 2023 ------##	https://www.clinicaltrialsregister.eu/ctr-search/trial/2010-020841-29/GB	NA	NA
70	2011-000919-22	##------ Thu Apr 13 11:46:43 2023 ------##	https://www.clinicaltrialsregister.eu/ctr-search/trial/2011-000919-22/GB	NA	NA
71	2011-004735-32	##------ Thu Apr 13 11:46:45 2023 ------##	https://www.clinicaltrialsregister.eu/ctr-search/trial/2011-004735-32/CZ	NA	NA
72	2010-023878-40	##------ Thu Apr 13 11:46:47 2023 ------##	https://www.clinicaltrialsregister.eu/ctr-search/trial/2010-023878-40/AT	NA	NA
73	2011-003254-90	##------ Thu Apr 13 11:46:49 2023 ------##	https://www.clinicaltrialsregister.eu/ctr-search/trial/2011-003254-90/GB	NA	NA
74	2012-003023-38	##------ Thu Apr 13 11:46:50 2023 ------##	https://www.clinicaltrialsregister.eu/ctr-search/trial/2012-003023-38/DE	NA	NA
75	2012-000756-34	##------ Thu Apr 13 11:46:52 2023 ------##	https://www.clinicaltrialsregister.eu/ctr-search/trial/2012-000756-34/DK	NA	NA
76	2014-000647-32	##------ Thu Apr 13 11:46:54 2023 ------##	https://www.clinicaltrialsregister.eu/ctr-search/trial/2014-000647-32/SE	NA	NA
77	2013-003301-26	##------ Thu Apr 13 11:46:56 2023 ------##	https://www.clinicaltrialsregister.eu/ctr-search/trial/2013-003301-26/GB	NA	NA
78	2013-004787-62	##------ Thu Apr 13 11:46:58 2023 ------##	https://www.clinicaltrialsregister.eu/ctr-search/trial/2013-004787-62/IT	NA	NA
79	2014-003644-12	##------ Thu Apr 13 11:47:00 2023 ------##	https://www.clinicaltrialsregister.eu/ctr-search/trial/2014-003644-12/DK	NA	NA
80	2017-000494-36	##------ Thu Apr 13 11:47:02 2023 ------##	https://www.clinicaltrialsregister.eu/ctr-search/trial/2017-000494-36/DE	NA	NA
81	2017-000494-36	##------ Thu Apr 13 11:47:04 2023 ------##	https://www.clinicaltrialsregister.eu/ctr-search/trial/2017-000494-36/FR	NA	NA
82	2014-003503-29	##------ Thu Apr 13 11:47:06 2023 ------##	https://www.clinicaltrialsregister.eu/ctr-search/trial/2014-003503-29/SK	NA	NA
83	2014-003503-29	##------ Thu Apr 13 11:47:09 2023 ------##	https://www.clinicaltrialsregister.eu/ctr-search/trial/2014-003503-29/HU	NA	NA
84	2014-004909-33	##------ Thu Apr 13 11:47:11 2023 ------##	https://www.clinicaltrialsregister.eu/ctr-search/trial/2014-004909-33/GB	NA	NA
85	2015-005406-11	##------ Thu Apr 13 11:47:13 2023 ------##	https://www.clinicaltrialsregister.eu/ctr-search/trial/2015-005406-11/DE	NA	NA
86	2015-005406-11	##------ Thu Apr 13 11:47:15 2023 ------##	https://www.clinicaltrialsregister.eu/ctr-search/trial/2015-005406-11/CZ	NA	NA
87	2014-005095-28	##------ Thu Apr 13 11:47:17 2023 ------##	https://www.clinicaltrialsregister.eu/ctr-search/trial/2014-005095-28/IT	NA	NA
88	2017-004978-34	##------ Thu Apr 13 11:47:19 2023 ------##	https://www.clinicaltrialsregister.eu/ctr-search/trial/2017-004978-34/FR	NA	NA
89	2013-005543-90	##------ Thu Apr 13 11:47:21 2023 ------##	https://www.clinicaltrialsregister.eu/ctr-search/trial/2013-005543-90/HU	NA	NA
90	2013-005543-90	##------ Thu Apr 13 11:47:23 2023 ------##	https://www.clinicaltrialsregister.eu/ctr-search/trial/2013-005543-90/DE	NA	NA
91	2013-005543-90	##------ Thu Apr 13 11:47:25 2023 ------##	https://www.clinicaltrialsregister.eu/ctr-search/trial/2013-005543-90/PL	NA	NA
92	2013-005543-90	##------ Thu Apr 13 11:47:27 2023 ------##	https://www.clinicaltrialsregister.eu/ctr-search/trial/2013-005543-90/BG	NA	NA
93	2013-005543-90	##------ Thu Apr 13 11:47:29 2023 ------##	https://www.clinicaltrialsregister.eu/ctr-search/trial/2013-005543-90/EE	NA	NA
94	2016-000376-26	##------ Thu Apr 13 11:47:31 2023 ------##	https://www.clinicaltrialsregister.eu/ctr-search/trial/2016-000376-26/GB	NA	NA
95	2017-002449-31	##------ Thu Apr 13 11:47:33 2023 ------##	https://www.clinicaltrialsregister.eu/ctr-search/trial/2017-002449-31/DE	NA	NA
96	2017-002449-31	##------ Thu Apr 13 11:47:35 2023 ------##	https://www.clinicaltrialsregister.eu/ctr-search/trial/2017-002449-31/AT	NA	NA
97	2020-001518-40	##------ Thu Apr 13 11:47:37 2023 ------##	https://www.clinicaltrialsregister.eu/ctr-search/trial/2020-001518-40/GB	NA	NA
98	2020-001109-22	##------ Thu Apr 13 11:47:39 2023 ------##	https://www.clinicaltrialsregister.eu/ctr-search/trial/2020-001109-22/GB	NA	NA
99	2015-005674-37	##------ Thu Apr 13 11:47:41 2023 ------##	https://www.clinicaltrialsregister.eu/ctr-search/trial/2015-005674-37/GB	NA	NA
100	2015-005674-37	##------ Thu Apr 13 11:47:43 2023 ------##	https://www.clinicaltrialsregister.eu/ctr-search/trial/2015-005674-37/DE	NA	NA
101	2016-000825-38	##------ Thu Apr 13 11:47:45 2023 ------##	https://www.clinicaltrialsregister.eu/ctr-search/trial/2016-000825-38/DE	NA	NA
102	2016-000593-38	##------ Thu Apr 13 11:47:47 2023 ------##	https://www.clinicaltrialsregister.eu/ctr-search/trial/2016-000593-38/ES	NA	NA
103	2016-000593-38	##------ Thu Apr 13 11:47:49 2023 ------##	https://www.clinicaltrialsregister.eu/ctr-search/trial/2016-000593-38/SK	NA	NA
104	2016-000593-38	##------ Thu Apr 13 11:47:51 2023 ------##	https://www.clinicaltrialsregister.eu/ctr-search/trial/2016-000593-38/LV	NA	NA
105	2016-000593-38	##------ Thu Apr 13 11:47:53 2023 ------##	https://www.clinicaltrialsregister.eu/ctr-search/trial/2016-000593-38/PL	NA	NA
106	2016-000593-38	##------ Thu Apr 13 11:47:56 2023 ------##	https://www.clinicaltrialsregister.eu/ctr-search/trial/2016-000593-38/BG	NA	NA
107	2013-004615-45	##------ Thu Apr 13 11:47:58 2023 ------##	https://www.clinicaltrialsregister.eu/ctr-search/trial/2013-004615-45/HU	NA	NA
108	2013-004615-45	##------ Thu Apr 13 11:48:00 2023 ------##	https://www.clinicaltrialsregister.eu/ctr-search/trial/2013-004615-45/BG	NA	NA
109	2013-004615-45	##------ Thu Apr 13 11:48:02 2023 ------##	https://www.clinicaltrialsregister.eu/ctr-search/trial/2013-004615-45/3rd	NA	NA
110	2017-001351-31	##------ Thu Apr 13 11:48:04 2023 ------##	https://www.clinicaltrialsregister.eu/ctr-search/trial/2017-001351-31/GB	NA	NA
111	2017-000724-10	##------ Thu Apr 13 11:48:06 2023 ------##	https://www.clinicaltrialsregister.eu/ctr-search/trial/2017-000724-10/NL	NA	NA
112	2019-001563-74	##------ Thu Apr 13 11:48:08 2023 ------##	https://www.clinicaltrialsregister.eu/ctr-search/trial/2019-001563-74/FR	NA	NA
113	2014-004419-35	##------ Thu Apr 13 11:48:10 2023 ------##	https://www.clinicaltrialsregister.eu/ctr-search/trial/2014-004419-35/GB	NA	NA
114	2016-001223-31	##------ Thu Apr 13 11:48:12 2023 ------##	https://www.clinicaltrialsregister.eu/ctr-search/trial/2016-001223-31/GB	NA	NA
115	2016-000903-10	##------ Thu Apr 13 11:48:13 2023 ------##	https://www.clinicaltrialsregister.eu/ctr-search/trial/2016-000903-10/FI	NA	NA
116	2016-001853-41	##------ Thu Apr 13 11:48:15 2023 ------##	https://www.clinicaltrialsregister.eu/ctr-search/trial/2016-001853-41/NL	NA	NA
117	2014-002209-39	##------ Thu Apr 13 11:48:17 2023 ------##	https://www.clinicaltrialsregister.eu/ctr-search/trial/2014-002209-39/NL	NA	NA
118	2016-004529-17	##------ Thu Apr 13 11:48:20 2023 ------##	https://www.clinicaltrialsregister.eu/ctr-search/trial/2016-004529-17/GB	NA	NA
119	2016-004529-17	##------ Thu Apr 13 11:48:23 2023 ------##	https://www.clinicaltrialsregister.eu/ctr-search/trial/2016-004529-17/ES	NA	NA
120	2016-002597-12	##------ Thu Apr 13 11:48:24 2023 ------##	https://www.clinicaltrialsregister.eu/ctr-search/trial/2016-002597-12/IT	NA	NA
121	2018-004299-37	##------ Thu Apr 13 11:48:27 2023 ------##	https://www.clinicaltrialsregister.eu/ctr-search/trial/2018-004299-37/IT	NA	NA
122	2016-003973-16	##------ Thu Apr 13 11:48:29 2023 ------##	https://www.clinicaltrialsregister.eu/ctr-search/trial/2016-003973-16/NL	NA	NA
123	2018-000580-90	##------ Thu Apr 13 11:48:31 2023 ------##	https://www.clinicaltrialsregister.eu/ctr-search/trial/2018-000580-90/IT	NA	NA
124	2015-000411-40	##------ Thu Apr 13 11:48:33 2023 ------##	https://www.clinicaltrialsregister.eu/ctr-search/trial/2015-000411-40/AT	NA	NA
125	2015-004898-32	##------ Thu Apr 13 11:48:34 2023 ------##	https://www.clinicaltrialsregister.eu/ctr-search/trial/2015-004898-32/3rd	NA	NA
126	2017-000801-19	##------ Thu Apr 13 11:48:36 2023 ------##	https://www.clinicaltrialsregister.eu/ctr-search/trial/2017-000801-19/IT	NA	NA
127	2020-004053-76	##------ Thu Apr 13 11:48:40 2023 ------##	https://www.clinicaltrialsregister.eu/ctr-search/trial/2020-004053-76/NL	NA	NA
128	2016-002576-27	##------ Thu Apr 13 11:48:42 2023 ------##	https://www.clinicaltrialsregister.eu/ctr-search/trial/2016-002576-27/FR	NA	NA
129	2016-005083-34	##------ Thu Apr 13 11:48:43 2023 ------##	https://www.clinicaltrialsregister.eu/ctr-search/trial/2016-005083-34/NL	NA	NA
130	2018-000875-34	##------ Thu Apr 13 11:48:45 2023 ------##	https://www.clinicaltrialsregister.eu/ctr-search/trial/2018-000875-34/DK	NA	NA
131	2015-002416-33	##------ Thu Apr 13 11:48:47 2023 ------##	https://www.clinicaltrialsregister.eu/ctr-search/trial/2015-002416-33/FR	NA	NA
132	2016-002691-27	##------ Thu Apr 13 11:48:49 2023 ------##	https://www.clinicaltrialsregister.eu/ctr-search/trial/2016-002691-27/NL	NA	NA
133	2017-003029-14	##------ Thu Apr 13 11:48:51 2023 ------##	https://www.clinicaltrialsregister.eu/ctr-search/trial/2017-003029-14/GB	NA	NA
134	2016-001440-18	##------ Thu Apr 13 11:48:53 2023 ------##	https://www.clinicaltrialsregister.eu/ctr-search/trial/2016-001440-18/NL	NA	NA
135	2018-004202-25	##------ Thu Apr 13 11:48:55 2023 ------##	https://www.clinicaltrialsregister.eu/ctr-search/trial/2018-004202-25/ES	NA	NA
136	2018-001133-40	##------ Thu Apr 13 11:48:57 2023 ------##	https://www.clinicaltrialsregister.eu/ctr-search/trial/2018-001133-40/GB	NA	NA
137	2012-003620-20	##------ Thu Apr 13 11:48:59 2023 ------##	https://www.clinicaltrialsregister.eu/ctr-search/trial/2012-003620-20/FR	NA	NA
138	2016-000684-16	##------ Thu Apr 13 11:49:01 2023 ------##	https://www.clinicaltrialsregister.eu/ctr-search/trial/2016-000684-16/NO	NA	NA
139	2016-002109-20	##------ Thu Apr 13 11:49:02 2023 ------##	https://www.clinicaltrialsregister.eu/ctr-search/trial/2016-002109-20/3rd	NA	NA
140	2016-004936-39	##------ Thu Apr 13 11:49:05 2023 ------##	https://www.clinicaltrialsregister.eu/ctr-search/trial/2016-004936-39/DK	NA	NA
141	2015-004900-44	##------ Thu Apr 13 11:49:06 2023 ------##	https://www.clinicaltrialsregister.eu/ctr-search/trial/2015-004900-44/3rd	NA	NA
142	2017-004564-35	##------ Thu Apr 13 11:49:08 2023 ------##	https://www.clinicaltrialsregister.eu/ctr-search/trial/2017-004564-35/SE	NA	NA
143	2017-004564-35	##------ Thu Apr 13 11:49:10 2023 ------##	https://www.clinicaltrialsregister.eu/ctr-search/trial/2017-004564-35/NL	NA	NA
144	2017-004564-35	##------ Thu Apr 13 11:49:12 2023 ------##	https://www.clinicaltrialsregister.eu/ctr-search/trial/2017-004564-35/ES	NA	NA
145	2017-004564-35	##------ Thu Apr 13 11:49:14 2023 ------##	https://www.clinicaltrialsregister.eu/ctr-search/trial/2017-004564-35/PL	NA	NA
146	2018-002701-59	##------ Thu Apr 13 11:49:16 2023 ------##	https://www.clinicaltrialsregister.eu/ctr-search/trial/2018-002701-59/ES	NA	NA
147	2019-002369-36	##------ Thu Apr 13 11:49:18 2023 ------##	https://www.clinicaltrialsregister.eu/ctr-search/trial/2019-002369-36/ES	NA	NA
148	2016-004012-35	##------ Thu Apr 13 11:49:19 2023 ------##	https://www.clinicaltrialsregister.eu/ctr-search/trial/2016-004012-35/AT	NA	NA
149	2016-001411-20	##------ Thu Apr 13 11:49:22 2023 ------##	https://www.clinicaltrialsregister.eu/ctr-search/trial/2016-001411-20/GB	NA	NA
150	2016-001411-20	##------ Thu Apr 13 11:49:24 2023 ------##	https://www.clinicaltrialsregister.eu/ctr-search/trial/2016-001411-20/DE	NA	NA
151	2017-000263-32	##------ Thu Apr 13 11:49:27 2023 ------##	https://www.clinicaltrialsregister.eu/ctr-search/trial/2017-000263-32/3rd	NA	NA
152	2017-002410-31	##------ Thu Apr 13 11:49:29 2023 ------##	https://www.clinicaltrialsregister.eu/ctr-search/trial/2017-002410-31/ES	NA	NA
153	2017-003903-23	##------ Thu Apr 13 11:49:31 2023 ------##	https://www.clinicaltrialsregister.eu/ctr-search/trial/2017-003903-23/FR	NA	NA
154	2017-003008-30	##------ Thu Apr 13 11:49:33 2023 ------##	https://www.clinicaltrialsregister.eu/ctr-search/trial/2017-003008-30/GB	NA	NA
155	2015-003943-20	##------ Thu Apr 13 11:49:36 2023 ------##	https://www.clinicaltrialsregister.eu/ctr-search/trial/2015-003943-20/DE	NA	NA
156	2015-003943-20	##------ Thu Apr 13 11:49:38 2023 ------##	https://www.clinicaltrialsregister.eu/ctr-search/trial/2015-003943-20/GB	NA	NA
157	2015-003943-20	##------ Thu Apr 13 11:49:39 2023 ------##	https://www.clinicaltrialsregister.eu/ctr-search/trial/2015-003943-20/IT	NA	NA
158	2015-004429-15	##------ Thu Apr 13 11:49:41 2023 ------##	https://www.clinicaltrialsregister.eu/ctr-search/trial/2015-004429-15/ES	NA	NA
159	2015-002061-29	##------ Thu Apr 13 11:49:43 2023 ------##	https://www.clinicaltrialsregister.eu/ctr-search/trial/2015-002061-29/ES	NA	NA
160	2016-000238-23	##------ Thu Apr 13 11:49:45 2023 ------##	https://www.clinicaltrialsregister.eu/ctr-search/trial/2016-000238-23/NL	NA	NA
161	2017-003057-42	##------ Thu Apr 13 11:49:47 2023 ------##	https://www.clinicaltrialsregister.eu/ctr-search/trial/2017-003057-42/DE	NA	NA
162	2017-002849-30	##------ Thu Apr 13 11:49:49 2023 ------##	https://www.clinicaltrialsregister.eu/ctr-search/trial/2017-002849-30/3rd	NA	NA
163	2015-003625-34	##------ Thu Apr 13 11:49:51 2023 ------##	https://www.clinicaltrialsregister.eu/ctr-search/trial/2015-003625-34/FI	NA	NA
164	2015-003625-34	##------ Thu Apr 13 11:49:53 2023 ------##	https://www.clinicaltrialsregister.eu/ctr-search/trial/2015-003625-34/ES	NA	NA
165	2015-003625-34	##------ Thu Apr 13 11:49:55 2023 ------##	https://www.clinicaltrialsregister.eu/ctr-search/trial/2015-003625-34/NL	NA	NA
166	2015-003625-34	##------ Thu Apr 13 11:49:57 2023 ------##	https://www.clinicaltrialsregister.eu/ctr-search/trial/2015-003625-34/DE	NA	NA
167	2015-003625-34	##------ Thu Apr 13 11:49:59 2023 ------##	https://www.clinicaltrialsregister.eu/ctr-search/trial/2015-003625-34/BE	NA	NA
168	2015-003625-34	##------ Thu Apr 13 11:50:01 2023 ------##	https://www.clinicaltrialsregister.eu/ctr-search/trial/2015-003625-34/CZ	NA	NA
169	2015-003625-34	##------ Thu Apr 13 11:50:03 2023 ------##	https://www.clinicaltrialsregister.eu/ctr-search/trial/2015-003625-34/FR	NA	NA
170	2016-002112-41	##------ Thu Apr 13 11:50:05 2023 ------##	https://www.clinicaltrialsregister.eu/ctr-search/trial/2016-002112-41/SE	NA	NA
171	2016-001264-11	##------ Thu Apr 13 11:50:07 2023 ------##	https://www.clinicaltrialsregister.eu/ctr-search/trial/2016-001264-11/DE	NA	NA
172	2016-003937-62	##------ Thu Apr 13 11:50:09 2023 ------##	https://www.clinicaltrialsregister.eu/ctr-search/trial/2016-003937-62/HU	India	NA
173	2016-003937-62	##------ Thu Apr 13 11:50:11 2023 ------##	https://www.clinicaltrialsregister.eu/ctr-search/trial/2016-003937-62/ES	India	NA
174	2016-003937-62	##------ Thu Apr 13 11:50:13 2023 ------##	https://www.clinicaltrialsregister.eu/ctr-search/trial/2016-003937-62/PL	India	NA
175	2016-005111-40	##------ Thu Apr 13 11:50:15 2023 ------##	https://www.clinicaltrialsregister.eu/ctr-search/trial/2016-005111-40/3rd	NA	NA
176	2017-000611-17	##------ Thu Apr 13 11:50:16 2023 ------##	https://www.clinicaltrialsregister.eu/ctr-search/trial/2017-000611-17/3rd	NA	NA
177	2019-000608-14	##------ Thu Apr 13 11:50:18 2023 ------##	https://www.clinicaltrialsregister.eu/ctr-search/trial/2019-000608-14/EE	NA	NA
178	2016-000608-27	##------ Thu Apr 13 11:50:20 2023 ------##	https://www.clinicaltrialsregister.eu/ctr-search/trial/2016-000608-27/DK	NA	NA
179	2014-003833-24	##------ Thu Apr 13 11:50:22 2023 ------##	https://www.clinicaltrialsregister.eu/ctr-search/trial/2014-003833-24/AT	NA	NA
180	2016-000473-20	##------ Thu Apr 13 11:50:25 2023 ------##	https://www.clinicaltrialsregister.eu/ctr-search/trial/2016-000473-20/HR	NA	NA
181	2017-003629-13	##------ Thu Apr 13 11:50:27 2023 ------##	https://www.clinicaltrialsregister.eu/ctr-search/trial/2017-003629-13/GB	NA	NA
182	2019-001974-27	##------ Thu Apr 13 11:50:28 2023 ------##	https://www.clinicaltrialsregister.eu/ctr-search/trial/2019-001974-27/ES	NA	NA
183	2019-002956-18	##------ Thu Apr 13 11:50:31 2023 ------##	https://www.clinicaltrialsregister.eu/ctr-search/trial/2019-002956-18/ES	NA	NA
184	2016-001586-87	##------ Thu Apr 13 11:50:33 2023 ------##	https://www.clinicaltrialsregister.eu/ctr-search/trial/2016-001586-87/GB	NA	NA
185	2016-003248-34	##------ Thu Apr 13 11:50:34 2023 ------##	https://www.clinicaltrialsregister.eu/ctr-search/trial/2016-003248-34/3rd	NA	NA
186	2017-000755-97	##------ Thu Apr 13 11:50:36 2023 ------##	https://www.clinicaltrialsregister.eu/ctr-search/trial/2017-000755-97/3rd	NA	NA
187	2017-004903-33	##------ Thu Apr 13 11:50:39 2023 ------##	https://www.clinicaltrialsregister.eu/ctr-search/trial/2017-004903-33/GB	NA	NA
188	2019-003486-17	##------ Thu Apr 13 11:50:40 2023 ------##	https://www.clinicaltrialsregister.eu/ctr-search/trial/2019-003486-17/ES	NA	NA
189	2018-000010-38	##------ Thu Apr 13 11:50:42 2023 ------##	https://www.clinicaltrialsregister.eu/ctr-search/trial/2018-000010-38/AT	NA	NA
190	2018-000299-13	##------ Thu Apr 13 11:50:44 2023 ------##	https://www.clinicaltrialsregister.eu/ctr-search/trial/2018-000299-13/BE	NA	NA
191	2018-000299-13	##------ Thu Apr 13 11:50:46 2023 ------##	https://www.clinicaltrialsregister.eu/ctr-search/trial/2018-000299-13/LU	NA	NA
192	2019-001399-13	##------ Thu Apr 13 11:50:48 2023 ------##	https://www.clinicaltrialsregister.eu/ctr-search/trial/2019-001399-13/FR	NA	NA
193	2015-002296-18	##------ Thu Apr 13 11:50:50 2023 ------##	https://www.clinicaltrialsregister.eu/ctr-search/trial/2015-002296-18/DK	NA	NA
194	2017-000094-36	##------ Thu Apr 13 11:50:52 2023 ------##	https://www.clinicaltrialsregister.eu/ctr-search/trial/2017-000094-36/SE	NA	NA
195	2017-001556-67	##------ Thu Apr 13 11:50:53 2023 ------##	https://www.clinicaltrialsregister.eu/ctr-search/trial/2017-001556-67/BE	NA	NA
196	2017-000605-20	##------ Thu Apr 13 11:50:55 2023 ------##	https://www.clinicaltrialsregister.eu/ctr-search/trial/2017-000605-20/ES	NA	NA
197	2018-000307-17	##------ Thu Apr 13 11:50:57 2023 ------##	https://www.clinicaltrialsregister.eu/ctr-search/trial/2018-000307-17/FR	NA	NA
198	2018-000016-19	##------ Thu Apr 13 11:50:59 2023 ------##	https://www.clinicaltrialsregister.eu/ctr-search/trial/2018-000016-19/BE	NA	NA
199	2018-000482-36	##------ Thu Apr 13 11:51:01 2023 ------##	https://www.clinicaltrialsregister.eu/ctr-search/trial/2018-000482-36/ES	NA	NA
200	2014-004961-26	##------ Thu Apr 13 11:51:03 2023 ------##	https://www.clinicaltrialsregister.eu/ctr-search/trial/2014-004961-26/ES	NA	NA
201	2014-004961-26	##------ Thu Apr 13 11:51:04 2023 ------##	https://www.clinicaltrialsregister.eu/ctr-search/trial/2014-004961-26/AT	NA	NA
202	2015-005742-58	##------ Thu Apr 13 11:51:06 2023 ------##	https://www.clinicaltrialsregister.eu/ctr-search/trial/2015-005742-58/BE	NA	NA
203	2015-004136-36	##------ Thu Apr 13 11:51:08 2023 ------##	https://www.clinicaltrialsregister.eu/ctr-search/trial/2015-004136-36/NL	NA	NA
204	2015-004136-36	##------ Thu Apr 13 11:51:10 2023 ------##	https://www.clinicaltrialsregister.eu/ctr-search/trial/2015-004136-36/GB	NA	NA
205	2015-004136-36	##------ Thu Apr 13 11:51:12 2023 ------##	https://www.clinicaltrialsregister.eu/ctr-search/trial/2015-004136-36/DE	NA	NA
206	2015-004136-36	##------ Thu Apr 13 11:51:14 2023 ------##	https://www.clinicaltrialsregister.eu/ctr-search/trial/2015-004136-36/PL	NA	NA
207	2016-000502-11	##------ Thu Apr 13 11:51:17 2023 ------##	https://www.clinicaltrialsregister.eu/ctr-search/trial/2016-000502-11/GB	NA	NA
208	2020-003410-12	##------ Thu Apr 13 11:51:19 2023 ------##	https://www.clinicaltrialsregister.eu/ctr-search/trial/2020-003410-12/GB	NA	NA
209	2015-004551-43	##------ Thu Apr 13 11:51:21 2023 ------##	https://www.clinicaltrialsregister.eu/ctr-search/trial/2015-004551-43/AT	NA	NA
210	2016-001800-49	##------ Thu Apr 13 11:51:23 2023 ------##	https://www.clinicaltrialsregister.eu/ctr-search/trial/2016-001800-49/HU	NA	NA
211	2016-001800-49	##------ Thu Apr 13 11:51:25 2023 ------##	https://www.clinicaltrialsregister.eu/ctr-search/trial/2016-001800-49/SK	NA	NA
212	2015-005439-41	##------ Thu Apr 13 11:51:27 2023 ------##	https://www.clinicaltrialsregister.eu/ctr-search/trial/2015-005439-41/PL	NA	NA
213	2017-000384-32	##------ Thu Apr 13 11:51:29 2023 ------##	https://www.clinicaltrialsregister.eu/ctr-search/trial/2017-000384-32/BG	NA	NA
214	2017-000384-32	##------ Thu Apr 13 11:51:31 2023 ------##	https://www.clinicaltrialsregister.eu/ctr-search/trial/2017-000384-32/CZ	NA	NA
215	2017-001915-35	##------ Thu Apr 13 11:51:32 2023 ------##	https://www.clinicaltrialsregister.eu/ctr-search/trial/2017-001915-35/AT	NA	NA
216	2016-005031-32	##------ Thu Apr 13 11:51:36 2023 ------##	https://www.clinicaltrialsregister.eu/ctr-search/trial/2016-005031-32/FI	NA	NA
217	2017-003793-13	##------ Thu Apr 13 11:51:38 2023 ------##	https://www.clinicaltrialsregister.eu/ctr-search/trial/2017-003793-13/FR	NA	NA
218	2018-002076-41	##------ Thu Apr 13 11:51:39 2023 ------##	https://www.clinicaltrialsregister.eu/ctr-search/trial/2018-002076-41/GB	NA	NA
219	2012-002993-29	##------ Thu Apr 13 11:51:41 2023 ------##	https://www.clinicaltrialsregister.eu/ctr-search/trial/2012-002993-29/BE	India	NA
220	2015-003198-14	##------ Thu Apr 13 11:51:43 2023 ------##	https://www.clinicaltrialsregister.eu/ctr-search/trial/2015-003198-14/GB	NA	NA
221	2015-001006-34	##------ Thu Apr 13 11:51:45 2023 ------##	https://www.clinicaltrialsregister.eu/ctr-search/trial/2015-001006-34/NL	NA	NA
222	2017-004202-18	##------ Thu Apr 13 11:51:47 2023 ------##	https://www.clinicaltrialsregister.eu/ctr-search/trial/2017-004202-18/ES	NA	NA
223	2017-000990-35	##------ Thu Apr 13 11:51:49 2023 ------##	https://www.clinicaltrialsregister.eu/ctr-search/trial/2017-000990-35/IT	NA	NA
224	2015-005527-12	##------ Thu Apr 13 11:51:51 2023 ------##	https://www.clinicaltrialsregister.eu/ctr-search/trial/2015-005527-12/NL	NA	NA
225	2015-002190-37	##------ Thu Apr 13 11:51:52 2023 ------##	https://www.clinicaltrialsregister.eu/ctr-search/trial/2015-002190-37/FR	NA	NA
226	2016-000375-25	##------ Thu Apr 13 11:51:55 2023 ------##	https://www.clinicaltrialsregister.eu/ctr-search/trial/2016-000375-25/SE	NA	NA
227	2015-005019-34	##------ Thu Apr 13 11:51:57 2023 ------##	https://www.clinicaltrialsregister.eu/ctr-search/trial/2015-005019-34/NL	NA	NA
228	2015-005019-34	##------ Thu Apr 13 11:51:59 2023 ------##	https://www.clinicaltrialsregister.eu/ctr-search/trial/2015-005019-34/BE	NA	NA
229	2015-005019-34	##------ Thu Apr 13 11:52:02 2023 ------##	https://www.clinicaltrialsregister.eu/ctr-search/trial/2015-005019-34/ES	NA	NA
230	2016-004680-39	##------ Thu Apr 13 11:52:04 2023 ------##	https://www.clinicaltrialsregister.eu/ctr-search/trial/2016-004680-39/GB	NA	NA
231	2017-001678-40	##------ Thu Apr 13 11:52:06 2023 ------##	https://www.clinicaltrialsregister.eu/ctr-search/trial/2017-001678-40/3rd	NA	NA
232	2016-004318-82	##------ Thu Apr 13 11:52:09 2023 ------##	https://www.clinicaltrialsregister.eu/ctr-search/trial/2016-004318-82/3rd	NA	NA
233	2019-002288-84	##------ Thu Apr 13 11:52:11 2023 ------##	https://www.clinicaltrialsregister.eu/ctr-search/trial/2019-002288-84/BE	NA	NA
234	2019-002743-26	##------ Thu Apr 13 11:52:13 2023 ------##	https://www.clinicaltrialsregister.eu/ctr-search/trial/2019-002743-26/NL	NA	NA
235	2019-000972-40	##------ Thu Apr 13 11:52:15 2023 ------##	https://www.clinicaltrialsregister.eu/ctr-search/trial/2019-000972-40/DE	NA	NA
236	2020-001364-29	##------ Thu Apr 13 11:52:16 2023 ------##	https://www.clinicaltrialsregister.eu/ctr-search/trial/2020-001364-29/ES	NA	NA
237	2014-003116-37	##------ Thu Apr 13 11:52:18 2023 ------##	https://www.clinicaltrialsregister.eu/ctr-search/trial/2014-003116-37/NO	NA	NA
238	2016-003820-22	##------ Thu Apr 13 11:52:20 2023 ------##	https://www.clinicaltrialsregister.eu/ctr-search/trial/2016-003820-22/NL	NA	NA
239	2016-003732-20	##------ Thu Apr 13 11:52:22 2023 ------##	https://www.clinicaltrialsregister.eu/ctr-search/trial/2016-003732-20/ES	NA	NA
240	2016-000556-95	##------ Thu Apr 13 11:52:24 2023 ------##	https://www.clinicaltrialsregister.eu/ctr-search/trial/2016-000556-95/GB	NA	NA
241	2016-000556-95	##------ Thu Apr 13 11:52:26 2023 ------##	https://www.clinicaltrialsregister.eu/ctr-search/trial/2016-000556-95/FR	NA	NA
242	2016-000556-95	##------ Thu Apr 13 11:52:28 2023 ------##	https://www.clinicaltrialsregister.eu/ctr-search/trial/2016-000556-95/PL	NA	NA
243	2016-002543-41	##------ Thu Apr 13 11:52:30 2023 ------##	https://www.clinicaltrialsregister.eu/ctr-search/trial/2016-002543-41/ES	NA	NA
244	2016-002543-41	##------ Thu Apr 13 11:52:32 2023 ------##	https://www.clinicaltrialsregister.eu/ctr-search/trial/2016-002543-41/BE	NA	NA
245	2019-004791-19	##------ Thu Apr 13 11:52:34 2023 ------##	https://www.clinicaltrialsregister.eu/ctr-search/trial/2019-004791-19/GB	NA	NA
246	2015-005540-34	##------ Thu Apr 13 11:52:36 2023 ------##	https://www.clinicaltrialsregister.eu/ctr-search/trial/2015-005540-34/BG	India	NA
247	2015-003537-99	##------ Thu Apr 13 11:52:37 2023 ------##	https://www.clinicaltrialsregister.eu/ctr-search/trial/2015-003537-99/3rd	NA	NA
248	2016-005023-92	##------ Thu Apr 13 11:52:39 2023 ------##	https://www.clinicaltrialsregister.eu/ctr-search/trial/2016-005023-92/3rd	NA	NA
249	2017-002183-41	##------ Thu Apr 13 11:52:41 2023 ------##	https://www.clinicaltrialsregister.eu/ctr-search/trial/2017-002183-41/NL	NA	NA
250	2016-001977-34	##------ Thu Apr 13 11:52:43 2023 ------##	https://www.clinicaltrialsregister.eu/ctr-search/trial/2016-001977-34/FR	NA	NA
251	2017-004527-67	##------ Thu Apr 13 11:52:45 2023 ------##	https://www.clinicaltrialsregister.eu/ctr-search/trial/2017-004527-67/LV	NA	NA
252	2017-004527-67	##------ Thu Apr 13 11:52:47 2023 ------##	https://www.clinicaltrialsregister.eu/ctr-search/trial/2017-004527-67/EE	NA	NA
253	2016-000754-35	##------ Thu Apr 13 11:52:48 2023 ------##	https://www.clinicaltrialsregister.eu/ctr-search/trial/2016-000754-35/GB	NA	NA
254	2020-001156-18	##------ Thu Apr 13 11:52:50 2023 ------##	https://www.clinicaltrialsregister.eu/ctr-search/trial/2020-001156-18/ES	NA	NA
255	2020-003280-26	##------ Thu Apr 13 11:52:52 2023 ------##	https://www.clinicaltrialsregister.eu/ctr-search/trial/2020-003280-26/GB	NA	NA
256	2019-005039-94	##------ Thu Apr 13 11:52:54 2023 ------##	https://www.clinicaltrialsregister.eu/ctr-search/trial/2019-005039-94/FR	NA	NA
257	2016-002255-25	##------ Thu Apr 13 11:52:56 2023 ------##	https://www.clinicaltrialsregister.eu/ctr-search/trial/2016-002255-25/DK	NA	NA
258	2017-004376-64	##------ Thu Apr 13 11:52:58 2023 ------##	https://www.clinicaltrialsregister.eu/ctr-search/trial/2017-004376-64/SE	NA	NA
259	2017-004489-88	##------ Thu Apr 13 11:53:00 2023 ------##	https://www.clinicaltrialsregister.eu/ctr-search/trial/2017-004489-88/FR	NA	NA
260	2018-000019-26	##------ Thu Apr 13 11:53:02 2023 ------##	https://www.clinicaltrialsregister.eu/ctr-search/trial/2018-000019-26/GB	NA	NA
261	2018-002368-18	##------ Thu Apr 13 11:53:04 2023 ------##	https://www.clinicaltrialsregister.eu/ctr-search/trial/2018-002368-18/ES	NA	NA
262	2015-002613-30	##------ Thu Apr 13 11:53:06 2023 ------##	https://www.clinicaltrialsregister.eu/ctr-search/trial/2015-002613-30/3rd	NA	NA
263	2015-003910-26	##------ Thu Apr 13 11:53:08 2023 ------##	https://www.clinicaltrialsregister.eu/ctr-search/trial/2015-003910-26/PT	NA	NA
264	2015-004472-30	##------ Thu Apr 13 11:53:10 2023 ------##	https://www.clinicaltrialsregister.eu/ctr-search/trial/2015-004472-30/IT	NA	NA
265	2015-004472-30	##------ Thu Apr 13 11:53:12 2023 ------##	https://www.clinicaltrialsregister.eu/ctr-search/trial/2015-004472-30/ES	NA	NA
266	2019-004063-49	##------ Thu Apr 13 11:53:14 2023 ------##	https://www.clinicaltrialsregister.eu/ctr-search/trial/2019-004063-49/3rd	NA	NA
267	2018-000156-18	##------ Thu Apr 13 11:53:15 2023 ------##	https://www.clinicaltrialsregister.eu/ctr-search/trial/2018-000156-18/GB	NA	NA
268	2018-000156-18	##------ Thu Apr 13 11:53:18 2023 ------##	https://www.clinicaltrialsregister.eu/ctr-search/trial/2018-000156-18/ES	NA	NA
269	2018-000156-18	##------ Thu Apr 13 11:53:20 2023 ------##	https://www.clinicaltrialsregister.eu/ctr-search/trial/2018-000156-18/FR	NA	NA
270	2015-004745-70	##------ Thu Apr 13 11:53:22 2023 ------##	https://www.clinicaltrialsregister.eu/ctr-search/trial/2015-004745-70/NL	NA	NA
271	2018-002939-21	##------ Thu Apr 13 11:53:24 2023 ------##	https://www.clinicaltrialsregister.eu/ctr-search/trial/2018-002939-21/DE	NA	NA
272	2019-003135-36	##------ Thu Apr 13 11:53:26 2023 ------##	https://www.clinicaltrialsregister.eu/ctr-search/trial/2019-003135-36/3rd	NA	NA
273	2018-001904-12	##------ Thu Apr 13 11:53:28 2023 ------##	https://www.clinicaltrialsregister.eu/ctr-search/trial/2018-001904-12/GB	NA	NA
274	2016-000623-73	##------ Thu Apr 13 11:53:30 2023 ------##	https://www.clinicaltrialsregister.eu/ctr-search/trial/2016-000623-73/ES	NA	NA
275	2017-002293-39	##------ Thu Apr 13 11:53:32 2023 ------##	https://www.clinicaltrialsregister.eu/ctr-search/trial/2017-002293-39/ES	NA	NA
276	2017-002293-39	##------ Thu Apr 13 11:53:33 2023 ------##	https://www.clinicaltrialsregister.eu/ctr-search/trial/2017-002293-39/NL	NA	NA
277	2017-003411-19	##------ Thu Apr 13 11:53:35 2023 ------##	https://www.clinicaltrialsregister.eu/ctr-search/trial/2017-003411-19/CZ	NA	NA
278	2017-004175-31	##------ Thu Apr 13 11:53:37 2023 ------##	https://www.clinicaltrialsregister.eu/ctr-search/trial/2017-004175-31/BE	NA	NA
279	2016-004486-37	##------ Thu Apr 13 11:53:39 2023 ------##	https://www.clinicaltrialsregister.eu/ctr-search/trial/2016-004486-37/NL	NA	NA
280	2017-004348-39	##------ Thu Apr 13 11:53:41 2023 ------##	https://www.clinicaltrialsregister.eu/ctr-search/trial/2017-004348-39/FR	NA	NA
281	2013-001790-25	##------ Thu Apr 13 11:53:43 2023 ------##	https://www.clinicaltrialsregister.eu/ctr-search/trial/2013-001790-25/AT	NA	NA
282	2013-001790-25	##------ Thu Apr 13 11:53:45 2023 ------##	https://www.clinicaltrialsregister.eu/ctr-search/trial/2013-001790-25/DE	NA	NA
283	2013-001790-25	##------ Thu Apr 13 11:53:47 2023 ------##	https://www.clinicaltrialsregister.eu/ctr-search/trial/2013-001790-25/CZ	NA	NA
284	2013-001790-25	##------ Thu Apr 13 11:53:49 2023 ------##	https://www.clinicaltrialsregister.eu/ctr-search/trial/2013-001790-25/SK	NA	NA
285	2013-001790-25	##------ Thu Apr 13 11:53:51 2023 ------##	https://www.clinicaltrialsregister.eu/ctr-search/trial/2013-001790-25/LT	NA	NA
286	2013-001790-25	##------ Thu Apr 13 11:53:53 2023 ------##	https://www.clinicaltrialsregister.eu/ctr-search/trial/2013-001790-25/PL	NA	NA
287	2016-001242-25	##------ Thu Apr 13 11:53:55 2023 ------##	https://www.clinicaltrialsregister.eu/ctr-search/trial/2016-001242-25/DE	NA	NA
288	2017-000971-97	##------ Thu Apr 13 11:53:58 2023 ------##	https://www.clinicaltrialsregister.eu/ctr-search/trial/2017-000971-97/DE	NA	NA
289	2017-000971-97	##------ Thu Apr 13 11:54:00 2023 ------##	https://www.clinicaltrialsregister.eu/ctr-search/trial/2017-000971-97/ES	NA	NA
290	2017-003687-12	##------ Thu Apr 13 11:54:02 2023 ------##	https://www.clinicaltrialsregister.eu/ctr-search/trial/2017-003687-12/SE	NA	NA
291	2017-001185-20	##------ Thu Apr 13 11:54:04 2023 ------##	https://www.clinicaltrialsregister.eu/ctr-search/trial/2017-001185-20/GB	NA	NA
292	2014-000304-96	##------ Thu Apr 13 11:54:06 2023 ------##	https://www.clinicaltrialsregister.eu/ctr-search/trial/2014-000304-96/NL	NA	NA
293	2015-004297-14	##------ Thu Apr 13 11:54:08 2023 ------##	https://www.clinicaltrialsregister.eu/ctr-search/trial/2015-004297-14/NL	NA	NA
294	2016-002826-35	##------ Thu Apr 13 11:54:10 2023 ------##	https://www.clinicaltrialsregister.eu/ctr-search/trial/2016-002826-35/EE	NA	NA
295	2016-002826-35	##------ Thu Apr 13 11:54:12 2023 ------##	https://www.clinicaltrialsregister.eu/ctr-search/trial/2016-002826-35/SK	NA	NA
296	2016-002826-35	##------ Thu Apr 13 11:54:14 2023 ------##	https://www.clinicaltrialsregister.eu/ctr-search/trial/2016-002826-35/HU	NA	NA
297	2016-002826-35	##------ Thu Apr 13 11:54:16 2023 ------##	https://www.clinicaltrialsregister.eu/ctr-search/trial/2016-002826-35/GB	NA	NA
298	2016-002826-35	##------ Thu Apr 13 11:54:18 2023 ------##	https://www.clinicaltrialsregister.eu/ctr-search/trial/2016-002826-35/PL	NA	NA
299	2016-002826-35	##------ Thu Apr 13 11:54:20 2023 ------##	https://www.clinicaltrialsregister.eu/ctr-search/trial/2016-002826-35/BG	NA	NA
300	2017-000369-54	##------ Thu Apr 13 11:54:22 2023 ------##	https://www.clinicaltrialsregister.eu/ctr-search/trial/2017-000369-54/NL	NA	NA
301	2017-000841-28	##------ Thu Apr 13 11:54:24 2023 ------##	https://www.clinicaltrialsregister.eu/ctr-search/trial/2017-000841-28/NL	NA	NA
302	2015-005765-23	##------ Thu Apr 13 11:54:26 2023 ------##	https://www.clinicaltrialsregister.eu/ctr-search/trial/2015-005765-23/NL	NA	NA
303	2017-000892-10	##------ Thu Apr 13 11:54:28 2023 ------##	https://www.clinicaltrialsregister.eu/ctr-search/trial/2017-000892-10/DE	NA	NA
304	2017-000892-10	##------ Thu Apr 13 11:54:30 2023 ------##	https://www.clinicaltrialsregister.eu/ctr-search/trial/2017-000892-10/BE	NA	NA
305	2017-000892-10	##------ Thu Apr 13 11:54:32 2023 ------##	https://www.clinicaltrialsregister.eu/ctr-search/trial/2017-000892-10/DK	NA	NA
306	2017-000892-10	##------ Thu Apr 13 11:54:34 2023 ------##	https://www.clinicaltrialsregister.eu/ctr-search/trial/2017-000892-10/GR	NA	NA
307	2014-004036-19	##------ Thu Apr 13 11:54:36 2023 ------##	https://www.clinicaltrialsregister.eu/ctr-search/trial/2014-004036-19/DE	NA	NA
308	2013-004380-31	##------ Thu Apr 13 11:54:38 2023 ------##	https://www.clinicaltrialsregister.eu/ctr-search/trial/2013-004380-31/GB	NA	NA
309	2013-004380-31	##------ Thu Apr 13 11:54:40 2023 ------##	https://www.clinicaltrialsregister.eu/ctr-search/trial/2013-004380-31/DE	NA	NA
310	2015-005473-20	##------ Thu Apr 13 11:54:42 2023 ------##	https://www.clinicaltrialsregister.eu/ctr-search/trial/2015-005473-20/BE	NA	NA
311	2015-004155-43	##------ Thu Apr 13 11:54:44 2023 ------##	https://www.clinicaltrialsregister.eu/ctr-search/trial/2015-004155-43/LT	NA	NA
312	2015-004155-43	##------ Thu Apr 13 11:54:46 2023 ------##	https://www.clinicaltrialsregister.eu/ctr-search/trial/2015-004155-43/DE	NA	NA
313	2015-004155-43	##------ Thu Apr 13 11:54:48 2023 ------##	https://www.clinicaltrialsregister.eu/ctr-search/trial/2015-004155-43/PL	NA	NA
314	2015-004155-43	##------ Thu Apr 13 11:54:52 2023 ------##	https://www.clinicaltrialsregister.eu/ctr-search/trial/2015-004155-43/FR	NA	NA
315	2015-004549-23	##------ Thu Apr 13 11:54:54 2023 ------##	https://www.clinicaltrialsregister.eu/ctr-search/trial/2015-004549-23/DE	NA	NA
316	2015-004549-23	##------ Thu Apr 13 11:54:56 2023 ------##	https://www.clinicaltrialsregister.eu/ctr-search/trial/2015-004549-23/CZ	NA	NA
317	2015-004549-23	##------ Thu Apr 13 11:54:58 2023 ------##	https://www.clinicaltrialsregister.eu/ctr-search/trial/2015-004549-23/ES	NA	NA
318	2015-004549-23	##------ Thu Apr 13 11:55:00 2023 ------##	https://www.clinicaltrialsregister.eu/ctr-search/trial/2015-004549-23/FI	NA	NA
319	2015-004549-23	##------ Thu Apr 13 11:55:02 2023 ------##	https://www.clinicaltrialsregister.eu/ctr-search/trial/2015-004549-23/DK	NA	NA
320	2016-001891-31	##------ Thu Apr 13 11:55:04 2023 ------##	https://www.clinicaltrialsregister.eu/ctr-search/trial/2016-001891-31/HU	NA	NA
321	2016-001891-31	##------ Thu Apr 13 11:55:06 2023 ------##	https://www.clinicaltrialsregister.eu/ctr-search/trial/2016-001891-31/CZ	NA	NA
322	2016-001891-31	##------ Thu Apr 13 11:55:08 2023 ------##	https://www.clinicaltrialsregister.eu/ctr-search/trial/2016-001891-31/PL	NA	NA
323	2015-003012-21	##------ Thu Apr 13 11:55:10 2023 ------##	https://www.clinicaltrialsregister.eu/ctr-search/trial/2015-003012-21/ES	NA	NA
324	2015-003536-12	##------ Thu Apr 13 11:55:12 2023 ------##	https://www.clinicaltrialsregister.eu/ctr-search/trial/2015-003536-12/3rd	NA	NA
325	2017-000212-41	##------ Thu Apr 13 11:55:14 2023 ------##	https://www.clinicaltrialsregister.eu/ctr-search/trial/2017-000212-41/ES	NA	NA
326	2017-000212-41	##------ Thu Apr 13 11:55:16 2023 ------##	https://www.clinicaltrialsregister.eu/ctr-search/trial/2017-000212-41/DE	NA	NA
327	2017-003028-59	##------ Thu Apr 13 11:55:18 2023 ------##	https://www.clinicaltrialsregister.eu/ctr-search/trial/2017-003028-59/NL	NA	NA
328	2015-005525-39	##------ Thu Apr 13 11:55:20 2023 ------##	https://www.clinicaltrialsregister.eu/ctr-search/trial/2015-005525-39/GB	NA	NA
329	2018-003156-20	##------ Thu Apr 13 11:55:22 2023 ------##	https://www.clinicaltrialsregister.eu/ctr-search/trial/2018-003156-20/BE	NA	NA
330	2020-004341-36	##------ Thu Apr 13 11:55:24 2023 ------##	https://www.clinicaltrialsregister.eu/ctr-search/trial/2020-004341-36/3rd	India	NA
331	2017-001122-17	##------ Thu Apr 13 11:55:26 2023 ------##	https://www.clinicaltrialsregister.eu/ctr-search/trial/2017-001122-17/ES	NA	NA
332	2017-002411-34	##------ Thu Apr 13 11:55:27 2023 ------##	https://www.clinicaltrialsregister.eu/ctr-search/trial/2017-002411-34/3rd	India	NA
333	2018-000144-25	##------ Thu Apr 13 11:55:29 2023 ------##	https://www.clinicaltrialsregister.eu/ctr-search/trial/2018-000144-25/GB	NA	NA
334	2020-004592-40	##------ Thu Apr 13 11:55:31 2023 ------##	https://www.clinicaltrialsregister.eu/ctr-search/trial/2020-004592-40/GB	NA	NA
335	2020-005068-70	##------ Thu Apr 13 11:55:33 2023 ------##	https://www.clinicaltrialsregister.eu/ctr-search/trial/2020-005068-70/FR	NA	NA
336	2015-003720-32	##------ Thu Apr 13 11:55:35 2023 ------##	https://www.clinicaltrialsregister.eu/ctr-search/trial/2015-003720-32/GB	NA	NA
337	2015-005601-37	##------ Thu Apr 13 11:55:37 2023 ------##	https://www.clinicaltrialsregister.eu/ctr-search/trial/2015-005601-37/FR	NA	NA
338	2016-002799-28	##------ Thu Apr 13 11:55:39 2023 ------##	https://www.clinicaltrialsregister.eu/ctr-search/trial/2016-002799-28/GB	NA	NA
339	2016-002799-28	##------ Thu Apr 13 11:55:41 2023 ------##	https://www.clinicaltrialsregister.eu/ctr-search/trial/2016-002799-28/ES	NA	NA
340	2015-003217-20	##------ Thu Apr 13 11:55:43 2023 ------##	https://www.clinicaltrialsregister.eu/ctr-search/trial/2015-003217-20/GB	NA	NA
341	2020-002260-31	##------ Thu Apr 13 11:55:45 2023 ------##	https://www.clinicaltrialsregister.eu/ctr-search/trial/2020-002260-31/FR	NA	NA
342	2016-001043-39	##------ Thu Apr 13 11:55:47 2023 ------##	https://www.clinicaltrialsregister.eu/ctr-search/trial/2016-001043-39/3rd	NA	NA
343	2020-001971-33	##------ Thu Apr 13 11:55:49 2023 ------##	https://www.clinicaltrialsregister.eu/ctr-search/trial/2020-001971-33/ES	NA	NA
344	2020-002205-26	##------ Thu Apr 13 11:55:51 2023 ------##	https://www.clinicaltrialsregister.eu/ctr-search/trial/2020-002205-26/CZ	NA	NA
345	2013-002451-15	##------ Thu Apr 13 11:55:53 2023 ------##	https://www.clinicaltrialsregister.eu/ctr-search/trial/2013-002451-15/FI	NA	NA
346	2013-002451-15	##------ Thu Apr 13 11:55:55 2023 ------##	https://www.clinicaltrialsregister.eu/ctr-search/trial/2013-002451-15/PL	NA	NA
347	2015-000596-27	##------ Thu Apr 13 11:55:57 2023 ------##	https://www.clinicaltrialsregister.eu/ctr-search/trial/2015-000596-27/GB	NA	NA
348	2020-002449-41	##------ Thu Apr 13 11:55:59 2023 ------##	https://www.clinicaltrialsregister.eu/ctr-search/trial/2020-002449-41/ES	NA	NA
349	2015-003060-37	##------ Thu Apr 13 11:56:01 2023 ------##	https://www.clinicaltrialsregister.eu/ctr-search/trial/2015-003060-37/GB	NA	NA
350	2020-003628-18	##------ Thu Apr 13 11:56:03 2023 ------##	https://www.clinicaltrialsregister.eu/ctr-search/trial/2020-003628-18/GB	NA	NA
351	2011-001690-62	##------ Thu Apr 13 11:56:05 2023 ------##	https://www.clinicaltrialsregister.eu/ctr-search/trial/2011-001690-62/GB	NA	NA
352	2015-003866-96	##------ Thu Apr 13 11:56:07 2023 ------##	https://www.clinicaltrialsregister.eu/ctr-search/trial/2015-003866-96/ES	NA	NA
353	2016-003110-27	##------ Thu Apr 13 11:56:09 2023 ------##	https://www.clinicaltrialsregister.eu/ctr-search/trial/2016-003110-27/DK	NA	NA
354	2017-005034-36	##------ Thu Apr 13 11:56:11 2023 ------##	https://www.clinicaltrialsregister.eu/ctr-search/trial/2017-005034-36/IT	NA	NA
355	2018-000368-27	##------ Thu Apr 13 11:56:12 2023 ------##	https://www.clinicaltrialsregister.eu/ctr-search/trial/2018-000368-27/IT	NA	NA
356	2016-002598-36	##------ Thu Apr 13 11:56:14 2023 ------##	https://www.clinicaltrialsregister.eu/ctr-search/trial/2016-002598-36/GB	NA	NA
357	2020-002031-29	##------ Thu Apr 13 11:56:16 2023 ------##	https://www.clinicaltrialsregister.eu/ctr-search/trial/2020-002031-29/GB	NA	NA
358	2020-002031-29	##------ Thu Apr 13 11:56:19 2023 ------##	https://www.clinicaltrialsregister.eu/ctr-search/trial/2020-002031-29/FR	NA	NA
359	2017-002641-29	##------ Thu Apr 13 11:56:21 2023 ------##	https://www.clinicaltrialsregister.eu/ctr-search/trial/2017-002641-29/FR	NA	NA
360	2014-003064-21	##------ Thu Apr 13 11:56:23 2023 ------##	https://www.clinicaltrialsregister.eu/ctr-search/trial/2014-003064-21/ES	NA	NA
361	2014-000241-74	##------ Thu Apr 13 11:56:25 2023 ------##	https://www.clinicaltrialsregister.eu/ctr-search/trial/2014-000241-74/DE	NA	NA
362	2014-004616-12	##------ Thu Apr 13 11:56:27 2023 ------##	https://www.clinicaltrialsregister.eu/ctr-search/trial/2014-004616-12/DE	NA	NA
363	2014-004616-12	##------ Thu Apr 13 11:56:29 2023 ------##	https://www.clinicaltrialsregister.eu/ctr-search/trial/2014-004616-12/HU	NA	NA
364	2014-004616-12	##------ Thu Apr 13 11:56:31 2023 ------##	https://www.clinicaltrialsregister.eu/ctr-search/trial/2014-004616-12/PL	NA	NA
365	2018-000142-18	##------ Thu Apr 13 11:56:33 2023 ------##	https://www.clinicaltrialsregister.eu/ctr-search/trial/2018-000142-18/FI	NA	NA
366	2016-001387-12	##------ Thu Apr 13 11:56:35 2023 ------##	https://www.clinicaltrialsregister.eu/ctr-search/trial/2016-001387-12/DE	NA	NA
367	2016-001387-12	##------ Thu Apr 13 11:56:37 2023 ------##	https://www.clinicaltrialsregister.eu/ctr-search/trial/2016-001387-12/BE	NA	NA
368	2016-001387-12	##------ Thu Apr 13 11:56:39 2023 ------##	https://www.clinicaltrialsregister.eu/ctr-search/trial/2016-001387-12/NL	NA	NA
369	2016-002935-14	##------ Thu Apr 13 11:56:41 2023 ------##	https://www.clinicaltrialsregister.eu/ctr-search/trial/2016-002935-14/AT	NA	NA
370	2013-005099-17	##------ Thu Apr 13 11:56:43 2023 ------##	https://www.clinicaltrialsregister.eu/ctr-search/trial/2013-005099-17/LT	NA	NA
371	2013-005099-17	##------ Thu Apr 13 11:56:44 2023 ------##	https://www.clinicaltrialsregister.eu/ctr-search/trial/2013-005099-17/EE	NA	NA
372	2013-005099-17	##------ Thu Apr 13 11:56:47 2023 ------##	https://www.clinicaltrialsregister.eu/ctr-search/trial/2013-005099-17/HU	NA	NA
373	2013-005099-17	##------ Thu Apr 13 11:56:48 2023 ------##	https://www.clinicaltrialsregister.eu/ctr-search/trial/2013-005099-17/CZ	NA	NA
374	2013-005099-17	##------ Thu Apr 13 11:56:51 2023 ------##	https://www.clinicaltrialsregister.eu/ctr-search/trial/2013-005099-17/DE	NA	NA
375	2013-005099-17	##------ Thu Apr 13 11:56:52 2023 ------##	https://www.clinicaltrialsregister.eu/ctr-search/trial/2013-005099-17/BE	NA	NA
376	2017-000540-18	##------ Thu Apr 13 11:56:54 2023 ------##	https://www.clinicaltrialsregister.eu/ctr-search/trial/2017-000540-18/FR	NA	NA
377	2017-000540-18	##------ Thu Apr 13 11:56:56 2023 ------##	https://www.clinicaltrialsregister.eu/ctr-search/trial/2017-000540-18/DE	NA	NA
378	2013-003327-11	##------ Thu Apr 13 11:56:58 2023 ------##	https://www.clinicaltrialsregister.eu/ctr-search/trial/2013-003327-11/GB	NA	NA
379	2016-003376-49	##------ Thu Apr 13 11:57:01 2023 ------##	https://www.clinicaltrialsregister.eu/ctr-search/trial/2016-003376-49/NL	NA	NA
380	2016-002571-10	##------ Thu Apr 13 11:57:03 2023 ------##	https://www.clinicaltrialsregister.eu/ctr-search/trial/2016-002571-10/HU	NA	NA
381	2016-002571-10	##------ Thu Apr 13 11:57:05 2023 ------##	https://www.clinicaltrialsregister.eu/ctr-search/trial/2016-002571-10/PL	NA	NA
382	2016-002571-10	##------ Thu Apr 13 11:57:08 2023 ------##	https://www.clinicaltrialsregister.eu/ctr-search/trial/2016-002571-10/DE	NA	NA
383	2015-002506-37	##------ Thu Apr 13 11:57:10 2023 ------##	https://www.clinicaltrialsregister.eu/ctr-search/trial/2015-002506-37/SE	NA	NA
384	2017-004664-36	##------ Thu Apr 13 11:57:12 2023 ------##	https://www.clinicaltrialsregister.eu/ctr-search/trial/2017-004664-36/DE	NA	NA
385	2020-001457-43	##------ Thu Apr 13 11:57:14 2023 ------##	https://www.clinicaltrialsregister.eu/ctr-search/trial/2020-001457-43/FR	NA	NA
386	2020-001409-21	##------ Thu Apr 13 11:57:16 2023 ------##	https://www.clinicaltrialsregister.eu/ctr-search/trial/2020-001409-21/ES	NA	NA
387	2015-002252-27	##------ Thu Apr 13 11:57:18 2023 ------##	https://www.clinicaltrialsregister.eu/ctr-search/trial/2015-002252-27/GB	NA	NA
388	2015-002252-27	##------ Thu Apr 13 11:57:20 2023 ------##	https://www.clinicaltrialsregister.eu/ctr-search/trial/2015-002252-27/IT	NA	NA
389	2015-002252-27	##------ Thu Apr 13 11:57:22 2023 ------##	https://www.clinicaltrialsregister.eu/ctr-search/trial/2015-002252-27/FI	NA	NA
390	2015-002252-27	##------ Thu Apr 13 11:57:24 2023 ------##	https://www.clinicaltrialsregister.eu/ctr-search/trial/2015-002252-27/BE	NA	NA
391	2015-004904-50	##------ Thu Apr 13 11:57:26 2023 ------##	https://www.clinicaltrialsregister.eu/ctr-search/trial/2015-004904-50/PL	NA	NA
392	2016-000524-25	##------ Thu Apr 13 11:57:28 2023 ------##	https://www.clinicaltrialsregister.eu/ctr-search/trial/2016-000524-25/HU	NA	NA
393	2014-000331-16	##------ Thu Apr 13 11:57:30 2023 ------##	https://www.clinicaltrialsregister.eu/ctr-search/trial/2014-000331-16/GB	NA	NA
394	2014-000331-16	##------ Thu Apr 13 11:57:32 2023 ------##	https://www.clinicaltrialsregister.eu/ctr-search/trial/2014-000331-16/AT	NA	NA
395	2014-003147-35	##------ Thu Apr 13 11:57:34 2023 ------##	https://www.clinicaltrialsregister.eu/ctr-search/trial/2014-003147-35/GB	NA	NA
396	2019-002662-12	##------ Thu Apr 13 11:57:37 2023 ------##	https://www.clinicaltrialsregister.eu/ctr-search/trial/2019-002662-12/FR	NA	NA
397	2014-001102-17	##------ Thu Apr 13 11:57:39 2023 ------##	https://www.clinicaltrialsregister.eu/ctr-search/trial/2014-001102-17/HU	NA	NA
398	2014-001102-17	##------ Thu Apr 13 11:57:41 2023 ------##	https://www.clinicaltrialsregister.eu/ctr-search/trial/2014-001102-17/PL	NA	NA
399	2016-000778-40	##------ Thu Apr 13 11:57:43 2023 ------##	https://www.clinicaltrialsregister.eu/ctr-search/trial/2016-000778-40/DE	NA	NA
400	2016-000778-40	##------ Thu Apr 13 11:57:45 2023 ------##	https://www.clinicaltrialsregister.eu/ctr-search/trial/2016-000778-40/ES	NA	NA
401	2016-000778-40	##------ Thu Apr 13 11:57:47 2023 ------##	https://www.clinicaltrialsregister.eu/ctr-search/trial/2016-000778-40/IT	NA	NA
402	2016-000778-40	##------ Thu Apr 13 11:57:50 2023 ------##	https://www.clinicaltrialsregister.eu/ctr-search/trial/2016-000778-40/BE	NA	NA
403	2016-000778-40	##------ Thu Apr 13 11:57:52 2023 ------##	https://www.clinicaltrialsregister.eu/ctr-search/trial/2016-000778-40/FR	NA	NA
404	2016-000778-40	##------ Thu Apr 13 11:57:54 2023 ------##	https://www.clinicaltrialsregister.eu/ctr-search/trial/2016-000778-40/PL	NA	NA
405	2016-000778-40	##------ Thu Apr 13 11:57:56 2023 ------##	https://www.clinicaltrialsregister.eu/ctr-search/trial/2016-000778-40/HR	NA	NA
406	2014-001417-79	##------ Thu Apr 13 11:57:58 2023 ------##	https://www.clinicaltrialsregister.eu/ctr-search/trial/2014-001417-79/SE	NA	NA
407	2012-005723-33	##------ Thu Apr 13 11:58:00 2023 ------##	https://www.clinicaltrialsregister.eu/ctr-search/trial/2012-005723-33/NL	NA	NA
408	2016-002926-35	##------ Thu Apr 13 11:58:02 2023 ------##	https://www.clinicaltrialsregister.eu/ctr-search/trial/2016-002926-35/GB	NA	NA
409	2019-000902-31	##------ Thu Apr 13 11:58:04 2023 ------##	https://www.clinicaltrialsregister.eu/ctr-search/trial/2019-000902-31/ES	NA	NA
410	2019-001326-10	##------ Thu Apr 13 11:58:06 2023 ------##	https://www.clinicaltrialsregister.eu/ctr-search/trial/2019-001326-10/ES	NA	NA
411	2019-001326-10	##------ Thu Apr 13 11:58:08 2023 ------##	https://www.clinicaltrialsregister.eu/ctr-search/trial/2019-001326-10/IT	NA	NA
412	2020-002945-41	##------ Thu Apr 13 11:58:11 2023 ------##	https://www.clinicaltrialsregister.eu/ctr-search/trial/2020-002945-41/DK	NA	NA
413	2016-004526-41	##------ Thu Apr 13 11:58:13 2023 ------##	https://www.clinicaltrialsregister.eu/ctr-search/trial/2016-004526-41/BE	NA	NA
414	2016-000866-44	##------ Thu Apr 13 11:58:15 2023 ------##	https://www.clinicaltrialsregister.eu/ctr-search/trial/2016-000866-44/HU	NA	NA
415	2016-000866-44	##------ Thu Apr 13 11:58:17 2023 ------##	https://www.clinicaltrialsregister.eu/ctr-search/trial/2016-000866-44/BG	NA	NA
416	2017-000608-13	##------ Thu Apr 13 11:58:19 2023 ------##	https://www.clinicaltrialsregister.eu/ctr-search/trial/2017-000608-13/3rd	NA	NA
417	2016-001365-92	##------ Thu Apr 13 11:58:20 2023 ------##	https://www.clinicaltrialsregister.eu/ctr-search/trial/2016-001365-92/DK	NA	NA
418	2016-000734-21	##------ Thu Apr 13 11:58:24 2023 ------##	https://www.clinicaltrialsregister.eu/ctr-search/trial/2016-000734-21/GB	NA	NA
419	2016-002852-26	##------ Thu Apr 13 11:58:26 2023 ------##	https://www.clinicaltrialsregister.eu/ctr-search/trial/2016-002852-26/CZ	NA	NA
420	2016-002852-26	##------ Thu Apr 13 11:58:28 2023 ------##	https://www.clinicaltrialsregister.eu/ctr-search/trial/2016-002852-26/GB	NA	NA
421	2016-002852-26	##------ Thu Apr 13 11:58:30 2023 ------##	https://www.clinicaltrialsregister.eu/ctr-search/trial/2016-002852-26/HU	NA	NA
422	2016-002852-26	##------ Thu Apr 13 11:58:32 2023 ------##	https://www.clinicaltrialsregister.eu/ctr-search/trial/2016-002852-26/DE	NA	NA
423	2016-002852-26	##------ Thu Apr 13 11:58:34 2023 ------##	https://www.clinicaltrialsregister.eu/ctr-search/trial/2016-002852-26/LT	NA	NA
424	2016-002852-26	##------ Thu Apr 13 11:58:36 2023 ------##	https://www.clinicaltrialsregister.eu/ctr-search/trial/2016-002852-26/BG	NA	NA
425	2016-002862-30	##------ Thu Apr 13 11:58:38 2023 ------##	https://www.clinicaltrialsregister.eu/ctr-search/trial/2016-002862-30/HU	NA	NA
426	2016-002862-30	##------ Thu Apr 13 11:58:40 2023 ------##	https://www.clinicaltrialsregister.eu/ctr-search/trial/2016-002862-30/CZ	NA	NA
427	2016-002862-30	##------ Thu Apr 13 11:58:42 2023 ------##	https://www.clinicaltrialsregister.eu/ctr-search/trial/2016-002862-30/SK	NA	NA
428	2016-002862-30	##------ Thu Apr 13 11:58:44 2023 ------##	https://www.clinicaltrialsregister.eu/ctr-search/trial/2016-002862-30/BG	NA	NA
429	2016-002862-30	##------ Thu Apr 13 11:58:46 2023 ------##	https://www.clinicaltrialsregister.eu/ctr-search/trial/2016-002862-30/DE	NA	NA
430	2016-002862-30	##------ Thu Apr 13 11:58:48 2023 ------##	https://www.clinicaltrialsregister.eu/ctr-search/trial/2016-002862-30/PL	NA	NA
431	2016-005004-26	##------ Thu Apr 13 11:58:51 2023 ------##	https://www.clinicaltrialsregister.eu/ctr-search/trial/2016-005004-26/GB	NA	NA
432	2016-005004-26	##------ Thu Apr 13 11:58:53 2023 ------##	https://www.clinicaltrialsregister.eu/ctr-search/trial/2016-005004-26/FR	NA	NA
433	2016-005004-26	##------ Thu Apr 13 11:58:55 2023 ------##	https://www.clinicaltrialsregister.eu/ctr-search/trial/2016-005004-26/DE	NA	NA
434	2016-005004-26	##------ Thu Apr 13 11:58:57 2023 ------##	https://www.clinicaltrialsregister.eu/ctr-search/trial/2016-005004-26/ES	NA	NA
435	2016-005004-26	##------ Thu Apr 13 11:59:00 2023 ------##	https://www.clinicaltrialsregister.eu/ctr-search/trial/2016-005004-26/SE	NA	NA
436	2016-005004-26	##------ Thu Apr 13 11:59:02 2023 ------##	https://www.clinicaltrialsregister.eu/ctr-search/trial/2016-005004-26/IE	NA	NA
437	2016-005004-26	##------ Thu Apr 13 11:59:04 2023 ------##	https://www.clinicaltrialsregister.eu/ctr-search/trial/2016-005004-26/IT	NA	NA
438	2017-002766-50	##------ Thu Apr 13 11:59:06 2023 ------##	https://www.clinicaltrialsregister.eu/ctr-search/trial/2017-002766-50/SE	NA	NA
439	2017-002532-16	##------ Thu Apr 13 11:59:08 2023 ------##	https://www.clinicaltrialsregister.eu/ctr-search/trial/2017-002532-16/BE	NA	NA
440	2017-000188-33	##------ Thu Apr 13 11:59:10 2023 ------##	https://www.clinicaltrialsregister.eu/ctr-search/trial/2017-000188-33/DK	NA	NA
441	2017-000188-33	##------ Thu Apr 13 11:59:12 2023 ------##	https://www.clinicaltrialsregister.eu/ctr-search/trial/2017-000188-33/BE	NA	NA
442	2017-000188-33	##------ Thu Apr 13 11:59:15 2023 ------##	https://www.clinicaltrialsregister.eu/ctr-search/trial/2017-000188-33/AT	NA	NA
443	2015-002052-27	##------ Thu Apr 13 11:59:17 2023 ------##	https://www.clinicaltrialsregister.eu/ctr-search/trial/2015-002052-27/DE	NA	NA
444	2015-002624-31	##------ Thu Apr 13 11:59:19 2023 ------##	https://www.clinicaltrialsregister.eu/ctr-search/trial/2015-002624-31/NL	NA	NA
445	2015-002164-16	##------ Thu Apr 13 11:59:21 2023 ------##	https://www.clinicaltrialsregister.eu/ctr-search/trial/2015-002164-16/DE	NA	NA
446	2015-002164-16	##------ Thu Apr 13 11:59:23 2023 ------##	https://www.clinicaltrialsregister.eu/ctr-search/trial/2015-002164-16/PL	NA	NA
447	2015-004336-35	##------ Thu Apr 13 11:59:25 2023 ------##	https://www.clinicaltrialsregister.eu/ctr-search/trial/2015-004336-35/ES	NA	NA
448	2016-000371-24	##------ Thu Apr 13 11:59:27 2023 ------##	https://www.clinicaltrialsregister.eu/ctr-search/trial/2016-000371-24/ES	NA	NA
449	2015-002145-63	##------ Thu Apr 13 11:59:29 2023 ------##	https://www.clinicaltrialsregister.eu/ctr-search/trial/2015-002145-63/GB	NA	NA
450	2015-005051-28	##------ Thu Apr 13 11:59:31 2023 ------##	https://www.clinicaltrialsregister.eu/ctr-search/trial/2015-005051-28/DE	NA	NA
451	2015-005051-28	##------ Thu Apr 13 11:59:33 2023 ------##	https://www.clinicaltrialsregister.eu/ctr-search/trial/2015-005051-28/BE	NA	NA
452	2015-005051-28	##------ Thu Apr 13 11:59:34 2023 ------##	https://www.clinicaltrialsregister.eu/ctr-search/trial/2015-005051-28/LT	NA	NA
453	2015-005051-28	##------ Thu Apr 13 11:59:36 2023 ------##	https://www.clinicaltrialsregister.eu/ctr-search/trial/2015-005051-28/GB	NA	NA
454	2015-005051-28	##------ Thu Apr 13 11:59:38 2023 ------##	https://www.clinicaltrialsregister.eu/ctr-search/trial/2015-005051-28/PL	NA	NA
455	2015-005051-28	##------ Thu Apr 13 11:59:40 2023 ------##	https://www.clinicaltrialsregister.eu/ctr-search/trial/2015-005051-28/3rd	NA	NA
456	2016-002069-77	##------ Thu Apr 13 11:59:42 2023 ------##	https://www.clinicaltrialsregister.eu/ctr-search/trial/2016-002069-77/GR	NA	NA
457	2016-002069-77	##------ Thu Apr 13 11:59:44 2023 ------##	https://www.clinicaltrialsregister.eu/ctr-search/trial/2016-002069-77/HU	NA	NA
458	2016-004728-48	##------ Thu Apr 13 11:59:46 2023 ------##	https://www.clinicaltrialsregister.eu/ctr-search/trial/2016-004728-48/3rd	NA	NA
459	2017-000994-35	##------ Thu Apr 13 11:59:47 2023 ------##	https://www.clinicaltrialsregister.eu/ctr-search/trial/2017-000994-35/ES	NA	NA
460	2019-003522-25	##------ Thu Apr 13 11:59:50 2023 ------##	https://www.clinicaltrialsregister.eu/ctr-search/trial/2019-003522-25/FR	NA	NA
461	2014-005510-34	##------ Thu Apr 13 11:59:52 2023 ------##	https://www.clinicaltrialsregister.eu/ctr-search/trial/2014-005510-34/DE	NA	NA
462	2014-000727-25	##------ Thu Apr 13 11:59:54 2023 ------##	https://www.clinicaltrialsregister.eu/ctr-search/trial/2014-000727-25/NL	NA	NA
463	2015-002965-43	##------ Thu Apr 13 11:59:56 2023 ------##	https://www.clinicaltrialsregister.eu/ctr-search/trial/2015-002965-43/IT	NA	NA
464	2015-002955-85	##------ Thu Apr 13 11:59:58 2023 ------##	https://www.clinicaltrialsregister.eu/ctr-search/trial/2015-002955-85/GB	NA	NA
465	2015-004613-24	##------ Thu Apr 13 11:59:59 2023 ------##	https://www.clinicaltrialsregister.eu/ctr-search/trial/2015-004613-24/NL	NA	NA
466	2015-004613-24	##------ Thu Apr 13 12:00:01 2023 ------##	https://www.clinicaltrialsregister.eu/ctr-search/trial/2015-004613-24/BE	NA	NA
467	2017-001612-11	##------ Thu Apr 13 12:00:03 2023 ------##	https://www.clinicaltrialsregister.eu/ctr-search/trial/2017-001612-11/DK	NA	NA
468	2017-002729-39	##------ Thu Apr 13 12:00:05 2023 ------##	https://www.clinicaltrialsregister.eu/ctr-search/trial/2017-002729-39/3rd	NA	NA
469	2017-003916-37	##------ Thu Apr 13 12:00:07 2023 ------##	https://www.clinicaltrialsregister.eu/ctr-search/trial/2017-003916-37/GB	NA	NA
470	2018-001027-40	##------ Thu Apr 13 12:00:08 2023 ------##	https://www.clinicaltrialsregister.eu/ctr-search/trial/2018-001027-40/FR	NA	NA
471	2016-004452-29	##------ Thu Apr 13 12:00:10 2023 ------##	https://www.clinicaltrialsregister.eu/ctr-search/trial/2016-004452-29/IT	NA	NA
472	2018-003426-89	##------ Thu Apr 13 12:00:12 2023 ------##	https://www.clinicaltrialsregister.eu/ctr-search/trial/2018-003426-89/3rd	NA	NA
473	2018-000454-22	##------ Thu Apr 13 12:00:14 2023 ------##	https://www.clinicaltrialsregister.eu/ctr-search/trial/2018-000454-22/GB	NA	NA
474	2013-002516-27	##------ Thu Apr 13 12:00:16 2023 ------##	https://www.clinicaltrialsregister.eu/ctr-search/trial/2013-002516-27/FR	NA	NA
475	2015-004901-18	##------ Thu Apr 13 12:00:18 2023 ------##	https://www.clinicaltrialsregister.eu/ctr-search/trial/2015-004901-18/3rd	NA	NA
476	2015-004870-14	##------ Thu Apr 13 12:00:19 2023 ------##	https://www.clinicaltrialsregister.eu/ctr-search/trial/2015-004870-14/3rd	NA	NA
477	2015-004888-37	##------ Thu Apr 13 12:00:21 2023 ------##	https://www.clinicaltrialsregister.eu/ctr-search/trial/2015-004888-37/3rd	NA	NA
478	2017-000071-90	##------ Thu Apr 13 12:00:24 2023 ------##	https://www.clinicaltrialsregister.eu/ctr-search/trial/2017-000071-90/BE	NA	NA
479	2017-000251-74	##------ Thu Apr 13 12:00:26 2023 ------##	https://www.clinicaltrialsregister.eu/ctr-search/trial/2017-000251-74/3rd	NA	NA
480	2017-003425-15	##------ Thu Apr 13 12:00:28 2023 ------##	https://www.clinicaltrialsregister.eu/ctr-search/trial/2017-003425-15/DK	NA	NA
481	2017-002876-26	##------ Thu Apr 13 12:00:30 2023 ------##	https://www.clinicaltrialsregister.eu/ctr-search/trial/2017-002876-26/GB	NA	NA
482	2016-002984-32	##------ Thu Apr 13 12:00:32 2023 ------##	https://www.clinicaltrialsregister.eu/ctr-search/trial/2016-002984-32/IT	NA	NA
483	2016-003736-21	##------ Thu Apr 13 12:00:35 2023 ------##	https://www.clinicaltrialsregister.eu/ctr-search/trial/2016-003736-21/GB	NA	NA
484	2015-001786-10	##------ Thu Apr 13 12:00:37 2023 ------##	https://www.clinicaltrialsregister.eu/ctr-search/trial/2015-001786-10/GB	NA	NA
485	2015-001786-10	##------ Thu Apr 13 12:00:39 2023 ------##	https://www.clinicaltrialsregister.eu/ctr-search/trial/2015-001786-10/DE	NA	NA
486	2015-005445-32	##------ Thu Apr 13 12:00:41 2023 ------##	https://www.clinicaltrialsregister.eu/ctr-search/trial/2015-005445-32/GB	NA	NA
487	2016-002493-13	##------ Thu Apr 13 12:00:43 2023 ------##	https://www.clinicaltrialsregister.eu/ctr-search/trial/2016-002493-13/NL	NA	NA
488	2016-003625-42	##------ Thu Apr 13 12:00:45 2023 ------##	https://www.clinicaltrialsregister.eu/ctr-search/trial/2016-003625-42/GB	NA	NA
489	2016-003625-42	##------ Thu Apr 13 12:00:48 2023 ------##	https://www.clinicaltrialsregister.eu/ctr-search/trial/2016-003625-42/ES	NA	NA
490	2016-003141-28	##------ Thu Apr 13 12:00:50 2023 ------##	https://www.clinicaltrialsregister.eu/ctr-search/trial/2016-003141-28/GB	NA	NA
491	2016-004459-65	##------ Thu Apr 13 12:00:52 2023 ------##	https://www.clinicaltrialsregister.eu/ctr-search/trial/2016-004459-65/ES	NA	NA
492	2017-000154-19	##------ Thu Apr 13 12:00:55 2023 ------##	https://www.clinicaltrialsregister.eu/ctr-search/trial/2017-000154-19/FR	NA	NA
493	2016-000308-28	##------ Thu Apr 13 12:00:56 2023 ------##	https://www.clinicaltrialsregister.eu/ctr-search/trial/2016-000308-28/3rd	NA	NA
494	2016-000880-18	##------ Thu Apr 13 12:00:58 2023 ------##	https://www.clinicaltrialsregister.eu/ctr-search/trial/2016-000880-18/GR	NA	NA
495	2016-001008-49	##------ Thu Apr 13 12:01:00 2023 ------##	https://www.clinicaltrialsregister.eu/ctr-search/trial/2016-001008-49/3rd	NA	NA
496	2016-004952-30	##------ Thu Apr 13 12:01:02 2023 ------##	https://www.clinicaltrialsregister.eu/ctr-search/trial/2016-004952-30/3rd	NA	NA
497	2017-001277-17	##------ Thu Apr 13 12:01:05 2023 ------##	https://www.clinicaltrialsregister.eu/ctr-search/trial/2017-001277-17/FR	NA	NA
498	2017-001737-85	##------ Thu Apr 13 12:01:07 2023 ------##	https://www.clinicaltrialsregister.eu/ctr-search/trial/2017-001737-85/NL	NA	NA
499	2018-001136-21	##------ Thu Apr 13 12:01:09 2023 ------##	https://www.clinicaltrialsregister.eu/ctr-search/trial/2018-001136-21/BG	NA	NA
500	2018-001136-21	##------ Thu Apr 13 12:01:14 2023 ------##	https://www.clinicaltrialsregister.eu/ctr-search/trial/2018-001136-21/HU	NA	NA
501	2018-001136-21	##------ Thu Apr 13 12:01:16 2023 ------##	https://www.clinicaltrialsregister.eu/ctr-search/trial/2018-001136-21/CZ	NA	NA
502	2018-001136-21	##------ Thu Apr 13 12:01:19 2023 ------##	https://www.clinicaltrialsregister.eu/ctr-search/trial/2018-001136-21/GB	NA	NA
503	2018-001136-21	##------ Thu Apr 13 12:01:21 2023 ------##	https://www.clinicaltrialsregister.eu/ctr-search/trial/2018-001136-21/DE	NA	NA
504	2018-001136-21	##------ Thu Apr 13 12:01:23 2023 ------##	https://www.clinicaltrialsregister.eu/ctr-search/trial/2018-001136-21/PL	NA	NA
505	2018-001136-21	##------ Thu Apr 13 12:01:28 2023 ------##	https://www.clinicaltrialsregister.eu/ctr-search/trial/2018-001136-21/LV	NA	NA
506	2017-005197-19	##------ Thu Apr 13 12:01:30 2023 ------##	https://www.clinicaltrialsregister.eu/ctr-search/trial/2017-005197-19/IT	India	NA
507	2014-002171-29	##------ Thu Apr 13 12:01:31 2023 ------##	https://www.clinicaltrialsregister.eu/ctr-search/trial/2014-002171-29/DE	NA	NA
508	2014-002171-29	##------ Thu Apr 13 12:01:33 2023 ------##	https://www.clinicaltrialsregister.eu/ctr-search/trial/2014-002171-29/HU	NA	NA
509	2016-001106-42	##------ Thu Apr 13 12:01:35 2023 ------##	https://www.clinicaltrialsregister.eu/ctr-search/trial/2016-001106-42/DE	NA	NA
510	2016-002408-13	##------ Thu Apr 13 12:01:37 2023 ------##	https://www.clinicaltrialsregister.eu/ctr-search/trial/2016-002408-13/NL	NA	NA
511	2017-002146-72	##------ Thu Apr 13 12:01:39 2023 ------##	https://www.clinicaltrialsregister.eu/ctr-search/trial/2017-002146-72/3rd	NA	NA
512	2017-002189-39	##------ Thu Apr 13 12:01:42 2023 ------##	https://www.clinicaltrialsregister.eu/ctr-search/trial/2017-002189-39/GB	NA	NA
513	2018-000942-21	##------ Thu Apr 13 12:01:45 2023 ------##	https://www.clinicaltrialsregister.eu/ctr-search/trial/2018-000942-21/GB	NA	NA
514	2019-002085-13	##------ Thu Apr 13 12:01:47 2023 ------##	https://www.clinicaltrialsregister.eu/ctr-search/trial/2019-002085-13/GB	NA	NA
515	2015-003512-20	##------ Thu Apr 13 12:01:49 2023 ------##	https://www.clinicaltrialsregister.eu/ctr-search/trial/2015-003512-20/HU	NA	NA
516	2015-003512-20	##------ Thu Apr 13 12:01:51 2023 ------##	https://www.clinicaltrialsregister.eu/ctr-search/trial/2015-003512-20/GB	NA	NA
517	2015-003512-20	##------ Thu Apr 13 12:01:54 2023 ------##	https://www.clinicaltrialsregister.eu/ctr-search/trial/2015-003512-20/SK	NA	NA
518	2015-003512-20	##------ Thu Apr 13 12:01:59 2023 ------##	https://www.clinicaltrialsregister.eu/ctr-search/trial/2015-003512-20/ES	NA	NA
519	2015-003512-20	##------ Thu Apr 13 12:02:01 2023 ------##	https://www.clinicaltrialsregister.eu/ctr-search/trial/2015-003512-20/PL	NA	NA
520	2015-003512-20	##------ Thu Apr 13 12:02:04 2023 ------##	https://www.clinicaltrialsregister.eu/ctr-search/trial/2015-003512-20/IT	NA	NA
521	2016-001221-14	##------ Thu Apr 13 12:02:06 2023 ------##	https://www.clinicaltrialsregister.eu/ctr-search/trial/2016-001221-14/DK	NA	NA
522	2016-002327-29	##------ Thu Apr 13 12:02:08 2023 ------##	https://www.clinicaltrialsregister.eu/ctr-search/trial/2016-002327-29/BG	NA	NA
523	2016-004656-30	##------ Thu Apr 13 12:02:10 2023 ------##	https://www.clinicaltrialsregister.eu/ctr-search/trial/2016-004656-30/3rd	NA	NA
524	2016-003018-29	##------ Thu Apr 13 12:02:12 2023 ------##	https://www.clinicaltrialsregister.eu/ctr-search/trial/2016-003018-29/DK	NA	NA
525	2016-004691-22	##------ Thu Apr 13 12:02:14 2023 ------##	https://www.clinicaltrialsregister.eu/ctr-search/trial/2016-004691-22/DE	NA	NA
526	2016-004691-22	##------ Thu Apr 13 12:02:16 2023 ------##	https://www.clinicaltrialsregister.eu/ctr-search/trial/2016-004691-22/PL	NA	NA
527	2017-004206-17	##------ Thu Apr 13 12:02:18 2023 ------##	https://www.clinicaltrialsregister.eu/ctr-search/trial/2017-004206-17/FR	NA	NA
528	2018-002245-11	##------ Thu Apr 13 12:02:20 2023 ------##	https://www.clinicaltrialsregister.eu/ctr-search/trial/2018-002245-11/NL	NA	NA
529	2017-002154-36	##------ Thu Apr 13 12:02:22 2023 ------##	https://www.clinicaltrialsregister.eu/ctr-search/trial/2017-002154-36/3rd	NA	NA
530	2017-002978-39	##------ Thu Apr 13 12:02:24 2023 ------##	https://www.clinicaltrialsregister.eu/ctr-search/trial/2017-002978-39/AT	NA	NA
531	2019-001318-40	##------ Thu Apr 13 12:02:26 2023 ------##	https://www.clinicaltrialsregister.eu/ctr-search/trial/2019-001318-40/GB	NA	NA
532	2016-004799-23	##------ Thu Apr 13 12:02:28 2023 ------##	https://www.clinicaltrialsregister.eu/ctr-search/trial/2016-004799-23/IT	NA	NA
533	2015-002034-47	##------ Thu Apr 13 12:02:30 2023 ------##	https://www.clinicaltrialsregister.eu/ctr-search/trial/2015-002034-47/GB	NA	NA
534	2015-005845-30	##------ Thu Apr 13 12:02:31 2023 ------##	https://www.clinicaltrialsregister.eu/ctr-search/trial/2015-005845-30/3rd	NA	NA
535	2016-000228-24	##------ Thu Apr 13 12:02:33 2023 ------##	https://www.clinicaltrialsregister.eu/ctr-search/trial/2016-000228-24/BE	NA	NA
536	2016-001833-29	##------ Thu Apr 13 12:02:35 2023 ------##	https://www.clinicaltrialsregister.eu/ctr-search/trial/2016-001833-29/SE	NA	NA
537	2016-001833-29	##------ Thu Apr 13 12:02:38 2023 ------##	https://www.clinicaltrialsregister.eu/ctr-search/trial/2016-001833-29/GB	NA	NA
538	2016-001833-29	##------ Thu Apr 13 12:02:40 2023 ------##	https://www.clinicaltrialsregister.eu/ctr-search/trial/2016-001833-29/PL	NA	NA
539	2016-001833-29	##------ Thu Apr 13 12:02:43 2023 ------##	https://www.clinicaltrialsregister.eu/ctr-search/trial/2016-001833-29/NL	NA	NA
540	2016-001373-33	##------ Thu Apr 13 12:02:45 2023 ------##	https://www.clinicaltrialsregister.eu/ctr-search/trial/2016-001373-33/SE	NA	NA
541	2016-000454-36	##------ Thu Apr 13 12:02:47 2023 ------##	https://www.clinicaltrialsregister.eu/ctr-search/trial/2016-000454-36/GB	NA	NA
542	2016-000454-36	##------ Thu Apr 13 12:02:49 2023 ------##	https://www.clinicaltrialsregister.eu/ctr-search/trial/2016-000454-36/AT	NA	NA
543	2016-000454-36	##------ Thu Apr 13 12:02:51 2023 ------##	https://www.clinicaltrialsregister.eu/ctr-search/trial/2016-000454-36/DK	NA	NA
544	2016-000454-36	##------ Thu Apr 13 12:02:54 2023 ------##	https://www.clinicaltrialsregister.eu/ctr-search/trial/2016-000454-36/DE	NA	NA
545	2016-000454-36	##------ Thu Apr 13 12:02:56 2023 ------##	https://www.clinicaltrialsregister.eu/ctr-search/trial/2016-000454-36/BE	NA	NA
546	2016-000454-36	##------ Thu Apr 13 12:03:00 2023 ------##	https://www.clinicaltrialsregister.eu/ctr-search/trial/2016-000454-36/ES	NA	NA
547	2016-000454-36	##------ Thu Apr 13 12:03:02 2023 ------##	https://www.clinicaltrialsregister.eu/ctr-search/trial/2016-000454-36/NL	NA	NA
548	2016-000454-36	##------ Thu Apr 13 12:03:04 2023 ------##	https://www.clinicaltrialsregister.eu/ctr-search/trial/2016-000454-36/IT	NA	NA
549	2016-003002-14	##------ Thu Apr 13 12:03:06 2023 ------##	https://www.clinicaltrialsregister.eu/ctr-search/trial/2016-003002-14/GB	NA	NA
550	2016-003002-14	##------ Thu Apr 13 12:03:09 2023 ------##	https://www.clinicaltrialsregister.eu/ctr-search/trial/2016-003002-14/DE	NA	NA
551	2016-004360-18	##------ Thu Apr 13 12:03:11 2023 ------##	https://www.clinicaltrialsregister.eu/ctr-search/trial/2016-004360-18/FR	NA	NA
552	2016-004834-11	##------ Thu Apr 13 12:03:13 2023 ------##	https://www.clinicaltrialsregister.eu/ctr-search/trial/2016-004834-11/DK	NA	NA
553	2016-004834-11	##------ Thu Apr 13 12:03:16 2023 ------##	https://www.clinicaltrialsregister.eu/ctr-search/trial/2016-004834-11/BG	NA	NA
554	2016-004834-11	##------ Thu Apr 13 12:03:18 2023 ------##	https://www.clinicaltrialsregister.eu/ctr-search/trial/2016-004834-11/PL	NA	NA
555	2016-004834-11	##------ Thu Apr 13 12:03:20 2023 ------##	https://www.clinicaltrialsregister.eu/ctr-search/trial/2016-004834-11/CZ	NA	NA
556	2016-004834-11	##------ Thu Apr 13 12:03:22 2023 ------##	https://www.clinicaltrialsregister.eu/ctr-search/trial/2016-004834-11/GB	NA	NA
557	2017-001970-41	##------ Thu Apr 13 12:03:25 2023 ------##	https://www.clinicaltrialsregister.eu/ctr-search/trial/2017-001970-41/DK	NA	NA
558	2017-001149-28	##------ Thu Apr 13 12:03:26 2023 ------##	https://www.clinicaltrialsregister.eu/ctr-search/trial/2017-001149-28/DE	NA	NA
559	2017-001149-28	##------ Thu Apr 13 12:03:29 2023 ------##	https://www.clinicaltrialsregister.eu/ctr-search/trial/2017-001149-28/CZ	NA	NA
560	2017-001149-28	##------ Thu Apr 13 12:03:32 2023 ------##	https://www.clinicaltrialsregister.eu/ctr-search/trial/2017-001149-28/NL	NA	NA
561	2018-001339-33	##------ Thu Apr 13 12:03:33 2023 ------##	https://www.clinicaltrialsregister.eu/ctr-search/trial/2018-001339-33/NL	NA	NA
562	2019-003828-21	##------ Thu Apr 13 12:03:35 2023 ------##	https://www.clinicaltrialsregister.eu/ctr-search/trial/2019-003828-21/NL	NA	NA
563	2020-001068-27	##------ Thu Apr 13 12:03:37 2023 ------##	https://www.clinicaltrialsregister.eu/ctr-search/trial/2020-001068-27/NL	NA	NA
564	2014-004924-23	##------ Thu Apr 13 12:03:39 2023 ------##	https://www.clinicaltrialsregister.eu/ctr-search/trial/2014-004924-23/3rd	NA	NA
565	2014-005425-13	##------ Thu Apr 13 12:03:41 2023 ------##	https://www.clinicaltrialsregister.eu/ctr-search/trial/2014-005425-13/FR	NA	NA
566	2014-004318-27	##------ Thu Apr 13 12:03:43 2023 ------##	https://www.clinicaltrialsregister.eu/ctr-search/trial/2014-004318-27/NO	NA	NA
567	2016-000758-37	##------ Thu Apr 13 12:03:44 2023 ------##	https://www.clinicaltrialsregister.eu/ctr-search/trial/2016-000758-37/3rd	NA	NA
568	2016-005013-47	##------ Thu Apr 13 12:03:47 2023 ------##	https://www.clinicaltrialsregister.eu/ctr-search/trial/2016-005013-47/SE	NA	NA
569	2017-003551-32	##------ Thu Apr 13 12:03:49 2023 ------##	https://www.clinicaltrialsregister.eu/ctr-search/trial/2017-003551-32/DK	NA	NA
570	2017-003724-79	##------ Thu Apr 13 12:03:51 2023 ------##	https://www.clinicaltrialsregister.eu/ctr-search/trial/2017-003724-79/GB	NA	NA
571	2019-000258-76	##------ Thu Apr 13 12:03:53 2023 ------##	https://www.clinicaltrialsregister.eu/ctr-search/trial/2019-000258-76/ES	NA	NA
572	2019-003819-56	##------ Thu Apr 13 12:03:55 2023 ------##	https://www.clinicaltrialsregister.eu/ctr-search/trial/2019-003819-56/DK	NA	NA
573	2019-002643-23	##------ Thu Apr 13 12:03:57 2023 ------##	https://www.clinicaltrialsregister.eu/ctr-search/trial/2019-002643-23/GB	NA	NA
574	2020-001044-26	##------ Thu Apr 13 12:03:59 2023 ------##	https://www.clinicaltrialsregister.eu/ctr-search/trial/2020-001044-26/GB	NA	NA
575	2016-002503-26	##------ Thu Apr 13 12:04:01 2023 ------##	https://www.clinicaltrialsregister.eu/ctr-search/trial/2016-002503-26/ES	NA	NA
576	2016-001950-16	##------ Thu Apr 13 12:04:03 2023 ------##	https://www.clinicaltrialsregister.eu/ctr-search/trial/2016-001950-16/PL	NA	NA
577	2017-004288-11	##------ Thu Apr 13 12:04:05 2023 ------##	https://www.clinicaltrialsregister.eu/ctr-search/trial/2017-004288-11/GB	NA	NA
578	2017-004288-11	##------ Thu Apr 13 12:04:07 2023 ------##	https://www.clinicaltrialsregister.eu/ctr-search/trial/2017-004288-11/IT	NA	NA
579	2019-001879-37	##------ Thu Apr 13 12:04:09 2023 ------##	https://www.clinicaltrialsregister.eu/ctr-search/trial/2019-001879-37/GB	NA	NA
580	2019-003108-10	##------ Thu Apr 13 12:04:11 2023 ------##	https://www.clinicaltrialsregister.eu/ctr-search/trial/2019-003108-10/ES	NA	NA
581	2018-003281-14	##------ Thu Apr 13 12:04:13 2023 ------##	https://www.clinicaltrialsregister.eu/ctr-search/trial/2018-003281-14/ES	NA	NA
582	2020-001891-14	##------ Thu Apr 13 12:04:14 2023 ------##	https://www.clinicaltrialsregister.eu/ctr-search/trial/2020-001891-14/ES	NA	NA
583	2020-000875-20	##------ Thu Apr 13 12:04:16 2023 ------##	https://www.clinicaltrialsregister.eu/ctr-search/trial/2020-000875-20/3rd	NA	NA
584	2020-002295-13	##------ Thu Apr 13 12:04:18 2023 ------##	https://www.clinicaltrialsregister.eu/ctr-search/trial/2020-002295-13/FR	NA	NA
585	2015-005064-42	##------ Thu Apr 13 12:04:20 2023 ------##	https://www.clinicaltrialsregister.eu/ctr-search/trial/2015-005064-42/GB	NA	NA
586	2015-003490-15	##------ Thu Apr 13 12:04:22 2023 ------##	https://www.clinicaltrialsregister.eu/ctr-search/trial/2015-003490-15/3rd	NA	NA
587	2016-001397-15	##------ Thu Apr 13 12:04:24 2023 ------##	https://www.clinicaltrialsregister.eu/ctr-search/trial/2016-001397-15/CZ	NA	NA
588	2016-002657-38	##------ Thu Apr 13 12:04:26 2023 ------##	https://www.clinicaltrialsregister.eu/ctr-search/trial/2016-002657-38/HU	NA	NA
589	2016-002657-38	##------ Thu Apr 13 12:04:28 2023 ------##	https://www.clinicaltrialsregister.eu/ctr-search/trial/2016-002657-38/DE	NA	NA
590	2016-002657-38	##------ Thu Apr 13 12:04:30 2023 ------##	https://www.clinicaltrialsregister.eu/ctr-search/trial/2016-002657-38/HR	NA	NA
591	2016-002657-38	##------ Thu Apr 13 12:04:32 2023 ------##	https://www.clinicaltrialsregister.eu/ctr-search/trial/2016-002657-38/BG	NA	NA
592	2017-002008-28	##------ Thu Apr 13 12:04:34 2023 ------##	https://www.clinicaltrialsregister.eu/ctr-search/trial/2017-002008-28/SE	NA	NA
593	2015-001438-46	##------ Thu Apr 13 12:04:36 2023 ------##	https://www.clinicaltrialsregister.eu/ctr-search/trial/2015-001438-46/GB	NA	NA
594	2015-001438-46	##------ Thu Apr 13 12:04:39 2023 ------##	https://www.clinicaltrialsregister.eu/ctr-search/trial/2015-001438-46/BE	NA	NA
595	2015-001438-46	##------ Thu Apr 13 12:04:41 2023 ------##	https://www.clinicaltrialsregister.eu/ctr-search/trial/2015-001438-46/DE	NA	NA
596	2015-001438-46	##------ Thu Apr 13 12:04:43 2023 ------##	https://www.clinicaltrialsregister.eu/ctr-search/trial/2015-001438-46/ES	NA	NA
597	2015-001438-46	##------ Thu Apr 13 12:04:45 2023 ------##	https://www.clinicaltrialsregister.eu/ctr-search/trial/2015-001438-46/PL	NA	NA
598	2019-001020-36	##------ Thu Apr 13 12:04:47 2023 ------##	https://www.clinicaltrialsregister.eu/ctr-search/trial/2019-001020-36/3rd	NA	NA
599	2019-002836-10	##------ Thu Apr 13 12:04:48 2023 ------##	https://www.clinicaltrialsregister.eu/ctr-search/trial/2019-002836-10/3rd	NA	NA
600	2019-002991-15	##------ Thu Apr 13 12:04:50 2023 ------##	https://www.clinicaltrialsregister.eu/ctr-search/trial/2019-002991-15/ES	NA	NA
601	2018-003724-36	##------ Thu Apr 13 12:04:52 2023 ------##	https://www.clinicaltrialsregister.eu/ctr-search/trial/2018-003724-36/DK	NA	NA
602	2020-001505-22	##------ Thu Apr 13 12:04:54 2023 ------##	https://www.clinicaltrialsregister.eu/ctr-search/trial/2020-001505-22/ES	NA	NA
603	2015-001929-17	##------ Thu Apr 13 12:04:57 2023 ------##	https://www.clinicaltrialsregister.eu/ctr-search/trial/2015-001929-17/IT	NA	NA
604	2016-002071-96	##------ Thu Apr 13 12:04:59 2023 ------##	https://www.clinicaltrialsregister.eu/ctr-search/trial/2016-002071-96/ES	NA	NA
605	2016-002071-96	##------ Thu Apr 13 12:05:01 2023 ------##	https://www.clinicaltrialsregister.eu/ctr-search/trial/2016-002071-96/DE	NA	NA
606	2016-002071-96	##------ Thu Apr 13 12:05:03 2023 ------##	https://www.clinicaltrialsregister.eu/ctr-search/trial/2016-002071-96/GR	NA	NA
607	2016-001135-12	##------ Thu Apr 13 12:05:05 2023 ------##	https://www.clinicaltrialsregister.eu/ctr-search/trial/2016-001135-12/DE	NA	NA
608	2016-001135-12	##------ Thu Apr 13 12:05:07 2023 ------##	https://www.clinicaltrialsregister.eu/ctr-search/trial/2016-001135-12/EE	NA	NA
609	2016-001135-12	##------ Thu Apr 13 12:05:09 2023 ------##	https://www.clinicaltrialsregister.eu/ctr-search/trial/2016-001135-12/BE	NA	NA
610	2016-001135-12	##------ Thu Apr 13 12:05:11 2023 ------##	https://www.clinicaltrialsregister.eu/ctr-search/trial/2016-001135-12/FR	NA	NA
611	2016-003893-42	##------ Thu Apr 13 12:05:13 2023 ------##	https://www.clinicaltrialsregister.eu/ctr-search/trial/2016-003893-42/GB	NA	NA
612	2016-003893-42	##------ Thu Apr 13 12:05:15 2023 ------##	https://www.clinicaltrialsregister.eu/ctr-search/trial/2016-003893-42/NL	NA	NA
613	2016-004753-33	##------ Thu Apr 13 12:05:16 2023 ------##	https://www.clinicaltrialsregister.eu/ctr-search/trial/2016-004753-33/3rd	NA	NA
614	2016-003990-17	##------ Thu Apr 13 12:05:19 2023 ------##	https://www.clinicaltrialsregister.eu/ctr-search/trial/2016-003990-17/SK	NA	NA
615	2016-003990-17	##------ Thu Apr 13 12:05:21 2023 ------##	https://www.clinicaltrialsregister.eu/ctr-search/trial/2016-003990-17/DE	NA	NA
616	2016-003990-17	##------ Thu Apr 13 12:05:23 2023 ------##	https://www.clinicaltrialsregister.eu/ctr-search/trial/2016-003990-17/HU	NA	NA
617	2016-003990-17	##------ Thu Apr 13 12:05:25 2023 ------##	https://www.clinicaltrialsregister.eu/ctr-search/trial/2016-003990-17/ES	NA	NA
618	2016-003990-17	##------ Thu Apr 13 12:05:27 2023 ------##	https://www.clinicaltrialsregister.eu/ctr-search/trial/2016-003990-17/BG	NA	NA
619	2016-004700-56	##------ Thu Apr 13 12:05:29 2023 ------##	https://www.clinicaltrialsregister.eu/ctr-search/trial/2016-004700-56/NL	NA	NA
620	2017-004316-18	##------ Thu Apr 13 12:05:30 2023 ------##	https://www.clinicaltrialsregister.eu/ctr-search/trial/2017-004316-18/3rd	NA	NA
621	2016-004521-17	##------ Thu Apr 13 12:05:33 2023 ------##	https://www.clinicaltrialsregister.eu/ctr-search/trial/2016-004521-17/AT	NA	NA
622	2017-002223-25	##------ Thu Apr 13 12:05:34 2023 ------##	https://www.clinicaltrialsregister.eu/ctr-search/trial/2017-002223-25/NL	NA	NA
623	2018-000028-33	##------ Thu Apr 13 12:05:36 2023 ------##	https://www.clinicaltrialsregister.eu/ctr-search/trial/2018-000028-33/AT	NA	NA
624	2017-005005-12	##------ Thu Apr 13 12:05:38 2023 ------##	https://www.clinicaltrialsregister.eu/ctr-search/trial/2017-005005-12/BE	NA	NA
625	2018-002079-17	##------ Thu Apr 13 12:05:40 2023 ------##	https://www.clinicaltrialsregister.eu/ctr-search/trial/2018-002079-17/FR	NA	NA
626	2018-003518-41	##------ Thu Apr 13 12:05:42 2023 ------##	https://www.clinicaltrialsregister.eu/ctr-search/trial/2018-003518-41/NL	NA	NA
627	2019-003505-96	##------ Thu Apr 13 12:05:45 2023 ------##	https://www.clinicaltrialsregister.eu/ctr-search/trial/2019-003505-96/GR	NA	NA
628	2016-000592-24	##------ Thu Apr 13 12:05:46 2023 ------##	https://www.clinicaltrialsregister.eu/ctr-search/trial/2016-000592-24/DE	NA	NA
629	2016-000592-24	##------ Thu Apr 13 12:05:49 2023 ------##	https://www.clinicaltrialsregister.eu/ctr-search/trial/2016-000592-24/PL	NA	NA
630	2016-000592-24	##------ Thu Apr 13 12:05:51 2023 ------##	https://www.clinicaltrialsregister.eu/ctr-search/trial/2016-000592-24/IT	NA	NA
631	2016-004702-34	##------ Thu Apr 13 12:05:53 2023 ------##	https://www.clinicaltrialsregister.eu/ctr-search/trial/2016-004702-34/NL	NA	NA
632	2018-001051-12	##------ Thu Apr 13 12:05:54 2023 ------##	https://www.clinicaltrialsregister.eu/ctr-search/trial/2018-001051-12/FR	NA	NA
633	2016-000416-15	##------ Thu Apr 13 12:05:56 2023 ------##	https://www.clinicaltrialsregister.eu/ctr-search/trial/2016-000416-15/GB	NA	NA
634	2016-003928-23	##------ Thu Apr 13 12:05:59 2023 ------##	https://www.clinicaltrialsregister.eu/ctr-search/trial/2016-003928-23/GB	NA	NA
635	2016-003928-23	##------ Thu Apr 13 12:06:01 2023 ------##	https://www.clinicaltrialsregister.eu/ctr-search/trial/2016-003928-23/ES	NA	NA
636	2016-003928-23	##------ Thu Apr 13 12:06:03 2023 ------##	https://www.clinicaltrialsregister.eu/ctr-search/trial/2016-003928-23/CZ	NA	NA
637	2016-003928-23	##------ Thu Apr 13 12:06:05 2023 ------##	https://www.clinicaltrialsregister.eu/ctr-search/trial/2016-003928-23/AT	NA	NA
638	2016-003928-23	##------ Thu Apr 13 12:06:07 2023 ------##	https://www.clinicaltrialsregister.eu/ctr-search/trial/2016-003928-23/BG	NA	NA
639	2016-003928-23	##------ Thu Apr 13 12:06:09 2023 ------##	https://www.clinicaltrialsregister.eu/ctr-search/trial/2016-003928-23/GR	NA	NA
640	2016-003928-23	##------ Thu Apr 13 12:06:11 2023 ------##	https://www.clinicaltrialsregister.eu/ctr-search/trial/2016-003928-23/FR	NA	NA
641	2017-001831-38	##------ Thu Apr 13 12:06:13 2023 ------##	https://www.clinicaltrialsregister.eu/ctr-search/trial/2017-001831-38/3rd	NA	NA
642	2017-004877-15	##------ Thu Apr 13 12:06:15 2023 ------##	https://www.clinicaltrialsregister.eu/ctr-search/trial/2017-004877-15/BE	NA	NA
643	2020-000290-24	##------ Thu Apr 13 12:06:17 2023 ------##	https://www.clinicaltrialsregister.eu/ctr-search/trial/2020-000290-24/FR	NA	NA
644	2015-005495-19	##------ Thu Apr 13 12:06:18 2023 ------##	https://www.clinicaltrialsregister.eu/ctr-search/trial/2015-005495-19/ES	NA	NA
645	2015-005495-19	##------ Thu Apr 13 12:06:20 2023 ------##	https://www.clinicaltrialsregister.eu/ctr-search/trial/2015-005495-19/NL	NA	NA
646	2015-005495-19	##------ Thu Apr 13 12:06:22 2023 ------##	https://www.clinicaltrialsregister.eu/ctr-search/trial/2015-005495-19/IT	NA	NA
647	2016-003962-24	##------ Thu Apr 13 12:06:25 2023 ------##	https://www.clinicaltrialsregister.eu/ctr-search/trial/2016-003962-24/DE	NA	NA
648	2017-003659-52	##------ Thu Apr 13 12:06:27 2023 ------##	https://www.clinicaltrialsregister.eu/ctr-search/trial/2017-003659-52/PT	NA	NA
649	2017-002281-46	##------ Thu Apr 13 12:06:29 2023 ------##	https://www.clinicaltrialsregister.eu/ctr-search/trial/2017-002281-46/3rd	India	NA
650	2014-002266-71	##------ Thu Apr 13 12:06:30 2023 ------##	https://www.clinicaltrialsregister.eu/ctr-search/trial/2014-002266-71/GB	NA	NA
651	2019-004657-89	##------ Thu Apr 13 12:06:32 2023 ------##	https://www.clinicaltrialsregister.eu/ctr-search/trial/2019-004657-89/GB	NA	NA
652	2016-002996-91	##------ Thu Apr 13 12:06:34 2023 ------##	https://www.clinicaltrialsregister.eu/ctr-search/trial/2016-002996-91/DE	NA	NA
653	2016-002996-91	##------ Thu Apr 13 12:06:36 2023 ------##	https://www.clinicaltrialsregister.eu/ctr-search/trial/2016-002996-91/GB	NA	NA
654	2016-003408-29	##------ Thu Apr 13 12:06:38 2023 ------##	https://www.clinicaltrialsregister.eu/ctr-search/trial/2016-003408-29/GB	NA	NA
655	2017-000406-38	##------ Thu Apr 13 12:06:40 2023 ------##	https://www.clinicaltrialsregister.eu/ctr-search/trial/2017-000406-38/3rd	NA	NA
656	2018-002833-39	##------ Thu Apr 13 12:06:42 2023 ------##	https://www.clinicaltrialsregister.eu/ctr-search/trial/2018-002833-39/FR	NA	NA
657	2015-002449-71	##------ Thu Apr 13 12:06:44 2023 ------##	https://www.clinicaltrialsregister.eu/ctr-search/trial/2015-002449-71/GB	NA	NA
658	2016-001278-13	##------ Thu Apr 13 12:06:46 2023 ------##	https://www.clinicaltrialsregister.eu/ctr-search/trial/2016-001278-13/FI	NA	NA
659	2016-000297-38	##------ Thu Apr 13 12:06:48 2023 ------##	https://www.clinicaltrialsregister.eu/ctr-search/trial/2016-000297-38/GB	NA	NA
660	2016-000297-38	##------ Thu Apr 13 12:06:50 2023 ------##	https://www.clinicaltrialsregister.eu/ctr-search/trial/2016-000297-38/BE	NA	NA
661	2016-000297-38	##------ Thu Apr 13 12:06:52 2023 ------##	https://www.clinicaltrialsregister.eu/ctr-search/trial/2016-000297-38/FR	NA	NA
662	2016-000297-38	##------ Thu Apr 13 12:06:53 2023 ------##	https://www.clinicaltrialsregister.eu/ctr-search/trial/2016-000297-38/ES	NA	NA
663	2016-001826-33	##------ Thu Apr 13 12:06:55 2023 ------##	https://www.clinicaltrialsregister.eu/ctr-search/trial/2016-001826-33/IE	NA	NA
664	2016-001826-33	##------ Thu Apr 13 12:06:57 2023 ------##	https://www.clinicaltrialsregister.eu/ctr-search/trial/2016-001826-33/GB	NA	NA
665	2016-001826-33	##------ Thu Apr 13 12:06:59 2023 ------##	https://www.clinicaltrialsregister.eu/ctr-search/trial/2016-001826-33/DE	NA	NA
666	2017-004047-20	##------ Thu Apr 13 12:07:02 2023 ------##	https://www.clinicaltrialsregister.eu/ctr-search/trial/2017-004047-20/PL	NA	NA
667	2017-004047-20	##------ Thu Apr 13 12:07:04 2023 ------##	https://www.clinicaltrialsregister.eu/ctr-search/trial/2017-004047-20/SK	NA	NA
668	2018-002532-24	##------ Thu Apr 13 12:07:06 2023 ------##	https://www.clinicaltrialsregister.eu/ctr-search/trial/2018-002532-24/DE	NA	NA
669	2018-003953-46	##------ Thu Apr 13 12:07:08 2023 ------##	https://www.clinicaltrialsregister.eu/ctr-search/trial/2018-003953-46/FR	NA	NA
670	2018-004798-29	##------ Thu Apr 13 12:07:10 2023 ------##	https://www.clinicaltrialsregister.eu/ctr-search/trial/2018-004798-29/NL	NA	NA
671	2018-004841-17	##------ Thu Apr 13 12:07:12 2023 ------##	https://www.clinicaltrialsregister.eu/ctr-search/trial/2018-004841-17/IT	NA	NA
672	2020-002613-17	##------ Thu Apr 13 12:07:14 2023 ------##	https://www.clinicaltrialsregister.eu/ctr-search/trial/2020-002613-17/IT	NA	NA
673	2020-005288-30	##------ Thu Apr 13 12:07:16 2023 ------##	https://www.clinicaltrialsregister.eu/ctr-search/trial/2020-005288-30/FR	NA	NA
674	2015-000700-26	##------ Thu Apr 13 12:07:18 2023 ------##	https://www.clinicaltrialsregister.eu/ctr-search/trial/2015-000700-26/DK	NA	NA
675	2016-003658-34	##------ Thu Apr 13 12:07:20 2023 ------##	https://www.clinicaltrialsregister.eu/ctr-search/trial/2016-003658-34/FR	NA	NA
676	2016-005100-26	##------ Thu Apr 13 12:07:21 2023 ------##	https://www.clinicaltrialsregister.eu/ctr-search/trial/2016-005100-26/DE	NA	NA
677	2015-004066-28	##------ Thu Apr 13 12:07:23 2023 ------##	https://www.clinicaltrialsregister.eu/ctr-search/trial/2015-004066-28/DE	NA	NA
678	2018-001067-23	##------ Thu Apr 13 12:07:25 2023 ------##	https://www.clinicaltrialsregister.eu/ctr-search/trial/2018-001067-23/DK	NA	NA
679	2018-000280-81	##------ Thu Apr 13 12:07:27 2023 ------##	https://www.clinicaltrialsregister.eu/ctr-search/trial/2018-000280-81/FR	NA	NA
680	2018-000280-81	##------ Thu Apr 13 12:07:29 2023 ------##	https://www.clinicaltrialsregister.eu/ctr-search/trial/2018-000280-81/ES	NA	NA
681	2018-000280-81	##------ Thu Apr 13 12:07:31 2023 ------##	https://www.clinicaltrialsregister.eu/ctr-search/trial/2018-000280-81/PL	NA	NA
682	2019-001314-41	##------ Thu Apr 13 12:07:33 2023 ------##	https://www.clinicaltrialsregister.eu/ctr-search/trial/2019-001314-41/NL	NA	NA
683	2018-004216-22	##------ Thu Apr 13 12:07:35 2023 ------##	https://www.clinicaltrialsregister.eu/ctr-search/trial/2018-004216-22/GB	NA	NA
684	2019-003573-26	##------ Thu Apr 13 12:07:37 2023 ------##	https://www.clinicaltrialsregister.eu/ctr-search/trial/2019-003573-26/BE	NA	NA
685	2020-001558-23	##------ Thu Apr 13 12:07:39 2023 ------##	https://www.clinicaltrialsregister.eu/ctr-search/trial/2020-001558-23/IT	NA	NA
686	2019-004496-39	##------ Thu Apr 13 12:07:41 2023 ------##	https://www.clinicaltrialsregister.eu/ctr-search/trial/2019-004496-39/NL	NA	NA
687	2015-002222-40	##------ Thu Apr 13 12:07:43 2023 ------##	https://www.clinicaltrialsregister.eu/ctr-search/trial/2015-002222-40/GB	NA	NA
688	2015-002222-40	##------ Thu Apr 13 12:07:45 2023 ------##	https://www.clinicaltrialsregister.eu/ctr-search/trial/2015-002222-40/DE	NA	NA
689	2015-002222-40	##------ Thu Apr 13 12:07:47 2023 ------##	https://www.clinicaltrialsregister.eu/ctr-search/trial/2015-002222-40/HU	NA	NA
690	2015-002222-40	##------ Thu Apr 13 12:07:49 2023 ------##	https://www.clinicaltrialsregister.eu/ctr-search/trial/2015-002222-40/BE	NA	NA
691	2015-002163-42	##------ Thu Apr 13 12:07:51 2023 ------##	https://www.clinicaltrialsregister.eu/ctr-search/trial/2015-002163-42/DE	NA	NA
692	2015-000872-89	##------ Thu Apr 13 12:07:53 2023 ------##	https://www.clinicaltrialsregister.eu/ctr-search/trial/2015-000872-89/GB	NA	NA
693	2014-004094-17	##------ Thu Apr 13 12:07:55 2023 ------##	https://www.clinicaltrialsregister.eu/ctr-search/trial/2014-004094-17/NL	NA	NA
694	2016-004106-34	##------ Thu Apr 13 12:07:57 2023 ------##	https://www.clinicaltrialsregister.eu/ctr-search/trial/2016-004106-34/FI	NA	NA
695	2016-004106-34	##------ Thu Apr 13 12:07:59 2023 ------##	https://www.clinicaltrialsregister.eu/ctr-search/trial/2016-004106-34/DK	NA	NA
696	2016-004106-34	##------ Thu Apr 13 12:08:01 2023 ------##	https://www.clinicaltrialsregister.eu/ctr-search/trial/2016-004106-34/NL	NA	NA
697	2017-003669-87	##------ Thu Apr 13 12:08:03 2023 ------##	https://www.clinicaltrialsregister.eu/ctr-search/trial/2017-003669-87/BE	NA	NA
698	2017-003669-87	##------ Thu Apr 13 12:08:05 2023 ------##	https://www.clinicaltrialsregister.eu/ctr-search/trial/2017-003669-87/ES	NA	NA
699	2020-000233-41	##------ Thu Apr 13 12:08:07 2023 ------##	https://www.clinicaltrialsregister.eu/ctr-search/trial/2020-000233-41/SE	NA	NA
700	2014-000814-73	##------ Thu Apr 13 12:08:09 2023 ------##	https://www.clinicaltrialsregister.eu/ctr-search/trial/2014-000814-73/GB	NA	NA
701	2016-002873-36	##------ Thu Apr 13 12:08:11 2023 ------##	https://www.clinicaltrialsregister.eu/ctr-search/trial/2016-002873-36/3rd	NA	NA
702	2017-004070-34	##------ Thu Apr 13 12:08:13 2023 ------##	https://www.clinicaltrialsregister.eu/ctr-search/trial/2017-004070-34/ES	NA	NA
703	2018-000775-32	##------ Thu Apr 13 12:08:15 2023 ------##	https://www.clinicaltrialsregister.eu/ctr-search/trial/2018-000775-32/ES	NA	NA
704	2018-003520-37	##------ Thu Apr 13 12:08:17 2023 ------##	https://www.clinicaltrialsregister.eu/ctr-search/trial/2018-003520-37/GB	NA	NA
705	2017-000445-51	##------ Thu Apr 13 12:08:20 2023 ------##	https://www.clinicaltrialsregister.eu/ctr-search/trial/2017-000445-51/FR	NA	NA
706	2016-000078-39	##------ Thu Apr 13 12:08:22 2023 ------##	https://www.clinicaltrialsregister.eu/ctr-search/trial/2016-000078-39/HR	NA	NA
707	2015-005593-38	##------ Thu Apr 13 12:08:24 2023 ------##	https://www.clinicaltrialsregister.eu/ctr-search/trial/2015-005593-38/BE	NA	NA
708	2015-005593-38	##------ Thu Apr 13 12:08:27 2023 ------##	https://www.clinicaltrialsregister.eu/ctr-search/trial/2015-005593-38/AT	NA	NA
709	2016-001427-30	##------ Thu Apr 13 12:08:29 2023 ------##	https://www.clinicaltrialsregister.eu/ctr-search/trial/2016-001427-30/FI	NA	NA
710	2015-005614-30	##------ Thu Apr 13 12:08:31 2023 ------##	https://www.clinicaltrialsregister.eu/ctr-search/trial/2015-005614-30/HU	NA	NA
711	2016-004091-21	##------ Thu Apr 13 12:08:33 2023 ------##	https://www.clinicaltrialsregister.eu/ctr-search/trial/2016-004091-21/GB	NA	NA
712	2020-002332-73	##------ Thu Apr 13 12:08:35 2023 ------##	https://www.clinicaltrialsregister.eu/ctr-search/trial/2020-002332-73/FR	NA	NA
713	2017-001735-39	##------ Thu Apr 13 12:08:37 2023 ------##	https://www.clinicaltrialsregister.eu/ctr-search/trial/2017-001735-39/IE	NA	NA
714	2017-001735-39	##------ Thu Apr 13 12:08:39 2023 ------##	https://www.clinicaltrialsregister.eu/ctr-search/trial/2017-001735-39/DE	NA	NA
715	2017-001735-39	##------ Thu Apr 13 12:08:41 2023 ------##	https://www.clinicaltrialsregister.eu/ctr-search/trial/2017-001735-39/ES	NA	NA
716	2017-001735-39	##------ Thu Apr 13 12:08:43 2023 ------##	https://www.clinicaltrialsregister.eu/ctr-search/trial/2017-001735-39/IT	NA	NA
717	2017-001735-39	##------ Thu Apr 13 12:08:45 2023 ------##	https://www.clinicaltrialsregister.eu/ctr-search/trial/2017-001735-39/FR	NA	NA
718	2017-001735-39	##------ Thu Apr 13 12:08:47 2023 ------##	https://www.clinicaltrialsregister.eu/ctr-search/trial/2017-001735-39/NL	NA	NA
719	2017-001735-39	##------ Thu Apr 13 12:08:49 2023 ------##	https://www.clinicaltrialsregister.eu/ctr-search/trial/2017-001735-39/GB	NA	NA
720	2017-001735-39	##------ Thu Apr 13 12:08:51 2023 ------##	https://www.clinicaltrialsregister.eu/ctr-search/trial/2017-001735-39/PL	NA	NA
721	2018-003496-36	##------ Thu Apr 13 12:08:52 2023 ------##	https://www.clinicaltrialsregister.eu/ctr-search/trial/2018-003496-36/FR	NA	NA
722	2018-004043-23	##------ Thu Apr 13 12:08:54 2023 ------##	https://www.clinicaltrialsregister.eu/ctr-search/trial/2018-004043-23/DE	NA	NA
723	2020-000640-64	##------ Thu Apr 13 12:08:57 2023 ------##	https://www.clinicaltrialsregister.eu/ctr-search/trial/2020-000640-64/CZ	NA	NA
724	2020-001587-29	##------ Thu Apr 13 12:08:59 2023 ------##	https://www.clinicaltrialsregister.eu/ctr-search/trial/2020-001587-29/ES	NA	NA
725	2016-000212-16	##------ Thu Apr 13 12:09:01 2023 ------##	https://www.clinicaltrialsregister.eu/ctr-search/trial/2016-000212-16/FI	NA	NA
726	2020-001157-48	##------ Thu Apr 13 12:09:03 2023 ------##	https://www.clinicaltrialsregister.eu/ctr-search/trial/2020-001157-48/GB	NA	NA
727	2014-005164-15	##------ Thu Apr 13 12:09:06 2023 ------##	https://www.clinicaltrialsregister.eu/ctr-search/trial/2014-005164-15/DE	NA	NA
728	2015-003331-36	##------ Thu Apr 13 12:09:07 2023 ------##	https://www.clinicaltrialsregister.eu/ctr-search/trial/2015-003331-36/AT	NA	NA
729	2015-003331-36	##------ Thu Apr 13 12:09:11 2023 ------##	https://www.clinicaltrialsregister.eu/ctr-search/trial/2015-003331-36/NO	NA	NA
730	2015-000630-30	##------ Thu Apr 13 12:09:12 2023 ------##	https://www.clinicaltrialsregister.eu/ctr-search/trial/2015-000630-30/AT	NA	NA
731	2015-000630-30	##------ Thu Apr 13 12:09:15 2023 ------##	https://www.clinicaltrialsregister.eu/ctr-search/trial/2015-000630-30/CZ	NA	NA
732	2015-000630-30	##------ Thu Apr 13 12:09:17 2023 ------##	https://www.clinicaltrialsregister.eu/ctr-search/trial/2015-000630-30/SE	NA	NA
733	2015-000630-30	##------ Thu Apr 13 12:09:19 2023 ------##	https://www.clinicaltrialsregister.eu/ctr-search/trial/2015-000630-30/DE	NA	NA
734	2015-000630-30	##------ Thu Apr 13 12:09:21 2023 ------##	https://www.clinicaltrialsregister.eu/ctr-search/trial/2015-000630-30/SK	NA	NA
735	2015-000630-30	##------ Thu Apr 13 12:09:24 2023 ------##	https://www.clinicaltrialsregister.eu/ctr-search/trial/2015-000630-30/SI	NA	NA
736	2016-002075-10	##------ Thu Apr 13 12:09:27 2023 ------##	https://www.clinicaltrialsregister.eu/ctr-search/trial/2016-002075-10/GB	NA	NA
737	2016-002349-50	##------ Thu Apr 13 12:09:29 2023 ------##	https://www.clinicaltrialsregister.eu/ctr-search/trial/2016-002349-50/NL	NA	NA
738	2016-002349-50	##------ Thu Apr 13 12:09:31 2023 ------##	https://www.clinicaltrialsregister.eu/ctr-search/trial/2016-002349-50/BE	NA	NA
739	2016-002349-50	##------ Thu Apr 13 12:09:33 2023 ------##	https://www.clinicaltrialsregister.eu/ctr-search/trial/2016-002349-50/ES	NA	NA
740	2016-002349-50	##------ Thu Apr 13 12:09:35 2023 ------##	https://www.clinicaltrialsregister.eu/ctr-search/trial/2016-002349-50/IT	NA	NA
741	2017-000495-28	##------ Thu Apr 13 12:09:37 2023 ------##	https://www.clinicaltrialsregister.eu/ctr-search/trial/2017-000495-28/DK	NA	NA
742	2017-002127-16	##------ Thu Apr 13 12:09:39 2023 ------##	https://www.clinicaltrialsregister.eu/ctr-search/trial/2017-002127-16/FI	NA	NA
743	2017-002127-16	##------ Thu Apr 13 12:09:41 2023 ------##	https://www.clinicaltrialsregister.eu/ctr-search/trial/2017-002127-16/DK	NA	NA
744	2017-002127-16	##------ Thu Apr 13 12:09:43 2023 ------##	https://www.clinicaltrialsregister.eu/ctr-search/trial/2017-002127-16/SE	NA	NA
745	2017-003555-35	##------ Thu Apr 13 12:09:46 2023 ------##	https://www.clinicaltrialsregister.eu/ctr-search/trial/2017-003555-35/DE	NA	NA
746	2017-003636-36	##------ Thu Apr 13 12:09:48 2023 ------##	https://www.clinicaltrialsregister.eu/ctr-search/trial/2017-003636-36/GB	NA	NA
747	2020-001736-95	##------ Thu Apr 13 12:09:50 2023 ------##	https://www.clinicaltrialsregister.eu/ctr-search/trial/2020-001736-95/GB	NA	NA
748	2015-003320-30	##------ Thu Apr 13 12:09:53 2023 ------##	https://www.clinicaltrialsregister.eu/ctr-search/trial/2015-003320-30/GB	NA	NA
749	2015-004867-35	##------ Thu Apr 13 12:09:54 2023 ------##	https://www.clinicaltrialsregister.eu/ctr-search/trial/2015-004867-35/3rd	NA	NA
750	2016-003870-41	##------ Thu Apr 13 12:09:56 2023 ------##	https://www.clinicaltrialsregister.eu/ctr-search/trial/2016-003870-41/ES	NA	NA
751	2017-000501-20	##------ Thu Apr 13 12:09:58 2023 ------##	https://www.clinicaltrialsregister.eu/ctr-search/trial/2017-000501-20/3rd	NA	NA
752	2015-000172-98	##------ Thu Apr 13 12:10:00 2023 ------##	https://www.clinicaltrialsregister.eu/ctr-search/trial/2015-000172-98/GB	NA	NA
753	2019-003468-27	##------ Thu Apr 13 12:10:02 2023 ------##	https://www.clinicaltrialsregister.eu/ctr-search/trial/2019-003468-27/GB	NA	NA
754	2010-019466-81	##------ Thu Apr 13 12:10:03 2023 ------##	https://www.clinicaltrialsregister.eu/ctr-search/trial/2010-019466-81/3rd	NA	NA
755	2019-001759-38	##------ Thu Apr 13 12:10:05 2023 ------##	https://www.clinicaltrialsregister.eu/ctr-search/trial/2019-001759-38/DE	NA	NA
756	2017-001205-33	##------ Thu Apr 13 12:10:07 2023 ------##	https://www.clinicaltrialsregister.eu/ctr-search/trial/2017-001205-33/3rd	NA	NA
757	2018-002876-41	##------ Thu Apr 13 12:10:09 2023 ------##	https://www.clinicaltrialsregister.eu/ctr-search/trial/2018-002876-41/FR	NA	NA
758	2018-004279-11	##------ Thu Apr 13 12:10:11 2023 ------##	https://www.clinicaltrialsregister.eu/ctr-search/trial/2018-004279-11/SE	NA	NA
759	2017-004780-13	##------ Thu Apr 13 12:10:13 2023 ------##	https://www.clinicaltrialsregister.eu/ctr-search/trial/2017-004780-13/GB	NA	NA
760	2019-000589-39	##------ Thu Apr 13 12:10:15 2023 ------##	https://www.clinicaltrialsregister.eu/ctr-search/trial/2019-000589-39/FR	NA	NA
761	2019-000589-39	##------ Thu Apr 13 12:10:17 2023 ------##	https://www.clinicaltrialsregister.eu/ctr-search/trial/2019-000589-39/GB	NA	NA
762	2019-000589-39	##------ Thu Apr 13 12:10:19 2023 ------##	https://www.clinicaltrialsregister.eu/ctr-search/trial/2019-000589-39/ES	NA	NA
763	2018-001983-49	##------ Thu Apr 13 12:10:21 2023 ------##	https://www.clinicaltrialsregister.eu/ctr-search/trial/2018-001983-49/3rd	NA	NA
764	2019-002045-38	##------ Thu Apr 13 12:10:22 2023 ------##	https://www.clinicaltrialsregister.eu/ctr-search/trial/2019-002045-38/NL	NA	NA
765	2016-001963-35	##------ Thu Apr 13 12:10:24 2023 ------##	https://www.clinicaltrialsregister.eu/ctr-search/trial/2016-001963-35/3rd	NA	NA
766	2016-001460-11	##------ Thu Apr 13 12:10:26 2023 ------##	https://www.clinicaltrialsregister.eu/ctr-search/trial/2016-001460-11/GB	NA	NA
767	2018-000425-31	##------ Thu Apr 13 12:10:28 2023 ------##	https://www.clinicaltrialsregister.eu/ctr-search/trial/2018-000425-31/GB	NA	NA
768	2019-001277-93	##------ Thu Apr 13 12:10:30 2023 ------##	https://www.clinicaltrialsregister.eu/ctr-search/trial/2019-001277-93/ES	NA	NA
769	2015-002387-16	##------ Thu Apr 13 12:10:32 2023 ------##	https://www.clinicaltrialsregister.eu/ctr-search/trial/2015-002387-16/IE	NA	NA
770	2015-004442-25	##------ Thu Apr 13 12:10:34 2023 ------##	https://www.clinicaltrialsregister.eu/ctr-search/trial/2015-004442-25/3rd	NA	NA
771	2015-003527-57	##------ Thu Apr 13 12:10:35 2023 ------##	https://www.clinicaltrialsregister.eu/ctr-search/trial/2015-003527-57/3rd	NA	NA
772	2007-002135-83	##------ Thu Apr 13 12:10:37 2023 ------##	https://www.clinicaltrialsregister.eu/ctr-search/trial/2007-002135-83/RO	NA	NA
773	2018-004835-56	##------ Thu Apr 13 12:10:39 2023 ------##	https://www.clinicaltrialsregister.eu/ctr-search/trial/2018-004835-56/ES	NA	NA
774	2015-000608-24	##------ Thu Apr 13 12:10:41 2023 ------##	https://www.clinicaltrialsregister.eu/ctr-search/trial/2015-000608-24/DK	NA	NA
775	2016-003109-32	##------ Thu Apr 13 12:10:43 2023 ------##	https://www.clinicaltrialsregister.eu/ctr-search/trial/2016-003109-32/GB	NA	NA
776	2018-002740-82	##------ Thu Apr 13 12:10:45 2023 ------##	https://www.clinicaltrialsregister.eu/ctr-search/trial/2018-002740-82/GB	NA	NA
777	2019-000171-16	##------ Thu Apr 13 12:10:47 2023 ------##	https://www.clinicaltrialsregister.eu/ctr-search/trial/2019-000171-16/GB	NA	NA
778	2015-000857-19	##------ Thu Apr 13 12:10:49 2023 ------##	https://www.clinicaltrialsregister.eu/ctr-search/trial/2015-000857-19/GB	NA	NA
779	2015-000857-19	##------ Thu Apr 13 12:10:51 2023 ------##	https://www.clinicaltrialsregister.eu/ctr-search/trial/2015-000857-19/DK	NA	NA
780	2015-004711-21	##------ Thu Apr 13 12:10:53 2023 ------##	https://www.clinicaltrialsregister.eu/ctr-search/trial/2015-004711-21/PL	NA	NA
781	2015-004711-21	##------ Thu Apr 13 12:10:55 2023 ------##	https://www.clinicaltrialsregister.eu/ctr-search/trial/2015-004711-21/BE	NA	NA
782	2015-004711-21	##------ Thu Apr 13 12:10:57 2023 ------##	https://www.clinicaltrialsregister.eu/ctr-search/trial/2015-004711-21/ES	NA	NA
783	2015-004711-21	##------ Thu Apr 13 12:11:00 2023 ------##	https://www.clinicaltrialsregister.eu/ctr-search/trial/2015-004711-21/IT	NA	NA
784	2016-000794-20	##------ Thu Apr 13 12:11:02 2023 ------##	https://www.clinicaltrialsregister.eu/ctr-search/trial/2016-000794-20/NL	NA	NA
785	2018-001471-20	##------ Thu Apr 13 12:11:08 2023 ------##	https://www.clinicaltrialsregister.eu/ctr-search/trial/2018-001471-20/3rd	NA	NA
786	2018-002688-24	##------ Thu Apr 13 12:11:10 2023 ------##	https://www.clinicaltrialsregister.eu/ctr-search/trial/2018-002688-24/FR	NA	NA
787	2020-000714-15	##------ Thu Apr 13 12:11:12 2023 ------##	https://www.clinicaltrialsregister.eu/ctr-search/trial/2020-000714-15/BE	NA	NA
788	2020-001173-69	##------ Thu Apr 13 12:11:14 2023 ------##	https://www.clinicaltrialsregister.eu/ctr-search/trial/2020-001173-69/DK	NA	NA
789	2016-001785-29	##------ Thu Apr 13 12:11:16 2023 ------##	https://www.clinicaltrialsregister.eu/ctr-search/trial/2016-001785-29/IE	NA	NA
790	2015-005453-13	##------ Thu Apr 13 12:11:18 2023 ------##	https://www.clinicaltrialsregister.eu/ctr-search/trial/2015-005453-13/ES	NA	NA
791	2020-000140-58	##------ Thu Apr 13 12:11:20 2023 ------##	https://www.clinicaltrialsregister.eu/ctr-search/trial/2020-000140-58/NL	NA	NA
792	2015-000386-31	##------ Thu Apr 13 12:11:21 2023 ------##	https://www.clinicaltrialsregister.eu/ctr-search/trial/2015-000386-31/IT	NA	NA
793	2014-000484-41	##------ Thu Apr 13 12:11:23 2023 ------##	https://www.clinicaltrialsregister.eu/ctr-search/trial/2014-000484-41/GB	NA	NA
794	2015-001703-32	##------ Thu Apr 13 12:11:25 2023 ------##	https://www.clinicaltrialsregister.eu/ctr-search/trial/2015-001703-32/BE	NA	NA
795	2015-001703-32	##------ Thu Apr 13 12:11:28 2023 ------##	https://www.clinicaltrialsregister.eu/ctr-search/trial/2015-001703-32/FR	NA	NA
796	2015-001703-32	##------ Thu Apr 13 12:11:30 2023 ------##	https://www.clinicaltrialsregister.eu/ctr-search/trial/2015-001703-32/DE	NA	NA
797	2015-001703-32	##------ Thu Apr 13 12:11:32 2023 ------##	https://www.clinicaltrialsregister.eu/ctr-search/trial/2015-001703-32/NO	NA	NA
798	2018-001210-15	##------ Thu Apr 13 12:11:34 2023 ------##	https://www.clinicaltrialsregister.eu/ctr-search/trial/2018-001210-15/CZ	NA	NA
799	2020-001805-21	##------ Thu Apr 13 12:11:36 2023 ------##	https://www.clinicaltrialsregister.eu/ctr-search/trial/2020-001805-21/GB	NA	NA
800	2019-000538-21	##------ Thu Apr 13 12:11:38 2023 ------##	https://www.clinicaltrialsregister.eu/ctr-search/trial/2019-000538-21/ES	NA	NA
801	2019-002511-26	##------ Thu Apr 13 12:11:39 2023 ------##	https://www.clinicaltrialsregister.eu/ctr-search/trial/2019-002511-26/DK	NA	NA
802	2019-004085-17	##------ Thu Apr 13 12:11:42 2023 ------##	https://www.clinicaltrialsregister.eu/ctr-search/trial/2019-004085-17/GB	NA	NA
803	2019-004805-28	##------ Thu Apr 13 12:11:44 2023 ------##	https://www.clinicaltrialsregister.eu/ctr-search/trial/2019-004805-28/NL	NA	NA
804	2019-002805-23	##------ Thu Apr 13 12:11:47 2023 ------##	https://www.clinicaltrialsregister.eu/ctr-search/trial/2019-002805-23/FR	NA	NA
805	2019-004991-20	##------ Thu Apr 13 12:11:48 2023 ------##	https://www.clinicaltrialsregister.eu/ctr-search/trial/2019-004991-20/ES	NA	NA
806	2020-005111-51	##------ Thu Apr 13 12:11:50 2023 ------##	https://www.clinicaltrialsregister.eu/ctr-search/trial/2020-005111-51/3rd	India	NA
807	2018-002597-41	##------ Thu Apr 13 12:11:52 2023 ------##	https://www.clinicaltrialsregister.eu/ctr-search/trial/2018-002597-41/PL	NA	NA
808	2019-001453-10	##------ Thu Apr 13 12:11:54 2023 ------##	https://www.clinicaltrialsregister.eu/ctr-search/trial/2019-001453-10/ES	NA	NA
809	2018-003068-29	##------ Thu Apr 13 12:11:56 2023 ------##	https://www.clinicaltrialsregister.eu/ctr-search/trial/2018-003068-29/FR	NA	NA
810	2019-000690-22	##------ Thu Apr 13 12:11:58 2023 ------##	https://www.clinicaltrialsregister.eu/ctr-search/trial/2019-000690-22/3rd	NA	NA
811	2019-000691-42	##------ Thu Apr 13 12:12:00 2023 ------##	https://www.clinicaltrialsregister.eu/ctr-search/trial/2019-000691-42/3rd	NA	NA
812	2014-005424-97	##------ Thu Apr 13 12:12:02 2023 ------##	https://www.clinicaltrialsregister.eu/ctr-search/trial/2014-005424-97/FR	NA	NA
813	2019-003542-32	##------ Thu Apr 13 12:12:04 2023 ------##	https://www.clinicaltrialsregister.eu/ctr-search/trial/2019-003542-32/ES	NA	NA
814	2019-001878-28	##------ Thu Apr 13 12:12:06 2023 ------##	https://www.clinicaltrialsregister.eu/ctr-search/trial/2019-001878-28/GB	NA	NA
815	2014-002854-37	##------ Thu Apr 13 12:12:08 2023 ------##	https://www.clinicaltrialsregister.eu/ctr-search/trial/2014-002854-37/DE	NA	NA
816	2016-004954-13	##------ Thu Apr 13 12:12:10 2023 ------##	https://www.clinicaltrialsregister.eu/ctr-search/trial/2016-004954-13/3rd	NA	NA
817	2018-003144-23	##------ Thu Apr 13 12:12:12 2023 ------##	https://www.clinicaltrialsregister.eu/ctr-search/trial/2018-003144-23/BE	NA	NA
818	2018-002446-36	##------ Thu Apr 13 12:12:14 2023 ------##	https://www.clinicaltrialsregister.eu/ctr-search/trial/2018-002446-36/DE	NA	NA
819	2019-000736-25	##------ Thu Apr 13 12:12:16 2023 ------##	https://www.clinicaltrialsregister.eu/ctr-search/trial/2019-000736-25/ES	NA	NA
820	2020-001995-13	##------ Thu Apr 13 12:12:18 2023 ------##	https://www.clinicaltrialsregister.eu/ctr-search/trial/2020-001995-13/ES	NA	NA
821	2019-003430-16	##------ Thu Apr 13 12:12:20 2023 ------##	https://www.clinicaltrialsregister.eu/ctr-search/trial/2019-003430-16/FR	NA	NA
822	2015-005275-24	##------ Thu Apr 13 12:12:22 2023 ------##	https://www.clinicaltrialsregister.eu/ctr-search/trial/2015-005275-24/ES	NA	NA
823	2014-004132-20	##------ Thu Apr 13 12:12:23 2023 ------##	https://www.clinicaltrialsregister.eu/ctr-search/trial/2014-004132-20/3rd	NA	NA
824	2017-000960-14	##------ Thu Apr 13 12:12:25 2023 ------##	https://www.clinicaltrialsregister.eu/ctr-search/trial/2017-000960-14/LV	NA	NA
825	2017-000960-14	##------ Thu Apr 13 12:12:27 2023 ------##	https://www.clinicaltrialsregister.eu/ctr-search/trial/2017-000960-14/HU	NA	NA
826	2017-000960-14	##------ Thu Apr 13 12:12:29 2023 ------##	https://www.clinicaltrialsregister.eu/ctr-search/trial/2017-000960-14/SK	NA	NA
827	2017-000960-14	##------ Thu Apr 13 12:12:31 2023 ------##	https://www.clinicaltrialsregister.eu/ctr-search/trial/2017-000960-14/PL	NA	NA
828	2017-000960-14	##------ Thu Apr 13 12:12:33 2023 ------##	https://www.clinicaltrialsregister.eu/ctr-search/trial/2017-000960-14/CZ	NA	NA
829	2019-003360-45	##------ Thu Apr 13 12:12:35 2023 ------##	https://www.clinicaltrialsregister.eu/ctr-search/trial/2019-003360-45/FR	NA	NA
830	2020-002011-21	##------ Thu Apr 13 12:12:36 2023 ------##	https://www.clinicaltrialsregister.eu/ctr-search/trial/2020-002011-21/ES	NA	NA
831	2016-001238-89	##------ Thu Apr 13 12:12:38 2023 ------##	https://www.clinicaltrialsregister.eu/ctr-search/trial/2016-001238-89/ES	NA	NA
832	2016-001557-41	##------ Thu Apr 13 12:12:41 2023 ------##	https://www.clinicaltrialsregister.eu/ctr-search/trial/2016-001557-41/BE	NA	NA
833	2017-000328-85	##------ Thu Apr 13 12:12:42 2023 ------##	https://www.clinicaltrialsregister.eu/ctr-search/trial/2017-000328-85/FI	NA	NA
834	2014-001290-14	##------ Thu Apr 13 12:12:44 2023 ------##	https://www.clinicaltrialsregister.eu/ctr-search/trial/2014-001290-14/RO	NA	NA
835	2017-001728-23	##------ Thu Apr 13 12:12:46 2023 ------##	https://www.clinicaltrialsregister.eu/ctr-search/trial/2017-001728-23/BE	NA	NA
836	2017-003846-26	##------ Thu Apr 13 12:12:48 2023 ------##	https://www.clinicaltrialsregister.eu/ctr-search/trial/2017-003846-26/3rd	NA	NA
837	2017-004669-28	##------ Thu Apr 13 12:12:50 2023 ------##	https://www.clinicaltrialsregister.eu/ctr-search/trial/2017-004669-28/ES	NA	NA
838	2018-003510-41	##------ Thu Apr 13 12:12:52 2023 ------##	https://www.clinicaltrialsregister.eu/ctr-search/trial/2018-003510-41/NL	NA	NA
839	2017-005074-19	##------ Thu Apr 13 12:12:54 2023 ------##	https://www.clinicaltrialsregister.eu/ctr-search/trial/2017-005074-19/BE	NA	NA
840	2020-002497-27	##------ Thu Apr 13 12:12:56 2023 ------##	https://www.clinicaltrialsregister.eu/ctr-search/trial/2020-002497-27/CZ	NA	NA
841	2015-003600-23	##------ Thu Apr 13 12:12:58 2023 ------##	https://www.clinicaltrialsregister.eu/ctr-search/trial/2015-003600-23/GB	NA	NA
842	2017-001117-86	##------ Thu Apr 13 12:13:00 2023 ------##	https://www.clinicaltrialsregister.eu/ctr-search/trial/2017-001117-86/GB	NA	NA
843	2018-000967-10	##------ Thu Apr 13 12:13:01 2023 ------##	https://www.clinicaltrialsregister.eu/ctr-search/trial/2018-000967-10/FR	NA	NA
844	2017-004367-12	##------ Thu Apr 13 12:13:03 2023 ------##	https://www.clinicaltrialsregister.eu/ctr-search/trial/2017-004367-12/ES	NA	NA
845	2015-003731-35	##------ Thu Apr 13 12:13:05 2023 ------##	https://www.clinicaltrialsregister.eu/ctr-search/trial/2015-003731-35/NL	NA	NA
846	2015-004109-18	##------ Thu Apr 13 12:13:07 2023 ------##	https://www.clinicaltrialsregister.eu/ctr-search/trial/2015-004109-18/GB	NA	NA
847	2016-001764-11	##------ Thu Apr 13 12:13:09 2023 ------##	https://www.clinicaltrialsregister.eu/ctr-search/trial/2016-001764-11/3rd	NA	NA
848	2014-003986-11	##------ Thu Apr 13 12:13:11 2023 ------##	https://www.clinicaltrialsregister.eu/ctr-search/trial/2014-003986-11/ES	NA	NA
849	2008-001876-67	##------ Thu Apr 13 12:13:12 2023 ------##	https://www.clinicaltrialsregister.eu/ctr-search/trial/2008-001876-67/3rd	NA	NA
850	2015-002176-25	##------ Thu Apr 13 12:13:14 2023 ------##	https://www.clinicaltrialsregister.eu/ctr-search/trial/2015-002176-25/GB	NA	NA
851	2019-003247-30	##------ Thu Apr 13 12:13:16 2023 ------##	https://www.clinicaltrialsregister.eu/ctr-search/trial/2019-003247-30/NL	NA	NA
852	2019-004769-41	##------ Thu Apr 13 12:13:18 2023 ------##	https://www.clinicaltrialsregister.eu/ctr-search/trial/2019-004769-41/FR	NA	NA
853	2015-005347-14	##------ Thu Apr 13 12:13:20 2023 ------##	https://www.clinicaltrialsregister.eu/ctr-search/trial/2015-005347-14/GB	NA	NA
854	2016-003849-28	##------ Thu Apr 13 12:13:22 2023 ------##	https://www.clinicaltrialsregister.eu/ctr-search/trial/2016-003849-28/NL	NA	NA
855	2016-005078-37	##------ Thu Apr 13 12:13:24 2023 ------##	https://www.clinicaltrialsregister.eu/ctr-search/trial/2016-005078-37/GR	NA	NA
856	2017-005049-67	##------ Thu Apr 13 12:13:26 2023 ------##	https://www.clinicaltrialsregister.eu/ctr-search/trial/2017-005049-67/3rd	NA	NA
857	2018-002654-79	##------ Thu Apr 13 12:13:28 2023 ------##	https://www.clinicaltrialsregister.eu/ctr-search/trial/2018-002654-79/FR	NA	NA
858	2019-002910-37	##------ Thu Apr 13 12:13:30 2023 ------##	https://www.clinicaltrialsregister.eu/ctr-search/trial/2019-002910-37/NL	NA	NA
859	2019-002396-34	##------ Thu Apr 13 12:13:32 2023 ------##	https://www.clinicaltrialsregister.eu/ctr-search/trial/2019-002396-34/FR	NA	NA
860	2020-001890-56	##------ Thu Apr 13 12:13:34 2023 ------##	https://www.clinicaltrialsregister.eu/ctr-search/trial/2020-001890-56/ES	NA	NA
861	2015-003106-16	##------ Thu Apr 13 12:13:36 2023 ------##	https://www.clinicaltrialsregister.eu/ctr-search/trial/2015-003106-16/SE	NA	NA
862	2014-004915-35	##------ Thu Apr 13 12:13:38 2023 ------##	https://www.clinicaltrialsregister.eu/ctr-search/trial/2014-004915-35/DE	NA	NA
863	2014-004915-35	##------ Thu Apr 13 12:13:39 2023 ------##	https://www.clinicaltrialsregister.eu/ctr-search/trial/2014-004915-35/GB	NA	NA
864	2019-001960-31	##------ Thu Apr 13 12:13:41 2023 ------##	https://www.clinicaltrialsregister.eu/ctr-search/trial/2019-001960-31/FI	NA	NA
865	2019-002094-55	##------ Thu Apr 13 12:13:43 2023 ------##	https://www.clinicaltrialsregister.eu/ctr-search/trial/2019-002094-55/BE	NA	NA
866	2018-001013-32	##------ Thu Apr 13 12:13:45 2023 ------##	https://www.clinicaltrialsregister.eu/ctr-search/trial/2018-001013-32/ES	NA	NA
867	2018-003041-41	##------ Thu Apr 13 12:13:47 2023 ------##	https://www.clinicaltrialsregister.eu/ctr-search/trial/2018-003041-41/GB	NA	NA
868	2018-004048-50	##------ Thu Apr 13 12:13:49 2023 ------##	https://www.clinicaltrialsregister.eu/ctr-search/trial/2018-004048-50/GB	NA	NA
869	2017-004319-37	##------ Thu Apr 13 12:13:51 2023 ------##	https://www.clinicaltrialsregister.eu/ctr-search/trial/2017-004319-37/AT	NA	NA
870	2018-004712-22	##------ Thu Apr 13 12:13:53 2023 ------##	https://www.clinicaltrialsregister.eu/ctr-search/trial/2018-004712-22/FR	NA	NA
871	2018-000157-41	##------ Thu Apr 13 12:13:55 2023 ------##	https://www.clinicaltrialsregister.eu/ctr-search/trial/2018-000157-41/GB	NA	NA
872	2016-002738-55	##------ Thu Apr 13 12:13:57 2023 ------##	https://www.clinicaltrialsregister.eu/ctr-search/trial/2016-002738-55/FR	NA	NA
873	2016-002732-32	##------ Thu Apr 13 12:13:59 2023 ------##	https://www.clinicaltrialsregister.eu/ctr-search/trial/2016-002732-32/IT	NA	NA
874	2018-002978-52	##------ Thu Apr 13 12:14:01 2023 ------##	https://www.clinicaltrialsregister.eu/ctr-search/trial/2018-002978-52/NL	NA	NA
875	2018-003484-56	##------ Thu Apr 13 12:14:03 2023 ------##	https://www.clinicaltrialsregister.eu/ctr-search/trial/2018-003484-56/ES	NA	NA
876	2019-003105-10	##------ Thu Apr 13 12:14:04 2023 ------##	https://www.clinicaltrialsregister.eu/ctr-search/trial/2019-003105-10/NL	NA	NA
877	2018-002869-18	##------ Thu Apr 13 12:14:07 2023 ------##	https://www.clinicaltrialsregister.eu/ctr-search/trial/2018-002869-18/GB	NA	NA
878	2014-004925-42	##------ Thu Apr 13 12:14:08 2023 ------##	https://www.clinicaltrialsregister.eu/ctr-search/trial/2014-004925-42/3rd	NA	NA
879	2015-003291-77	##------ Thu Apr 13 12:14:10 2023 ------##	https://www.clinicaltrialsregister.eu/ctr-search/trial/2015-003291-77/GB	NA	NA
880	2015-003291-77	##------ Thu Apr 13 12:14:12 2023 ------##	https://www.clinicaltrialsregister.eu/ctr-search/trial/2015-003291-77/DE	NA	NA
881	2015-003291-77	##------ Thu Apr 13 12:14:14 2023 ------##	https://www.clinicaltrialsregister.eu/ctr-search/trial/2015-003291-77/CZ	NA	NA
882	2015-003291-77	##------ Thu Apr 13 12:14:17 2023 ------##	https://www.clinicaltrialsregister.eu/ctr-search/trial/2015-003291-77/IE	NA	NA
883	2015-005553-13	##------ Thu Apr 13 12:14:18 2023 ------##	https://www.clinicaltrialsregister.eu/ctr-search/trial/2015-005553-13/NL	NA	NA
884	2014-004016-11	##------ Thu Apr 13 12:14:20 2023 ------##	https://www.clinicaltrialsregister.eu/ctr-search/trial/2014-004016-11/GB	NA	NA
885	2018-004231-72	##------ Thu Apr 13 12:14:22 2023 ------##	https://www.clinicaltrialsregister.eu/ctr-search/trial/2018-004231-72/ES	NA	NA
886	2015-002552-27	##------ Thu Apr 13 12:14:24 2023 ------##	https://www.clinicaltrialsregister.eu/ctr-search/trial/2015-002552-27/NL	NA	NA
887	2015-002552-27	##------ Thu Apr 13 12:14:26 2023 ------##	https://www.clinicaltrialsregister.eu/ctr-search/trial/2015-002552-27/DE	NA	NA
888	2015-002552-27	##------ Thu Apr 13 12:14:28 2023 ------##	https://www.clinicaltrialsregister.eu/ctr-search/trial/2015-002552-27/GB	NA	NA
889	2015-002552-27	##------ Thu Apr 13 12:14:30 2023 ------##	https://www.clinicaltrialsregister.eu/ctr-search/trial/2015-002552-27/FR	NA	NA
890	2015-005046-55	##------ Thu Apr 13 12:14:32 2023 ------##	https://www.clinicaltrialsregister.eu/ctr-search/trial/2015-005046-55/SE	NA	NA
891	2017-000391-28	##------ Thu Apr 13 12:14:34 2023 ------##	https://www.clinicaltrialsregister.eu/ctr-search/trial/2017-000391-28/ES	NA	NA
892	2017-004684-12	##------ Thu Apr 13 12:14:36 2023 ------##	https://www.clinicaltrialsregister.eu/ctr-search/trial/2017-004684-12/NL	NA	NA
893	2019-004455-36	##------ Thu Apr 13 12:14:38 2023 ------##	https://www.clinicaltrialsregister.eu/ctr-search/trial/2019-004455-36/FR	NA	NA
894	2014-003997-18	##------ Thu Apr 13 12:14:40 2023 ------##	https://www.clinicaltrialsregister.eu/ctr-search/trial/2014-003997-18/LT	NA	NA
895	2014-003997-18	##------ Thu Apr 13 12:14:42 2023 ------##	https://www.clinicaltrialsregister.eu/ctr-search/trial/2014-003997-18/EE	NA	NA
896	2014-003997-18	##------ Thu Apr 13 12:14:43 2023 ------##	https://www.clinicaltrialsregister.eu/ctr-search/trial/2014-003997-18/HU	NA	NA
897	2014-003997-18	##------ Thu Apr 13 12:14:45 2023 ------##	https://www.clinicaltrialsregister.eu/ctr-search/trial/2014-003997-18/CZ	NA	NA
898	2014-003997-18	##------ Thu Apr 13 12:14:47 2023 ------##	https://www.clinicaltrialsregister.eu/ctr-search/trial/2014-003997-18/DE	NA	NA
899	2014-003997-18	##------ Thu Apr 13 12:14:49 2023 ------##	https://www.clinicaltrialsregister.eu/ctr-search/trial/2014-003997-18/BE	NA	NA
900	2016-000446-56	##------ Thu Apr 13 12:14:51 2023 ------##	https://www.clinicaltrialsregister.eu/ctr-search/trial/2016-000446-56/3rd	NA	NA
901	2019-001436-54	##------ Thu Apr 13 12:14:53 2023 ------##	https://www.clinicaltrialsregister.eu/ctr-search/trial/2019-001436-54/ES	NA	NA
902	2019-002450-23	##------ Thu Apr 13 12:14:54 2023 ------##	https://www.clinicaltrialsregister.eu/ctr-search/trial/2019-002450-23/DK	NA	NA
903	2015-005537-50	##------ Thu Apr 13 12:14:57 2023 ------##	https://www.clinicaltrialsregister.eu/ctr-search/trial/2015-005537-50/GB	NA	NA
904	2015-005211-32	##------ Thu Apr 13 12:14:59 2023 ------##	https://www.clinicaltrialsregister.eu/ctr-search/trial/2015-005211-32/NL	NA	NA
905	2016-002160-14	##------ Thu Apr 13 12:15:01 2023 ------##	https://www.clinicaltrialsregister.eu/ctr-search/trial/2016-002160-14/NL	NA	NA
906	2018-003222-92	##------ Thu Apr 13 12:15:02 2023 ------##	https://www.clinicaltrialsregister.eu/ctr-search/trial/2018-003222-92/NL	NA	NA
907	2019-001739-29	##------ Thu Apr 13 12:15:04 2023 ------##	https://www.clinicaltrialsregister.eu/ctr-search/trial/2019-001739-29/ES	NA	NA
908	2016-001163-37	##------ Thu Apr 13 12:15:06 2023 ------##	https://www.clinicaltrialsregister.eu/ctr-search/trial/2016-001163-37/HU	NA	NA
909	2016-001163-37	##------ Thu Apr 13 12:15:09 2023 ------##	https://www.clinicaltrialsregister.eu/ctr-search/trial/2016-001163-37/CZ	NA	NA
910	2016-001163-37	##------ Thu Apr 13 12:15:12 2023 ------##	https://www.clinicaltrialsregister.eu/ctr-search/trial/2016-001163-37/ES	NA	NA
911	2016-001163-37	##------ Thu Apr 13 12:15:14 2023 ------##	https://www.clinicaltrialsregister.eu/ctr-search/trial/2016-001163-37/DE	NA	NA
912	2016-001163-37	##------ Thu Apr 13 12:15:16 2023 ------##	https://www.clinicaltrialsregister.eu/ctr-search/trial/2016-001163-37/PL	NA	NA
913	2017-004753-16	##------ Thu Apr 13 12:15:18 2023 ------##	https://www.clinicaltrialsregister.eu/ctr-search/trial/2017-004753-16/DK	NA	NA
914	2018-004450-24	##------ Thu Apr 13 12:15:20 2023 ------##	https://www.clinicaltrialsregister.eu/ctr-search/trial/2018-004450-24/NL	NA	NA
915	2014-004021-41	##------ Thu Apr 13 12:15:22 2023 ------##	https://www.clinicaltrialsregister.eu/ctr-search/trial/2014-004021-41/GB	NA	NA
916	2015-003737-95	##------ Thu Apr 13 12:15:24 2023 ------##	https://www.clinicaltrialsregister.eu/ctr-search/trial/2015-003737-95/DE	NA	NA
917	2019-003720-20	##------ Thu Apr 13 12:15:26 2023 ------##	https://www.clinicaltrialsregister.eu/ctr-search/trial/2019-003720-20/SI	NA	NA
918	2018-004401-79	##------ Thu Apr 13 12:15:28 2023 ------##	https://www.clinicaltrialsregister.eu/ctr-search/trial/2018-004401-79/GB	NA	NA
919	2019-003700-12	##------ Thu Apr 13 12:15:30 2023 ------##	https://www.clinicaltrialsregister.eu/ctr-search/trial/2019-003700-12/FR	NA	NA
920	2018-003258-25	##------ Thu Apr 13 12:15:32 2023 ------##	https://www.clinicaltrialsregister.eu/ctr-search/trial/2018-003258-25/DK	NA	NA
921	2019-003150-86	##------ Thu Apr 13 12:15:34 2023 ------##	https://www.clinicaltrialsregister.eu/ctr-search/trial/2019-003150-86/GB	NA	NA
922	2015-002669-45	##------ Thu Apr 13 12:15:36 2023 ------##	https://www.clinicaltrialsregister.eu/ctr-search/trial/2015-002669-45/LV	NA	NA
923	2015-002669-45	##------ Thu Apr 13 12:15:38 2023 ------##	https://www.clinicaltrialsregister.eu/ctr-search/trial/2015-002669-45/DE	NA	NA
924	2015-002669-45	##------ Thu Apr 13 12:15:40 2023 ------##	https://www.clinicaltrialsregister.eu/ctr-search/trial/2015-002669-45/BG	NA	NA
925	2015-002669-45	##------ Thu Apr 13 12:15:44 2023 ------##	https://www.clinicaltrialsregister.eu/ctr-search/trial/2015-002669-45/PL	NA	NA
926	2015-005398-18	##------ Thu Apr 13 12:15:47 2023 ------##	https://www.clinicaltrialsregister.eu/ctr-search/trial/2015-005398-18/DE	NA	NA
927	2020-004826-47	##------ Thu Apr 13 12:15:53 2023 ------##	https://www.clinicaltrialsregister.eu/ctr-search/trial/2020-004826-47/DK	NA	NA
928	2016-003345-29	##------ Thu Apr 13 12:15:54 2023 ------##	https://www.clinicaltrialsregister.eu/ctr-search/trial/2016-003345-29/GB	NA	NA
929	2017-004158-40	##------ Thu Apr 13 12:15:56 2023 ------##	https://www.clinicaltrialsregister.eu/ctr-search/trial/2017-004158-40/FR	NA	NA
930	2019-000581-38	##------ Thu Apr 13 12:15:59 2023 ------##	https://www.clinicaltrialsregister.eu/ctr-search/trial/2019-000581-38/GB	NA	NA
931	2020-001622-64	##------ Thu Apr 13 12:16:01 2023 ------##	https://www.clinicaltrialsregister.eu/ctr-search/trial/2020-001622-64/ES	NA	NA
932	2020-001228-32	##------ Thu Apr 13 12:16:03 2023 ------##	https://www.clinicaltrialsregister.eu/ctr-search/trial/2020-001228-32/GB	NA	NA
933	2019-002562-12	##------ Thu Apr 13 12:16:05 2023 ------##	https://www.clinicaltrialsregister.eu/ctr-search/trial/2019-002562-12/ES	NA	NA
934	2017-004332-11	##------ Thu Apr 13 12:16:07 2023 ------##	https://www.clinicaltrialsregister.eu/ctr-search/trial/2017-004332-11/IT	NA	NA
935	2019-001910-40	##------ Thu Apr 13 12:16:09 2023 ------##	https://www.clinicaltrialsregister.eu/ctr-search/trial/2019-001910-40/NL	NA	NA
936	2014-003190-42	##------ Thu Apr 13 12:16:11 2023 ------##	https://www.clinicaltrialsregister.eu/ctr-search/trial/2014-003190-42/IE	NA	NA
937	2014-003190-42	##------ Thu Apr 13 12:16:13 2023 ------##	https://www.clinicaltrialsregister.eu/ctr-search/trial/2014-003190-42/GB	NA	NA
938	2018-003566-13	##------ Thu Apr 13 12:16:15 2023 ------##	https://www.clinicaltrialsregister.eu/ctr-search/trial/2018-003566-13/NL	NA	NA
939	2019-002784-10	##------ Thu Apr 13 12:16:17 2023 ------##	https://www.clinicaltrialsregister.eu/ctr-search/trial/2019-002784-10/ES	NA	NA
940	2020-003972-42	##------ Thu Apr 13 12:16:18 2023 ------##	https://www.clinicaltrialsregister.eu/ctr-search/trial/2020-003972-42/3rd	NA	NA
941	2020-001321-31	##------ Thu Apr 13 12:16:21 2023 ------##	https://www.clinicaltrialsregister.eu/ctr-search/trial/2020-001321-31/ES	NA	NA
942	2020-001449-38	##------ Thu Apr 13 12:16:23 2023 ------##	https://www.clinicaltrialsregister.eu/ctr-search/trial/2020-001449-38/GB	NA	NA
943	2015-004543-40	##------ Thu Apr 13 12:16:25 2023 ------##	https://www.clinicaltrialsregister.eu/ctr-search/trial/2015-004543-40/IT	NA	NA
944	2018-001402-28	##------ Thu Apr 13 12:16:27 2023 ------##	https://www.clinicaltrialsregister.eu/ctr-search/trial/2018-001402-28/ES	NA	NA
945	2018-002763-26	##------ Thu Apr 13 12:16:29 2023 ------##	https://www.clinicaltrialsregister.eu/ctr-search/trial/2018-002763-26/GB	NA	NA
946	2018-001153-27	##------ Thu Apr 13 12:16:31 2023 ------##	https://www.clinicaltrialsregister.eu/ctr-search/trial/2018-001153-27/GB	NA	NA
947	2008-003733-24	##------ Thu Apr 13 12:16:32 2023 ------##	https://www.clinicaltrialsregister.eu/ctr-search/trial/2008-003733-24/GB	NA	NA
948	2007-003364-21	##------ Thu Apr 13 12:16:34 2023 ------##	https://www.clinicaltrialsregister.eu/ctr-search/trial/2007-003364-21/LT	NA	NA
949	2007-003364-21	##------ Thu Apr 13 12:16:36 2023 ------##	https://www.clinicaltrialsregister.eu/ctr-search/trial/2007-003364-21/LV	NA	NA
950	2007-003364-21	##------ Thu Apr 13 12:16:38 2023 ------##	https://www.clinicaltrialsregister.eu/ctr-search/trial/2007-003364-21/DK	NA	NA
951	2007-003364-21	##------ Thu Apr 13 12:16:40 2023 ------##	https://www.clinicaltrialsregister.eu/ctr-search/trial/2007-003364-21/IT	NA	NA
952	2007-003364-21	##------ Thu Apr 13 12:16:42 2023 ------##	https://www.clinicaltrialsregister.eu/ctr-search/trial/2007-003364-21/BG	NA	NA
953	2007-003370-26	##------ Thu Apr 13 12:16:44 2023 ------##	https://www.clinicaltrialsregister.eu/ctr-search/trial/2007-003370-26/DE	NA	NA
954	2008-001687-37	##------ Thu Apr 13 12:16:46 2023 ------##	https://www.clinicaltrialsregister.eu/ctr-search/trial/2008-001687-37/HU	NA	NA
955	2008-001694-15	##------ Thu Apr 13 12:16:48 2023 ------##	https://www.clinicaltrialsregister.eu/ctr-search/trial/2008-001694-15/DK	NA	NA
956	2008-001705-42	##------ Thu Apr 13 12:16:50 2023 ------##	https://www.clinicaltrialsregister.eu/ctr-search/trial/2008-001705-42/FR	NA	NA
957	2004-000211-26	##------ Thu Apr 13 12:16:51 2023 ------##	https://www.clinicaltrialsregister.eu/ctr-search/trial/2004-000211-26/SE	NA	NA
958	2007-004754-82	##------ Thu Apr 13 12:16:53 2023 ------##	https://www.clinicaltrialsregister.eu/ctr-search/trial/2007-004754-82/DE	NA	NA
959	2006-007018-39	##------ Thu Apr 13 12:16:58 2023 ------##	https://www.clinicaltrialsregister.eu/ctr-search/trial/2006-007018-39/GB	NA	NA
960	2006-007021-32	##------ Thu Apr 13 12:17:00 2023 ------##	https://www.clinicaltrialsregister.eu/ctr-search/trial/2006-007021-32/DE	NA	NA
961	2006-007036-95	##------ Thu Apr 13 12:17:03 2023 ------##	https://www.clinicaltrialsregister.eu/ctr-search/trial/2006-007036-95/DE	NA	NA
962	2006-007053-51	##------ Thu Apr 13 12:17:05 2023 ------##	https://www.clinicaltrialsregister.eu/ctr-search/trial/2006-007053-51/GB	NA	NA
963	2006-007073-75	##------ Thu Apr 13 12:17:07 2023 ------##	https://www.clinicaltrialsregister.eu/ctr-search/trial/2006-007073-75/DE	NA	NA
964	2006-007087-28	##------ Thu Apr 13 12:17:09 2023 ------##	https://www.clinicaltrialsregister.eu/ctr-search/trial/2006-007087-28/IT	NA	NA
965	2006-007091-15	##------ Thu Apr 13 12:17:11 2023 ------##	https://www.clinicaltrialsregister.eu/ctr-search/trial/2006-007091-15/NL	NA	NA
966	2005-000192-17	##------ Thu Apr 13 12:17:15 2023 ------##	https://www.clinicaltrialsregister.eu/ctr-search/trial/2005-000192-17/GB	NA	NA
967	2007-001881-33	##------ Thu Apr 13 12:17:17 2023 ------##	https://www.clinicaltrialsregister.eu/ctr-search/trial/2007-001881-33/DK	NA	NA
968	2007-001890-27	##------ Thu Apr 13 12:17:19 2023 ------##	https://www.clinicaltrialsregister.eu/ctr-search/trial/2007-001890-27/FR	NA	NA
969	2007-001890-27	##------ Thu Apr 13 12:17:21 2023 ------##	https://www.clinicaltrialsregister.eu/ctr-search/trial/2007-001890-27/DK	NA	NA
970	2007-001890-27	##------ Thu Apr 13 12:17:23 2023 ------##	https://www.clinicaltrialsregister.eu/ctr-search/trial/2007-001890-27/SE	NA	NA
971	2007-001890-27	##------ Thu Apr 13 12:17:25 2023 ------##	https://www.clinicaltrialsregister.eu/ctr-search/trial/2007-001890-27/ES	NA	NA
972	2007-001890-27	##------ Thu Apr 13 12:17:27 2023 ------##	https://www.clinicaltrialsregister.eu/ctr-search/trial/2007-001890-27/BE	NA	NA
973	2007-001890-27	##------ Thu Apr 13 12:17:28 2023 ------##	https://www.clinicaltrialsregister.eu/ctr-search/trial/2007-001890-27/PT	NA	NA
974	2006-004834-33	##------ Thu Apr 13 12:17:31 2023 ------##	https://www.clinicaltrialsregister.eu/ctr-search/trial/2006-004834-33/LT	NA	NA
975	2006-004834-33	##------ Thu Apr 13 12:17:33 2023 ------##	https://www.clinicaltrialsregister.eu/ctr-search/trial/2006-004834-33/LV	NA	NA
976	2006-004834-33	##------ Thu Apr 13 12:17:35 2023 ------##	https://www.clinicaltrialsregister.eu/ctr-search/trial/2006-004834-33/GB	NA	NA
977	2006-004834-33	##------ Thu Apr 13 12:17:38 2023 ------##	https://www.clinicaltrialsregister.eu/ctr-search/trial/2006-004834-33/BE	NA	NA
978	2006-004834-33	##------ Thu Apr 13 12:17:40 2023 ------##	https://www.clinicaltrialsregister.eu/ctr-search/trial/2006-004834-33/BG	NA	NA
979	2006-004834-33	##------ Thu Apr 13 12:17:43 2023 ------##	https://www.clinicaltrialsregister.eu/ctr-search/trial/2006-004834-33/PL	NA	NA
980	2006-004840-21	##------ Thu Apr 13 12:17:47 2023 ------##	https://www.clinicaltrialsregister.eu/ctr-search/trial/2006-004840-21/AT	NA	NA
981	2006-004849-42	##------ Thu Apr 13 12:17:49 2023 ------##	https://www.clinicaltrialsregister.eu/ctr-search/trial/2006-004849-42/IT	NA	NA
982	2007-006268-32	##------ Thu Apr 13 12:17:51 2023 ------##	https://www.clinicaltrialsregister.eu/ctr-search/trial/2007-006268-32/IT	NA	NA
983	2008-002002-19	##------ Thu Apr 13 12:17:52 2023 ------##	https://www.clinicaltrialsregister.eu/ctr-search/trial/2008-002002-19/FR	NA	NA
984	2007-005023-15	##------ Thu Apr 13 12:17:55 2023 ------##	https://www.clinicaltrialsregister.eu/ctr-search/trial/2007-005023-15/FR	NA	NA
985	2007-005033-11	##------ Thu Apr 13 12:17:57 2023 ------##	https://www.clinicaltrialsregister.eu/ctr-search/trial/2007-005033-11/DE	NA	NA
986	2008-000905-12	##------ Thu Apr 13 12:17:59 2023 ------##	https://www.clinicaltrialsregister.eu/ctr-search/trial/2008-000905-12/IT	NA	NA
987	2008-000905-12	##------ Thu Apr 13 12:18:01 2023 ------##	https://www.clinicaltrialsregister.eu/ctr-search/trial/2008-000905-12/GB	NA	NA
988	2008-000928-71	##------ Thu Apr 13 12:18:03 2023 ------##	https://www.clinicaltrialsregister.eu/ctr-search/trial/2008-000928-71/IT	NA	NA
989	2008-000942-29	##------ Thu Apr 13 12:18:05 2023 ------##	https://www.clinicaltrialsregister.eu/ctr-search/trial/2008-000942-29/DE	NA	NA
990	2007-000259-33	##------ Thu Apr 13 12:18:08 2023 ------##	https://www.clinicaltrialsregister.eu/ctr-search/trial/2007-000259-33/DE	NA	NA
991	2007-000271-42	##------ Thu Apr 13 12:18:10 2023 ------##	https://www.clinicaltrialsregister.eu/ctr-search/trial/2007-000271-42/FI	NA	NA
992	2007-002542-38	##------ Thu Apr 13 12:18:12 2023 ------##	https://www.clinicaltrialsregister.eu/ctr-search/trial/2007-002542-38/DK	NA	NA
993	2007-002542-38	##------ Thu Apr 13 12:18:14 2023 ------##	https://www.clinicaltrialsregister.eu/ctr-search/trial/2007-002542-38/DE	NA	NA
994	2006-005254-68	##------ Thu Apr 13 12:18:17 2023 ------##	https://www.clinicaltrialsregister.eu/ctr-search/trial/2006-005254-68/ES	NA	NA
995	2006-005275-18	##------ Thu Apr 13 12:18:19 2023 ------##	https://www.clinicaltrialsregister.eu/ctr-search/trial/2006-005275-18/DE	NA	NA
996	2007-005152-16	##------ Thu Apr 13 12:18:21 2023 ------##	https://www.clinicaltrialsregister.eu/ctr-search/trial/2007-005152-16/DE	NA	NA
997	2007-005152-16	##------ Thu Apr 13 12:18:22 2023 ------##	https://www.clinicaltrialsregister.eu/ctr-search/trial/2007-005152-16/AT	NA	NA
998	2007-005163-94	##------ Thu Apr 13 12:18:25 2023 ------##	https://www.clinicaltrialsregister.eu/ctr-search/trial/2007-005163-94/DE	NA	NA
999	2007-005164-27	##------ Thu Apr 13 12:18:26 2023 ------##	https://www.clinicaltrialsregister.eu/ctr-search/trial/2007-005164-27/NL	NA	NA
1000	2007-005169-36	##------ Thu Apr 13 12:18:28 2023 ------##	https://www.clinicaltrialsregister.eu/ctr-search/trial/2007-005169-36/BE	NA	NA
1001	2007-005169-36	##------ Thu Apr 13 12:18:31 2023 ------##	https://www.clinicaltrialsregister.eu/ctr-search/trial/2007-005169-36/CZ	NA	NA
1002	2007-005169-36	##------ Thu Apr 13 12:18:33 2023 ------##	https://www.clinicaltrialsregister.eu/ctr-search/trial/2007-005169-36/DE	NA	NA
1003	2007-005169-36	##------ Thu Apr 13 12:18:34 2023 ------##	https://www.clinicaltrialsregister.eu/ctr-search/trial/2007-005169-36/HU	NA	NA
1004	2007-005169-36	##------ Thu Apr 13 12:18:38 2023 ------##	https://www.clinicaltrialsregister.eu/ctr-search/trial/2007-005169-36/IT	NA	NA
1005	2007-005169-36	##------ Thu Apr 13 12:18:40 2023 ------##	https://www.clinicaltrialsregister.eu/ctr-search/trial/2007-005169-36/SK	NA	NA
1006	2007-005169-36	##------ Thu Apr 13 12:18:42 2023 ------##	https://www.clinicaltrialsregister.eu/ctr-search/trial/2007-005169-36/BG	NA	NA
1007	2005-002494-75	##------ Thu Apr 13 12:18:44 2023 ------##	https://www.clinicaltrialsregister.eu/ctr-search/trial/2005-002494-75/DE	NA	NA
1008	2005-002494-75	##------ Thu Apr 13 12:18:50 2023 ------##	https://www.clinicaltrialsregister.eu/ctr-search/trial/2005-002494-75/AT	NA	NA
1009	2005-002494-75	##------ Thu Apr 13 12:18:52 2023 ------##	https://www.clinicaltrialsregister.eu/ctr-search/trial/2005-002494-75/BE	NA	NA
1010	2005-002494-75	##------ Thu Apr 13 12:18:54 2023 ------##	https://www.clinicaltrialsregister.eu/ctr-search/trial/2005-002494-75/GB	NA	NA
1011	2005-002494-75	##------ Thu Apr 13 12:18:56 2023 ------##	https://www.clinicaltrialsregister.eu/ctr-search/trial/2005-002494-75/ES	NA	NA
1012	2005-002494-75	##------ Thu Apr 13 12:18:58 2023 ------##	https://www.clinicaltrialsregister.eu/ctr-search/trial/2005-002494-75/IT	NA	NA
1013	2005-002494-75	##------ Thu Apr 13 12:19:00 2023 ------##	https://www.clinicaltrialsregister.eu/ctr-search/trial/2005-002494-75/DK	NA	NA
1014	2005-002494-75	##------ Thu Apr 13 12:19:03 2023 ------##	https://www.clinicaltrialsregister.eu/ctr-search/trial/2005-002494-75/PT	NA	NA
1015	2005-002494-75	##------ Thu Apr 13 12:19:05 2023 ------##	https://www.clinicaltrialsregister.eu/ctr-search/trial/2005-002494-75/LT	NA	NA
1016	2005-002494-75	##------ Thu Apr 13 12:19:07 2023 ------##	https://www.clinicaltrialsregister.eu/ctr-search/trial/2005-002494-75/EE	NA	NA
1017	2005-002494-75	##------ Thu Apr 13 12:19:09 2023 ------##	https://www.clinicaltrialsregister.eu/ctr-search/trial/2005-002494-75/CZ	NA	NA
1018	2007-000971-41	##------ Thu Apr 13 12:19:11 2023 ------##	https://www.clinicaltrialsregister.eu/ctr-search/trial/2007-000971-41/ES	NA	NA
1019	2004-002218-13	##------ Thu Apr 13 12:19:14 2023 ------##	https://www.clinicaltrialsregister.eu/ctr-search/trial/2004-002218-13/IT	NA	NA
1020	2007-004553-29	##------ Thu Apr 13 12:19:16 2023 ------##	https://www.clinicaltrialsregister.eu/ctr-search/trial/2007-004553-29/FR	NA	NA
1021	2008-000144-14	##------ Thu Apr 13 12:19:18 2023 ------##	https://www.clinicaltrialsregister.eu/ctr-search/trial/2008-000144-14/BE	NA	NA
1022	2008-000144-14	##------ Thu Apr 13 12:19:20 2023 ------##	https://www.clinicaltrialsregister.eu/ctr-search/trial/2008-000144-14/CZ	NA	NA
1023	2008-000144-14	##------ Thu Apr 13 12:19:22 2023 ------##	https://www.clinicaltrialsregister.eu/ctr-search/trial/2008-000144-14/DE	NA	NA
1024	2008-000144-14	##------ Thu Apr 13 12:19:24 2023 ------##	https://www.clinicaltrialsregister.eu/ctr-search/trial/2008-000144-14/SE	NA	NA
1025	2007-001913-41	##------ Thu Apr 13 12:19:26 2023 ------##	https://www.clinicaltrialsregister.eu/ctr-search/trial/2007-001913-41/FI	NA	NA
1026	2007-001913-41	##------ Thu Apr 13 12:19:28 2023 ------##	https://www.clinicaltrialsregister.eu/ctr-search/trial/2007-001913-41/HU	NA	NA
1027	2007-001913-41	##------ Thu Apr 13 12:19:30 2023 ------##	https://www.clinicaltrialsregister.eu/ctr-search/trial/2007-001913-41/LV	NA	NA
1028	2007-001913-41	##------ Thu Apr 13 12:19:33 2023 ------##	https://www.clinicaltrialsregister.eu/ctr-search/trial/2007-001913-41/BE	NA	NA
1029	2007-001913-41	##------ Thu Apr 13 12:19:34 2023 ------##	https://www.clinicaltrialsregister.eu/ctr-search/trial/2007-001913-41/EE	NA	NA
1030	2007-001913-41	##------ Thu Apr 13 12:19:36 2023 ------##	https://www.clinicaltrialsregister.eu/ctr-search/trial/2007-001913-41/IT	NA	NA
1031	2007-001913-41	##------ Thu Apr 13 12:19:38 2023 ------##	https://www.clinicaltrialsregister.eu/ctr-search/trial/2007-001913-41/DE	NA	NA
1032	2007-001913-41	##------ Thu Apr 13 12:19:40 2023 ------##	https://www.clinicaltrialsregister.eu/ctr-search/trial/2007-001913-41/CZ	NA	NA
1033	2007-001913-41	##------ Thu Apr 13 12:19:42 2023 ------##	https://www.clinicaltrialsregister.eu/ctr-search/trial/2007-001913-41/AT	NA	NA
1034	2005-003749-15	##------ Thu Apr 13 12:19:44 2023 ------##	https://www.clinicaltrialsregister.eu/ctr-search/trial/2005-003749-15/GB	NA	NA
1035	2005-003750-10	##------ Thu Apr 13 12:19:47 2023 ------##	https://www.clinicaltrialsregister.eu/ctr-search/trial/2005-003750-10/SE	NA	NA
1036	2005-003760-38	##------ Thu Apr 13 12:19:49 2023 ------##	https://www.clinicaltrialsregister.eu/ctr-search/trial/2005-003760-38/DK	NA	NA
1037	2007-005755-42	##------ Thu Apr 13 12:19:51 2023 ------##	https://www.clinicaltrialsregister.eu/ctr-search/trial/2007-005755-42/ES	NA	NA
1038	2007-005777-57	##------ Thu Apr 13 12:19:53 2023 ------##	https://www.clinicaltrialsregister.eu/ctr-search/trial/2007-005777-57/GR	NA	NA
1039	2005-005581-36	##------ Thu Apr 13 12:19:55 2023 ------##	https://www.clinicaltrialsregister.eu/ctr-search/trial/2005-005581-36/AT	NA	NA
1040	2005-005581-36	##------ Thu Apr 13 12:19:57 2023 ------##	https://www.clinicaltrialsregister.eu/ctr-search/trial/2005-005581-36/GB	NA	NA
1041	2005-005581-36	##------ Thu Apr 13 12:19:59 2023 ------##	https://www.clinicaltrialsregister.eu/ctr-search/trial/2005-005581-36/DE	NA	NA
1042	2005-005581-36	##------ Thu Apr 13 12:20:01 2023 ------##	https://www.clinicaltrialsregister.eu/ctr-search/trial/2005-005581-36/ES	NA	NA
1043	2005-005581-36	##------ Thu Apr 13 12:20:03 2023 ------##	https://www.clinicaltrialsregister.eu/ctr-search/trial/2005-005581-36/IT	NA	NA
1044	2005-005581-36	##------ Thu Apr 13 12:20:05 2023 ------##	https://www.clinicaltrialsregister.eu/ctr-search/trial/2005-005581-36/FI	NA	NA
1045	2005-005581-36	##------ Thu Apr 13 12:20:07 2023 ------##	https://www.clinicaltrialsregister.eu/ctr-search/trial/2005-005581-36/SE	NA	NA
1046	2004-002168-59	##------ Thu Apr 13 12:20:09 2023 ------##	https://www.clinicaltrialsregister.eu/ctr-search/trial/2004-002168-59/IT	NA	NA
1047	2007-005468-28	##------ Thu Apr 13 12:20:11 2023 ------##	https://www.clinicaltrialsregister.eu/ctr-search/trial/2007-005468-28/BE	NA	NA
1048	2007-005468-28	##------ Thu Apr 13 12:20:13 2023 ------##	https://www.clinicaltrialsregister.eu/ctr-search/trial/2007-005468-28/ES	NA	NA
1049	2006-002392-40	##------ Thu Apr 13 12:20:15 2023 ------##	https://www.clinicaltrialsregister.eu/ctr-search/trial/2006-002392-40/NL	NA	NA
1050	2006-002392-40	##------ Thu Apr 13 12:20:17 2023 ------##	https://www.clinicaltrialsregister.eu/ctr-search/trial/2006-002392-40/IT	NA	NA
1051	2006-002395-18	##------ Thu Apr 13 12:20:19 2023 ------##	https://www.clinicaltrialsregister.eu/ctr-search/trial/2006-002395-18/DK	NA	NA
1052	2004-004214-16	##------ Thu Apr 13 12:20:21 2023 ------##	https://www.clinicaltrialsregister.eu/ctr-search/trial/2004-004214-16/GB	NA	NA
1053	2004-004226-28	##------ Thu Apr 13 12:20:23 2023 ------##	https://www.clinicaltrialsregister.eu/ctr-search/trial/2004-004226-28/DE	NA	NA
1054	2007-007882-19	##------ Thu Apr 13 12:20:25 2023 ------##	https://www.clinicaltrialsregister.eu/ctr-search/trial/2007-007882-19/IT	NA	NA
1055	2005-000395-41	##------ Thu Apr 13 12:20:27 2023 ------##	https://www.clinicaltrialsregister.eu/ctr-search/trial/2005-000395-41/GB	NA	NA
1056	2005-000395-41	##------ Thu Apr 13 12:20:30 2023 ------##	https://www.clinicaltrialsregister.eu/ctr-search/trial/2005-000395-41/IE	NA	NA
1057	2007-003934-40	##------ Thu Apr 13 12:20:32 2023 ------##	https://www.clinicaltrialsregister.eu/ctr-search/trial/2007-003934-40/GR	NA	NA
1058	2007-003558-27	##------ Thu Apr 13 12:20:34 2023 ------##	https://www.clinicaltrialsregister.eu/ctr-search/trial/2007-003558-27/CZ	NA	NA
1059	2006-005649-12	##------ Thu Apr 13 12:20:36 2023 ------##	https://www.clinicaltrialsregister.eu/ctr-search/trial/2006-005649-12/GB	NA	NA
1060	2006-005654-77	##------ Thu Apr 13 12:20:37 2023 ------##	https://www.clinicaltrialsregister.eu/ctr-search/trial/2006-005654-77/FR	NA	NA
1061	2006-005657-30	##------ Thu Apr 13 12:20:40 2023 ------##	https://www.clinicaltrialsregister.eu/ctr-search/trial/2006-005657-30/FR	NA	NA
1062	2006-005681-39	##------ Thu Apr 13 12:20:42 2023 ------##	https://www.clinicaltrialsregister.eu/ctr-search/trial/2006-005681-39/IT	NA	NA
1063	2005-005725-64	##------ Thu Apr 13 12:20:43 2023 ------##	https://www.clinicaltrialsregister.eu/ctr-search/trial/2005-005725-64/IT	NA	NA
1064	2005-005749-20	##------ Thu Apr 13 12:20:46 2023 ------##	https://www.clinicaltrialsregister.eu/ctr-search/trial/2005-005749-20/HU	NA	NA
1065	2006-004187-32	##------ Thu Apr 13 12:20:48 2023 ------##	https://www.clinicaltrialsregister.eu/ctr-search/trial/2006-004187-32/GB	NA	NA
1066	2006-004218-42	##------ Thu Apr 13 12:20:50 2023 ------##	https://www.clinicaltrialsregister.eu/ctr-search/trial/2006-004218-42/FR	NA	NA
1067	2007-003834-40	##------ Thu Apr 13 12:20:53 2023 ------##	https://www.clinicaltrialsregister.eu/ctr-search/trial/2007-003834-40/GB	NA	NA
1068	2007-004513-33	##------ Thu Apr 13 12:20:55 2023 ------##	https://www.clinicaltrialsregister.eu/ctr-search/trial/2007-004513-33/GB	NA	NA
1069	2007-004518-15	##------ Thu Apr 13 12:20:57 2023 ------##	https://www.clinicaltrialsregister.eu/ctr-search/trial/2007-004518-15/GB	NA	NA
1070	2007-004518-15	##------ Thu Apr 13 12:20:59 2023 ------##	https://www.clinicaltrialsregister.eu/ctr-search/trial/2007-004518-15/CZ	NA	NA
1071	2007-002469-11	##------ Thu Apr 13 12:21:01 2023 ------##	https://www.clinicaltrialsregister.eu/ctr-search/trial/2007-002469-11/ES	NA	NA
1072	2007-002469-11	##------ Thu Apr 13 12:21:04 2023 ------##	https://www.clinicaltrialsregister.eu/ctr-search/trial/2007-002469-11/DE	NA	NA
1073	2007-002470-59	##------ Thu Apr 13 12:21:06 2023 ------##	https://www.clinicaltrialsregister.eu/ctr-search/trial/2007-002470-59/GB	NA	NA
1074	2007-002474-60	##------ Thu Apr 13 12:21:08 2023 ------##	https://www.clinicaltrialsregister.eu/ctr-search/trial/2007-002474-60/DE	NA	NA
1075	2007-002474-60	##------ Thu Apr 13 12:21:10 2023 ------##	https://www.clinicaltrialsregister.eu/ctr-search/trial/2007-002474-60/SE	NA	NA
1076	2007-005221-29	##------ Thu Apr 13 12:21:12 2023 ------##	https://www.clinicaltrialsregister.eu/ctr-search/trial/2007-005221-29/IT	NA	NA
1077	2007-005232-81	##------ Thu Apr 13 12:21:15 2023 ------##	https://www.clinicaltrialsregister.eu/ctr-search/trial/2007-005232-81/NL	NA	NA
1078	2007-002728-13	##------ Thu Apr 13 12:21:17 2023 ------##	https://www.clinicaltrialsregister.eu/ctr-search/trial/2007-002728-13/SE	NA	NA
1079	2007-002728-13	##------ Thu Apr 13 12:21:19 2023 ------##	https://www.clinicaltrialsregister.eu/ctr-search/trial/2007-002728-13/NL	NA	NA
1080	2007-002728-13	##------ Thu Apr 13 12:21:22 2023 ------##	https://www.clinicaltrialsregister.eu/ctr-search/trial/2007-002728-13/FI	NA	NA
1081	2007-002728-13	##------ Thu Apr 13 12:21:24 2023 ------##	https://www.clinicaltrialsregister.eu/ctr-search/trial/2007-002728-13/DE	NA	NA
1082	2007-002728-13	##------ Thu Apr 13 12:21:26 2023 ------##	https://www.clinicaltrialsregister.eu/ctr-search/trial/2007-002728-13/ES	NA	NA
1083	2007-002728-13	##------ Thu Apr 13 12:21:27 2023 ------##	https://www.clinicaltrialsregister.eu/ctr-search/trial/2007-002728-13/SI	NA	NA
1084	2007-002728-13	##------ Thu Apr 13 12:21:30 2023 ------##	https://www.clinicaltrialsregister.eu/ctr-search/trial/2007-002728-13/GB	NA	NA
1085	2007-002728-13	##------ Thu Apr 13 12:21:32 2023 ------##	https://www.clinicaltrialsregister.eu/ctr-search/trial/2007-002728-13/FR	NA	NA
1086	2007-002728-13	##------ Thu Apr 13 12:21:34 2023 ------##	https://www.clinicaltrialsregister.eu/ctr-search/trial/2007-002728-13/IT	NA	NA
1087	2007-002763-27	##------ Thu Apr 13 12:21:36 2023 ------##	https://www.clinicaltrialsregister.eu/ctr-search/trial/2007-002763-27/NL	NA	NA
1088	2007-002774-64	##------ Thu Apr 13 12:21:38 2023 ------##	https://www.clinicaltrialsregister.eu/ctr-search/trial/2007-002774-64/DE	NA	NA
1089	2007-002776-33	##------ Thu Apr 13 12:21:42 2023 ------##	https://www.clinicaltrialsregister.eu/ctr-search/trial/2007-002776-33/NL	NA	NA
1090	2007-000446-12	##------ Thu Apr 13 12:21:43 2023 ------##	https://www.clinicaltrialsregister.eu/ctr-search/trial/2007-000446-12/GB	NA	NA
1091	2006-006730-18	##------ Thu Apr 13 12:21:45 2023 ------##	https://www.clinicaltrialsregister.eu/ctr-search/trial/2006-006730-18/FR	NA	NA
1092	2005-002080-88	##------ Thu Apr 13 12:21:47 2023 ------##	https://www.clinicaltrialsregister.eu/ctr-search/trial/2005-002080-88/GB	NA	NA
1093	2007-002871-15	##------ Thu Apr 13 12:21:50 2023 ------##	https://www.clinicaltrialsregister.eu/ctr-search/trial/2007-002871-15/FI	NA	NA
1094	2007-002872-32	##------ Thu Apr 13 12:21:52 2023 ------##	https://www.clinicaltrialsregister.eu/ctr-search/trial/2007-002872-32/DE	NA	NA
1095	2007-002880-29	##------ Thu Apr 13 12:21:54 2023 ------##	https://www.clinicaltrialsregister.eu/ctr-search/trial/2007-002880-29/BE	NA	NA
1096	2007-002909-49	##------ Thu Apr 13 12:21:56 2023 ------##	https://www.clinicaltrialsregister.eu/ctr-search/trial/2007-002909-49/IT	NA	NA
1097	2006-002056-14	##------ Thu Apr 13 12:21:58 2023 ------##	https://www.clinicaltrialsregister.eu/ctr-search/trial/2006-002056-14/DE	NA	NA
1098	2008-000061-37	##------ Thu Apr 13 12:22:00 2023 ------##	https://www.clinicaltrialsregister.eu/ctr-search/trial/2008-000061-37/IT	NA	NA
1099	2005-002195-15	##------ Thu Apr 13 12:22:02 2023 ------##	https://www.clinicaltrialsregister.eu/ctr-search/trial/2005-002195-15/GB	NA	NA
1100	2006-005819-10	##------ Thu Apr 13 12:22:03 2023 ------##	https://www.clinicaltrialsregister.eu/ctr-search/trial/2006-005819-10/DE	NA	NA
1101	2007-004368-34	##------ Thu Apr 13 12:22:05 2023 ------##	https://www.clinicaltrialsregister.eu/ctr-search/trial/2007-004368-34/IE	NA	NA
1102	2006-005906-30	##------ Thu Apr 13 12:22:07 2023 ------##	https://www.clinicaltrialsregister.eu/ctr-search/trial/2006-005906-30/DE	NA	NA
1103	2006-005920-18	##------ Thu Apr 13 12:22:09 2023 ------##	https://www.clinicaltrialsregister.eu/ctr-search/trial/2006-005920-18/FR	NA	NA
1104	2007-004642-32	##------ Thu Apr 13 12:22:11 2023 ------##	https://www.clinicaltrialsregister.eu/ctr-search/trial/2007-004642-32/GB	NA	NA
1105	2007-003000-35	##------ Thu Apr 13 12:22:13 2023 ------##	https://www.clinicaltrialsregister.eu/ctr-search/trial/2007-003000-35/SE	NA	NA
1106	2007-003005-27	##------ Thu Apr 13 12:22:14 2023 ------##	https://www.clinicaltrialsregister.eu/ctr-search/trial/2007-003005-27/DK	NA	NA
1107	2005-006173-27	##------ Thu Apr 13 12:22:16 2023 ------##	https://www.clinicaltrialsregister.eu/ctr-search/trial/2005-006173-27/BE	NA	NA
1108	2005-006173-27	##------ Thu Apr 13 12:22:18 2023 ------##	https://www.clinicaltrialsregister.eu/ctr-search/trial/2005-006173-27/ES	NA	NA
1109	2005-006173-27	##------ Thu Apr 13 12:22:20 2023 ------##	https://www.clinicaltrialsregister.eu/ctr-search/trial/2005-006173-27/GB	NA	NA
1110	2005-006173-27	##------ Thu Apr 13 12:22:22 2023 ------##	https://www.clinicaltrialsregister.eu/ctr-search/trial/2005-006173-27/IT	NA	NA
1111	2005-006201-12	##------ Thu Apr 13 12:22:24 2023 ------##	https://www.clinicaltrialsregister.eu/ctr-search/trial/2005-006201-12/IT	NA	NA
1112	2007-007697-39	##------ Thu Apr 13 12:22:26 2023 ------##	https://www.clinicaltrialsregister.eu/ctr-search/trial/2007-007697-39/ES	NA	NA
1113	2005-003937-42	##------ Thu Apr 13 12:22:27 2023 ------##	https://www.clinicaltrialsregister.eu/ctr-search/trial/2005-003937-42/AT	NA	NA
1114	2005-003937-42	##------ Thu Apr 13 12:22:29 2023 ------##	https://www.clinicaltrialsregister.eu/ctr-search/trial/2005-003937-42/HU	NA	NA
1115	2005-003937-42	##------ Thu Apr 13 12:22:31 2023 ------##	https://www.clinicaltrialsregister.eu/ctr-search/trial/2005-003937-42/GB	NA	NA
1116	2005-003937-42	##------ Thu Apr 13 12:22:33 2023 ------##	https://www.clinicaltrialsregister.eu/ctr-search/trial/2005-003937-42/DE	NA	NA
1117	2008-002662-56	##------ Thu Apr 13 12:22:35 2023 ------##	https://www.clinicaltrialsregister.eu/ctr-search/trial/2008-002662-56/IT	NA	NA
1118	2008-002667-13	##------ Thu Apr 13 12:22:39 2023 ------##	https://www.clinicaltrialsregister.eu/ctr-search/trial/2008-002667-13/DE	NA	NA
1119	2008-005714-46	##------ Thu Apr 13 12:22:40 2023 ------##	https://www.clinicaltrialsregister.eu/ctr-search/trial/2008-005714-46/IT	NA	NA
1120	2008-005727-28	##------ Thu Apr 13 12:22:42 2023 ------##	https://www.clinicaltrialsregister.eu/ctr-search/trial/2008-005727-28/SE	NA	NA
1121	2008-005744-17	##------ Thu Apr 13 12:22:44 2023 ------##	https://www.clinicaltrialsregister.eu/ctr-search/trial/2008-005744-17/ES	NA	NA
1122	2008-004467-19	##------ Thu Apr 13 12:22:47 2023 ------##	https://www.clinicaltrialsregister.eu/ctr-search/trial/2008-004467-19/HU	NA	NA
1123	2008-004471-22	##------ Thu Apr 13 12:22:48 2023 ------##	https://www.clinicaltrialsregister.eu/ctr-search/trial/2008-004471-22/IT	NA	NA
1124	2008-004484-18	##------ Thu Apr 13 12:22:50 2023 ------##	https://www.clinicaltrialsregister.eu/ctr-search/trial/2008-004484-18/FI	NA	NA
1125	2005-003676-38	##------ Thu Apr 13 12:22:52 2023 ------##	https://www.clinicaltrialsregister.eu/ctr-search/trial/2005-003676-38/IT	NA	NA
1126	2005-003681-42	##------ Thu Apr 13 12:22:54 2023 ------##	https://www.clinicaltrialsregister.eu/ctr-search/trial/2005-003681-42/GB	NA	NA
1127	2005-003697-25	##------ Thu Apr 13 12:22:56 2023 ------##	https://www.clinicaltrialsregister.eu/ctr-search/trial/2005-003697-25/ES	NA	NA
1128	2007-007539-14	##------ Thu Apr 13 12:22:57 2023 ------##	https://www.clinicaltrialsregister.eu/ctr-search/trial/2007-007539-14/SK	NA	NA
1129	2007-007539-14	##------ Thu Apr 13 12:23:00 2023 ------##	https://www.clinicaltrialsregister.eu/ctr-search/trial/2007-007539-14/CZ	NA	NA
1130	2007-007539-14	##------ Thu Apr 13 12:23:02 2023 ------##	https://www.clinicaltrialsregister.eu/ctr-search/trial/2007-007539-14/MT	NA	NA
1131	2007-007539-14	##------ Thu Apr 13 12:23:04 2023 ------##	https://www.clinicaltrialsregister.eu/ctr-search/trial/2007-007539-14/LV	NA	NA
1132	2007-007539-14	##------ Thu Apr 13 12:23:06 2023 ------##	https://www.clinicaltrialsregister.eu/ctr-search/trial/2007-007539-14/IT	NA	NA
1133	2007-007539-14	##------ Thu Apr 13 12:23:09 2023 ------##	https://www.clinicaltrialsregister.eu/ctr-search/trial/2007-007539-14/PL	NA	NA
1134	2007-007539-14	##------ Thu Apr 13 12:23:11 2023 ------##	https://www.clinicaltrialsregister.eu/ctr-search/trial/2007-007539-14/BG	NA	NA
1135	2007-007539-14	##------ Thu Apr 13 12:23:12 2023 ------##	https://www.clinicaltrialsregister.eu/ctr-search/trial/2007-007539-14/HU	NA	NA
1136	2007-007552-33	##------ Thu Apr 13 12:23:15 2023 ------##	https://www.clinicaltrialsregister.eu/ctr-search/trial/2007-007552-33/FR	NA	NA
1137	2007-007553-31	##------ Thu Apr 13 12:23:18 2023 ------##	https://www.clinicaltrialsregister.eu/ctr-search/trial/2007-007553-31/DE	NA	NA
1138	2005-004287-23	##------ Thu Apr 13 12:23:21 2023 ------##	https://www.clinicaltrialsregister.eu/ctr-search/trial/2005-004287-23/DE	NA	NA
1139	2005-004300-36	##------ Thu Apr 13 12:23:23 2023 ------##	https://www.clinicaltrialsregister.eu/ctr-search/trial/2005-004300-36/GB	NA	NA
1140	2007-003635-23	##------ Thu Apr 13 12:23:25 2023 ------##	https://www.clinicaltrialsregister.eu/ctr-search/trial/2007-003635-23/GB	NA	NA
1141	2007-003668-24	##------ Thu Apr 13 12:23:27 2023 ------##	https://www.clinicaltrialsregister.eu/ctr-search/trial/2007-003668-24/IT	NA	NA
1142	2008-002723-85	##------ Thu Apr 13 12:23:29 2023 ------##	https://www.clinicaltrialsregister.eu/ctr-search/trial/2008-002723-85/CZ	NA	NA
1143	2008-002723-85	##------ Thu Apr 13 12:23:31 2023 ------##	https://www.clinicaltrialsregister.eu/ctr-search/trial/2008-002723-85/IT	NA	NA
1144	2007-004674-49	##------ Thu Apr 13 12:23:33 2023 ------##	https://www.clinicaltrialsregister.eu/ctr-search/trial/2007-004674-49/DE	NA	NA
1145	2007-004684-22	##------ Thu Apr 13 12:23:35 2023 ------##	https://www.clinicaltrialsregister.eu/ctr-search/trial/2007-004684-22/DE	NA	NA
1146	2008-004175-22	##------ Thu Apr 13 12:23:36 2023 ------##	https://www.clinicaltrialsregister.eu/ctr-search/trial/2008-004175-22/DE	NA	NA
1147	2008-004178-41	##------ Thu Apr 13 12:23:39 2023 ------##	https://www.clinicaltrialsregister.eu/ctr-search/trial/2008-004178-41/DE	NA	NA
1148	2008-004178-41	##------ Thu Apr 13 12:23:41 2023 ------##	https://www.clinicaltrialsregister.eu/ctr-search/trial/2008-004178-41/ES	NA	NA
1149	2008-004178-41	##------ Thu Apr 13 12:23:43 2023 ------##	https://www.clinicaltrialsregister.eu/ctr-search/trial/2008-004178-41/IT	NA	NA
1150	2008-004178-41	##------ Thu Apr 13 12:23:45 2023 ------##	https://www.clinicaltrialsregister.eu/ctr-search/trial/2008-004178-41/GB	NA	NA
1151	2008-003360-19	##------ Thu Apr 13 12:23:47 2023 ------##	https://www.clinicaltrialsregister.eu/ctr-search/trial/2008-003360-19/FR	NA	NA
1152	2008-003382-22	##------ Thu Apr 13 12:23:50 2023 ------##	https://www.clinicaltrialsregister.eu/ctr-search/trial/2008-003382-22/DE	NA	NA
1153	2007-001950-18	##------ Thu Apr 13 12:23:52 2023 ------##	https://www.clinicaltrialsregister.eu/ctr-search/trial/2007-001950-18/BE	NA	NA
1154	2008-004953-14	##------ Thu Apr 13 12:23:54 2023 ------##	https://www.clinicaltrialsregister.eu/ctr-search/trial/2008-004953-14/HU	NA	NA
1155	2008-004953-14	##------ Thu Apr 13 12:23:56 2023 ------##	https://www.clinicaltrialsregister.eu/ctr-search/trial/2008-004953-14/FI	NA	NA
1156	2008-004953-14	##------ Thu Apr 13 12:23:57 2023 ------##	https://www.clinicaltrialsregister.eu/ctr-search/trial/2008-004953-14/DK	NA	NA
1157	2007-005619-24	##------ Thu Apr 13 12:23:59 2023 ------##	https://www.clinicaltrialsregister.eu/ctr-search/trial/2007-005619-24/NL	NA	NA
1158	2007-002586-12	##------ Thu Apr 13 12:24:02 2023 ------##	https://www.clinicaltrialsregister.eu/ctr-search/trial/2007-002586-12/DE	NA	NA
1159	2007-002586-12	##------ Thu Apr 13 12:24:04 2023 ------##	https://www.clinicaltrialsregister.eu/ctr-search/trial/2007-002586-12/SE	NA	NA
1160	2007-002586-12	##------ Thu Apr 13 12:24:06 2023 ------##	https://www.clinicaltrialsregister.eu/ctr-search/trial/2007-002586-12/AT	NA	NA
1161	2007-002586-12	##------ Thu Apr 13 12:24:08 2023 ------##	https://www.clinicaltrialsregister.eu/ctr-search/trial/2007-002586-12/IT	NA	NA
1162	2007-002586-12	##------ Thu Apr 13 12:24:10 2023 ------##	https://www.clinicaltrialsregister.eu/ctr-search/trial/2007-002586-12/PL	NA	NA
1163	2007-002586-12	##------ Thu Apr 13 12:24:12 2023 ------##	https://www.clinicaltrialsregister.eu/ctr-search/trial/2007-002586-12/CZ	NA	NA
1164	2007-002586-12	##------ Thu Apr 13 12:24:14 2023 ------##	https://www.clinicaltrialsregister.eu/ctr-search/trial/2007-002586-12/NL	NA	NA
1165	2007-002586-12	##------ Thu Apr 13 12:24:16 2023 ------##	https://www.clinicaltrialsregister.eu/ctr-search/trial/2007-002586-12/BE	NA	NA
1166	2007-002586-12	##------ Thu Apr 13 12:24:18 2023 ------##	https://www.clinicaltrialsregister.eu/ctr-search/trial/2007-002586-12/LT	NA	NA
1167	2007-002586-12	##------ Thu Apr 13 12:24:20 2023 ------##	https://www.clinicaltrialsregister.eu/ctr-search/trial/2007-002586-12/LV	NA	NA
1168	2007-002586-12	##------ Thu Apr 13 12:24:22 2023 ------##	https://www.clinicaltrialsregister.eu/ctr-search/trial/2007-002586-12/EE	NA	NA
1169	2008-001499-55	##------ Thu Apr 13 12:24:24 2023 ------##	https://www.clinicaltrialsregister.eu/ctr-search/trial/2008-001499-55/FI	NA	NA
1170	2007-001051-19	##------ Thu Apr 13 12:24:26 2023 ------##	https://www.clinicaltrialsregister.eu/ctr-search/trial/2007-001051-19/BE	NA	NA
1171	2007-001051-19	##------ Thu Apr 13 12:24:29 2023 ------##	https://www.clinicaltrialsregister.eu/ctr-search/trial/2007-001051-19/IT	NA	NA
1172	2007-001051-19	##------ Thu Apr 13 12:24:31 2023 ------##	https://www.clinicaltrialsregister.eu/ctr-search/trial/2007-001051-19/DE	NA	NA
1173	2007-001080-29	##------ Thu Apr 13 12:24:33 2023 ------##	https://www.clinicaltrialsregister.eu/ctr-search/trial/2007-001080-29/FR	NA	NA
1174	2007-001088-32	##------ Thu Apr 13 12:24:35 2023 ------##	https://www.clinicaltrialsregister.eu/ctr-search/trial/2007-001088-32/IT	NA	NA
1175	2007-001097-90	##------ Thu Apr 13 12:24:36 2023 ------##	https://www.clinicaltrialsregister.eu/ctr-search/trial/2007-001097-90/GR	NA	NA
1176	2007-001097-90	##------ Thu Apr 13 12:24:41 2023 ------##	https://www.clinicaltrialsregister.eu/ctr-search/trial/2007-001097-90/BG	NA	NA
1177	2008-001038-28	##------ Thu Apr 13 12:24:43 2023 ------##	https://www.clinicaltrialsregister.eu/ctr-search/trial/2008-001038-28/DE	NA	NA
1178	2008-001038-28	##------ Thu Apr 13 12:24:45 2023 ------##	https://www.clinicaltrialsregister.eu/ctr-search/trial/2008-001038-28/BE	NA	NA
1179	2007-001742-41	##------ Thu Apr 13 12:24:48 2023 ------##	https://www.clinicaltrialsregister.eu/ctr-search/trial/2007-001742-41/ES	NA	NA
1180	2007-001776-36	##------ Thu Apr 13 12:24:50 2023 ------##	https://www.clinicaltrialsregister.eu/ctr-search/trial/2007-001776-36/ES	NA	NA
1181	2007-001776-36	##------ Thu Apr 13 12:24:52 2023 ------##	https://www.clinicaltrialsregister.eu/ctr-search/trial/2007-001776-36/DE	NA	NA
1182	2007-001776-36	##------ Thu Apr 13 12:24:54 2023 ------##	https://www.clinicaltrialsregister.eu/ctr-search/trial/2007-001776-36/AT	NA	NA
1183	2007-001776-36	##------ Thu Apr 13 12:24:57 2023 ------##	https://www.clinicaltrialsregister.eu/ctr-search/trial/2007-001776-36/IT	NA	NA
1184	2007-001776-36	##------ Thu Apr 13 12:24:59 2023 ------##	https://www.clinicaltrialsregister.eu/ctr-search/trial/2007-001776-36/BE	NA	NA
1185	2007-001776-36	##------ Thu Apr 13 12:25:01 2023 ------##	https://www.clinicaltrialsregister.eu/ctr-search/trial/2007-001776-36/CZ	NA	NA
1186	2007-001776-36	##------ Thu Apr 13 12:25:04 2023 ------##	https://www.clinicaltrialsregister.eu/ctr-search/trial/2007-001776-36/FI	NA	NA
1187	2007-001776-36	##------ Thu Apr 13 12:25:06 2023 ------##	https://www.clinicaltrialsregister.eu/ctr-search/trial/2007-001776-36/FR	NA	NA
1188	2007-001776-36	##------ Thu Apr 13 12:25:08 2023 ------##	https://www.clinicaltrialsregister.eu/ctr-search/trial/2007-001776-36/GB	NA	NA
1189	2008-001806-17	##------ Thu Apr 13 12:25:10 2023 ------##	https://www.clinicaltrialsregister.eu/ctr-search/trial/2008-001806-17/FR	NA	NA
1190	2008-001806-17	##------ Thu Apr 13 12:25:12 2023 ------##	https://www.clinicaltrialsregister.eu/ctr-search/trial/2008-001806-17/PL	NA	NA
1191	2008-001827-76	##------ Thu Apr 13 12:25:14 2023 ------##	https://www.clinicaltrialsregister.eu/ctr-search/trial/2008-001827-76/NL	NA	NA
1192	2008-003875-35	##------ Thu Apr 13 12:25:16 2023 ------##	https://www.clinicaltrialsregister.eu/ctr-search/trial/2008-003875-35/DE	NA	NA
1193	2008-003908-61	##------ Thu Apr 13 12:25:18 2023 ------##	https://www.clinicaltrialsregister.eu/ctr-search/trial/2008-003908-61/NL	NA	NA
1194	2008-003908-61	##------ Thu Apr 13 12:25:20 2023 ------##	https://www.clinicaltrialsregister.eu/ctr-search/trial/2008-003908-61/ES	NA	NA
1195	2006-005531-17	##------ Thu Apr 13 12:25:22 2023 ------##	https://www.clinicaltrialsregister.eu/ctr-search/trial/2006-005531-17/DE	NA	NA
1196	2006-005550-72	##------ Thu Apr 13 12:25:24 2023 ------##	https://www.clinicaltrialsregister.eu/ctr-search/trial/2006-005550-72/FR	NA	NA
1197	2006-005570-42	##------ Thu Apr 13 12:25:26 2023 ------##	https://www.clinicaltrialsregister.eu/ctr-search/trial/2006-005570-42/ES	NA	NA
1198	2008-000504-92	##------ Thu Apr 13 12:25:28 2023 ------##	https://www.clinicaltrialsregister.eu/ctr-search/trial/2008-000504-92/NL	NA	NA
1199	2008-000504-92	##------ Thu Apr 13 12:25:30 2023 ------##	https://www.clinicaltrialsregister.eu/ctr-search/trial/2008-000504-92/DE	NA	NA
1200	2008-000504-92	##------ Thu Apr 13 12:25:32 2023 ------##	https://www.clinicaltrialsregister.eu/ctr-search/trial/2008-000504-92/AT	NA	NA
1201	2008-000504-92	##------ Thu Apr 13 12:25:34 2023 ------##	https://www.clinicaltrialsregister.eu/ctr-search/trial/2008-000504-92/BE	NA	NA
1202	2008-000504-92	##------ Thu Apr 13 12:25:36 2023 ------##	https://www.clinicaltrialsregister.eu/ctr-search/trial/2008-000504-92/GB	NA	NA
1203	2008-000504-92	##------ Thu Apr 13 12:25:37 2023 ------##	https://www.clinicaltrialsregister.eu/ctr-search/trial/2008-000504-92/ES	NA	NA
1204	2007-007265-20	##------ Thu Apr 13 12:25:40 2023 ------##	https://www.clinicaltrialsregister.eu/ctr-search/trial/2007-007265-20/FR	NA	NA
1205	2007-007265-20	##------ Thu Apr 13 12:25:42 2023 ------##	https://www.clinicaltrialsregister.eu/ctr-search/trial/2007-007265-20/BE	NA	NA
1206	2007-003670-25	##------ Thu Apr 13 12:25:44 2023 ------##	https://www.clinicaltrialsregister.eu/ctr-search/trial/2007-003670-25/FR	NA	NA
1207	2007-003670-25	##------ Thu Apr 13 12:25:46 2023 ------##	https://www.clinicaltrialsregister.eu/ctr-search/trial/2007-003670-25/DE	NA	NA
1208	2007-003670-25	##------ Thu Apr 13 12:25:49 2023 ------##	https://www.clinicaltrialsregister.eu/ctr-search/trial/2007-003670-25/IT	NA	NA
1209	2007-003670-25	##------ Thu Apr 13 12:25:52 2023 ------##	https://www.clinicaltrialsregister.eu/ctr-search/trial/2007-003670-25/BE	NA	NA
1210	2007-003670-25	##------ Thu Apr 13 12:25:54 2023 ------##	https://www.clinicaltrialsregister.eu/ctr-search/trial/2007-003670-25/ES	NA	NA
1211	2008-000757-35	##------ Thu Apr 13 12:25:58 2023 ------##	https://www.clinicaltrialsregister.eu/ctr-search/trial/2008-000757-35/FR	NA	NA
1212	2007-003945-33	##------ Thu Apr 13 12:26:01 2023 ------##	https://www.clinicaltrialsregister.eu/ctr-search/trial/2007-003945-33/DE	NA	NA
1213	2008-001242-10	##------ Thu Apr 13 12:26:03 2023 ------##	https://www.clinicaltrialsregister.eu/ctr-search/trial/2008-001242-10/SK	NA	NA
1214	2008-001242-10	##------ Thu Apr 13 12:26:05 2023 ------##	https://www.clinicaltrialsregister.eu/ctr-search/trial/2008-001242-10/DE	NA	NA
1215	2008-001242-10	##------ Thu Apr 13 12:26:07 2023 ------##	https://www.clinicaltrialsregister.eu/ctr-search/trial/2008-001242-10/ES	NA	NA
1216	2008-001242-10	##------ Thu Apr 13 12:26:10 2023 ------##	https://www.clinicaltrialsregister.eu/ctr-search/trial/2008-001242-10/BE	NA	NA
1217	2008-001250-40	##------ Thu Apr 13 12:26:12 2023 ------##	https://www.clinicaltrialsregister.eu/ctr-search/trial/2008-001250-40/IE	NA	NA
1218	2007-006652-19	##------ Thu Apr 13 12:26:14 2023 ------##	https://www.clinicaltrialsregister.eu/ctr-search/trial/2007-006652-19/IT	NA	NA
1219	2008-002418-23	##------ Thu Apr 13 12:26:16 2023 ------##	https://www.clinicaltrialsregister.eu/ctr-search/trial/2008-002418-23/IS	NA	NA
1220	2008-002426-10	##------ Thu Apr 13 12:26:18 2023 ------##	https://www.clinicaltrialsregister.eu/ctr-search/trial/2008-002426-10/GB	NA	NA
1221	2007-000911-27	##------ Thu Apr 13 12:26:20 2023 ------##	https://www.clinicaltrialsregister.eu/ctr-search/trial/2007-000911-27/GB	NA	NA
1222	2007-000959-33	##------ Thu Apr 13 12:26:22 2023 ------##	https://www.clinicaltrialsregister.eu/ctr-search/trial/2007-000959-33/DE	NA	NA
1223	2006-006037-41	##------ Thu Apr 13 12:26:30 2023 ------##	https://www.clinicaltrialsregister.eu/ctr-search/trial/2006-006037-41/FI	NA	NA
1224	2006-006052-35	##------ Thu Apr 13 12:26:32 2023 ------##	https://www.clinicaltrialsregister.eu/ctr-search/trial/2006-006052-35/IT	NA	NA
1225	2006-006068-44	##------ Thu Apr 13 12:26:34 2023 ------##	https://www.clinicaltrialsregister.eu/ctr-search/trial/2006-006068-44/SK	NA	NA
1226	2006-006068-44	##------ Thu Apr 13 12:26:38 2023 ------##	https://www.clinicaltrialsregister.eu/ctr-search/trial/2006-006068-44/DE	NA	NA
1227	2006-006068-44	##------ Thu Apr 13 12:26:40 2023 ------##	https://www.clinicaltrialsregister.eu/ctr-search/trial/2006-006068-44/SE	NA	NA
1228	2006-001721-26	##------ Thu Apr 13 12:26:42 2023 ------##	https://www.clinicaltrialsregister.eu/ctr-search/trial/2006-001721-26/LT	NA	NA
1229	2006-001725-25	##------ Thu Apr 13 12:26:44 2023 ------##	https://www.clinicaltrialsregister.eu/ctr-search/trial/2006-001725-25/GB	NA	NA
1230	2006-005159-14	##------ Thu Apr 13 12:26:46 2023 ------##	https://www.clinicaltrialsregister.eu/ctr-search/trial/2006-005159-14/ES	NA	NA
1231	2006-005159-14	##------ Thu Apr 13 12:26:51 2023 ------##	https://www.clinicaltrialsregister.eu/ctr-search/trial/2006-005159-14/IT	NA	NA
1232	2006-005159-14	##------ Thu Apr 13 12:26:54 2023 ------##	https://www.clinicaltrialsregister.eu/ctr-search/trial/2006-005159-14/HU	NA	NA
1233	2006-005163-26	##------ Thu Apr 13 12:26:56 2023 ------##	https://www.clinicaltrialsregister.eu/ctr-search/trial/2006-005163-26/FR	NA	NA
1234	2008-008124-33	##------ Thu Apr 13 12:26:58 2023 ------##	https://www.clinicaltrialsregister.eu/ctr-search/trial/2008-008124-33/FI	NA	NA
1235	2008-008124-33	##------ Thu Apr 13 12:27:00 2023 ------##	https://www.clinicaltrialsregister.eu/ctr-search/trial/2008-008124-33/ES	NA	NA
1236	2008-008124-33	##------ Thu Apr 13 12:27:02 2023 ------##	https://www.clinicaltrialsregister.eu/ctr-search/trial/2008-008124-33/DE	NA	NA
1237	2008-008124-33	##------ Thu Apr 13 12:27:04 2023 ------##	https://www.clinicaltrialsregister.eu/ctr-search/trial/2008-008124-33/GB	NA	NA
1238	2008-008144-24	##------ Thu Apr 13 12:27:06 2023 ------##	https://www.clinicaltrialsregister.eu/ctr-search/trial/2008-008144-24/BG	NA	NA
1239	2006-006863-22	##------ Thu Apr 13 12:27:08 2023 ------##	https://www.clinicaltrialsregister.eu/ctr-search/trial/2006-006863-22/GB	NA	NA
1240	2006-006889-42	##------ Thu Apr 13 12:27:09 2023 ------##	https://www.clinicaltrialsregister.eu/ctr-search/trial/2006-006889-42/PT	NA	NA
1241	2008-003258-14	##------ Thu Apr 13 12:27:12 2023 ------##	https://www.clinicaltrialsregister.eu/ctr-search/trial/2008-003258-14/IE	India	NA
1242	2008-003258-14	##------ Thu Apr 13 12:27:14 2023 ------##	https://www.clinicaltrialsregister.eu/ctr-search/trial/2008-003258-14/BE	NA	NA
1243	2008-003258-14	##------ Thu Apr 13 12:27:16 2023 ------##	https://www.clinicaltrialsregister.eu/ctr-search/trial/2008-003258-14/PL	India	NA
1244	2007-002149-20	##------ Thu Apr 13 12:27:18 2023 ------##	https://www.clinicaltrialsregister.eu/ctr-search/trial/2007-002149-20/IT	NA	NA
1245	2005-003281-41	##------ Thu Apr 13 12:27:20 2023 ------##	https://www.clinicaltrialsregister.eu/ctr-search/trial/2005-003281-41/IE	NA	NA
1246	2006-003563-31	##------ Thu Apr 13 12:27:22 2023 ------##	https://www.clinicaltrialsregister.eu/ctr-search/trial/2006-003563-31/DK	NA	NA
1247	2006-003563-31	##------ Thu Apr 13 12:27:24 2023 ------##	https://www.clinicaltrialsregister.eu/ctr-search/trial/2006-003563-31/NL	NA	NA
1248	2006-003563-31	##------ Thu Apr 13 12:27:27 2023 ------##	https://www.clinicaltrialsregister.eu/ctr-search/trial/2006-003563-31/ES	NA	NA
1249	2006-003563-31	##------ Thu Apr 13 12:27:29 2023 ------##	https://www.clinicaltrialsregister.eu/ctr-search/trial/2006-003563-31/FR	NA	NA
1250	2006-003563-31	##------ Thu Apr 13 12:27:31 2023 ------##	https://www.clinicaltrialsregister.eu/ctr-search/trial/2006-003563-31/IT	NA	NA
1251	2006-000714-20	##------ Thu Apr 13 12:27:34 2023 ------##	https://www.clinicaltrialsregister.eu/ctr-search/trial/2006-000714-20/AT	NA	NA
1252	2007-005385-12	##------ Thu Apr 13 12:27:39 2023 ------##	https://www.clinicaltrialsregister.eu/ctr-search/trial/2007-005385-12/BG	NA	NA
1253	2007-005405-21	##------ Thu Apr 13 12:27:44 2023 ------##	https://www.clinicaltrialsregister.eu/ctr-search/trial/2007-005405-21/NL	NA	NA
1254	2007-003702-95	##------ Thu Apr 13 12:27:46 2023 ------##	https://www.clinicaltrialsregister.eu/ctr-search/trial/2007-003702-95/IT	NA	NA
1255	2007-003707-12	##------ Thu Apr 13 12:27:48 2023 ------##	https://www.clinicaltrialsregister.eu/ctr-search/trial/2007-003707-12/IT	NA	NA
1256	2007-000783-25	##------ Thu Apr 13 12:27:50 2023 ------##	https://www.clinicaltrialsregister.eu/ctr-search/trial/2007-000783-25/ES	NA	NA
1257	2007-000783-25	##------ Thu Apr 13 12:27:52 2023 ------##	https://www.clinicaltrialsregister.eu/ctr-search/trial/2007-000783-25/DE	NA	NA
1258	2007-000783-25	##------ Thu Apr 13 12:27:55 2023 ------##	https://www.clinicaltrialsregister.eu/ctr-search/trial/2007-000783-25/GB	NA	NA
1259	2007-000783-25	##------ Thu Apr 13 12:27:58 2023 ------##	https://www.clinicaltrialsregister.eu/ctr-search/trial/2007-000783-25/DK	NA	NA
1260	2007-000783-25	##------ Thu Apr 13 12:28:00 2023 ------##	https://www.clinicaltrialsregister.eu/ctr-search/trial/2007-000783-25/IT	NA	NA
1261	2007-000783-25	##------ Thu Apr 13 12:28:02 2023 ------##	https://www.clinicaltrialsregister.eu/ctr-search/trial/2007-000783-25/PT	NA	NA
1262	2007-001375-11	##------ Thu Apr 13 12:28:03 2023 ------##	https://www.clinicaltrialsregister.eu/ctr-search/trial/2007-001375-11/NL	NA	NA
1263	2007-001378-97	##------ Thu Apr 13 12:28:05 2023 ------##	https://www.clinicaltrialsregister.eu/ctr-search/trial/2007-001378-97/FR	NA	NA
1264	2007-001378-97	##------ Thu Apr 13 12:28:07 2023 ------##	https://www.clinicaltrialsregister.eu/ctr-search/trial/2007-001378-97/BE	NA	NA
1265	2006-006146-34	##------ Thu Apr 13 12:28:12 2023 ------##	https://www.clinicaltrialsregister.eu/ctr-search/trial/2006-006146-34/DE	NA	NA
1266	2006-006149-15	##------ Thu Apr 13 12:28:15 2023 ------##	https://www.clinicaltrialsregister.eu/ctr-search/trial/2006-006149-15/HU	NA	NA
1267	2006-006149-15	##------ Thu Apr 13 12:28:17 2023 ------##	https://www.clinicaltrialsregister.eu/ctr-search/trial/2006-006149-15/IT	NA	NA
1268	2007-006184-70	##------ Thu Apr 13 12:28:18 2023 ------##	https://www.clinicaltrialsregister.eu/ctr-search/trial/2007-006184-70/GB	NA	NA
1269	2007-006198-98	##------ Thu Apr 13 12:28:20 2023 ------##	https://www.clinicaltrialsregister.eu/ctr-search/trial/2007-006198-98/NL	NA	NA
1270	2006-006452-35	##------ Thu Apr 13 12:28:22 2023 ------##	https://www.clinicaltrialsregister.eu/ctr-search/trial/2006-006452-35/GB	NA	NA
1271	2006-006452-35	##------ Thu Apr 13 12:28:24 2023 ------##	https://www.clinicaltrialsregister.eu/ctr-search/trial/2006-006452-35/ES	NA	NA
1272	2006-006458-91	##------ Thu Apr 13 12:28:27 2023 ------##	https://www.clinicaltrialsregister.eu/ctr-search/trial/2006-006458-91/SE	NA	NA
1273	2006-006458-91	##------ Thu Apr 13 12:28:31 2023 ------##	https://www.clinicaltrialsregister.eu/ctr-search/trial/2006-006458-91/ES	NA	NA
1274	2006-006458-91	##------ Thu Apr 13 12:28:37 2023 ------##	https://www.clinicaltrialsregister.eu/ctr-search/trial/2006-006458-91/DE	NA	NA
1275	2006-006458-91	##------ Thu Apr 13 12:28:39 2023 ------##	https://www.clinicaltrialsregister.eu/ctr-search/trial/2006-006458-91/GB	NA	NA
1276	2006-006460-32	##------ Thu Apr 13 12:28:41 2023 ------##	https://www.clinicaltrialsregister.eu/ctr-search/trial/2006-006460-32/GB	NA	NA
1277	2006-006465-16	##------ Thu Apr 13 12:28:43 2023 ------##	https://www.clinicaltrialsregister.eu/ctr-search/trial/2006-006465-16/DE	NA	NA
1278	2006-006478-79	##------ Thu Apr 13 12:28:44 2023 ------##	https://www.clinicaltrialsregister.eu/ctr-search/trial/2006-006478-79/DE	NA	NA
1279	2006-006488-22	##------ Thu Apr 13 12:28:48 2023 ------##	https://www.clinicaltrialsregister.eu/ctr-search/trial/2006-006488-22/HU	NA	NA
1280	2006-006488-22	##------ Thu Apr 13 12:28:54 2023 ------##	https://www.clinicaltrialsregister.eu/ctr-search/trial/2006-006488-22/LT	NA	NA
1281	2006-006488-22	##------ Thu Apr 13 12:28:56 2023 ------##	https://www.clinicaltrialsregister.eu/ctr-search/trial/2006-006488-22/DE	NA	NA
1282	2006-006488-22	##------ Thu Apr 13 12:28:58 2023 ------##	https://www.clinicaltrialsregister.eu/ctr-search/trial/2006-006488-22/GB	NA	NA
1283	2006-006491-38	##------ Thu Apr 13 12:29:00 2023 ------##	https://www.clinicaltrialsregister.eu/ctr-search/trial/2006-006491-38/NL	NA	NA
1284	2006-006494-24	##------ Thu Apr 13 12:29:02 2023 ------##	https://www.clinicaltrialsregister.eu/ctr-search/trial/2006-006494-24/FR	NA	NA
1285	2006-006494-24	##------ Thu Apr 13 12:29:05 2023 ------##	https://www.clinicaltrialsregister.eu/ctr-search/trial/2006-006494-24/BE	NA	NA
1286	2006-001358-29	##------ Thu Apr 13 12:29:07 2023 ------##	https://www.clinicaltrialsregister.eu/ctr-search/trial/2006-001358-29/DE	NA	NA
1287	2006-001392-37	##------ Thu Apr 13 12:29:11 2023 ------##	https://www.clinicaltrialsregister.eu/ctr-search/trial/2006-001392-37/AT	NA	NA
1288	2005-003884-22	##------ Thu Apr 13 12:29:15 2023 ------##	https://www.clinicaltrialsregister.eu/ctr-search/trial/2005-003884-22/CZ	NA	NA
1289	2005-003888-23	##------ Thu Apr 13 12:29:17 2023 ------##	https://www.clinicaltrialsregister.eu/ctr-search/trial/2005-003888-23/GB	NA	NA
1290	2006-002516-10	##------ Thu Apr 13 12:29:19 2023 ------##	https://www.clinicaltrialsregister.eu/ctr-search/trial/2006-002516-10/DE	NA	NA
1291	2006-002516-10	##------ Thu Apr 13 12:29:21 2023 ------##	https://www.clinicaltrialsregister.eu/ctr-search/trial/2006-002516-10/NL	NA	NA
1292	2006-002516-10	##------ Thu Apr 13 12:29:23 2023 ------##	https://www.clinicaltrialsregister.eu/ctr-search/trial/2006-002516-10/HU	NA	NA
1293	2006-002516-10	##------ Thu Apr 13 12:29:25 2023 ------##	https://www.clinicaltrialsregister.eu/ctr-search/trial/2006-002516-10/BE	NA	NA
1294	2006-002516-10	##------ Thu Apr 13 12:29:27 2023 ------##	https://www.clinicaltrialsregister.eu/ctr-search/trial/2006-002516-10/GB	NA	NA
1295	2006-002516-10	##------ Thu Apr 13 12:29:29 2023 ------##	https://www.clinicaltrialsregister.eu/ctr-search/trial/2006-002516-10/IT	NA	NA
1296	2006-002523-16	##------ Thu Apr 13 12:29:31 2023 ------##	https://www.clinicaltrialsregister.eu/ctr-search/trial/2006-002523-16/SE	NA	NA
1297	2006-006358-86	##------ Thu Apr 13 12:29:36 2023 ------##	https://www.clinicaltrialsregister.eu/ctr-search/trial/2006-006358-86/CZ	NA	NA
1298	2008-000224-27	##------ Thu Apr 13 12:29:38 2023 ------##	https://www.clinicaltrialsregister.eu/ctr-search/trial/2008-000224-27/GB	NA	NA
1299	2008-000225-19	##------ Thu Apr 13 12:29:40 2023 ------##	https://www.clinicaltrialsregister.eu/ctr-search/trial/2008-000225-19/ES	NA	NA
1300	2008-000230-53	##------ Thu Apr 13 12:29:43 2023 ------##	https://www.clinicaltrialsregister.eu/ctr-search/trial/2008-000230-53/DE	NA	NA
1301	2005-006105-40	##------ Thu Apr 13 12:29:45 2023 ------##	https://www.clinicaltrialsregister.eu/ctr-search/trial/2005-006105-40/IT	NA	NA
1302	2007-007085-38	##------ Thu Apr 13 12:29:47 2023 ------##	https://www.clinicaltrialsregister.eu/ctr-search/trial/2007-007085-38/FI	NA	NA
1303	2008-004002-14	##------ Thu Apr 13 12:29:49 2023 ------##	https://www.clinicaltrialsregister.eu/ctr-search/trial/2008-004002-14/NL	NA	NA
1304	2008-004007-64	##------ Thu Apr 13 12:29:51 2023 ------##	https://www.clinicaltrialsregister.eu/ctr-search/trial/2008-004007-64/DE	NA	NA
1305	2008-004007-64	##------ Thu Apr 13 12:29:53 2023 ------##	https://www.clinicaltrialsregister.eu/ctr-search/trial/2008-004007-64/IE	NA	NA
1306	2008-004007-64	##------ Thu Apr 13 12:29:55 2023 ------##	https://www.clinicaltrialsregister.eu/ctr-search/trial/2008-004007-64/FR	NA	NA
1307	2008-004007-64	##------ Thu Apr 13 12:29:57 2023 ------##	https://www.clinicaltrialsregister.eu/ctr-search/trial/2008-004007-64/ES	NA	NA
1308	2008-004007-64	##------ Thu Apr 13 12:29:58 2023 ------##	https://www.clinicaltrialsregister.eu/ctr-search/trial/2008-004007-64/IT	NA	NA
1309	2008-004007-64	##------ Thu Apr 13 12:30:00 2023 ------##	https://www.clinicaltrialsregister.eu/ctr-search/trial/2008-004007-64/FI	NA	NA
1310	2008-004009-32	##------ Thu Apr 13 12:30:02 2023 ------##	https://www.clinicaltrialsregister.eu/ctr-search/trial/2008-004009-32/ES	NA	NA
1311	2008-004009-32	##------ Thu Apr 13 12:30:04 2023 ------##	https://www.clinicaltrialsregister.eu/ctr-search/trial/2008-004009-32/IT	NA	NA
1312	2008-004009-32	##------ Thu Apr 13 12:30:06 2023 ------##	https://www.clinicaltrialsregister.eu/ctr-search/trial/2008-004009-32/GB	NA	NA
1313	2008-004011-35	##------ Thu Apr 13 12:30:08 2023 ------##	https://www.clinicaltrialsregister.eu/ctr-search/trial/2008-004011-35/FR	NA	NA
1314	2006-003817-42	##------ Thu Apr 13 12:30:10 2023 ------##	https://www.clinicaltrialsregister.eu/ctr-search/trial/2006-003817-42/IT	NA	NA
1315	2007-000565-37	##------ Thu Apr 13 12:30:12 2023 ------##	https://www.clinicaltrialsregister.eu/ctr-search/trial/2007-000565-37/GB	NA	NA
1316	2007-007161-20	##------ Thu Apr 13 12:30:14 2023 ------##	https://www.clinicaltrialsregister.eu/ctr-search/trial/2007-007161-20/BG	NA	NA
1317	2004-005122-45	##------ Thu Apr 13 12:30:17 2023 ------##	https://www.clinicaltrialsregister.eu/ctr-search/trial/2004-005122-45/DE	NA	NA
1318	2007-001694-28	##------ Thu Apr 13 12:30:18 2023 ------##	https://www.clinicaltrialsregister.eu/ctr-search/trial/2007-001694-28/DK	NA	NA
1319	2008-002123-93	##------ Thu Apr 13 12:30:20 2023 ------##	https://www.clinicaltrialsregister.eu/ctr-search/trial/2008-002123-93/DE	NA	NA
1320	2006-001914-34	##------ Thu Apr 13 12:30:22 2023 ------##	https://www.clinicaltrialsregister.eu/ctr-search/trial/2006-001914-34/DE	NA	NA
1321	2006-001936-30	##------ Thu Apr 13 12:30:24 2023 ------##	https://www.clinicaltrialsregister.eu/ctr-search/trial/2006-001936-30/DE	NA	NA
1322	2006-005742-37	##------ Thu Apr 13 12:30:26 2023 ------##	https://www.clinicaltrialsregister.eu/ctr-search/trial/2006-005742-37/GB	NA	NA
1323	2006-005772-41	##------ Thu Apr 13 12:30:29 2023 ------##	https://www.clinicaltrialsregister.eu/ctr-search/trial/2006-005772-41/NL	NA	NA
1324	2006-005774-50	##------ Thu Apr 13 12:30:31 2023 ------##	https://www.clinicaltrialsregister.eu/ctr-search/trial/2006-005774-50/GB	NA	NA
1325	2007-005537-11	##------ Thu Apr 13 12:30:35 2023 ------##	https://www.clinicaltrialsregister.eu/ctr-search/trial/2007-005537-11/DE	NA	NA
1326	2007-005953-49	##------ Thu Apr 13 12:30:37 2023 ------##	https://www.clinicaltrialsregister.eu/ctr-search/trial/2007-005953-49/GR	NA	NA
1327	2007-005977-67	##------ Thu Apr 13 12:30:39 2023 ------##	https://www.clinicaltrialsregister.eu/ctr-search/trial/2007-005977-67/IT	NA	NA
1328	2007-006084-73	##------ Thu Apr 13 12:30:42 2023 ------##	https://www.clinicaltrialsregister.eu/ctr-search/trial/2007-006084-73/DE	NA	NA
1329	2008-002210-22	##------ Thu Apr 13 12:30:43 2023 ------##	https://www.clinicaltrialsregister.eu/ctr-search/trial/2008-002210-22/GB	NA	NA
1330	2007-002009-31	##------ Thu Apr 13 12:30:45 2023 ------##	https://www.clinicaltrialsregister.eu/ctr-search/trial/2007-002009-31/NL	NA	NA
1331	2008-007208-28	##------ Thu Apr 13 12:30:47 2023 ------##	https://www.clinicaltrialsregister.eu/ctr-search/trial/2008-007208-28/ES	NA	NA
1332	2007-004970-24	##------ Thu Apr 13 12:30:49 2023 ------##	https://www.clinicaltrialsregister.eu/ctr-search/trial/2007-004970-24/AT	NA	NA
1333	2007-004980-23	##------ Thu Apr 13 12:30:51 2023 ------##	https://www.clinicaltrialsregister.eu/ctr-search/trial/2007-004980-23/PT	NA	NA
1334	2007-004985-41	##------ Thu Apr 13 12:30:53 2023 ------##	https://www.clinicaltrialsregister.eu/ctr-search/trial/2007-004985-41/SE	NA	NA
1335	2007-004994-25	##------ Thu Apr 13 12:30:55 2023 ------##	https://www.clinicaltrialsregister.eu/ctr-search/trial/2007-004994-25/GB	NA	NA
1336	2007-004994-25	##------ Thu Apr 13 12:30:58 2023 ------##	https://www.clinicaltrialsregister.eu/ctr-search/trial/2007-004994-25/SE	NA	NA
1337	2008-002335-32	##------ Thu Apr 13 12:31:00 2023 ------##	https://www.clinicaltrialsregister.eu/ctr-search/trial/2008-002335-32/GB	NA	NA
1338	2008-002343-16	##------ Thu Apr 13 12:31:03 2023 ------##	https://www.clinicaltrialsregister.eu/ctr-search/trial/2008-002343-16/IT	NA	NA
1339	2007-000517-10	##------ Thu Apr 13 12:31:05 2023 ------##	https://www.clinicaltrialsregister.eu/ctr-search/trial/2007-000517-10/DE	NA	NA
1340	2007-000526-48	##------ Thu Apr 13 12:31:07 2023 ------##	https://www.clinicaltrialsregister.eu/ctr-search/trial/2007-000526-48/IT	NA	NA
1341	2007-001465-14	##------ Thu Apr 13 12:31:09 2023 ------##	https://www.clinicaltrialsregister.eu/ctr-search/trial/2007-001465-14/GB	NA	NA
1342	2007-000727-17	##------ Thu Apr 13 12:31:11 2023 ------##	https://www.clinicaltrialsregister.eu/ctr-search/trial/2007-000727-17/NL	NA	NA
1343	2007-001187-78	##------ Thu Apr 13 12:31:14 2023 ------##	https://www.clinicaltrialsregister.eu/ctr-search/trial/2007-001187-78/GB	NA	NA
1344	2007-001206-24	##------ Thu Apr 13 12:31:16 2023 ------##	https://www.clinicaltrialsregister.eu/ctr-search/trial/2007-001206-24/NL	NA	NA
1345	2007-002109-32	##------ Thu Apr 13 12:31:17 2023 ------##	https://www.clinicaltrialsregister.eu/ctr-search/trial/2007-002109-32/IT	NA	NA
1346	2007-002120-14	##------ Thu Apr 13 12:31:19 2023 ------##	https://www.clinicaltrialsregister.eu/ctr-search/trial/2007-002120-14/BE	NA	NA
1347	2007-002120-14	##------ Thu Apr 13 12:31:21 2023 ------##	https://www.clinicaltrialsregister.eu/ctr-search/trial/2007-002120-14/GB	NA	NA
1348	2007-002120-14	##------ Thu Apr 13 12:31:23 2023 ------##	https://www.clinicaltrialsregister.eu/ctr-search/trial/2007-002120-14/3rd	NA	NA
1349	2008-001160-36	##------ Thu Apr 13 12:31:25 2023 ------##	https://www.clinicaltrialsregister.eu/ctr-search/trial/2008-001160-36/GB	NA	NA
1350	2008-006405-17	##------ Thu Apr 13 12:31:26 2023 ------##	https://www.clinicaltrialsregister.eu/ctr-search/trial/2008-006405-17/FI	NA	NA
1351	2006-004526-90	##------ Thu Apr 13 12:31:29 2023 ------##	https://www.clinicaltrialsregister.eu/ctr-search/trial/2006-004526-90/DE	NA	NA
1352	2006-000569-13	##------ Thu Apr 13 12:31:30 2023 ------##	https://www.clinicaltrialsregister.eu/ctr-search/trial/2006-000569-13/DE	NA	NA
1353	2006-000571-15	##------ Thu Apr 13 12:31:33 2023 ------##	https://www.clinicaltrialsregister.eu/ctr-search/trial/2006-000571-15/ES	NA	NA
1354	2006-001984-53	##------ Thu Apr 13 12:31:35 2023 ------##	https://www.clinicaltrialsregister.eu/ctr-search/trial/2006-001984-53/DE	NA	NA
1355	2006-001984-53	##------ Thu Apr 13 12:31:37 2023 ------##	https://www.clinicaltrialsregister.eu/ctr-search/trial/2006-001984-53/AT	NA	NA
1356	2007-001816-22	##------ Thu Apr 13 12:31:38 2023 ------##	https://www.clinicaltrialsregister.eu/ctr-search/trial/2007-001816-22/FI	NA	NA
1357	2006-000428-15	##------ Thu Apr 13 12:31:40 2023 ------##	https://www.clinicaltrialsregister.eu/ctr-search/trial/2006-000428-15/FI	NA	NA
1358	2006-002791-18	##------ Thu Apr 13 12:31:42 2023 ------##	https://www.clinicaltrialsregister.eu/ctr-search/trial/2006-002791-18/FI	NA	NA
1359	2006-002791-18	##------ Thu Apr 13 12:31:44 2023 ------##	https://www.clinicaltrialsregister.eu/ctr-search/trial/2006-002791-18/DK	NA	NA
1360	2006-002791-18	##------ Thu Apr 13 12:31:46 2023 ------##	https://www.clinicaltrialsregister.eu/ctr-search/trial/2006-002791-18/DE	NA	NA
1361	2006-002791-18	##------ Thu Apr 13 12:31:48 2023 ------##	https://www.clinicaltrialsregister.eu/ctr-search/trial/2006-002791-18/IT	NA	NA
1362	2006-002791-18	##------ Thu Apr 13 12:31:50 2023 ------##	https://www.clinicaltrialsregister.eu/ctr-search/trial/2006-002791-18/LT	NA	NA
1363	2006-002791-18	##------ Thu Apr 13 12:31:52 2023 ------##	https://www.clinicaltrialsregister.eu/ctr-search/trial/2006-002791-18/FR	NA	NA
1364	2006-002791-18	##------ Thu Apr 13 12:31:54 2023 ------##	https://www.clinicaltrialsregister.eu/ctr-search/trial/2006-002791-18/3rd	NA	NA
1365	2006-002793-21	##------ Thu Apr 13 12:31:56 2023 ------##	https://www.clinicaltrialsregister.eu/ctr-search/trial/2006-002793-21/ES	NA	NA
1366	2008-002278-37	##------ Thu Apr 13 12:31:58 2023 ------##	https://www.clinicaltrialsregister.eu/ctr-search/trial/2008-002278-37/DE	NA	NA
1367	2008-002284-13	##------ Thu Apr 13 12:32:00 2023 ------##	https://www.clinicaltrialsregister.eu/ctr-search/trial/2008-002284-13/DE	NA	NA
1368	2008-007704-28	##------ Thu Apr 13 12:32:02 2023 ------##	https://www.clinicaltrialsregister.eu/ctr-search/trial/2008-007704-28/NL	NA	NA
1369	2008-007725-39	##------ Thu Apr 13 12:32:04 2023 ------##	https://www.clinicaltrialsregister.eu/ctr-search/trial/2008-007725-39/ES	NA	NA
1370	2008-007769-21	##------ Thu Apr 13 12:32:06 2023 ------##	https://www.clinicaltrialsregister.eu/ctr-search/trial/2008-007769-21/DE	NA	NA
1371	2008-007785-39	##------ Thu Apr 13 12:32:08 2023 ------##	https://www.clinicaltrialsregister.eu/ctr-search/trial/2008-007785-39/DE	NA	NA
1372	2007-005941-39	##------ Thu Apr 13 12:32:10 2023 ------##	https://www.clinicaltrialsregister.eu/ctr-search/trial/2007-005941-39/DE	NA	NA
1373	2007-005941-39	##------ Thu Apr 13 12:32:12 2023 ------##	https://www.clinicaltrialsregister.eu/ctr-search/trial/2007-005941-39/AT	NA	NA
1374	2007-005941-39	##------ Thu Apr 13 12:32:15 2023 ------##	https://www.clinicaltrialsregister.eu/ctr-search/trial/2007-005941-39/SE	NA	NA
1375	2007-005941-39	##------ Thu Apr 13 12:32:16 2023 ------##	https://www.clinicaltrialsregister.eu/ctr-search/trial/2007-005941-39/DK	NA	NA
1376	2007-005941-39	##------ Thu Apr 13 12:32:19 2023 ------##	https://www.clinicaltrialsregister.eu/ctr-search/trial/2007-005941-39/FR	NA	NA
1377	2007-005941-39	##------ Thu Apr 13 12:32:21 2023 ------##	https://www.clinicaltrialsregister.eu/ctr-search/trial/2007-005941-39/NL	NA	NA
1378	2007-005941-39	##------ Thu Apr 13 12:32:23 2023 ------##	https://www.clinicaltrialsregister.eu/ctr-search/trial/2007-005941-39/GB	NA	NA
1379	2007-005941-39	##------ Thu Apr 13 12:32:25 2023 ------##	https://www.clinicaltrialsregister.eu/ctr-search/trial/2007-005941-39/IT	NA	NA
1380	2007-006785-15	##------ Thu Apr 13 12:32:26 2023 ------##	https://www.clinicaltrialsregister.eu/ctr-search/trial/2007-006785-15/ES	NA	NA
1381	2009-011723-31	##------ Thu Apr 13 12:32:28 2023 ------##	https://www.clinicaltrialsregister.eu/ctr-search/trial/2009-011723-31/SE	NA	NA
1382	2008-005539-14	##------ Thu Apr 13 12:32:30 2023 ------##	https://www.clinicaltrialsregister.eu/ctr-search/trial/2008-005539-14/BE	NA	NA
1383	2008-005539-14	##------ Thu Apr 13 12:32:32 2023 ------##	https://www.clinicaltrialsregister.eu/ctr-search/trial/2008-005539-14/SE	NA	NA
1384	2008-005539-14	##------ Thu Apr 13 12:32:35 2023 ------##	https://www.clinicaltrialsregister.eu/ctr-search/trial/2008-005539-14/FI	NA	NA
1385	2008-005539-14	##------ Thu Apr 13 12:32:36 2023 ------##	https://www.clinicaltrialsregister.eu/ctr-search/trial/2008-005539-14/IE	NA	NA
1386	2008-005539-14	##------ Thu Apr 13 12:32:39 2023 ------##	https://www.clinicaltrialsregister.eu/ctr-search/trial/2008-005539-14/DK	NA	NA
1387	2008-005539-14	##------ Thu Apr 13 12:32:41 2023 ------##	https://www.clinicaltrialsregister.eu/ctr-search/trial/2008-005539-14/GB	NA	NA
1388	2008-005539-14	##------ Thu Apr 13 12:32:43 2023 ------##	https://www.clinicaltrialsregister.eu/ctr-search/trial/2008-005539-14/IT	NA	NA
1389	2008-005539-14	##------ Thu Apr 13 12:32:46 2023 ------##	https://www.clinicaltrialsregister.eu/ctr-search/trial/2008-005539-14/EE	NA	NA
1390	2008-005539-14	##------ Thu Apr 13 12:32:48 2023 ------##	https://www.clinicaltrialsregister.eu/ctr-search/trial/2008-005539-14/ES	NA	NA
1391	2006-003116-22	##------ Thu Apr 13 12:32:50 2023 ------##	https://www.clinicaltrialsregister.eu/ctr-search/trial/2006-003116-22/DE	NA	NA
1392	2008-003932-40	##------ Thu Apr 13 12:32:52 2023 ------##	https://www.clinicaltrialsregister.eu/ctr-search/trial/2008-003932-40/DE	NA	NA
1393	2008-003936-38	##------ Thu Apr 13 12:32:53 2023 ------##	https://www.clinicaltrialsregister.eu/ctr-search/trial/2008-003936-38/FI	NA	NA
1394	2008-003952-31	##------ Thu Apr 13 12:32:55 2023 ------##	https://www.clinicaltrialsregister.eu/ctr-search/trial/2008-003952-31/IT	NA	NA
1395	2008-000549-73	##------ Thu Apr 13 12:32:57 2023 ------##	https://www.clinicaltrialsregister.eu/ctr-search/trial/2008-000549-73/DE	NA	NA
1396	2008-000558-11	##------ Thu Apr 13 12:32:59 2023 ------##	https://www.clinicaltrialsregister.eu/ctr-search/trial/2008-000558-11/AT	NA	NA
1397	2008-000558-11	##------ Thu Apr 13 12:33:01 2023 ------##	https://www.clinicaltrialsregister.eu/ctr-search/trial/2008-000558-11/DE	NA	NA
1398	2008-000558-11	##------ Thu Apr 13 12:33:03 2023 ------##	https://www.clinicaltrialsregister.eu/ctr-search/trial/2008-000558-11/LV	NA	NA
1399	2008-000558-11	##------ Thu Apr 13 12:33:05 2023 ------##	https://www.clinicaltrialsregister.eu/ctr-search/trial/2008-000558-11/FI	NA	NA
1400	2008-000558-11	##------ Thu Apr 13 12:33:07 2023 ------##	https://www.clinicaltrialsregister.eu/ctr-search/trial/2008-000558-11/LT	NA	NA
1401	2008-000558-11	##------ Thu Apr 13 12:33:10 2023 ------##	https://www.clinicaltrialsregister.eu/ctr-search/trial/2008-000558-11/NL	NA	NA
1402	2008-000558-11	##------ Thu Apr 13 12:33:13 2023 ------##	https://www.clinicaltrialsregister.eu/ctr-search/trial/2008-000558-11/BE	NA	NA
1403	2008-000565-39	##------ Thu Apr 13 12:33:15 2023 ------##	https://www.clinicaltrialsregister.eu/ctr-search/trial/2008-000565-39/FR	NA	NA
1404	2008-000566-23	##------ Thu Apr 13 12:33:18 2023 ------##	https://www.clinicaltrialsregister.eu/ctr-search/trial/2008-000566-23/ES	NA	NA
1405	2008-000566-23	##------ Thu Apr 13 12:33:20 2023 ------##	https://www.clinicaltrialsregister.eu/ctr-search/trial/2008-000566-23/FR	NA	NA
1406	2008-000570-21	##------ Thu Apr 13 12:33:22 2023 ------##	https://www.clinicaltrialsregister.eu/ctr-search/trial/2008-000570-21/IT	NA	NA
1407	2007-003856-12	##------ Thu Apr 13 12:33:24 2023 ------##	https://www.clinicaltrialsregister.eu/ctr-search/trial/2007-003856-12/IT	NA	NA
1408	2007-003868-22	##------ Thu Apr 13 12:33:26 2023 ------##	https://www.clinicaltrialsregister.eu/ctr-search/trial/2007-003868-22/FR	NA	NA
1409	2007-003891-20	##------ Thu Apr 13 12:33:28 2023 ------##	https://www.clinicaltrialsregister.eu/ctr-search/trial/2007-003891-20/NL	NA	NA
1410	2007-003894-18	##------ Thu Apr 13 12:33:30 2023 ------##	https://www.clinicaltrialsregister.eu/ctr-search/trial/2007-003894-18/NL	NA	NA
1411	2006-005509-79	##------ Thu Apr 13 12:33:32 2023 ------##	https://www.clinicaltrialsregister.eu/ctr-search/trial/2006-005509-79/GB	NA	NA
1412	2007-000899-17	##------ Thu Apr 13 12:33:34 2023 ------##	https://www.clinicaltrialsregister.eu/ctr-search/trial/2007-000899-17/PL	NA	NA
1413	2006-006855-10	##------ Thu Apr 13 12:33:36 2023 ------##	https://www.clinicaltrialsregister.eu/ctr-search/trial/2006-006855-10/GB	NA	NA
1414	2008-002838-30	##------ Thu Apr 13 12:33:39 2023 ------##	https://www.clinicaltrialsregister.eu/ctr-search/trial/2008-002838-30/IT	NA	NA
1415	2009-010900-27	##------ Thu Apr 13 12:33:41 2023 ------##	https://www.clinicaltrialsregister.eu/ctr-search/trial/2009-010900-27/DE	NA	NA
1416	2009-010900-27	##------ Thu Apr 13 12:33:42 2023 ------##	https://www.clinicaltrialsregister.eu/ctr-search/trial/2009-010900-27/BE	NA	NA
1417	2008-008794-55	##------ Thu Apr 13 12:33:44 2023 ------##	https://www.clinicaltrialsregister.eu/ctr-search/trial/2008-008794-55/GB	NA	NA
1418	2008-008854-22	##------ Thu Apr 13 12:33:46 2023 ------##	https://www.clinicaltrialsregister.eu/ctr-search/trial/2008-008854-22/ES	NA	NA
1419	2009-012709-20	##------ Thu Apr 13 12:33:49 2023 ------##	https://www.clinicaltrialsregister.eu/ctr-search/trial/2009-012709-20/CZ	India	NA
1420	2009-012709-20	##------ Thu Apr 13 12:33:51 2023 ------##	https://www.clinicaltrialsregister.eu/ctr-search/trial/2009-012709-20/GB	India	NA
1421	2009-012709-20	##------ Thu Apr 13 12:33:53 2023 ------##	https://www.clinicaltrialsregister.eu/ctr-search/trial/2009-012709-20/LV	NA	NA
1422	2009-012709-20	##------ Thu Apr 13 12:33:55 2023 ------##	https://www.clinicaltrialsregister.eu/ctr-search/trial/2009-012709-20/FR	NA	NA
1423	2009-012709-20	##------ Thu Apr 13 12:33:57 2023 ------##	https://www.clinicaltrialsregister.eu/ctr-search/trial/2009-012709-20/HU	NA	NA
1424	2009-012709-20	##------ Thu Apr 13 12:33:58 2023 ------##	https://www.clinicaltrialsregister.eu/ctr-search/trial/2009-012709-20/DE	India	NA
1425	2009-012709-20	##------ Thu Apr 13 12:34:00 2023 ------##	https://www.clinicaltrialsregister.eu/ctr-search/trial/2009-012709-20/ES	NA	NA
1426	2009-012709-20	##------ Thu Apr 13 12:34:02 2023 ------##	https://www.clinicaltrialsregister.eu/ctr-search/trial/2009-012709-20/GR	NA	NA
1427	2009-012709-20	##------ Thu Apr 13 12:34:04 2023 ------##	https://www.clinicaltrialsregister.eu/ctr-search/trial/2009-012709-20/BG	India	NA
1428	2009-012709-20	##------ Thu Apr 13 12:34:07 2023 ------##	https://www.clinicaltrialsregister.eu/ctr-search/trial/2009-012709-20/IT	NA	NA
1429	2009-012714-49	##------ Thu Apr 13 12:34:09 2023 ------##	https://www.clinicaltrialsregister.eu/ctr-search/trial/2009-012714-49/FR	NA	NA
1430	2008-003625-16	##------ Thu Apr 13 12:34:10 2023 ------##	https://www.clinicaltrialsregister.eu/ctr-search/trial/2008-003625-16/FR	NA	NA
1431	2008-003648-12	##------ Thu Apr 13 12:34:12 2023 ------##	https://www.clinicaltrialsregister.eu/ctr-search/trial/2008-003648-12/3rd	NA	NA
1432	2006-006902-27	##------ Thu Apr 13 12:34:14 2023 ------##	https://www.clinicaltrialsregister.eu/ctr-search/trial/2006-006902-27/GB	NA	NA
1433	2007-003529-26	##------ Thu Apr 13 12:34:16 2023 ------##	https://www.clinicaltrialsregister.eu/ctr-search/trial/2007-003529-26/DE	NA	NA
1434	2007-003545-32	##------ Thu Apr 13 12:34:18 2023 ------##	https://www.clinicaltrialsregister.eu/ctr-search/trial/2007-003545-32/FR	NA	NA
1435	2009-010190-20	##------ Thu Apr 13 12:34:19 2023 ------##	https://www.clinicaltrialsregister.eu/ctr-search/trial/2009-010190-20/FR	NA	NA
1436	2009-010191-19	##------ Thu Apr 13 12:34:21 2023 ------##	https://www.clinicaltrialsregister.eu/ctr-search/trial/2009-010191-19/NL	NA	NA
1437	2008-004827-44	##------ Thu Apr 13 12:34:23 2023 ------##	https://www.clinicaltrialsregister.eu/ctr-search/trial/2008-004827-44/GB	NA	NA
1438	2009-010609-35	##------ Thu Apr 13 12:34:25 2023 ------##	https://www.clinicaltrialsregister.eu/ctr-search/trial/2009-010609-35/SE	NA	NA
1439	2009-010611-33	##------ Thu Apr 13 12:34:27 2023 ------##	https://www.clinicaltrialsregister.eu/ctr-search/trial/2009-010611-33/ES	NA	NA
1440	2009-013128-22	##------ Thu Apr 13 12:34:29 2023 ------##	https://www.clinicaltrialsregister.eu/ctr-search/trial/2009-013128-22/GR	NA	NA
1441	2008-006256-22	##------ Thu Apr 13 12:34:30 2023 ------##	https://www.clinicaltrialsregister.eu/ctr-search/trial/2008-006256-22/FR	NA	NA
1442	2008-006287-11	##------ Thu Apr 13 12:34:32 2023 ------##	https://www.clinicaltrialsregister.eu/ctr-search/trial/2008-006287-11/IT	NA	NA
1443	2008-001603-30	##------ Thu Apr 13 12:34:34 2023 ------##	https://www.clinicaltrialsregister.eu/ctr-search/trial/2008-001603-30/GB	NA	NA
1444	2007-005242-21	##------ Thu Apr 13 12:34:36 2023 ------##	https://www.clinicaltrialsregister.eu/ctr-search/trial/2007-005242-21/GB	NA	NA
1445	2008-003774-17	##------ Thu Apr 13 12:34:39 2023 ------##	https://www.clinicaltrialsregister.eu/ctr-search/trial/2008-003774-17/GB	NA	NA
1446	2008-003780-38	##------ Thu Apr 13 12:34:42 2023 ------##	https://www.clinicaltrialsregister.eu/ctr-search/trial/2008-003780-38/DE	NA	NA
1447	2008-003780-38	##------ Thu Apr 13 12:34:45 2023 ------##	https://www.clinicaltrialsregister.eu/ctr-search/trial/2008-003780-38/FR	NA	NA
1448	2008-003780-38	##------ Thu Apr 13 12:34:46 2023 ------##	https://www.clinicaltrialsregister.eu/ctr-search/trial/2008-003780-38/CZ	NA	NA
1449	2008-003780-38	##------ Thu Apr 13 12:34:48 2023 ------##	https://www.clinicaltrialsregister.eu/ctr-search/trial/2008-003780-38/SK	NA	NA
1450	2008-003780-38	##------ Thu Apr 13 12:34:50 2023 ------##	https://www.clinicaltrialsregister.eu/ctr-search/trial/2008-003780-38/GR	NA	NA
1451	2008-003780-38	##------ Thu Apr 13 12:34:52 2023 ------##	https://www.clinicaltrialsregister.eu/ctr-search/trial/2008-003780-38/IT	NA	NA
1452	2008-003780-38	##------ Thu Apr 13 12:34:55 2023 ------##	https://www.clinicaltrialsregister.eu/ctr-search/trial/2008-003780-38/GB	NA	NA
1453	2008-003534-25	##------ Thu Apr 13 12:34:57 2023 ------##	https://www.clinicaltrialsregister.eu/ctr-search/trial/2008-003534-25/LV	NA	NA
1454	2008-003534-25	##------ Thu Apr 13 12:35:01 2023 ------##	https://www.clinicaltrialsregister.eu/ctr-search/trial/2008-003534-25/DE	NA	NA
1455	2008-003534-25	##------ Thu Apr 13 12:35:03 2023 ------##	https://www.clinicaltrialsregister.eu/ctr-search/trial/2008-003534-25/NL	NA	NA
1456	2008-003534-25	##------ Thu Apr 13 12:35:06 2023 ------##	https://www.clinicaltrialsregister.eu/ctr-search/trial/2008-003534-25/ES	NA	NA
1457	2008-003534-25	##------ Thu Apr 13 12:35:08 2023 ------##	https://www.clinicaltrialsregister.eu/ctr-search/trial/2008-003534-25/BE	NA	NA
1458	2008-003534-25	##------ Thu Apr 13 12:35:11 2023 ------##	https://www.clinicaltrialsregister.eu/ctr-search/trial/2008-003534-25/CZ	NA	NA
1459	2008-003534-25	##------ Thu Apr 13 12:35:14 2023 ------##	https://www.clinicaltrialsregister.eu/ctr-search/trial/2008-003534-25/DK	NA	NA
1460	2008-003534-25	##------ Thu Apr 13 12:35:16 2023 ------##	https://www.clinicaltrialsregister.eu/ctr-search/trial/2008-003534-25/BG	NA	NA
1461	2008-003534-25	##------ Thu Apr 13 12:35:18 2023 ------##	https://www.clinicaltrialsregister.eu/ctr-search/trial/2008-003534-25/SK	NA	NA
1462	2008-003534-25	##------ Thu Apr 13 12:35:21 2023 ------##	https://www.clinicaltrialsregister.eu/ctr-search/trial/2008-003534-25/IT	NA	NA
1463	2009-010756-10	##------ Thu Apr 13 12:35:23 2023 ------##	https://www.clinicaltrialsregister.eu/ctr-search/trial/2009-010756-10/SE	NA	NA
1464	2009-010763-17	##------ Thu Apr 13 12:35:25 2023 ------##	https://www.clinicaltrialsregister.eu/ctr-search/trial/2009-010763-17/SE	NA	NA
1465	2006-004746-16	##------ Thu Apr 13 12:35:27 2023 ------##	https://www.clinicaltrialsregister.eu/ctr-search/trial/2006-004746-16/NL	NA	NA
1466	2006-005428-18	##------ Thu Apr 13 12:35:29 2023 ------##	https://www.clinicaltrialsregister.eu/ctr-search/trial/2006-005428-18/LT	NA	NA
1467	2006-005428-18	##------ Thu Apr 13 12:35:31 2023 ------##	https://www.clinicaltrialsregister.eu/ctr-search/trial/2006-005428-18/CZ	NA	NA
1468	2006-005437-38	##------ Thu Apr 13 12:35:33 2023 ------##	https://www.clinicaltrialsregister.eu/ctr-search/trial/2006-005437-38/IE	NA	NA
1469	2006-005437-38	##------ Thu Apr 13 12:35:35 2023 ------##	https://www.clinicaltrialsregister.eu/ctr-search/trial/2006-005437-38/SE	NA	NA
1470	2006-005437-38	##------ Thu Apr 13 12:35:37 2023 ------##	https://www.clinicaltrialsregister.eu/ctr-search/trial/2006-005437-38/HU	NA	NA
1471	2006-005437-38	##------ Thu Apr 13 12:35:39 2023 ------##	https://www.clinicaltrialsregister.eu/ctr-search/trial/2006-005437-38/AT	NA	NA
1472	2006-005437-38	##------ Thu Apr 13 12:35:41 2023 ------##	https://www.clinicaltrialsregister.eu/ctr-search/trial/2006-005437-38/DK	NA	NA
1473	2006-005437-38	##------ Thu Apr 13 12:35:43 2023 ------##	https://www.clinicaltrialsregister.eu/ctr-search/trial/2006-005437-38/GB	NA	NA
1474	2006-005445-11	##------ Thu Apr 13 12:35:45 2023 ------##	https://www.clinicaltrialsregister.eu/ctr-search/trial/2006-005445-11/FI	NA	NA
1475	2006-005449-12	##------ Thu Apr 13 12:35:47 2023 ------##	https://www.clinicaltrialsregister.eu/ctr-search/trial/2006-005449-12/IT	NA	NA
1476	2005-004798-60	##------ Thu Apr 13 12:35:50 2023 ------##	https://www.clinicaltrialsregister.eu/ctr-search/trial/2005-004798-60/DE	NA	NA
1477	2005-004798-60	##------ Thu Apr 13 12:35:52 2023 ------##	https://www.clinicaltrialsregister.eu/ctr-search/trial/2005-004798-60/CZ	NA	NA
1478	2007-004721-23	##------ Thu Apr 13 12:35:54 2023 ------##	https://www.clinicaltrialsregister.eu/ctr-search/trial/2007-004721-23/DE	NA	NA
1479	2007-004726-24	##------ Thu Apr 13 12:35:57 2023 ------##	https://www.clinicaltrialsregister.eu/ctr-search/trial/2007-004726-24/FI	NA	NA
1480	2007-004726-24	##------ Thu Apr 13 12:35:59 2023 ------##	https://www.clinicaltrialsregister.eu/ctr-search/trial/2007-004726-24/CZ	NA	NA
1481	2007-004726-24	##------ Thu Apr 13 12:36:01 2023 ------##	https://www.clinicaltrialsregister.eu/ctr-search/trial/2007-004726-24/HU	NA	NA
1482	2007-004726-24	##------ Thu Apr 13 12:36:04 2023 ------##	https://www.clinicaltrialsregister.eu/ctr-search/trial/2007-004726-24/SK	NA	NA
1483	2007-004726-24	##------ Thu Apr 13 12:36:08 2023 ------##	https://www.clinicaltrialsregister.eu/ctr-search/trial/2007-004726-24/ES	NA	NA
1484	2007-004726-24	##------ Thu Apr 13 12:36:11 2023 ------##	https://www.clinicaltrialsregister.eu/ctr-search/trial/2007-004726-24/FR	NA	NA
1485	2007-004726-24	##------ Thu Apr 13 12:36:13 2023 ------##	https://www.clinicaltrialsregister.eu/ctr-search/trial/2007-004726-24/DE	NA	NA
1486	2007-004726-24	##------ Thu Apr 13 12:36:16 2023 ------##	https://www.clinicaltrialsregister.eu/ctr-search/trial/2007-004726-24/SE	NA	NA
1487	2007-004726-24	##------ Thu Apr 13 12:36:18 2023 ------##	https://www.clinicaltrialsregister.eu/ctr-search/trial/2007-004726-24/IT	NA	NA
1488	2009-009696-34	##------ Thu Apr 13 12:36:20 2023 ------##	https://www.clinicaltrialsregister.eu/ctr-search/trial/2009-009696-34/DE	India	NA
1489	2008-000967-40	##------ Thu Apr 13 12:36:22 2023 ------##	https://www.clinicaltrialsregister.eu/ctr-search/trial/2008-000967-40/NL	NA	NA
1490	2008-000967-40	##------ Thu Apr 13 12:36:25 2023 ------##	https://www.clinicaltrialsregister.eu/ctr-search/trial/2008-000967-40/SE	NA	NA
1491	2008-000967-40	##------ Thu Apr 13 12:36:27 2023 ------##	https://www.clinicaltrialsregister.eu/ctr-search/trial/2008-000967-40/BE	NA	NA
1492	2006-005179-17	##------ Thu Apr 13 12:36:28 2023 ------##	https://www.clinicaltrialsregister.eu/ctr-search/trial/2006-005179-17/IT	NA	NA
1493	2006-005183-91	##------ Thu Apr 13 12:36:31 2023 ------##	https://www.clinicaltrialsregister.eu/ctr-search/trial/2006-005183-91/LT	NA	NA
1494	2006-005183-91	##------ Thu Apr 13 12:36:34 2023 ------##	https://www.clinicaltrialsregister.eu/ctr-search/trial/2006-005183-91/LV	NA	NA
1495	2007-007783-14	##------ Thu Apr 13 12:36:36 2023 ------##	https://www.clinicaltrialsregister.eu/ctr-search/trial/2007-007783-14/NL	NA	NA
1496	2007-007783-14	##------ Thu Apr 13 12:36:38 2023 ------##	https://www.clinicaltrialsregister.eu/ctr-search/trial/2007-007783-14/SE	NA	NA
1497	2006-002483-26	##------ Thu Apr 13 12:36:41 2023 ------##	https://www.clinicaltrialsregister.eu/ctr-search/trial/2006-002483-26/IT	NA	NA
1498	2006-002488-20	##------ Thu Apr 13 12:36:43 2023 ------##	https://www.clinicaltrialsregister.eu/ctr-search/trial/2006-002488-20/IT	NA	NA
1499	2008-005863-32	##------ Thu Apr 13 12:36:45 2023 ------##	https://www.clinicaltrialsregister.eu/ctr-search/trial/2008-005863-32/SE	NA	NA
1500	2008-005872-29	##------ Thu Apr 13 12:36:47 2023 ------##	https://www.clinicaltrialsregister.eu/ctr-search/trial/2008-005872-29/NL	India	NA
1501	2008-005872-29	##------ Thu Apr 13 12:36:49 2023 ------##	https://www.clinicaltrialsregister.eu/ctr-search/trial/2008-005872-29/PT	NA	NA
1502	2008-005872-29	##------ Thu Apr 13 12:36:52 2023 ------##	https://www.clinicaltrialsregister.eu/ctr-search/trial/2008-005872-29/BE	India	NA
1503	2008-005872-29	##------ Thu Apr 13 12:36:54 2023 ------##	https://www.clinicaltrialsregister.eu/ctr-search/trial/2008-005872-29/GB	India	NA
1504	2008-005872-29	##------ Thu Apr 13 12:36:56 2023 ------##	https://www.clinicaltrialsregister.eu/ctr-search/trial/2008-005872-29/ES	NA	NA
1505	2008-005872-29	##------ Thu Apr 13 12:36:58 2023 ------##	https://www.clinicaltrialsregister.eu/ctr-search/trial/2008-005872-29/HU	NA	NA
1506	2008-005872-29	##------ Thu Apr 13 12:37:00 2023 ------##	https://www.clinicaltrialsregister.eu/ctr-search/trial/2008-005872-29/IT	India	NA
1507	2008-005872-29	##------ Thu Apr 13 12:37:03 2023 ------##	https://www.clinicaltrialsregister.eu/ctr-search/trial/2008-005872-29/DE	India	NA
1508	2008-005872-29	##------ Thu Apr 13 12:37:05 2023 ------##	https://www.clinicaltrialsregister.eu/ctr-search/trial/2008-005872-29/AT	India	NA
1509	2008-005872-29	##------ Thu Apr 13 12:37:07 2023 ------##	https://www.clinicaltrialsregister.eu/ctr-search/trial/2008-005872-29/FR	NA	NA
1510	2008-005872-29	##------ Thu Apr 13 12:37:09 2023 ------##	https://www.clinicaltrialsregister.eu/ctr-search/trial/2008-005872-29/GR	NA	NA
1511	2008-006763-36	##------ Thu Apr 13 12:37:11 2023 ------##	https://www.clinicaltrialsregister.eu/ctr-search/trial/2008-006763-36/DE	NA	NA
1512	2008-006763-36	##------ Thu Apr 13 12:37:13 2023 ------##	https://www.clinicaltrialsregister.eu/ctr-search/trial/2008-006763-36/BG	NA	NA
1513	2009-011115-20	##------ Thu Apr 13 12:37:15 2023 ------##	https://www.clinicaltrialsregister.eu/ctr-search/trial/2009-011115-20/SE	NA	NA
1514	2009-011115-20	##------ Thu Apr 13 12:37:17 2023 ------##	https://www.clinicaltrialsregister.eu/ctr-search/trial/2009-011115-20/NO	NA	NA
1515	2009-011115-20	##------ Thu Apr 13 12:37:20 2023 ------##	https://www.clinicaltrialsregister.eu/ctr-search/trial/2009-011115-20/DK	NA	NA
1516	2008-005985-30	##------ Thu Apr 13 12:37:22 2023 ------##	https://www.clinicaltrialsregister.eu/ctr-search/trial/2008-005985-30/NL	NA	NA
1517	2008-006544-20	##------ Thu Apr 13 12:37:24 2023 ------##	https://www.clinicaltrialsregister.eu/ctr-search/trial/2008-006544-20/NL	NA	NA
1518	2008-006544-20	##------ Thu Apr 13 12:37:26 2023 ------##	https://www.clinicaltrialsregister.eu/ctr-search/trial/2008-006544-20/BE	NA	NA
1519	2008-006544-20	##------ Thu Apr 13 12:37:28 2023 ------##	https://www.clinicaltrialsregister.eu/ctr-search/trial/2008-006544-20/DE	NA	NA
1520	2008-006544-20	##------ Thu Apr 13 12:37:30 2023 ------##	https://www.clinicaltrialsregister.eu/ctr-search/trial/2008-006544-20/GB	NA	NA
1521	2008-006544-20	##------ Thu Apr 13 12:37:32 2023 ------##	https://www.clinicaltrialsregister.eu/ctr-search/trial/2008-006544-20/FR	NA	NA
1522	2008-006544-20	##------ Thu Apr 13 12:37:34 2023 ------##	https://www.clinicaltrialsregister.eu/ctr-search/trial/2008-006544-20/IT	NA	NA
1523	2008-006544-20	##------ Thu Apr 13 12:37:36 2023 ------##	https://www.clinicaltrialsregister.eu/ctr-search/trial/2008-006544-20/ES	NA	NA
1524	2008-006709-18	##------ Thu Apr 13 12:37:38 2023 ------##	https://www.clinicaltrialsregister.eu/ctr-search/trial/2008-006709-18/IE	NA	NA
1525	2008-006709-18	##------ Thu Apr 13 12:37:40 2023 ------##	https://www.clinicaltrialsregister.eu/ctr-search/trial/2008-006709-18/GB	NA	NA
1526	2008-006710-23	##------ Thu Apr 13 12:37:42 2023 ------##	https://www.clinicaltrialsregister.eu/ctr-search/trial/2008-006710-23/SI	NA	NA
1527	2008-001079-31	##------ Thu Apr 13 12:37:43 2023 ------##	https://www.clinicaltrialsregister.eu/ctr-search/trial/2008-001079-31/IT	NA	NA
1528	2008-001940-38	##------ Thu Apr 13 12:37:45 2023 ------##	https://www.clinicaltrialsregister.eu/ctr-search/trial/2008-001940-38/IT	NA	NA
1529	2008-001998-15	##------ Thu Apr 13 12:37:47 2023 ------##	https://www.clinicaltrialsregister.eu/ctr-search/trial/2008-001998-15/BG	NA	NA
1530	2008-005109-20	##------ Thu Apr 13 12:37:49 2023 ------##	https://www.clinicaltrialsregister.eu/ctr-search/trial/2008-005109-20/DE	NA	NA
1531	2008-005110-41	##------ Thu Apr 13 12:37:51 2023 ------##	https://www.clinicaltrialsregister.eu/ctr-search/trial/2008-005110-41/NL	NA	NA
1532	2008-005113-21	##------ Thu Apr 13 12:37:53 2023 ------##	https://www.clinicaltrialsregister.eu/ctr-search/trial/2008-005113-21/GB	NA	NA
1533	2008-005113-21	##------ Thu Apr 13 12:37:55 2023 ------##	https://www.clinicaltrialsregister.eu/ctr-search/trial/2008-005113-21/DE	NA	NA
1534	2008-005113-21	##------ Thu Apr 13 12:37:57 2023 ------##	https://www.clinicaltrialsregister.eu/ctr-search/trial/2008-005113-21/PL	NA	NA
1535	2008-005125-11	##------ Thu Apr 13 12:37:59 2023 ------##	https://www.clinicaltrialsregister.eu/ctr-search/trial/2008-005125-11/GB	NA	NA
1536	2006-003055-20	##------ Thu Apr 13 12:38:01 2023 ------##	https://www.clinicaltrialsregister.eu/ctr-search/trial/2006-003055-20/IT	NA	NA
1537	2006-003065-14	##------ Thu Apr 13 12:38:04 2023 ------##	https://www.clinicaltrialsregister.eu/ctr-search/trial/2006-003065-14/DE	NA	NA
1538	2006-003067-31	##------ Thu Apr 13 12:38:05 2023 ------##	https://www.clinicaltrialsregister.eu/ctr-search/trial/2006-003067-31/LT	NA	NA
1539	2006-003067-31	##------ Thu Apr 13 12:38:07 2023 ------##	https://www.clinicaltrialsregister.eu/ctr-search/trial/2006-003067-31/DE	NA	NA
1540	2006-003076-35	##------ Thu Apr 13 12:38:09 2023 ------##	https://www.clinicaltrialsregister.eu/ctr-search/trial/2006-003076-35/HU	NA	NA
1541	2006-003336-30	##------ Thu Apr 13 12:38:11 2023 ------##	https://www.clinicaltrialsregister.eu/ctr-search/trial/2006-003336-30/FR	NA	NA
1542	2007-005986-36	##------ Thu Apr 13 12:38:13 2023 ------##	https://www.clinicaltrialsregister.eu/ctr-search/trial/2007-005986-36/NO	NA	NA
1543	2006-004041-42	##------ Thu Apr 13 12:38:17 2023 ------##	https://www.clinicaltrialsregister.eu/ctr-search/trial/2006-004041-42/BE	NA	NA
1544	2006-004041-42	##------ Thu Apr 13 12:38:19 2023 ------##	https://www.clinicaltrialsregister.eu/ctr-search/trial/2006-004041-42/IT	NA	NA
1545	2006-001796-37	##------ Thu Apr 13 12:38:21 2023 ------##	https://www.clinicaltrialsregister.eu/ctr-search/trial/2006-001796-37/IT	NA	NA
1546	2006-001798-95	##------ Thu Apr 13 12:38:23 2023 ------##	https://www.clinicaltrialsregister.eu/ctr-search/trial/2006-001798-95/FI	NA	NA
1547	2006-001806-94	##------ Thu Apr 13 12:38:27 2023 ------##	https://www.clinicaltrialsregister.eu/ctr-search/trial/2006-001806-94/BE	NA	NA
1548	2006-001810-33	##------ Thu Apr 13 12:38:29 2023 ------##	https://www.clinicaltrialsregister.eu/ctr-search/trial/2006-001810-33/SE	NA	NA
1549	2008-004877-17	##------ Thu Apr 13 12:38:30 2023 ------##	https://www.clinicaltrialsregister.eu/ctr-search/trial/2008-004877-17/GB	NA	NA
1550	2008-004878-41	##------ Thu Apr 13 12:38:32 2023 ------##	https://www.clinicaltrialsregister.eu/ctr-search/trial/2008-004878-41/GB	NA	NA
1551	2007-002652-42	##------ Thu Apr 13 12:38:35 2023 ------##	https://www.clinicaltrialsregister.eu/ctr-search/trial/2007-002652-42/GB	NA	NA
1552	2008-000088-40	##------ Thu Apr 13 12:38:37 2023 ------##	https://www.clinicaltrialsregister.eu/ctr-search/trial/2008-000088-40/FR	NA	NA
1553	2005-002829-31	##------ Thu Apr 13 12:38:39 2023 ------##	https://www.clinicaltrialsregister.eu/ctr-search/trial/2005-002829-31/GB	NA	NA
1554	2005-002829-31	##------ Thu Apr 13 12:38:41 2023 ------##	https://www.clinicaltrialsregister.eu/ctr-search/trial/2005-002829-31/BE	NA	NA
1555	2005-002842-20	##------ Thu Apr 13 12:38:43 2023 ------##	https://www.clinicaltrialsregister.eu/ctr-search/trial/2005-002842-20/DE	NA	NA
1556	2007-004762-40	##------ Thu Apr 13 12:38:44 2023 ------##	https://www.clinicaltrialsregister.eu/ctr-search/trial/2007-004762-40/NL	NA	NA
1557	2007-004791-39	##------ Thu Apr 13 12:38:46 2023 ------##	https://www.clinicaltrialsregister.eu/ctr-search/trial/2007-004791-39/DK	NA	NA
1558	2008-000213-30	##------ Thu Apr 13 12:38:48 2023 ------##	https://www.clinicaltrialsregister.eu/ctr-search/trial/2008-000213-30/DE	NA	NA
1559	2008-000217-30	##------ Thu Apr 13 12:38:50 2023 ------##	https://www.clinicaltrialsregister.eu/ctr-search/trial/2008-000217-30/IT	NA	NA
1560	2008-008606-52	##------ Thu Apr 13 12:38:54 2023 ------##	https://www.clinicaltrialsregister.eu/ctr-search/trial/2008-008606-52/IT	NA	NA
1561	2008-008606-52	##------ Thu Apr 13 12:38:56 2023 ------##	https://www.clinicaltrialsregister.eu/ctr-search/trial/2008-008606-52/CZ	NA	NA
1562	2008-008354-23	##------ Thu Apr 13 12:38:58 2023 ------##	https://www.clinicaltrialsregister.eu/ctr-search/trial/2008-008354-23/PL	NA	NA
1563	2008-008354-23	##------ Thu Apr 13 12:39:00 2023 ------##	https://www.clinicaltrialsregister.eu/ctr-search/trial/2008-008354-23/DE	NA	NA
1564	2004-000507-17	##------ Thu Apr 13 12:39:02 2023 ------##	https://www.clinicaltrialsregister.eu/ctr-search/trial/2004-000507-17/IT	NA	NA
1565	2004-000511-25	##------ Thu Apr 13 12:39:05 2023 ------##	https://www.clinicaltrialsregister.eu/ctr-search/trial/2004-000511-25/BE	NA	NA
1566	2004-000020-32	##------ Thu Apr 13 12:39:07 2023 ------##	https://www.clinicaltrialsregister.eu/ctr-search/trial/2004-000020-32/BE	NA	NA
1567	2010-021009-19	##------ Thu Apr 13 12:39:08 2023 ------##	https://www.clinicaltrialsregister.eu/ctr-search/trial/2010-021009-19/GB	NA	NA
1568	2007-000008-34	##------ Thu Apr 13 12:39:10 2023 ------##	https://www.clinicaltrialsregister.eu/ctr-search/trial/2007-000008-34/GB	NA	NA
1569	2007-000030-39	##------ Thu Apr 13 12:39:12 2023 ------##	https://www.clinicaltrialsregister.eu/ctr-search/trial/2007-000030-39/NL	NA	NA
1570	2004-001396-19	##------ Thu Apr 13 12:39:14 2023 ------##	https://www.clinicaltrialsregister.eu/ctr-search/trial/2004-001396-19/GB	NA	NA
1571	2004-002306-29	##------ Thu Apr 13 12:39:16 2023 ------##	https://www.clinicaltrialsregister.eu/ctr-search/trial/2004-002306-29/GB	NA	NA
1572	2004-002311-91	##------ Thu Apr 13 12:39:18 2023 ------##	https://www.clinicaltrialsregister.eu/ctr-search/trial/2004-002311-91/BE	NA	NA
1573	2004-000411-25	##------ Thu Apr 13 12:39:19 2023 ------##	https://www.clinicaltrialsregister.eu/ctr-search/trial/2004-000411-25/IT	NA	NA
1574	2004-000336-81	##------ Thu Apr 13 12:39:21 2023 ------##	https://www.clinicaltrialsregister.eu/ctr-search/trial/2004-000336-81/IT	NA	NA
1575	2004-000350-24	##------ Thu Apr 13 12:39:23 2023 ------##	https://www.clinicaltrialsregister.eu/ctr-search/trial/2004-000350-24/GB	NA	NA
1576	2004-000350-24	##------ Thu Apr 13 12:39:26 2023 ------##	https://www.clinicaltrialsregister.eu/ctr-search/trial/2004-000350-24/IT	NA	NA
1577	2004-001107-36	##------ Thu Apr 13 12:39:27 2023 ------##	https://www.clinicaltrialsregister.eu/ctr-search/trial/2004-001107-36/BE	NA	NA
1578	2004-001119-69	##------ Thu Apr 13 12:39:30 2023 ------##	https://www.clinicaltrialsregister.eu/ctr-search/trial/2004-001119-69/CZ	NA	NA
1579	2004-001119-69	##------ Thu Apr 13 12:39:32 2023 ------##	https://www.clinicaltrialsregister.eu/ctr-search/trial/2004-001119-69/ES	NA	NA
1580	2004-001845-13	##------ Thu Apr 13 12:39:34 2023 ------##	https://www.clinicaltrialsregister.eu/ctr-search/trial/2004-001845-13/DE	NA	NA
1581	2004-001845-13	##------ Thu Apr 13 12:39:36 2023 ------##	https://www.clinicaltrialsregister.eu/ctr-search/trial/2004-001845-13/GB	NA	NA
1582	2004-001845-13	##------ Thu Apr 13 12:39:38 2023 ------##	https://www.clinicaltrialsregister.eu/ctr-search/trial/2004-001845-13/CZ	NA	NA
1583	2004-001845-13	##------ Thu Apr 13 12:39:40 2023 ------##	https://www.clinicaltrialsregister.eu/ctr-search/trial/2004-001845-13/IT	NA	NA
1584	2004-000772-14	##------ Thu Apr 13 12:39:42 2023 ------##	https://www.clinicaltrialsregister.eu/ctr-search/trial/2004-000772-14/CZ	NA	NA
1585	2004-000806-39	##------ Thu Apr 13 12:39:44 2023 ------##	https://www.clinicaltrialsregister.eu/ctr-search/trial/2004-000806-39/HU	NA	NA
1586	2004-000806-39	##------ Thu Apr 13 12:39:46 2023 ------##	https://www.clinicaltrialsregister.eu/ctr-search/trial/2004-000806-39/SK	NA	NA
1587	2004-000808-40	##------ Thu Apr 13 12:39:48 2023 ------##	https://www.clinicaltrialsregister.eu/ctr-search/trial/2004-000808-40/LT	NA	NA
1588	2004-000817-20	##------ Thu Apr 13 12:39:51 2023 ------##	https://www.clinicaltrialsregister.eu/ctr-search/trial/2004-000817-20/LV	NA	NA
1589	2004-000817-20	##------ Thu Apr 13 12:39:53 2023 ------##	https://www.clinicaltrialsregister.eu/ctr-search/trial/2004-000817-20/AT	NA	NA
1590	2004-000817-20	##------ Thu Apr 13 12:39:55 2023 ------##	https://www.clinicaltrialsregister.eu/ctr-search/trial/2004-000817-20/LT	NA	NA
1591	2004-000817-20	##------ Thu Apr 13 12:39:57 2023 ------##	https://www.clinicaltrialsregister.eu/ctr-search/trial/2004-000817-20/GB	NA	NA
1592	2004-000817-20	##------ Thu Apr 13 12:39:59 2023 ------##	https://www.clinicaltrialsregister.eu/ctr-search/trial/2004-000817-20/IT	NA	NA
1593	2004-000817-20	##------ Thu Apr 13 12:40:00 2023 ------##	https://www.clinicaltrialsregister.eu/ctr-search/trial/2004-000817-20/ES	NA	NA
1594	2004-000903-17	##------ Thu Apr 13 12:40:03 2023 ------##	https://www.clinicaltrialsregister.eu/ctr-search/trial/2004-000903-17/BE	NA	NA
1595	2004-000909-22	##------ Thu Apr 13 12:40:05 2023 ------##	https://www.clinicaltrialsregister.eu/ctr-search/trial/2004-000909-22/ES	NA	NA
1596	2004-000913-21	##------ Thu Apr 13 12:40:07 2023 ------##	https://www.clinicaltrialsregister.eu/ctr-search/trial/2004-000913-21/FI	NA	NA
1597	2004-000913-21	##------ Thu Apr 13 12:40:09 2023 ------##	https://www.clinicaltrialsregister.eu/ctr-search/trial/2004-000913-21/HU	NA	NA
1598	2004-000913-21	##------ Thu Apr 13 12:40:10 2023 ------##	https://www.clinicaltrialsregister.eu/ctr-search/trial/2004-000913-21/LV	NA	NA
1599	2004-000913-21	##------ Thu Apr 13 12:40:12 2023 ------##	https://www.clinicaltrialsregister.eu/ctr-search/trial/2004-000913-21/EE	NA	NA
1600	2004-000919-26	##------ Thu Apr 13 12:40:14 2023 ------##	https://www.clinicaltrialsregister.eu/ctr-search/trial/2004-000919-26/GB	NA	NA
1601	2004-000919-26	##------ Thu Apr 13 12:40:17 2023 ------##	https://www.clinicaltrialsregister.eu/ctr-search/trial/2004-000919-26/FI	NA	NA
1602	2004-000933-12	##------ Thu Apr 13 12:40:19 2023 ------##	https://www.clinicaltrialsregister.eu/ctr-search/trial/2004-000933-12/ES	NA	NA
1603	2004-000644-25	##------ Thu Apr 13 12:40:21 2023 ------##	https://www.clinicaltrialsregister.eu/ctr-search/trial/2004-000644-25/SK	NA	NA
1604	2004-000644-25	##------ Thu Apr 13 12:40:23 2023 ------##	https://www.clinicaltrialsregister.eu/ctr-search/trial/2004-000644-25/IT	NA	NA
1605	2004-000647-24	##------ Thu Apr 13 12:40:25 2023 ------##	https://www.clinicaltrialsregister.eu/ctr-search/trial/2004-000647-24/DK	NA	NA
1606	2004-002071-16	##------ Thu Apr 13 12:40:27 2023 ------##	https://www.clinicaltrialsregister.eu/ctr-search/trial/2004-002071-16/IE	NA	NA
1607	2004-002071-16	##------ Thu Apr 13 12:40:29 2023 ------##	https://www.clinicaltrialsregister.eu/ctr-search/trial/2004-002071-16/DE	NA	NA
1608	2004-002071-16	##------ Thu Apr 13 12:40:30 2023 ------##	https://www.clinicaltrialsregister.eu/ctr-search/trial/2004-002071-16/GB	NA	NA
1609	2004-002071-16	##------ Thu Apr 13 12:40:32 2023 ------##	https://www.clinicaltrialsregister.eu/ctr-search/trial/2004-002071-16/IT	NA	NA
1610	2004-002077-23	##------ Thu Apr 13 12:40:34 2023 ------##	https://www.clinicaltrialsregister.eu/ctr-search/trial/2004-002077-23/IE	NA	NA
1611	2004-002077-23	##------ Thu Apr 13 12:40:36 2023 ------##	https://www.clinicaltrialsregister.eu/ctr-search/trial/2004-002077-23/AT	NA	NA
1612	2004-002077-23	##------ Thu Apr 13 12:40:38 2023 ------##	https://www.clinicaltrialsregister.eu/ctr-search/trial/2004-002077-23/DE	NA	NA
1613	2004-002077-23	##------ Thu Apr 13 12:40:40 2023 ------##	https://www.clinicaltrialsregister.eu/ctr-search/trial/2004-002077-23/ES	NA	NA
1614	2004-002122-22	##------ Thu Apr 13 12:40:42 2023 ------##	https://www.clinicaltrialsregister.eu/ctr-search/trial/2004-002122-22/GB	NA	NA
1615	2004-004124-12	##------ Thu Apr 13 12:40:44 2023 ------##	https://www.clinicaltrialsregister.eu/ctr-search/trial/2004-004124-12/IT	NA	NA
1616	2004-004130-14	##------ Thu Apr 13 12:40:46 2023 ------##	https://www.clinicaltrialsregister.eu/ctr-search/trial/2004-004130-14/AT	NA	NA
1617	2004-002501-72	##------ Thu Apr 13 12:40:48 2023 ------##	https://www.clinicaltrialsregister.eu/ctr-search/trial/2004-002501-72/DE	NA	NA
1618	2004-004404-21	##------ Thu Apr 13 12:40:50 2023 ------##	https://www.clinicaltrialsregister.eu/ctr-search/trial/2004-004404-21/GB	NA	NA
1619	2004-001605-10	##------ Thu Apr 13 12:40:51 2023 ------##	https://www.clinicaltrialsregister.eu/ctr-search/trial/2004-001605-10/IT	NA	NA
1620	2004-001637-41	##------ Thu Apr 13 12:40:53 2023 ------##	https://www.clinicaltrialsregister.eu/ctr-search/trial/2004-001637-41/BE	NA	NA
1621	2004-003793-29	##------ Thu Apr 13 12:40:55 2023 ------##	https://www.clinicaltrialsregister.eu/ctr-search/trial/2004-003793-29/BE	NA	NA
1622	2004-005015-29	##------ Thu Apr 13 12:40:57 2023 ------##	https://www.clinicaltrialsregister.eu/ctr-search/trial/2004-005015-29/DE	NA	NA
1623	2004-005027-18	##------ Thu Apr 13 12:40:59 2023 ------##	https://www.clinicaltrialsregister.eu/ctr-search/trial/2004-005027-18/IT	NA	NA
1624	2004-002971-18	##------ Thu Apr 13 12:41:02 2023 ------##	https://www.clinicaltrialsregister.eu/ctr-search/trial/2004-002971-18/DE	NA	NA
1625	2004-001033-41	##------ Thu Apr 13 12:41:03 2023 ------##	https://www.clinicaltrialsregister.eu/ctr-search/trial/2004-001033-41/IT	NA	NA
1626	2004-001036-23	##------ Thu Apr 13 12:41:06 2023 ------##	https://www.clinicaltrialsregister.eu/ctr-search/trial/2004-001036-23/SE	NA	NA
1627	2004-001036-23	##------ Thu Apr 13 12:41:08 2023 ------##	https://www.clinicaltrialsregister.eu/ctr-search/trial/2004-001036-23/IT	NA	NA
1628	2004-001054-84	##------ Thu Apr 13 12:41:10 2023 ------##	https://www.clinicaltrialsregister.eu/ctr-search/trial/2004-001054-84/GB	NA	NA
1629	2004-003945-41	##------ Thu Apr 13 12:41:12 2023 ------##	https://www.clinicaltrialsregister.eu/ctr-search/trial/2004-003945-41/GB	NA	NA
1630	2004-003972-12	##------ Thu Apr 13 12:41:14 2023 ------##	https://www.clinicaltrialsregister.eu/ctr-search/trial/2004-003972-12/AT	NA	NA
1631	2004-003972-12	##------ Thu Apr 13 12:41:16 2023 ------##	https://www.clinicaltrialsregister.eu/ctr-search/trial/2004-003972-12/GB	NA	NA
1632	2004-002648-88	##------ Thu Apr 13 12:41:17 2023 ------##	https://www.clinicaltrialsregister.eu/ctr-search/trial/2004-002648-88/GB	NA	NA
1633	2004-002648-88	##------ Thu Apr 13 12:41:19 2023 ------##	https://www.clinicaltrialsregister.eu/ctr-search/trial/2004-002648-88/DE	NA	NA
1634	2004-002648-88	##------ Thu Apr 13 12:41:21 2023 ------##	https://www.clinicaltrialsregister.eu/ctr-search/trial/2004-002648-88/FR	NA	NA
1635	2004-000566-12	##------ Thu Apr 13 12:41:23 2023 ------##	https://www.clinicaltrialsregister.eu/ctr-search/trial/2004-000566-12/SE	NA	NA
1636	2004-000592-33	##------ Thu Apr 13 12:41:25 2023 ------##	https://www.clinicaltrialsregister.eu/ctr-search/trial/2004-000592-33/SE	NA	NA
1637	2004-000592-33	##------ Thu Apr 13 12:41:27 2023 ------##	https://www.clinicaltrialsregister.eu/ctr-search/trial/2004-000592-33/IE	NA	NA
1638	2004-000592-33	##------ Thu Apr 13 12:41:29 2023 ------##	https://www.clinicaltrialsregister.eu/ctr-search/trial/2004-000592-33/GB	NA	NA
1639	2004-000592-33	##------ Thu Apr 13 12:41:31 2023 ------##	https://www.clinicaltrialsregister.eu/ctr-search/trial/2004-000592-33/AT	NA	NA
1640	2004-000592-33	##------ Thu Apr 13 12:41:33 2023 ------##	https://www.clinicaltrialsregister.eu/ctr-search/trial/2004-000592-33/IT	NA	NA
1641	2004-000592-33	##------ Thu Apr 13 12:41:34 2023 ------##	https://www.clinicaltrialsregister.eu/ctr-search/trial/2004-000592-33/CZ	NA	NA
1642	2004-000593-32	##------ Thu Apr 13 12:41:36 2023 ------##	https://www.clinicaltrialsregister.eu/ctr-search/trial/2004-000593-32/DE	NA	NA
1643	2004-000593-32	##------ Thu Apr 13 12:41:38 2023 ------##	https://www.clinicaltrialsregister.eu/ctr-search/trial/2004-000593-32/SE	NA	NA
1644	2004-000593-32	##------ Thu Apr 13 12:41:40 2023 ------##	https://www.clinicaltrialsregister.eu/ctr-search/trial/2004-000593-32/FI	NA	NA
1645	2004-000593-32	##------ Thu Apr 13 12:41:42 2023 ------##	https://www.clinicaltrialsregister.eu/ctr-search/trial/2004-000593-32/DK	NA	NA
1646	2004-000593-32	##------ Thu Apr 13 12:41:44 2023 ------##	https://www.clinicaltrialsregister.eu/ctr-search/trial/2004-000593-32/GB	NA	NA
1647	2005-001411-22	##------ Thu Apr 13 12:41:46 2023 ------##	https://www.clinicaltrialsregister.eu/ctr-search/trial/2005-001411-22/DE	NA	NA
1648	2005-001412-50	##------ Thu Apr 13 12:41:47 2023 ------##	https://www.clinicaltrialsregister.eu/ctr-search/trial/2005-001412-50/ES	NA	NA
1649	2004-000830-35	##------ Thu Apr 13 12:41:49 2023 ------##	https://www.clinicaltrialsregister.eu/ctr-search/trial/2004-000830-35/IT	NA	NA
1650	2004-000849-38	##------ Thu Apr 13 12:41:51 2023 ------##	https://www.clinicaltrialsregister.eu/ctr-search/trial/2004-000849-38/GB	NA	NA
1651	2005-000012-27	##------ Thu Apr 13 12:41:54 2023 ------##	https://www.clinicaltrialsregister.eu/ctr-search/trial/2005-000012-27/BE	NA	NA
1652	2005-000013-36	##------ Thu Apr 13 12:41:55 2023 ------##	https://www.clinicaltrialsregister.eu/ctr-search/trial/2005-000013-36/ES	NA	NA
1653	2004-004282-15	##------ Thu Apr 13 12:41:57 2023 ------##	https://www.clinicaltrialsregister.eu/ctr-search/trial/2004-004282-15/IT	NA	NA
1654	2004-001485-41	##------ Thu Apr 13 12:41:59 2023 ------##	https://www.clinicaltrialsregister.eu/ctr-search/trial/2004-001485-41/AT	NA	NA
1655	2004-001485-41	##------ Thu Apr 13 12:42:01 2023 ------##	https://www.clinicaltrialsregister.eu/ctr-search/trial/2004-001485-41/GB	NA	NA
1656	2004-001485-41	##------ Thu Apr 13 12:42:03 2023 ------##	https://www.clinicaltrialsregister.eu/ctr-search/trial/2004-001485-41/ES	NA	NA
1657	2004-000687-27	##------ Thu Apr 13 12:42:05 2023 ------##	https://www.clinicaltrialsregister.eu/ctr-search/trial/2004-000687-27/AT	NA	NA
1658	2004-000687-27	##------ Thu Apr 13 12:42:06 2023 ------##	https://www.clinicaltrialsregister.eu/ctr-search/trial/2004-000687-27/SK	NA	NA
1659	2004-000687-27	##------ Thu Apr 13 12:42:08 2023 ------##	https://www.clinicaltrialsregister.eu/ctr-search/trial/2004-000687-27/CZ	NA	NA
1660	2004-000701-21	##------ Thu Apr 13 12:42:10 2023 ------##	https://www.clinicaltrialsregister.eu/ctr-search/trial/2004-000701-21/AT	NA	NA
1661	2004-000701-21	##------ Thu Apr 13 12:42:12 2023 ------##	https://www.clinicaltrialsregister.eu/ctr-search/trial/2004-000701-21/DE	NA	NA
1662	2004-000701-21	##------ Thu Apr 13 12:42:15 2023 ------##	https://www.clinicaltrialsregister.eu/ctr-search/trial/2004-000701-21/GB	NA	NA
1663	2004-000701-21	##------ Thu Apr 13 12:42:17 2023 ------##	https://www.clinicaltrialsregister.eu/ctr-search/trial/2004-000701-21/ES	NA	NA
1664	2004-000701-21	##------ Thu Apr 13 12:42:19 2023 ------##	https://www.clinicaltrialsregister.eu/ctr-search/trial/2004-000701-21/IT	NA	NA
1665	2004-000703-18	##------ Thu Apr 13 12:42:21 2023 ------##	https://www.clinicaltrialsregister.eu/ctr-search/trial/2004-000703-18/ES	NA	NA
1666	2004-000703-18	##------ Thu Apr 13 12:42:23 2023 ------##	https://www.clinicaltrialsregister.eu/ctr-search/trial/2004-000703-18/IT	NA	NA
1667	2004-000712-42	##------ Thu Apr 13 12:42:25 2023 ------##	https://www.clinicaltrialsregister.eu/ctr-search/trial/2004-000712-42/AT	NA	NA
1668	2004-000712-42	##------ Thu Apr 13 12:42:27 2023 ------##	https://www.clinicaltrialsregister.eu/ctr-search/trial/2004-000712-42/SE	NA	NA
1669	2004-000712-42	##------ Thu Apr 13 12:42:30 2023 ------##	https://www.clinicaltrialsregister.eu/ctr-search/trial/2004-000712-42/GB	NA	NA
1670	2004-000712-42	##------ Thu Apr 13 12:42:32 2023 ------##	https://www.clinicaltrialsregister.eu/ctr-search/trial/2004-000712-42/IT	NA	NA
1671	2004-001701-97	##------ Thu Apr 13 12:42:33 2023 ------##	https://www.clinicaltrialsregister.eu/ctr-search/trial/2004-001701-97/GB	NA	NA
1672	2004-001748-66	##------ Thu Apr 13 12:42:35 2023 ------##	https://www.clinicaltrialsregister.eu/ctr-search/trial/2004-001748-66/ES	NA	NA
1673	2004-001749-13	##------ Thu Apr 13 12:42:38 2023 ------##	https://www.clinicaltrialsregister.eu/ctr-search/trial/2004-001749-13/AT	NA	NA
1674	2004-001750-81	##------ Thu Apr 13 12:42:41 2023 ------##	https://www.clinicaltrialsregister.eu/ctr-search/trial/2004-001750-81/DE	NA	NA
1675	2004-001750-81	##------ Thu Apr 13 12:42:43 2023 ------##	https://www.clinicaltrialsregister.eu/ctr-search/trial/2004-001750-81/GB	NA	NA
1676	2004-001177-25	##------ Thu Apr 13 12:42:45 2023 ------##	https://www.clinicaltrialsregister.eu/ctr-search/trial/2004-001177-25/HU	NA	NA
1677	2004-000353-38	##------ Thu Apr 13 12:42:47 2023 ------##	https://www.clinicaltrialsregister.eu/ctr-search/trial/2004-000353-38/SE	NA	NA
1678	2004-000353-38	##------ Thu Apr 13 12:42:48 2023 ------##	https://www.clinicaltrialsregister.eu/ctr-search/trial/2004-000353-38/FI	NA	NA
1679	2004-000353-38	##------ Thu Apr 13 12:42:50 2023 ------##	https://www.clinicaltrialsregister.eu/ctr-search/trial/2004-000353-38/ES	NA	NA
1680	2004-000353-38	##------ Thu Apr 13 12:42:53 2023 ------##	https://www.clinicaltrialsregister.eu/ctr-search/trial/2004-000353-38/GB	NA	NA
1681	2004-000353-38	##------ Thu Apr 13 12:42:55 2023 ------##	https://www.clinicaltrialsregister.eu/ctr-search/trial/2004-000353-38/CZ	NA	NA
1682	2004-004863-32	##------ Thu Apr 13 12:42:58 2023 ------##	https://www.clinicaltrialsregister.eu/ctr-search/trial/2004-004863-32/DE	NA	NA
1683	2004-004863-32	##------ Thu Apr 13 12:43:00 2023 ------##	https://www.clinicaltrialsregister.eu/ctr-search/trial/2004-004863-32/AT	NA	NA
1684	2004-004865-14	##------ Thu Apr 13 12:43:02 2023 ------##	https://www.clinicaltrialsregister.eu/ctr-search/trial/2004-004865-14/HU	NA	NA
1685	2004-004874-96	##------ Thu Apr 13 12:43:04 2023 ------##	https://www.clinicaltrialsregister.eu/ctr-search/trial/2004-004874-96/GB	NA	NA
1686	2004-004904-19	##------ Thu Apr 13 12:43:05 2023 ------##	https://www.clinicaltrialsregister.eu/ctr-search/trial/2004-004904-19/GB	NA	NA
1687	2004-001299-38	##------ Thu Apr 13 12:43:08 2023 ------##	https://www.clinicaltrialsregister.eu/ctr-search/trial/2004-001299-38/ES	NA	NA
1688	2004-001301-10	##------ Thu Apr 13 12:43:10 2023 ------##	https://www.clinicaltrialsregister.eu/ctr-search/trial/2004-001301-10/IT	NA	NA
1689	2004-004015-38	##------ Thu Apr 13 12:43:12 2023 ------##	https://www.clinicaltrialsregister.eu/ctr-search/trial/2004-004015-38/FI	NA	NA
1690	2004-004015-38	##------ Thu Apr 13 12:43:14 2023 ------##	https://www.clinicaltrialsregister.eu/ctr-search/trial/2004-004015-38/IT	NA	NA
1691	2004-004015-38	##------ Thu Apr 13 12:43:16 2023 ------##	https://www.clinicaltrialsregister.eu/ctr-search/trial/2004-004015-38/DE	NA	NA
1692	2004-004015-38	##------ Thu Apr 13 12:43:18 2023 ------##	https://www.clinicaltrialsregister.eu/ctr-search/trial/2004-004015-38/ES	NA	NA
1693	2004-004028-11	##------ Thu Apr 13 12:43:20 2023 ------##	https://www.clinicaltrialsregister.eu/ctr-search/trial/2004-004028-11/GB	NA	NA
1694	2004-004051-19	##------ Thu Apr 13 12:43:22 2023 ------##	https://www.clinicaltrialsregister.eu/ctr-search/trial/2004-004051-19/DE	NA	NA
1695	2004-004051-19	##------ Thu Apr 13 12:43:24 2023 ------##	https://www.clinicaltrialsregister.eu/ctr-search/trial/2004-004051-19/GB	NA	NA
1696	2004-004051-19	##------ Thu Apr 13 12:43:26 2023 ------##	https://www.clinicaltrialsregister.eu/ctr-search/trial/2004-004051-19/SE	NA	NA
1697	2004-004051-19	##------ Thu Apr 13 12:43:28 2023 ------##	https://www.clinicaltrialsregister.eu/ctr-search/trial/2004-004051-19/BE	NA	NA
1698	2004-004051-19	##------ Thu Apr 13 12:43:30 2023 ------##	https://www.clinicaltrialsregister.eu/ctr-search/trial/2004-004051-19/AT	NA	NA
1699	2004-004051-19	##------ Thu Apr 13 12:43:32 2023 ------##	https://www.clinicaltrialsregister.eu/ctr-search/trial/2004-004051-19/IT	NA	NA
1700	2004-001999-40	##------ Thu Apr 13 12:43:34 2023 ------##	https://www.clinicaltrialsregister.eu/ctr-search/trial/2004-001999-40/AT	NA	NA
1701	2004-002013-36	##------ Thu Apr 13 12:43:36 2023 ------##	https://www.clinicaltrialsregister.eu/ctr-search/trial/2004-002013-36/ES	NA	NA
1702	2004-003836-77	##------ Thu Apr 13 12:43:39 2023 ------##	https://www.clinicaltrialsregister.eu/ctr-search/trial/2004-003836-77/GB	NA	NA
1703	2004-001907-36	##------ Thu Apr 13 12:43:41 2023 ------##	https://www.clinicaltrialsregister.eu/ctr-search/trial/2004-001907-36/GB	NA	NA
1704	2004-001929-20	##------ Thu Apr 13 12:43:42 2023 ------##	https://www.clinicaltrialsregister.eu/ctr-search/trial/2004-001929-20/ES	NA	NA
1705	2004-001941-14	##------ Thu Apr 13 12:43:44 2023 ------##	https://www.clinicaltrialsregister.eu/ctr-search/trial/2004-001941-14/GB	NA	NA
1706	2005-000223-42	##------ Thu Apr 13 12:43:46 2023 ------##	https://www.clinicaltrialsregister.eu/ctr-search/trial/2005-000223-42/DE	NA	NA
1707	2005-000244-90	##------ Thu Apr 13 12:43:48 2023 ------##	https://www.clinicaltrialsregister.eu/ctr-search/trial/2005-000244-90/IT	NA	NA
1708	2005-003717-33	##------ Thu Apr 13 12:43:50 2023 ------##	https://www.clinicaltrialsregister.eu/ctr-search/trial/2005-003717-33/IT	NA	NA
1709	2005-001009-25	##------ Thu Apr 13 12:43:52 2023 ------##	https://www.clinicaltrialsregister.eu/ctr-search/trial/2005-001009-25/IT	NA	NA
1710	2005-001016-51	##------ Thu Apr 13 12:43:54 2023 ------##	https://www.clinicaltrialsregister.eu/ctr-search/trial/2005-001016-51/SE	NA	NA
1711	2005-001026-89	##------ Thu Apr 13 12:43:56 2023 ------##	https://www.clinicaltrialsregister.eu/ctr-search/trial/2005-001026-89/DE	NA	NA
1712	2004-002565-20	##------ Thu Apr 13 12:43:58 2023 ------##	https://www.clinicaltrialsregister.eu/ctr-search/trial/2004-002565-20/ES	NA	NA
1713	2004-004527-35	##------ Thu Apr 13 12:44:00 2023 ------##	https://www.clinicaltrialsregister.eu/ctr-search/trial/2004-004527-35/IE	NA	NA
1714	2004-004527-35	##------ Thu Apr 13 12:44:02 2023 ------##	https://www.clinicaltrialsregister.eu/ctr-search/trial/2004-004527-35/IT	NA	NA
1715	2004-004528-11	##------ Thu Apr 13 12:44:04 2023 ------##	https://www.clinicaltrialsregister.eu/ctr-search/trial/2004-004528-11/LT	NA	NA
1716	2004-004528-11	##------ Thu Apr 13 12:44:06 2023 ------##	https://www.clinicaltrialsregister.eu/ctr-search/trial/2004-004528-11/EE	NA	NA
1717	2004-004528-11	##------ Thu Apr 13 12:44:08 2023 ------##	https://www.clinicaltrialsregister.eu/ctr-search/trial/2004-004528-11/LV	NA	NA
1718	2004-004546-41	##------ Thu Apr 13 12:44:10 2023 ------##	https://www.clinicaltrialsregister.eu/ctr-search/trial/2004-004546-41/FI	NA	NA
1719	2004-004557-25	##------ Thu Apr 13 12:44:12 2023 ------##	https://www.clinicaltrialsregister.eu/ctr-search/trial/2004-004557-25/IT	NA	NA
1720	2004-003516-35	##------ Thu Apr 13 12:44:13 2023 ------##	https://www.clinicaltrialsregister.eu/ctr-search/trial/2004-003516-35/IT	NA	NA
1721	2004-003734-34	##------ Thu Apr 13 12:44:15 2023 ------##	https://www.clinicaltrialsregister.eu/ctr-search/trial/2004-003734-34/BE	NA	NA
1722	2004-003734-34	##------ Thu Apr 13 12:44:17 2023 ------##	https://www.clinicaltrialsregister.eu/ctr-search/trial/2004-003734-34/CZ	NA	NA
1723	2005-001907-21	##------ Thu Apr 13 12:44:19 2023 ------##	https://www.clinicaltrialsregister.eu/ctr-search/trial/2005-001907-21/DE	NA	NA
1724	2005-001928-37	##------ Thu Apr 13 12:44:21 2023 ------##	https://www.clinicaltrialsregister.eu/ctr-search/trial/2005-001928-37/BE	NA	NA
1725	2005-001942-18	##------ Thu Apr 13 12:44:23 2023 ------##	https://www.clinicaltrialsregister.eu/ctr-search/trial/2005-001942-18/FI	NA	NA
1726	2005-000700-14	##------ Thu Apr 13 12:44:25 2023 ------##	https://www.clinicaltrialsregister.eu/ctr-search/trial/2005-000700-14/IT	NA	NA
1727	2005-000701-61	##------ Thu Apr 13 12:44:27 2023 ------##	https://www.clinicaltrialsregister.eu/ctr-search/trial/2005-000701-61/GB	NA	NA
1728	2004-002130-18	##------ Thu Apr 13 12:44:29 2023 ------##	https://www.clinicaltrialsregister.eu/ctr-search/trial/2004-002130-18/GB	NA	NA
1729	2004-002130-18	##------ Thu Apr 13 12:44:31 2023 ------##	https://www.clinicaltrialsregister.eu/ctr-search/trial/2004-002130-18/DE	NA	NA
1730	2004-002130-18	##------ Thu Apr 13 12:44:33 2023 ------##	https://www.clinicaltrialsregister.eu/ctr-search/trial/2004-002130-18/AT	NA	NA
1731	2004-002914-12	##------ Thu Apr 13 12:44:36 2023 ------##	https://www.clinicaltrialsregister.eu/ctr-search/trial/2004-002914-12/LT	NA	NA
1732	2004-002914-12	##------ Thu Apr 13 12:44:38 2023 ------##	https://www.clinicaltrialsregister.eu/ctr-search/trial/2004-002914-12/GB	NA	NA
1733	2004-002914-12	##------ Thu Apr 13 12:44:39 2023 ------##	https://www.clinicaltrialsregister.eu/ctr-search/trial/2004-002914-12/IT	NA	NA
1734	2004-004728-11	##------ Thu Apr 13 12:44:41 2023 ------##	https://www.clinicaltrialsregister.eu/ctr-search/trial/2004-004728-11/GB	NA	NA
1735	2004-004728-11	##------ Thu Apr 13 12:44:43 2023 ------##	https://www.clinicaltrialsregister.eu/ctr-search/trial/2004-004728-11/DE	NA	NA
1736	2004-004728-11	##------ Thu Apr 13 12:44:45 2023 ------##	https://www.clinicaltrialsregister.eu/ctr-search/trial/2004-004728-11/DK	NA	NA
1737	2004-004741-17	##------ Thu Apr 13 12:44:47 2023 ------##	https://www.clinicaltrialsregister.eu/ctr-search/trial/2004-004741-17/DK	NA	NA
1738	2004-004741-17	##------ Thu Apr 13 12:44:49 2023 ------##	https://www.clinicaltrialsregister.eu/ctr-search/trial/2004-004741-17/GB	NA	NA
1739	2004-004761-15	##------ Thu Apr 13 12:44:51 2023 ------##	https://www.clinicaltrialsregister.eu/ctr-search/trial/2004-004761-15/GB	NA	NA
1740	2004-004771-11	##------ Thu Apr 13 12:44:53 2023 ------##	https://www.clinicaltrialsregister.eu/ctr-search/trial/2004-004771-11/FI	NA	NA
1741	2004-004771-11	##------ Thu Apr 13 12:44:54 2023 ------##	https://www.clinicaltrialsregister.eu/ctr-search/trial/2004-004771-11/NL	NA	NA
1742	2004-004771-11	##------ Thu Apr 13 12:44:56 2023 ------##	https://www.clinicaltrialsregister.eu/ctr-search/trial/2004-004771-11/GB	NA	NA
1743	2004-004771-11	##------ Thu Apr 13 12:44:59 2023 ------##	https://www.clinicaltrialsregister.eu/ctr-search/trial/2004-004771-11/SE	NA	NA
1744	2004-004771-11	##------ Thu Apr 13 12:45:01 2023 ------##	https://www.clinicaltrialsregister.eu/ctr-search/trial/2004-004771-11/DK	NA	NA
1745	2004-004771-11	##------ Thu Apr 13 12:45:04 2023 ------##	https://www.clinicaltrialsregister.eu/ctr-search/trial/2004-004771-11/ES	NA	NA
1746	2004-004771-11	##------ Thu Apr 13 12:45:06 2023 ------##	https://www.clinicaltrialsregister.eu/ctr-search/trial/2004-004771-11/BE	NA	NA
1747	2004-004771-11	##------ Thu Apr 13 12:45:07 2023 ------##	https://www.clinicaltrialsregister.eu/ctr-search/trial/2004-004771-11/CZ	NA	NA
1748	2005-001202-60	##------ Thu Apr 13 12:45:09 2023 ------##	https://www.clinicaltrialsregister.eu/ctr-search/trial/2005-001202-60/FI	NA	NA
1749	2005-001213-18	##------ Thu Apr 13 12:45:12 2023 ------##	https://www.clinicaltrialsregister.eu/ctr-search/trial/2005-001213-18/IT	NA	NA
1750	2005-001214-40	##------ Thu Apr 13 12:45:15 2023 ------##	https://www.clinicaltrialsregister.eu/ctr-search/trial/2005-001214-40/GB	NA	NA
1751	2005-001222-83	##------ Thu Apr 13 12:45:17 2023 ------##	https://www.clinicaltrialsregister.eu/ctr-search/trial/2005-001222-83/GB	NA	NA
1752	2005-000101-54	##------ Thu Apr 13 12:45:19 2023 ------##	https://www.clinicaltrialsregister.eu/ctr-search/trial/2005-000101-54/GB	NA	NA
1753	2005-000115-10	##------ Thu Apr 13 12:45:21 2023 ------##	https://www.clinicaltrialsregister.eu/ctr-search/trial/2005-000115-10/GB	NA	NA
1754	2005-000120-17	##------ Thu Apr 13 12:45:22 2023 ------##	https://www.clinicaltrialsregister.eu/ctr-search/trial/2005-000120-17/GB	NA	NA
1755	2005-000129-47	##------ Thu Apr 13 12:45:24 2023 ------##	https://www.clinicaltrialsregister.eu/ctr-search/trial/2005-000129-47/SE	NA	NA
1756	2005-000137-37	##------ Thu Apr 13 12:45:26 2023 ------##	https://www.clinicaltrialsregister.eu/ctr-search/trial/2005-000137-37/CZ	NA	NA
1757	2005-000140-85	##------ Thu Apr 13 12:45:28 2023 ------##	https://www.clinicaltrialsregister.eu/ctr-search/trial/2005-000140-85/HU	NA	NA
1758	2005-000897-38	##------ Thu Apr 13 12:45:30 2023 ------##	https://www.clinicaltrialsregister.eu/ctr-search/trial/2005-000897-38/IT	NA	NA
1759	2005-000901-77	##------ Thu Apr 13 12:45:32 2023 ------##	https://www.clinicaltrialsregister.eu/ctr-search/trial/2005-000901-77/IT	NA	NA
1760	2005-000917-37	##------ Thu Apr 13 12:45:34 2023 ------##	https://www.clinicaltrialsregister.eu/ctr-search/trial/2005-000917-37/SE	NA	NA
1761	2005-000298-23	##------ Thu Apr 13 12:45:35 2023 ------##	https://www.clinicaltrialsregister.eu/ctr-search/trial/2005-000298-23/CZ	NA	NA
1762	2005-000298-23	##------ Thu Apr 13 12:45:37 2023 ------##	https://www.clinicaltrialsregister.eu/ctr-search/trial/2005-000298-23/DE	NA	NA
1763	2004-002272-41	##------ Thu Apr 13 12:45:39 2023 ------##	https://www.clinicaltrialsregister.eu/ctr-search/trial/2004-002272-41/GB	NA	NA
1764	2005-001602-76	##------ Thu Apr 13 12:45:41 2023 ------##	https://www.clinicaltrialsregister.eu/ctr-search/trial/2005-001602-76/DE	NA	NA
1765	2005-001721-29	##------ Thu Apr 13 12:45:43 2023 ------##	https://www.clinicaltrialsregister.eu/ctr-search/trial/2005-001721-29/DE	NA	NA
1766	2005-001721-29	##------ Thu Apr 13 12:45:45 2023 ------##	https://www.clinicaltrialsregister.eu/ctr-search/trial/2005-001721-29/IT	NA	NA
1767	2005-001729-26	##------ Thu Apr 13 12:45:48 2023 ------##	https://www.clinicaltrialsregister.eu/ctr-search/trial/2005-001729-26/CZ	NA	NA
1768	2005-001746-17	##------ Thu Apr 13 12:45:49 2023 ------##	https://www.clinicaltrialsregister.eu/ctr-search/trial/2005-001746-17/BE	NA	NA
1769	2005-001746-17	##------ Thu Apr 13 12:45:51 2023 ------##	https://www.clinicaltrialsregister.eu/ctr-search/trial/2005-001746-17/PL	NA	NA
1770	2004-004958-63	##------ Thu Apr 13 12:45:53 2023 ------##	https://www.clinicaltrialsregister.eu/ctr-search/trial/2004-004958-63/DE	NA	NA
1771	2004-004958-63	##------ Thu Apr 13 12:45:55 2023 ------##	https://www.clinicaltrialsregister.eu/ctr-search/trial/2004-004958-63/IT	NA	NA
1772	2004-004962-33	##------ Thu Apr 13 12:45:57 2023 ------##	https://www.clinicaltrialsregister.eu/ctr-search/trial/2004-004962-33/GB	NA	NA
1773	2006-000006-23	##------ Thu Apr 13 12:45:59 2023 ------##	https://www.clinicaltrialsregister.eu/ctr-search/trial/2006-000006-23/HU	NA	NA
1774	2006-000006-23	##------ Thu Apr 13 12:46:01 2023 ------##	https://www.clinicaltrialsregister.eu/ctr-search/trial/2006-000006-23/DE	NA	NA
1775	2006-000006-23	##------ Thu Apr 13 12:46:03 2023 ------##	https://www.clinicaltrialsregister.eu/ctr-search/trial/2006-000006-23/IT	NA	NA
1776	2006-000047-26	##------ Thu Apr 13 12:46:04 2023 ------##	https://www.clinicaltrialsregister.eu/ctr-search/trial/2006-000047-26/GB	NA	NA
1777	2004-001061-17	##------ Thu Apr 13 12:46:06 2023 ------##	https://www.clinicaltrialsregister.eu/ctr-search/trial/2004-001061-17/SK	NA	NA
1778	2004-001061-17	##------ Thu Apr 13 12:46:08 2023 ------##	https://www.clinicaltrialsregister.eu/ctr-search/trial/2004-001061-17/DK	NA	NA
1779	2004-001061-17	##------ Thu Apr 13 12:46:10 2023 ------##	https://www.clinicaltrialsregister.eu/ctr-search/trial/2004-001061-17/IS	NA	NA
1780	2004-001061-17	##------ Thu Apr 13 12:46:12 2023 ------##	https://www.clinicaltrialsregister.eu/ctr-search/trial/2004-001061-17/BE	NA	NA
1781	2004-001061-17	##------ Thu Apr 13 12:46:15 2023 ------##	https://www.clinicaltrialsregister.eu/ctr-search/trial/2004-001061-17/ES	NA	NA
1782	2004-001549-13	##------ Thu Apr 13 12:46:17 2023 ------##	https://www.clinicaltrialsregister.eu/ctr-search/trial/2004-001549-13/IT	NA	NA
1783	2004-001563-21	##------ Thu Apr 13 12:46:19 2023 ------##	https://www.clinicaltrialsregister.eu/ctr-search/trial/2004-001563-21/ES	NA	NA
1784	2004-005060-24	##------ Thu Apr 13 12:46:20 2023 ------##	https://www.clinicaltrialsregister.eu/ctr-search/trial/2004-005060-24/DE	NA	NA
1785	2004-005074-24	##------ Thu Apr 13 12:46:22 2023 ------##	https://www.clinicaltrialsregister.eu/ctr-search/trial/2004-005074-24/DE	NA	NA
1786	2004-005079-40	##------ Thu Apr 13 12:46:24 2023 ------##	https://www.clinicaltrialsregister.eu/ctr-search/trial/2004-005079-40/GB	NA	NA
1787	2004-005079-40	##------ Thu Apr 13 12:46:26 2023 ------##	https://www.clinicaltrialsregister.eu/ctr-search/trial/2004-005079-40/DE	NA	NA
1788	2005-002463-88	##------ Thu Apr 13 12:46:28 2023 ------##	https://www.clinicaltrialsregister.eu/ctr-search/trial/2005-002463-88/DE	NA	NA
1789	2005-002463-88	##------ Thu Apr 13 12:46:30 2023 ------##	https://www.clinicaltrialsregister.eu/ctr-search/trial/2005-002463-88/AT	NA	NA
1790	2005-002463-88	##------ Thu Apr 13 12:46:32 2023 ------##	https://www.clinicaltrialsregister.eu/ctr-search/trial/2005-002463-88/IT	NA	NA
1791	2005-002463-88	##------ Thu Apr 13 12:46:34 2023 ------##	https://www.clinicaltrialsregister.eu/ctr-search/trial/2005-002463-88/HU	NA	NA
1792	2005-002463-88	##------ Thu Apr 13 12:46:35 2023 ------##	https://www.clinicaltrialsregister.eu/ctr-search/trial/2005-002463-88/CZ	NA	NA
1793	2004-002538-20	##------ Thu Apr 13 12:46:37 2023 ------##	https://www.clinicaltrialsregister.eu/ctr-search/trial/2004-002538-20/GB	NA	NA
1794	2004-002539-25	##------ Thu Apr 13 12:46:39 2023 ------##	https://www.clinicaltrialsregister.eu/ctr-search/trial/2004-002539-25/IT	NA	NA
1795	2005-001135-30	##------ Thu Apr 13 12:46:41 2023 ------##	https://www.clinicaltrialsregister.eu/ctr-search/trial/2005-001135-30/AT	NA	NA
1796	2005-001135-30	##------ Thu Apr 13 12:46:43 2023 ------##	https://www.clinicaltrialsregister.eu/ctr-search/trial/2005-001135-30/SE	NA	NA
1797	2005-001135-30	##------ Thu Apr 13 12:46:45 2023 ------##	https://www.clinicaltrialsregister.eu/ctr-search/trial/2005-001135-30/GB	NA	NA
1798	2005-001135-30	##------ Thu Apr 13 12:46:47 2023 ------##	https://www.clinicaltrialsregister.eu/ctr-search/trial/2005-001135-30/ES	NA	NA
1799	2005-001135-30	##------ Thu Apr 13 12:46:49 2023 ------##	https://www.clinicaltrialsregister.eu/ctr-search/trial/2005-001135-30/IT	NA	NA
1800	2005-001135-30	##------ Thu Apr 13 12:46:51 2023 ------##	https://www.clinicaltrialsregister.eu/ctr-search/trial/2005-001135-30/BE	NA	NA
1801	2005-001135-30	##------ Thu Apr 13 12:46:55 2023 ------##	https://www.clinicaltrialsregister.eu/ctr-search/trial/2005-001135-30/DE	NA	NA
1802	2005-000487-11	##------ Thu Apr 13 12:46:57 2023 ------##	https://www.clinicaltrialsregister.eu/ctr-search/trial/2005-000487-11/DE	NA	NA
1803	2005-000487-11	##------ Thu Apr 13 12:46:59 2023 ------##	https://www.clinicaltrialsregister.eu/ctr-search/trial/2005-000487-11/DK	NA	NA
1804	2005-000487-11	##------ Thu Apr 13 12:47:01 2023 ------##	https://www.clinicaltrialsregister.eu/ctr-search/trial/2005-000487-11/GB	NA	NA
1805	2005-000487-11	##------ Thu Apr 13 12:47:03 2023 ------##	https://www.clinicaltrialsregister.eu/ctr-search/trial/2005-000487-11/AT	NA	NA
1806	2005-000487-11	##------ Thu Apr 13 12:47:05 2023 ------##	https://www.clinicaltrialsregister.eu/ctr-search/trial/2005-000487-11/ES	NA	NA
1807	2005-000487-11	##------ Thu Apr 13 12:47:07 2023 ------##	https://www.clinicaltrialsregister.eu/ctr-search/trial/2005-000487-11/IT	NA	NA
1808	2005-000487-11	##------ Thu Apr 13 12:47:09 2023 ------##	https://www.clinicaltrialsregister.eu/ctr-search/trial/2005-000487-11/PT	NA	NA
1809	2005-000499-41	##------ Thu Apr 13 12:47:11 2023 ------##	https://www.clinicaltrialsregister.eu/ctr-search/trial/2005-000499-41/IT	NA	NA
1810	2005-003391-37	##------ Thu Apr 13 12:47:13 2023 ------##	https://www.clinicaltrialsregister.eu/ctr-search/trial/2005-003391-37/DE	NA	NA
1811	2004-001666-40	##------ Thu Apr 13 12:47:15 2023 ------##	https://www.clinicaltrialsregister.eu/ctr-search/trial/2004-001666-40/HU	NA	NA
1812	2004-001666-40	##------ Thu Apr 13 12:47:17 2023 ------##	https://www.clinicaltrialsregister.eu/ctr-search/trial/2004-001666-40/GB	NA	NA
1813	2004-001666-40	##------ Thu Apr 13 12:47:18 2023 ------##	https://www.clinicaltrialsregister.eu/ctr-search/trial/2004-001666-40/BE	NA	NA
1814	2004-001672-39	##------ Thu Apr 13 12:47:20 2023 ------##	https://www.clinicaltrialsregister.eu/ctr-search/trial/2004-001672-39/ES	NA	NA
1815	2004-001692-19	##------ Thu Apr 13 12:47:22 2023 ------##	https://www.clinicaltrialsregister.eu/ctr-search/trial/2004-001692-19/DE	NA	NA
1816	2005-000808-14	##------ Thu Apr 13 12:47:24 2023 ------##	https://www.clinicaltrialsregister.eu/ctr-search/trial/2005-000808-14/SE	NA	NA
1817	2005-002041-40	##------ Thu Apr 13 12:47:26 2023 ------##	https://www.clinicaltrialsregister.eu/ctr-search/trial/2005-002041-40/ES	NA	NA
1818	2005-001511-22	##------ Thu Apr 13 12:47:28 2023 ------##	https://www.clinicaltrialsregister.eu/ctr-search/trial/2005-001511-22/SE	NA	NA
1819	2005-001511-22	##------ Thu Apr 13 12:47:30 2023 ------##	https://www.clinicaltrialsregister.eu/ctr-search/trial/2005-001511-22/DK	NA	NA
1820	2005-001511-22	##------ Thu Apr 13 12:47:32 2023 ------##	https://www.clinicaltrialsregister.eu/ctr-search/trial/2005-001511-22/GB	NA	NA
1821	2005-001522-88	##------ Thu Apr 13 12:47:34 2023 ------##	https://www.clinicaltrialsregister.eu/ctr-search/trial/2005-001522-88/BE	NA	NA
1822	2005-002997-31	##------ Thu Apr 13 12:47:35 2023 ------##	https://www.clinicaltrialsregister.eu/ctr-search/trial/2005-002997-31/GB	NA	NA
1823	2005-003002-28	##------ Thu Apr 13 12:47:37 2023 ------##	https://www.clinicaltrialsregister.eu/ctr-search/trial/2005-003002-28/DE	NA	NA
1824	2005-003008-12	##------ Thu Apr 13 12:47:39 2023 ------##	https://www.clinicaltrialsregister.eu/ctr-search/trial/2005-003008-12/ES	NA	NA
1825	2005-003991-39	##------ Thu Apr 13 12:47:41 2023 ------##	https://www.clinicaltrialsregister.eu/ctr-search/trial/2005-003991-39/DE	NA	NA
1826	2005-003999-38	##------ Thu Apr 13 12:47:43 2023 ------##	https://www.clinicaltrialsregister.eu/ctr-search/trial/2005-003999-38/DE	NA	NA
1827	2005-003999-38	##------ Thu Apr 13 12:47:46 2023 ------##	https://www.clinicaltrialsregister.eu/ctr-search/trial/2005-003999-38/ES	NA	NA
1828	2004-000609-23	##------ Thu Apr 13 12:47:48 2023 ------##	https://www.clinicaltrialsregister.eu/ctr-search/trial/2004-000609-23/IT	NA	NA
1829	2004-000612-54	##------ Thu Apr 13 12:47:50 2023 ------##	https://www.clinicaltrialsregister.eu/ctr-search/trial/2004-000612-54/SE	NA	NA
1830	2004-000623-16	##------ Thu Apr 13 12:47:52 2023 ------##	https://www.clinicaltrialsregister.eu/ctr-search/trial/2004-000623-16/GB	NA	NA
1831	2004-000623-16	##------ Thu Apr 13 12:47:53 2023 ------##	https://www.clinicaltrialsregister.eu/ctr-search/trial/2004-000623-16/BE	NA	NA
1832	2004-002724-17	##------ Thu Apr 13 12:47:55 2023 ------##	https://www.clinicaltrialsregister.eu/ctr-search/trial/2004-002724-17/AT	NA	NA
1833	2005-000928-17	##------ Thu Apr 13 12:47:57 2023 ------##	https://www.clinicaltrialsregister.eu/ctr-search/trial/2005-000928-17/IT	NA	NA
1834	2005-000934-19	##------ Thu Apr 13 12:47:59 2023 ------##	https://www.clinicaltrialsregister.eu/ctr-search/trial/2005-000934-19/DK	NA	NA
1835	2005-000944-98	##------ Thu Apr 13 12:48:01 2023 ------##	https://www.clinicaltrialsregister.eu/ctr-search/trial/2005-000944-98/SE	NA	NA
1836	2004-002612-28	##------ Thu Apr 13 12:48:03 2023 ------##	https://www.clinicaltrialsregister.eu/ctr-search/trial/2004-002612-28/GB	NA	NA
1837	2004-002627-40	##------ Thu Apr 13 12:48:05 2023 ------##	https://www.clinicaltrialsregister.eu/ctr-search/trial/2004-002627-40/FI	NA	NA
1838	2004-002627-40	##------ Thu Apr 13 12:48:07 2023 ------##	https://www.clinicaltrialsregister.eu/ctr-search/trial/2004-002627-40/AT	NA	NA
1839	2004-002627-40	##------ Thu Apr 13 12:48:10 2023 ------##	https://www.clinicaltrialsregister.eu/ctr-search/trial/2004-002627-40/DE	NA	NA
1840	2004-002627-40	##------ Thu Apr 13 12:48:13 2023 ------##	https://www.clinicaltrialsregister.eu/ctr-search/trial/2004-002627-40/IT	NA	NA
1841	2004-002627-40	##------ Thu Apr 13 12:48:15 2023 ------##	https://www.clinicaltrialsregister.eu/ctr-search/trial/2004-002627-40/ES	NA	NA
1842	2004-002627-40	##------ Thu Apr 13 12:48:16 2023 ------##	https://www.clinicaltrialsregister.eu/ctr-search/trial/2004-002627-40/3rd	NA	NA
1843	2004-002478-47	##------ Thu Apr 13 12:48:18 2023 ------##	https://www.clinicaltrialsregister.eu/ctr-search/trial/2004-002478-47/FI	NA	NA
1844	2004-002478-47	##------ Thu Apr 13 12:48:20 2023 ------##	https://www.clinicaltrialsregister.eu/ctr-search/trial/2004-002478-47/BE	NA	NA
1845	2005-000615-99	##------ Thu Apr 13 12:48:22 2023 ------##	https://www.clinicaltrialsregister.eu/ctr-search/trial/2005-000615-99/DE	NA	NA
1846	2005-000635-15	##------ Thu Apr 13 12:48:24 2023 ------##	https://www.clinicaltrialsregister.eu/ctr-search/trial/2005-000635-15/GB	NA	NA
1847	2005-000660-74	##------ Thu Apr 13 12:48:26 2023 ------##	https://www.clinicaltrialsregister.eu/ctr-search/trial/2005-000660-74/FI	NA	NA
1848	2005-003187-32	##------ Thu Apr 13 12:48:28 2023 ------##	https://www.clinicaltrialsregister.eu/ctr-search/trial/2005-003187-32/DK	NA	NA
1849	2005-002306-39	##------ Thu Apr 13 12:48:30 2023 ------##	https://www.clinicaltrialsregister.eu/ctr-search/trial/2005-002306-39/LT	NA	NA
1850	2005-004419-31	##------ Thu Apr 13 12:48:32 2023 ------##	https://www.clinicaltrialsregister.eu/ctr-search/trial/2005-004419-31/GB	NA	NA
1851	2005-004419-31	##------ Thu Apr 13 12:48:34 2023 ------##	https://www.clinicaltrialsregister.eu/ctr-search/trial/2005-004419-31/SE	NA	NA
1852	2005-004419-31	##------ Thu Apr 13 12:48:36 2023 ------##	https://www.clinicaltrialsregister.eu/ctr-search/trial/2005-004419-31/DE	NA	NA
1853	2005-004905-27	##------ Thu Apr 13 12:48:38 2023 ------##	https://www.clinicaltrialsregister.eu/ctr-search/trial/2005-004905-27/GB	NA	NA
1854	2004-004082-15	##------ Thu Apr 13 12:48:40 2023 ------##	https://www.clinicaltrialsregister.eu/ctr-search/trial/2004-004082-15/IT	NA	NA
1855	2005-003293-25	##------ Thu Apr 13 12:48:42 2023 ------##	https://www.clinicaltrialsregister.eu/ctr-search/trial/2005-003293-25/IT	NA	NA
1856	2005-003351-12	##------ Thu Apr 13 12:48:44 2023 ------##	https://www.clinicaltrialsregister.eu/ctr-search/trial/2005-003351-12/CZ	NA	NA
1857	2005-003351-12	##------ Thu Apr 13 12:48:46 2023 ------##	https://www.clinicaltrialsregister.eu/ctr-search/trial/2005-003351-12/IE	NA	NA
1858	2005-003351-12	##------ Thu Apr 13 12:48:48 2023 ------##	https://www.clinicaltrialsregister.eu/ctr-search/trial/2005-003351-12/SK	NA	NA
1859	2005-003351-12	##------ Thu Apr 13 12:48:50 2023 ------##	https://www.clinicaltrialsregister.eu/ctr-search/trial/2005-003351-12/SE	NA	NA
1860	2005-003351-12	##------ Thu Apr 13 12:48:52 2023 ------##	https://www.clinicaltrialsregister.eu/ctr-search/trial/2005-003351-12/GB	NA	NA
1861	2005-003351-12	##------ Thu Apr 13 12:48:54 2023 ------##	https://www.clinicaltrialsregister.eu/ctr-search/trial/2005-003351-12/ES	NA	NA
1862	2005-003351-12	##------ Thu Apr 13 12:48:56 2023 ------##	https://www.clinicaltrialsregister.eu/ctr-search/trial/2005-003351-12/HU	NA	NA
1863	2005-003351-12	##------ Thu Apr 13 12:48:59 2023 ------##	https://www.clinicaltrialsregister.eu/ctr-search/trial/2005-003351-12/BE	NA	NA
1864	2005-003351-12	##------ Thu Apr 13 12:49:01 2023 ------##	https://www.clinicaltrialsregister.eu/ctr-search/trial/2005-003351-12/PT	NA	NA
1865	2005-003351-12	##------ Thu Apr 13 12:49:03 2023 ------##	https://www.clinicaltrialsregister.eu/ctr-search/trial/2005-003351-12/GR	NA	NA
1866	2005-003351-12	##------ Thu Apr 13 12:49:05 2023 ------##	https://www.clinicaltrialsregister.eu/ctr-search/trial/2005-003351-12/IT	NA	NA
1867	2005-002901-22	##------ Thu Apr 13 12:49:06 2023 ------##	https://www.clinicaltrialsregister.eu/ctr-search/trial/2005-002901-22/SE	NA	NA
1868	2006-002702-63	##------ Thu Apr 13 12:49:08 2023 ------##	https://www.clinicaltrialsregister.eu/ctr-search/trial/2006-002702-63/GB	NA	NA
1869	2005-004714-32	##------ Thu Apr 13 12:49:10 2023 ------##	https://www.clinicaltrialsregister.eu/ctr-search/trial/2005-004714-32/IT	NA	NA
1870	2006-002464-26	##------ Thu Apr 13 12:49:12 2023 ------##	https://www.clinicaltrialsregister.eu/ctr-search/trial/2006-002464-26/DK	NA	NA
1871	2004-003986-34	##------ Thu Apr 13 12:49:14 2023 ------##	https://www.clinicaltrialsregister.eu/ctr-search/trial/2004-003986-34/DK	NA	NA
1872	2004-003986-34	##------ Thu Apr 13 12:49:16 2023 ------##	https://www.clinicaltrialsregister.eu/ctr-search/trial/2004-003986-34/DE	NA	NA
1873	2004-003986-34	##------ Thu Apr 13 12:49:17 2023 ------##	https://www.clinicaltrialsregister.eu/ctr-search/trial/2004-003986-34/IT	NA	NA
1874	2004-003990-10	##------ Thu Apr 13 12:49:19 2023 ------##	https://www.clinicaltrialsregister.eu/ctr-search/trial/2004-003990-10/GB	NA	NA
1875	2004-003990-10	##------ Thu Apr 13 12:49:21 2023 ------##	https://www.clinicaltrialsregister.eu/ctr-search/trial/2004-003990-10/DE	NA	NA
1876	2004-004007-37	##------ Thu Apr 13 12:49:24 2023 ------##	https://www.clinicaltrialsregister.eu/ctr-search/trial/2004-004007-37/DE	NA	NA
1877	2006-006404-11	##------ Thu Apr 13 12:49:26 2023 ------##	https://www.clinicaltrialsregister.eu/ctr-search/trial/2006-006404-11/DE	NA	NA
1878	2006-006413-33	##------ Thu Apr 13 12:49:27 2023 ------##	https://www.clinicaltrialsregister.eu/ctr-search/trial/2006-006413-33/HU	NA	NA
1879	2006-006424-18	##------ Thu Apr 13 12:49:29 2023 ------##	https://www.clinicaltrialsregister.eu/ctr-search/trial/2006-006424-18/GB	NA	NA
1880	2006-006427-39	##------ Thu Apr 13 12:49:31 2023 ------##	https://www.clinicaltrialsregister.eu/ctr-search/trial/2006-006427-39/DE	NA	NA
1881	2005-004838-40	##------ Thu Apr 13 12:49:33 2023 ------##	https://www.clinicaltrialsregister.eu/ctr-search/trial/2005-004838-40/DK	NA	NA
1882	2005-004845-32	##------ Thu Apr 13 12:49:35 2023 ------##	https://www.clinicaltrialsregister.eu/ctr-search/trial/2005-004845-32/ES	NA	NA
1883	2005-005913-40	##------ Thu Apr 13 12:49:37 2023 ------##	https://www.clinicaltrialsregister.eu/ctr-search/trial/2005-005913-40/IT	NA	NA
1884	2005-005914-18	##------ Thu Apr 13 12:49:39 2023 ------##	https://www.clinicaltrialsregister.eu/ctr-search/trial/2005-005914-18/DE	NA	NA
1885	2005-005928-13	##------ Thu Apr 13 12:49:40 2023 ------##	https://www.clinicaltrialsregister.eu/ctr-search/trial/2005-005928-13/IS	NA	NA
1886	2005-005957-23	##------ Thu Apr 13 12:49:42 2023 ------##	https://www.clinicaltrialsregister.eu/ctr-search/trial/2005-005957-23/IT	NA	NA
1887	2005-005482-10	##------ Thu Apr 13 12:49:44 2023 ------##	https://www.clinicaltrialsregister.eu/ctr-search/trial/2005-005482-10/GB	NA	NA
1888	2005-005482-10	##------ Thu Apr 13 12:49:46 2023 ------##	https://www.clinicaltrialsregister.eu/ctr-search/trial/2005-005482-10/LT	NA	NA
1889	2005-005482-10	##------ Thu Apr 13 12:49:48 2023 ------##	https://www.clinicaltrialsregister.eu/ctr-search/trial/2005-005482-10/LV	NA	NA
1890	2005-005482-10	##------ Thu Apr 13 12:49:51 2023 ------##	https://www.clinicaltrialsregister.eu/ctr-search/trial/2005-005482-10/BE	NA	NA
1891	2005-001362-14	##------ Thu Apr 13 12:49:52 2023 ------##	https://www.clinicaltrialsregister.eu/ctr-search/trial/2005-001362-14/AT	NA	NA
1892	2005-001362-14	##------ Thu Apr 13 12:49:54 2023 ------##	https://www.clinicaltrialsregister.eu/ctr-search/trial/2005-001362-14/DE	NA	NA
1893	2005-001362-14	##------ Thu Apr 13 12:49:56 2023 ------##	https://www.clinicaltrialsregister.eu/ctr-search/trial/2005-001362-14/BE	NA	NA
1894	2005-001384-60	##------ Thu Apr 13 12:49:58 2023 ------##	https://www.clinicaltrialsregister.eu/ctr-search/trial/2005-001384-60/GB	NA	NA
1895	2004-002549-11	##------ Thu Apr 13 12:50:00 2023 ------##	https://www.clinicaltrialsregister.eu/ctr-search/trial/2004-002549-11/FI	NA	NA
1896	2004-002549-11	##------ Thu Apr 13 12:50:03 2023 ------##	https://www.clinicaltrialsregister.eu/ctr-search/trial/2004-002549-11/GB	NA	NA
1897	2004-002549-11	##------ Thu Apr 13 12:50:05 2023 ------##	https://www.clinicaltrialsregister.eu/ctr-search/trial/2004-002549-11/HU	NA	NA
1898	2004-002549-11	##------ Thu Apr 13 12:50:07 2023 ------##	https://www.clinicaltrialsregister.eu/ctr-search/trial/2004-002549-11/CZ	NA	NA
1899	2004-002549-11	##------ Thu Apr 13 12:50:09 2023 ------##	https://www.clinicaltrialsregister.eu/ctr-search/trial/2004-002549-11/SK	NA	NA
1900	2004-002549-11	##------ Thu Apr 13 12:50:11 2023 ------##	https://www.clinicaltrialsregister.eu/ctr-search/trial/2004-002549-11/EE	NA	NA
1901	2004-002549-11	##------ Thu Apr 13 12:50:13 2023 ------##	https://www.clinicaltrialsregister.eu/ctr-search/trial/2004-002549-11/LV	NA	NA
1902	2004-002549-11	##------ Thu Apr 13 12:50:15 2023 ------##	https://www.clinicaltrialsregister.eu/ctr-search/trial/2004-002549-11/LT	NA	NA
1903	2006-000980-26	##------ Thu Apr 13 12:50:17 2023 ------##	https://www.clinicaltrialsregister.eu/ctr-search/trial/2006-000980-26/ES	NA	NA
1904	2006-000985-34	##------ Thu Apr 13 12:50:18 2023 ------##	https://www.clinicaltrialsregister.eu/ctr-search/trial/2006-000985-34/SE	NA	NA
1905	2006-000987-10	##------ Thu Apr 13 12:50:20 2023 ------##	https://www.clinicaltrialsregister.eu/ctr-search/trial/2006-000987-10/FI	NA	NA
1906	2006-001001-28	##------ Thu Apr 13 12:50:22 2023 ------##	https://www.clinicaltrialsregister.eu/ctr-search/trial/2006-001001-28/GB	NA	NA
1907	2006-001001-28	##------ Thu Apr 13 12:50:24 2023 ------##	https://www.clinicaltrialsregister.eu/ctr-search/trial/2006-001001-28/DE	NA	NA
1908	2006-001002-83	##------ Thu Apr 13 12:50:26 2023 ------##	https://www.clinicaltrialsregister.eu/ctr-search/trial/2006-001002-83/ES	NA	NA
1909	2006-003346-42	##------ Thu Apr 13 12:50:28 2023 ------##	https://www.clinicaltrialsregister.eu/ctr-search/trial/2006-003346-42/SE	NA	NA
1910	2006-003361-14	##------ Thu Apr 13 12:50:30 2023 ------##	https://www.clinicaltrialsregister.eu/ctr-search/trial/2006-003361-14/GB	NA	NA
1911	2006-003361-14	##------ Thu Apr 13 12:50:32 2023 ------##	https://www.clinicaltrialsregister.eu/ctr-search/trial/2006-003361-14/AT	NA	NA
1912	2006-003361-14	##------ Thu Apr 13 12:50:34 2023 ------##	https://www.clinicaltrialsregister.eu/ctr-search/trial/2006-003361-14/FI	NA	NA
1913	2006-003361-14	##------ Thu Apr 13 12:50:36 2023 ------##	https://www.clinicaltrialsregister.eu/ctr-search/trial/2006-003361-14/DE	NA	NA
1914	2006-003361-14	##------ Thu Apr 13 12:50:38 2023 ------##	https://www.clinicaltrialsregister.eu/ctr-search/trial/2006-003361-14/IT	NA	NA
1915	2006-003361-14	##------ Thu Apr 13 12:50:40 2023 ------##	https://www.clinicaltrialsregister.eu/ctr-search/trial/2006-003361-14/SE	NA	NA
1916	2006-003361-14	##------ Thu Apr 13 12:50:42 2023 ------##	https://www.clinicaltrialsregister.eu/ctr-search/trial/2006-003361-14/NL	NA	NA
1917	2006-003361-14	##------ Thu Apr 13 12:50:44 2023 ------##	https://www.clinicaltrialsregister.eu/ctr-search/trial/2006-003361-14/PT	NA	NA
1918	2006-003361-14	##------ Thu Apr 13 12:50:46 2023 ------##	https://www.clinicaltrialsregister.eu/ctr-search/trial/2006-003361-14/DK	NA	NA
1919	2006-003361-14	##------ Thu Apr 13 12:50:49 2023 ------##	https://www.clinicaltrialsregister.eu/ctr-search/trial/2006-003361-14/CZ	NA	NA
1920	2006-003361-14	##------ Thu Apr 13 12:50:51 2023 ------##	https://www.clinicaltrialsregister.eu/ctr-search/trial/2006-003361-14/EE	NA	NA
1921	2005-000443-28	##------ Thu Apr 13 12:50:52 2023 ------##	https://www.clinicaltrialsregister.eu/ctr-search/trial/2005-000443-28/3rd	NA	NA
1922	2006-005215-98	##------ Thu Apr 13 12:50:54 2023 ------##	https://www.clinicaltrialsregister.eu/ctr-search/trial/2006-005215-98/NL	NA	NA
1923	2006-005227-42	##------ Thu Apr 13 12:50:56 2023 ------##	https://www.clinicaltrialsregister.eu/ctr-search/trial/2006-005227-42/GB	NA	NA
1924	2006-005239-32	##------ Thu Apr 13 12:50:58 2023 ------##	https://www.clinicaltrialsregister.eu/ctr-search/trial/2006-005239-32/SE	NA	NA
1925	2005-000597-53	##------ Thu Apr 13 12:51:00 2023 ------##	https://www.clinicaltrialsregister.eu/ctr-search/trial/2005-000597-53/DE	NA	NA
1926	2006-005087-10	##------ Thu Apr 13 12:51:02 2023 ------##	https://www.clinicaltrialsregister.eu/ctr-search/trial/2006-005087-10/FR	NA	NA
1927	2006-000106-24	##------ Thu Apr 13 12:51:04 2023 ------##	https://www.clinicaltrialsregister.eu/ctr-search/trial/2006-000106-24/GB	NA	NA
1928	2006-000120-14	##------ Thu Apr 13 12:51:06 2023 ------##	https://www.clinicaltrialsregister.eu/ctr-search/trial/2006-000120-14/IT	NA	NA
1929	2005-002396-33	##------ Thu Apr 13 12:51:08 2023 ------##	https://www.clinicaltrialsregister.eu/ctr-search/trial/2005-002396-33/ES	NA	NA
1930	2005-002396-33	##------ Thu Apr 13 12:51:10 2023 ------##	https://www.clinicaltrialsregister.eu/ctr-search/trial/2005-002396-33/DE	NA	NA
1931	2005-002396-33	##------ Thu Apr 13 12:51:12 2023 ------##	https://www.clinicaltrialsregister.eu/ctr-search/trial/2005-002396-33/BE	NA	NA
1932	2005-002396-33	##------ Thu Apr 13 12:51:14 2023 ------##	https://www.clinicaltrialsregister.eu/ctr-search/trial/2005-002396-33/FI	NA	NA
1933	2005-002396-33	##------ Thu Apr 13 12:51:16 2023 ------##	https://www.clinicaltrialsregister.eu/ctr-search/trial/2005-002396-33/IT	NA	NA
1934	2005-002396-33	##------ Thu Apr 13 12:51:18 2023 ------##	https://www.clinicaltrialsregister.eu/ctr-search/trial/2005-002396-33/GB	NA	NA
1935	2005-002396-33	##------ Thu Apr 13 12:51:20 2023 ------##	https://www.clinicaltrialsregister.eu/ctr-search/trial/2005-002396-33/SK	NA	NA
1936	2005-002396-33	##------ Thu Apr 13 12:51:21 2023 ------##	https://www.clinicaltrialsregister.eu/ctr-search/trial/2005-002396-33/HU	NA	NA
1937	2006-005305-58	##------ Thu Apr 13 12:51:23 2023 ------##	https://www.clinicaltrialsregister.eu/ctr-search/trial/2006-005305-58/NL	NA	NA
1938	2006-005305-58	##------ Thu Apr 13 12:51:25 2023 ------##	https://www.clinicaltrialsregister.eu/ctr-search/trial/2006-005305-58/FR	NA	NA
1939	2006-005305-58	##------ Thu Apr 13 12:51:27 2023 ------##	https://www.clinicaltrialsregister.eu/ctr-search/trial/2006-005305-58/DE	NA	NA
1940	2006-005305-58	##------ Thu Apr 13 12:51:29 2023 ------##	https://www.clinicaltrialsregister.eu/ctr-search/trial/2006-005305-58/IT	NA	NA
1941	2006-005305-58	##------ Thu Apr 13 12:51:31 2023 ------##	https://www.clinicaltrialsregister.eu/ctr-search/trial/2006-005305-58/ES	NA	NA
1942	2006-006085-42	##------ Thu Apr 13 12:51:33 2023 ------##	https://www.clinicaltrialsregister.eu/ctr-search/trial/2006-006085-42/BE	NA	NA
1943	2004-001404-12	##------ Thu Apr 13 12:51:35 2023 ------##	https://www.clinicaltrialsregister.eu/ctr-search/trial/2004-001404-12/ES	NA	NA
1944	2004-001449-13	##------ Thu Apr 13 12:51:37 2023 ------##	https://www.clinicaltrialsregister.eu/ctr-search/trial/2004-001449-13/HU	NA	NA
1945	2004-001449-13	##------ Thu Apr 13 12:51:39 2023 ------##	https://www.clinicaltrialsregister.eu/ctr-search/trial/2004-001449-13/LT	NA	NA
1946	2006-005956-34	##------ Thu Apr 13 12:51:41 2023 ------##	https://www.clinicaltrialsregister.eu/ctr-search/trial/2006-005956-34/GB	NA	NA
1947	2006-003006-26	##------ Thu Apr 13 12:51:42 2023 ------##	https://www.clinicaltrialsregister.eu/ctr-search/trial/2006-003006-26/DE	NA	NA
1948	2006-003006-26	##------ Thu Apr 13 12:51:44 2023 ------##	https://www.clinicaltrialsregister.eu/ctr-search/trial/2006-003006-26/DK	NA	NA
1949	2006-003006-26	##------ Thu Apr 13 12:51:46 2023 ------##	https://www.clinicaltrialsregister.eu/ctr-search/trial/2006-003006-26/FR	NA	NA
1950	2006-003012-21	##------ Thu Apr 13 12:51:48 2023 ------##	https://www.clinicaltrialsregister.eu/ctr-search/trial/2006-003012-21/GB	NA	NA
1951	2005-003357-27	##------ Thu Apr 13 12:51:50 2023 ------##	https://www.clinicaltrialsregister.eu/ctr-search/trial/2005-003357-27/DE	NA	NA
1952	2005-003357-27	##------ Thu Apr 13 12:51:53 2023 ------##	https://www.clinicaltrialsregister.eu/ctr-search/trial/2005-003357-27/IT	NA	NA
1953	2005-003387-28	##------ Thu Apr 13 12:51:54 2023 ------##	https://www.clinicaltrialsregister.eu/ctr-search/trial/2005-003387-28/DE	NA	NA
1954	2004-004327-35	##------ Thu Apr 13 12:51:56 2023 ------##	https://www.clinicaltrialsregister.eu/ctr-search/trial/2004-004327-35/DE	NA	NA
1955	2004-004327-35	##------ Thu Apr 13 12:51:58 2023 ------##	https://www.clinicaltrialsregister.eu/ctr-search/trial/2004-004327-35/GB	NA	NA
1956	2004-004327-35	##------ Thu Apr 13 12:52:00 2023 ------##	https://www.clinicaltrialsregister.eu/ctr-search/trial/2004-004327-35/BE	NA	NA
1957	2005-003140-56	##------ Thu Apr 13 12:52:02 2023 ------##	https://www.clinicaltrialsregister.eu/ctr-search/trial/2005-003140-56/DK	NA	NA
1958	2005-003146-33	##------ Thu Apr 13 12:52:04 2023 ------##	https://www.clinicaltrialsregister.eu/ctr-search/trial/2005-003146-33/SE	NA	NA
1959	2007-001315-31	##------ Thu Apr 13 12:52:06 2023 ------##	https://www.clinicaltrialsregister.eu/ctr-search/trial/2007-001315-31/SE	NA	NA
1960	2007-001315-31	##------ Thu Apr 13 12:52:08 2023 ------##	https://www.clinicaltrialsregister.eu/ctr-search/trial/2007-001315-31/DE	NA	NA
1961	2007-001315-31	##------ Thu Apr 13 12:52:10 2023 ------##	https://www.clinicaltrialsregister.eu/ctr-search/trial/2007-001315-31/HU	NA	NA
1962	2007-001315-31	##------ Thu Apr 13 12:52:12 2023 ------##	https://www.clinicaltrialsregister.eu/ctr-search/trial/2007-001315-31/DK	NA	NA
1963	2007-001315-31	##------ Thu Apr 13 12:52:13 2023 ------##	https://www.clinicaltrialsregister.eu/ctr-search/trial/2007-001315-31/CZ	NA	NA
1964	2007-001315-31	##------ Thu Apr 13 12:52:15 2023 ------##	https://www.clinicaltrialsregister.eu/ctr-search/trial/2007-001315-31/BE	NA	NA
1965	2006-006804-12	##------ Thu Apr 13 12:52:17 2023 ------##	https://www.clinicaltrialsregister.eu/ctr-search/trial/2006-006804-12/NL	NA	NA
1966	2004-000558-22	##------ Thu Apr 13 12:52:19 2023 ------##	https://www.clinicaltrialsregister.eu/ctr-search/trial/2004-000558-22/IT	NA	NA
1967	2004-000558-22	##------ Thu Apr 13 12:52:21 2023 ------##	https://www.clinicaltrialsregister.eu/ctr-search/trial/2004-000558-22/ES	NA	NA
1968	2004-000558-22	##------ Thu Apr 13 12:52:23 2023 ------##	https://www.clinicaltrialsregister.eu/ctr-search/trial/2004-000558-22/3rd	NA	NA
1969	2004-001883-39	##------ Thu Apr 13 12:52:24 2023 ------##	https://www.clinicaltrialsregister.eu/ctr-search/trial/2004-001883-39/AT	NA	NA
1970	2005-000677-21	##------ Thu Apr 13 12:52:26 2023 ------##	https://www.clinicaltrialsregister.eu/ctr-search/trial/2005-000677-21/SE	NA	NA
1971	2005-000691-41	##------ Thu Apr 13 12:52:28 2023 ------##	https://www.clinicaltrialsregister.eu/ctr-search/trial/2005-000691-41/GB	NA	NA
1972	2004-005238-37	##------ Thu Apr 13 12:52:31 2023 ------##	https://www.clinicaltrialsregister.eu/ctr-search/trial/2004-005238-37/DE	NA	NA
1973	2004-005271-42	##------ Thu Apr 13 12:52:33 2023 ------##	https://www.clinicaltrialsregister.eu/ctr-search/trial/2004-005271-42/DK	NA	NA
1974	2004-003753-56	##------ Thu Apr 13 12:52:35 2023 ------##	https://www.clinicaltrialsregister.eu/ctr-search/trial/2004-003753-56/GB	NA	NA
1975	2004-003755-39	##------ Thu Apr 13 12:52:36 2023 ------##	https://www.clinicaltrialsregister.eu/ctr-search/trial/2004-003755-39/SE	NA	NA
1976	2006-004018-42	##------ Thu Apr 13 12:52:38 2023 ------##	https://www.clinicaltrialsregister.eu/ctr-search/trial/2006-004018-42/IT	NA	NA
1977	2005-004138-42	##------ Thu Apr 13 12:52:40 2023 ------##	https://www.clinicaltrialsregister.eu/ctr-search/trial/2005-004138-42/IT	NA	NA
1978	2005-004145-34	##------ Thu Apr 13 12:52:42 2023 ------##	https://www.clinicaltrialsregister.eu/ctr-search/trial/2005-004145-34/DK	NA	NA
1979	2005-004145-34	##------ Thu Apr 13 12:52:44 2023 ------##	https://www.clinicaltrialsregister.eu/ctr-search/trial/2005-004145-34/CZ	NA	NA
1980	2005-004145-34	##------ Thu Apr 13 12:52:46 2023 ------##	https://www.clinicaltrialsregister.eu/ctr-search/trial/2005-004145-34/EE	NA	NA
1981	2005-004163-39	##------ Thu Apr 13 12:52:48 2023 ------##	https://www.clinicaltrialsregister.eu/ctr-search/trial/2005-004163-39/ES	NA	NA
1982	2005-003771-20	##------ Thu Apr 13 12:52:50 2023 ------##	https://www.clinicaltrialsregister.eu/ctr-search/trial/2005-003771-20/DE	NA	NA
1983	2005-003771-20	##------ Thu Apr 13 12:52:51 2023 ------##	https://www.clinicaltrialsregister.eu/ctr-search/trial/2005-003771-20/AT	NA	NA
1984	2005-003771-20	##------ Thu Apr 13 12:52:53 2023 ------##	https://www.clinicaltrialsregister.eu/ctr-search/trial/2005-003771-20/CZ	NA	NA
1985	2005-003795-37	##------ Thu Apr 13 12:52:55 2023 ------##	https://www.clinicaltrialsregister.eu/ctr-search/trial/2005-003795-37/GB	NA	NA
1986	2006-001793-24	##------ Thu Apr 13 12:52:57 2023 ------##	https://www.clinicaltrialsregister.eu/ctr-search/trial/2006-001793-24/AT	NA	NA
1987	2006-001793-24	##------ Thu Apr 13 12:52:59 2023 ------##	https://www.clinicaltrialsregister.eu/ctr-search/trial/2006-001793-24/PT	NA	NA
1988	2006-002221-23	##------ Thu Apr 13 12:53:02 2023 ------##	https://www.clinicaltrialsregister.eu/ctr-search/trial/2006-002221-23/BE	NA	NA
1989	2006-002221-23	##------ Thu Apr 13 12:53:03 2023 ------##	https://www.clinicaltrialsregister.eu/ctr-search/trial/2006-002221-23/DE	NA	NA
1990	2006-002221-23	##------ Thu Apr 13 12:53:05 2023 ------##	https://www.clinicaltrialsregister.eu/ctr-search/trial/2006-002221-23/FR	NA	NA
1991	2006-002241-37	##------ Thu Apr 13 12:53:08 2023 ------##	https://www.clinicaltrialsregister.eu/ctr-search/trial/2006-002241-37/GB	NA	NA
1992	2005-001179-36	##------ Thu Apr 13 12:53:10 2023 ------##	https://www.clinicaltrialsregister.eu/ctr-search/trial/2005-001179-36/DE	NA	NA
1993	2005-001185-14	##------ Thu Apr 13 12:53:12 2023 ------##	https://www.clinicaltrialsregister.eu/ctr-search/trial/2005-001185-14/FI	NA	NA
1994	2005-001185-14	##------ Thu Apr 13 12:53:15 2023 ------##	https://www.clinicaltrialsregister.eu/ctr-search/trial/2005-001185-14/DE	NA	NA
1995	2005-001185-14	##------ Thu Apr 13 12:53:17 2023 ------##	https://www.clinicaltrialsregister.eu/ctr-search/trial/2005-001185-14/SE	NA	NA
1996	2005-001185-14	##------ Thu Apr 13 12:53:19 2023 ------##	https://www.clinicaltrialsregister.eu/ctr-search/trial/2005-001185-14/DK	NA	NA
1997	2005-001185-14	##------ Thu Apr 13 12:53:20 2023 ------##	https://www.clinicaltrialsregister.eu/ctr-search/trial/2005-001185-14/GB	NA	NA
1998	2005-001185-14	##------ Thu Apr 13 12:53:22 2023 ------##	https://www.clinicaltrialsregister.eu/ctr-search/trial/2005-001185-14/IE	NA	NA
1999	2005-001185-14	##------ Thu Apr 13 12:53:24 2023 ------##	https://www.clinicaltrialsregister.eu/ctr-search/trial/2005-001185-14/BE	NA	NA
2000	2005-001193-28	##------ Thu Apr 13 12:53:26 2023 ------##	https://www.clinicaltrialsregister.eu/ctr-search/trial/2005-001193-28/AT	NA	NA
[truncated: 111,994 more rows]

## Sheet: 43,375_IDs
EudraCT_number
2016-000869-23
2019-000702-30
2017-004506-18
2019-003461-17
2018-004081-34
2018-004148-53
2017-003958-16
2018-002564-10
2018-003476-12
2016-004963-38
2015-003650-40
2015-004398-33
2019-002078-30
2008-006649-18
2008-004874-42
2008-002768-32
2010-022400-53
2008-003174-18
2006-001095-21
2006-000653-22
2008-000581-23
2007-001058-16
2008-007225-39
2009-010093-38
2009-017346-32
2010-023062-40
2009-016877-14
2011-002044-28
2013-001048-73
2012-001650-26
2012-000447-27
2012-000449-11
2011-005840-87
2011-005066-38
2011-005082-21
2012-004439-22
2012-002786-35
2012-005629-65
2012-000550-60
2012-003741-15
2011-001795-19
2012-000309-60
2013-001722-25
2012-001144-22
2013-002226-23
2011-004368-31
2011-005279-18
2009-014922-40
2009-015316-17
2011-004187-30
2013-003785-14
2012-002255-42
2013-002505-62
2013-002539-13
2013-003481-14
2013-003488-71
2013-004108-20
2011-003025-10
2010-020841-29
2011-000919-22
2011-004735-32
2010-023878-40
2011-003254-90
2012-003023-38
2012-000756-34
2014-000647-32
2013-003301-26
2013-004787-62
2014-003644-12
2017-000494-36
2014-003503-29
2014-004909-33
2015-005406-11
2014-005095-28
2017-004978-34
2013-005543-90
2016-000376-26
2017-002449-31
2020-001518-40
2020-001109-22
2015-005674-37
2016-000825-38
2016-000593-38
2013-004615-45
2017-001351-31
2017-000724-10
2019-001563-74
2014-004419-35
2016-001223-31
2016-000903-10
2016-001853-41
2014-002209-39
2016-004529-17
2016-002597-12
2018-004299-37
2016-003973-16
2018-000580-90
2015-000411-40
2015-004898-32
2017-000801-19
2020-004053-76
2016-002576-27
2016-005083-34
2018-000875-34
2015-002416-33
2016-002691-27
2017-003029-14
2016-001440-18
2018-004202-25
2018-001133-40
2012-003620-20
2016-000684-16
2016-002109-20
2016-004936-39
2015-004900-44
2017-004564-35
2018-002701-59
2019-002369-36
2016-004012-35
2016-001411-20
2017-000263-32
2017-002410-31
2017-003903-23
2017-003008-30
2015-003943-20
2015-004429-15
2015-002061-29
2016-000238-23
2017-003057-42
2017-002849-30
2015-003625-34
2016-002112-41
2016-001264-11
2016-003937-62
2016-005111-40
2017-000611-17
2019-000608-14
2016-000608-27
2014-003833-24
2016-000473-20
2017-003629-13
2019-001974-27
2019-002956-18
2016-001586-87
2016-003248-34
2017-000755-97
2017-004903-33
2019-003486-17
2018-000010-38
2018-000299-13
2019-001399-13
2015-002296-18
2017-000094-36
2017-001556-67
2017-000605-20
2018-000307-17
2018-000016-19
2018-000482-36
2014-004961-26
2015-005742-58
2015-004136-36
2016-000502-11
2020-003410-12
2015-004551-43
2016-001800-49
2015-005439-41
2017-000384-32
2017-001915-35
2016-005031-32
2017-003793-13
2018-002076-41
2012-002993-29
2015-003198-14
2015-001006-34
2017-004202-18
2017-000990-35
2015-005527-12
2015-002190-37
2016-000375-25
2015-005019-34
2016-004680-39
2017-001678-40
2016-004318-82
2019-002288-84
2019-002743-26
2019-000972-40
2020-001364-29
2014-003116-37
2016-003820-22
2016-003732-20
2016-000556-95
2016-002543-41
2019-004791-19
2015-005540-34
2015-003537-99
2016-005023-92
2017-002183-41
2016-001977-34
2017-004527-67
2016-000754-35
2020-001156-18
2020-003280-26
2019-005039-94
2016-002255-25
2017-004376-64
2017-004489-88
2018-000019-26
2018-002368-18
2015-002613-30
2015-003910-26
2015-004472-30
2019-004063-49
2018-000156-18
2015-004745-70
2018-002939-21
2019-003135-36
2018-001904-12
2016-000623-73
2017-002293-39
2017-003411-19
2017-004175-31
2016-004486-37
2017-004348-39
2013-001790-25
2016-001242-25
2017-000971-97
2017-003687-12
2017-001185-20
2014-000304-96
2015-004297-14
2016-002826-35
2017-000369-54
2017-000841-28
2015-005765-23
2017-000892-10
2014-004036-19
2013-004380-31
2015-005473-20
2015-004155-43
2015-004549-23
2016-001891-31
2015-003012-21
2015-003536-12
2017-000212-41
2017-003028-59
2015-005525-39
2018-003156-20
2020-004341-36
2017-001122-17
2017-002411-34
2018-000144-25
2020-004592-40
2020-005068-70
2015-003720-32
2015-005601-37
2016-002799-28
2015-003217-20
2020-002260-31
2016-001043-39
2020-001971-33
2020-002205-26
2013-002451-15
2015-000596-27
2020-002449-41
2015-003060-37
2020-003628-18
2011-001690-62
2015-003866-96
2016-003110-27
2017-005034-36
2018-000368-27
2016-002598-36
2020-002031-29
2017-002641-29
2014-003064-21
2014-000241-74
2014-004616-12
2018-000142-18
2016-001387-12
2016-002935-14
2013-005099-17
2017-000540-18
2013-003327-11
2016-003376-49
2016-002571-10
2015-002506-37
2017-004664-36
2020-001457-43
2020-001409-21
2015-002252-27
2015-004904-50
2016-000524-25
2014-000331-16
2014-003147-35
2019-002662-12
2014-001102-17
2016-000778-40
2014-001417-79
2012-005723-33
2016-002926-35
2019-000902-31
2019-001326-10
2020-002945-41
2016-004526-41
2016-000866-44
2017-000608-13
2016-001365-92
2016-000734-21
2016-002852-26
2016-002862-30
2016-005004-26
2017-002766-50
2017-002532-16
2017-000188-33
2015-002052-27
2015-002624-31
2015-002164-16
2015-004336-35
2016-000371-24
2015-002145-63
2015-005051-28
2016-002069-77
2016-004728-48
2017-000994-35
2019-003522-25
2014-005510-34
2014-000727-25
2015-002965-43
2015-002955-85
2015-004613-24
2017-001612-11
2017-002729-39
2017-003916-37
2018-001027-40
2016-004452-29
2018-003426-89
2018-000454-22
2013-002516-27
2015-004901-18
2015-004870-14
2015-004888-37
2017-000071-90
2017-000251-74
2017-003425-15
2017-002876-26
2016-002984-32
2016-003736-21
2015-001786-10
2015-005445-32
2016-002493-13
2016-003625-42
2016-003141-28
2016-004459-65
2017-000154-19
2016-000308-28
2016-000880-18
2016-001008-49
2016-004952-30
2017-001277-17
2017-001737-85
2018-001136-21
2017-005197-19
2014-002171-29
2016-001106-42
2016-002408-13
2017-002146-72
2017-002189-39
2018-000942-21
2019-002085-13
2015-003512-20
2016-001221-14
2016-002327-29
2016-004656-30
2016-003018-29
2016-004691-22
2017-004206-17
2018-002245-11
2017-002154-36
2017-002978-39
2019-001318-40
2016-004799-23
2015-002034-47
2015-005845-30
2016-000228-24
2016-001833-29
2016-001373-33
2016-000454-36
2016-003002-14
2016-004360-18
2016-004834-11
2017-001970-41
2017-001149-28
2018-001339-33
2019-003828-21
2020-001068-27
2014-004924-23
2014-005425-13
2014-004318-27
2016-000758-37
2016-005013-47
2017-003551-32
2017-003724-79
2019-000258-76
2019-003819-56
2019-002643-23
2020-001044-26
2016-002503-26
2016-001950-16
2017-004288-11
2019-001879-37
2019-003108-10
2018-003281-14
2020-001891-14
2020-000875-20
2020-002295-13
2015-005064-42
2015-003490-15
2016-001397-15
2016-002657-38
2017-002008-28
2015-001438-46
2019-001020-36
2019-002836-10
2019-002991-15
2018-003724-36
2020-001505-22
2015-001929-17
2016-002071-96
2016-001135-12
2016-003893-42
2016-004753-33
2016-003990-17
2016-004700-56
2017-004316-18
2016-004521-17
2017-002223-25
2018-000028-33
2017-005005-12
2018-002079-17
2018-003518-41
2019-003505-96
2016-000592-24
2016-004702-34
2018-001051-12
2016-000416-15
2016-003928-23
2017-001831-38
2017-004877-15
2020-000290-24
2015-005495-19
2016-003962-24
2017-003659-52
2017-002281-46
2014-002266-71
2019-004657-89
2016-002996-91
2016-003408-29
2017-000406-38
2018-002833-39
2015-002449-71
2016-001278-13
2016-000297-38
2016-001826-33
2017-004047-20
2018-002532-24
2018-003953-46
2018-004798-29
2018-004841-17
2020-002613-17
2020-005288-30
2015-000700-26
2016-003658-34
2016-005100-26
2015-004066-28
2018-001067-23
2018-000280-81
2019-001314-41
2018-004216-22
2019-003573-26
2020-001558-23
2019-004496-39
2015-002222-40
2015-002163-42
2015-000872-89
2014-004094-17
2016-004106-34
2017-003669-87
2020-000233-41
2014-000814-73
2016-002873-36
2017-004070-34
2018-000775-32
2018-003520-37
2017-000445-51
2016-000078-39
2015-005593-38
2016-001427-30
2015-005614-30
2016-004091-21
2020-002332-73
2017-001735-39
2018-003496-36
2018-004043-23
2020-000640-64
2020-001587-29
2016-000212-16
2020-001157-48
2014-005164-15
2015-003331-36
2015-000630-30
2016-002075-10
2016-002349-50
2017-000495-28
2017-002127-16
2017-003555-35
2017-003636-36
2020-001736-95
2015-003320-30
2015-004867-35
2016-003870-41
2017-000501-20
2015-000172-98
2019-003468-27
2010-019466-81
2019-001759-38
2017-001205-33
2018-002876-41
2018-004279-11
2017-004780-13
2019-000589-39
2018-001983-49
2019-002045-38
2016-001963-35
2016-001460-11
2018-000425-31
2019-001277-93
2015-002387-16
2015-004442-25
2015-003527-57
2007-002135-83
2018-004835-56
2015-000608-24
2016-003109-32
2018-002740-82
2019-000171-16
2015-000857-19
2015-004711-21
2016-000794-20
2018-001471-20
2018-002688-24
2020-000714-15
2020-001173-69
2016-001785-29
2015-005453-13
2020-000140-58
2015-000386-31
2014-000484-41
2015-001703-32
2018-001210-15
2020-001805-21
2019-000538-21
2019-002511-26
2019-004085-17
2019-004805-28
2019-002805-23
2019-004991-20
2020-005111-51
2018-002597-41
2019-001453-10
2018-003068-29
2019-000690-22
2019-000691-42
2014-005424-97
2019-003542-32
2019-001878-28
2014-002854-37
2016-004954-13
2018-003144-23
2018-002446-36
2019-000736-25
2020-001995-13
2019-003430-16
2015-005275-24
2014-004132-20
2017-000960-14
2019-003360-45
2020-002011-21
2016-001238-89
2016-001557-41
2017-000328-85
2014-001290-14
2017-001728-23
2017-003846-26
2017-004669-28
2018-003510-41
2017-005074-19
2020-002497-27
2015-003600-23
2017-001117-86
2018-000967-10
2017-004367-12
2015-003731-35
2015-004109-18
2016-001764-11
2014-003986-11
2008-001876-67
2015-002176-25
2019-003247-30
2019-004769-41
2015-005347-14
2016-003849-28
2016-005078-37
2017-005049-67
2018-002654-79
2019-002910-37
2019-002396-34
2020-001890-56
2015-003106-16
2014-004915-35
2019-001960-31
2019-002094-55
2018-001013-32
2018-003041-41
2018-004048-50
2017-004319-37
2018-004712-22
2018-000157-41
2016-002738-55
2016-002732-32
2018-002978-52
2018-003484-56
2019-003105-10
2018-002869-18
2014-004925-42
2015-003291-77
2015-005553-13
2014-004016-11
2018-004231-72
2015-002552-27
2015-005046-55
2017-000391-28
2017-004684-12
2019-004455-36
2014-003997-18
2016-000446-56
2019-001436-54
2019-002450-23
2015-005537-50
2015-005211-32
2016-002160-14
2018-003222-92
2019-001739-29
2016-001163-37
2017-004753-16
2018-004450-24
2014-004021-41
2015-003737-95
2019-003720-20
2018-004401-79
2019-003700-12
2018-003258-25
2019-003150-86
2015-002669-45
2015-005398-18
2020-004826-47
2016-003345-29
2017-004158-40
2019-000581-38
2020-001622-64
2020-001228-32
2019-002562-12
2017-004332-11
2019-001910-40
2014-003190-42
2018-003566-13
2019-002784-10
2020-003972-42
2020-001321-31
2020-001449-38
2015-004543-40
2018-001402-28
2018-002763-26
2018-001153-27
2008-003733-24
2007-003364-21
2007-003370-26
2008-001687-37
2008-001694-15
2008-001705-42
2004-000211-26
2007-004754-82
2006-007018-39
2006-007021-32
2006-007036-95
2006-007053-51
2006-007073-75
2006-007087-28
2006-007091-15
2005-000192-17
2007-001881-33
2007-001890-27
2006-004834-33
2006-004840-21
2006-004849-42
2007-006268-32
2008-002002-19
2007-005023-15
2007-005033-11
2008-000905-12
2008-000928-71
2008-000942-29
2007-000259-33
2007-000271-42
2007-002542-38
2006-005254-68
2006-005275-18
2007-005152-16
2007-005163-94
2007-005164-27
2007-005169-36
2005-002494-75
2007-000971-41
2004-002218-13
2007-004553-29
2008-000144-14
2007-001913-41
2005-003749-15
2005-003750-10
2005-003760-38
2007-005755-42
2007-005777-57
2005-005581-36
2004-002168-59
2007-005468-28
2006-002392-40
2006-002395-18
2004-004214-16
2004-004226-28
2007-007882-19
2005-000395-41
2007-003934-40
2007-003558-27
2006-005649-12
2006-005654-77
2006-005657-30
2006-005681-39
2005-005725-64
2005-005749-20
2006-004187-32
2006-004218-42
2007-003834-40
2007-004513-33
2007-004518-15
2007-002469-11
2007-002470-59
2007-002474-60
2007-005221-29
2007-005232-81
2007-002728-13
2007-002763-27
2007-002774-64
2007-002776-33
2007-000446-12
2006-006730-18
2005-002080-88
2007-002871-15
2007-002872-32
2007-002880-29
2007-002909-49
2006-002056-14
2008-000061-37
2005-002195-15
2006-005819-10
2007-004368-34
2006-005906-30
2006-005920-18
2007-004642-32
2007-003000-35
2007-003005-27
2005-006173-27
2005-006201-12
2007-007697-39
2005-003937-42
2008-002662-56
2008-002667-13
2008-005714-46
2008-005727-28
2008-005744-17
2008-004467-19
2008-004471-22
2008-004484-18
2005-003676-38
2005-003681-42
2005-003697-25
2007-007539-14
2007-007552-33
2007-007553-31
2005-004287-23
2005-004300-36
2007-003635-23
2007-003668-24
2008-002723-85
2007-004674-49
2007-004684-22
2008-004175-22
2008-004178-41
2008-003360-19
2008-003382-22
2007-001950-18
2008-004953-14
2007-005619-24
2007-002586-12
2008-001499-55
2007-001051-19
2007-001080-29
2007-001088-32
2007-001097-90
2008-001038-28
2007-001742-41
2007-001776-36
2008-001806-17
2008-001827-76
2008-003875-35
2008-003908-61
2006-005531-17
2006-005550-72
2006-005570-42
2008-000504-92
2007-007265-20
2007-003670-25
2008-000757-35
2007-003945-33
2008-001242-10
2008-001250-40
2007-006652-19
2008-002418-23
2008-002426-10
2007-000911-27
2007-000959-33
2006-006037-41
2006-006052-35
2006-006068-44
2006-001721-26
2006-001725-25
2006-005159-14
2006-005163-26
2008-008124-33
2008-008144-24
2006-006863-22
2006-006889-42
2008-003258-14
2007-002149-20
2005-003281-41
2006-003563-31
2006-000714-20
2007-005385-12
2007-005405-21
2007-003702-95
2007-003707-12
2007-000783-25
2007-001375-11
2007-001378-97
2006-006146-34
2006-006149-15
2007-006184-70
2007-006198-98
2006-006452-35
2006-006458-91
2006-006460-32
2006-006465-16
2006-006478-79
2006-006488-22
2006-006491-38
2006-006494-24
2006-001358-29
2006-001392-37
2005-003884-22
2005-003888-23
2006-002516-10
2006-002523-16
2006-006358-86
2008-000224-27
2008-000225-19
2008-000230-53
2005-006105-40
2007-007085-38
2008-004002-14
2008-004007-64
2008-004009-32
2008-004011-35
2006-003817-42
2007-000565-37
2007-007161-20
2004-005122-45
2007-001694-28
2008-002123-93
2006-001914-34
2006-001936-30
2006-005742-37
2006-005772-41
2006-005774-50
2007-005537-11
2007-005953-49
2007-005977-67
2007-006084-73
2008-002210-22
2007-002009-31
2008-007208-28
2007-004970-24
2007-004980-23
2007-004985-41
2007-004994-25
2008-002335-32
2008-002343-16
2007-000517-10
2007-000526-48
2007-001465-14
2007-000727-17
2007-001187-78
2007-001206-24
2007-002109-32
2007-002120-14
2008-001160-36
2008-006405-17
2006-004526-90
2006-000569-13
2006-000571-15
2006-001984-53
2007-001816-22
2006-000428-15
2006-002791-18
2006-002793-21
2008-002278-37
2008-002284-13
2008-007704-28
2008-007725-39
2008-007769-21
2008-007785-39
2007-005941-39
2007-006785-15
2009-011723-31
2008-005539-14
2006-003116-22
2008-003932-40
2008-003936-38
2008-003952-31
2008-000549-73
2008-000558-11
2008-000565-39
2008-000566-23
2008-000570-21
2007-003856-12
2007-003868-22
2007-003891-20
2007-003894-18
2006-005509-79
2007-000899-17
2006-006855-10
2008-002838-30
2009-010900-27
2008-008794-55
2008-008854-22
2009-012709-20
2009-012714-49
2008-003625-16
2008-003648-12
2006-006902-27
2007-003529-26
2007-003545-32
2009-010190-20
2009-010191-19
2008-004827-44
2009-010609-35
2009-010611-33
2009-013128-22
2008-006256-22
2008-006287-11
2008-001603-30
2007-005242-21
2008-003774-17
2008-003780-38
2008-003534-25
2009-010756-10
2009-010763-17
2006-004746-16
2006-005428-18
2006-005437-38
2006-005445-11
2006-005449-12
2005-004798-60
2007-004721-23
2007-004726-24
2009-009696-34
2008-000967-40
2006-005179-17
2006-005183-91
2007-007783-14
2006-002483-26
2006-002488-20
2008-005863-32
2008-005872-29
2008-006763-36
2009-011115-20
2008-005985-30
2008-006544-20
2008-006709-18
2008-006710-23
2008-001079-31
2008-001940-38
2008-001998-15
2008-005109-20
2008-005110-41
2008-005113-21
2008-005125-11
2006-003055-20
2006-003065-14
2006-003067-31
2006-003076-35
2006-003336-30
2007-005986-36
2006-004041-42
2006-001796-37
2006-001798-95
2006-001806-94
2006-001810-33
2008-004877-17
2008-004878-41
2007-002652-42
2008-000088-40
2005-002829-31
2005-002842-20
2007-004762-40
2007-004791-39
2008-000213-30
2008-000217-30
2008-008606-52
2008-008354-23
2004-000507-17
2004-000511-25
2004-000020-32
2010-021009-19
2007-000008-34
2007-000030-39
2004-001396-19
2004-002306-29
2004-002311-91
2004-000411-25
2004-000336-81
2004-000350-24
2004-001107-36
2004-001119-69
2004-001845-13
2004-000772-14
2004-000806-39
2004-000808-40
2004-000817-20
2004-000903-17
2004-000909-22
2004-000913-21
2004-000919-26
2004-000933-12
2004-000644-25
2004-000647-24
2004-002071-16
2004-002077-23
2004-002122-22
2004-004124-12
2004-004130-14
2004-002501-72
2004-004404-21
2004-001605-10
2004-001637-41
2004-003793-29
2004-005015-29
2004-005027-18
2004-002971-18
2004-001033-41
2004-001036-23
2004-001054-84
2004-003945-41
2004-003972-12
2004-002648-88
2004-000566-12
2004-000592-33
2004-000593-32
2005-001411-22
2005-001412-50
2004-000830-35
2004-000849-38
2005-000012-27
2005-000013-36
2004-004282-15
2004-001485-41
2004-000687-27
2004-000701-21
2004-000703-18
2004-000712-42
2004-001701-97
2004-001748-66
2004-001749-13
2004-001750-81
2004-001177-25
2004-000353-38
2004-004863-32
2004-004865-14
2004-004874-96
2004-004904-19
2004-001299-38
2004-001301-10
2004-004015-38
2004-004028-11
2004-004051-19
2004-001999-40
2004-002013-36
2004-003836-77
2004-001907-36
2004-001929-20
2004-001941-14
2005-000223-42
2005-000244-90
2005-003717-33
2005-001009-25
2005-001016-51
2005-001026-89
2004-002565-20
2004-004527-35
2004-004528-11
2004-004546-41
2004-004557-25
2004-003516-35
2004-003734-34
2005-001907-21
2005-001928-37
2005-001942-18
2005-000700-14
2005-000701-61
2004-002130-18
2004-002914-12
2004-004728-11
2004-004741-17
2004-004761-15
2004-004771-11
2005-001202-60
2005-001213-18
2005-001214-40
2005-001222-83
2005-000101-54
2005-000115-10
2005-000120-17
2005-000129-47
2005-000137-37
2005-000140-85
2005-000897-38
2005-000901-77
2005-000917-37
2005-000298-23
2004-002272-41
2005-001602-76
2005-001721-29
2005-001729-26
2005-001746-17
2004-004958-63
2004-004962-33
2006-000006-23
2006-000047-26
2004-001061-17
2004-001549-13
2004-001563-21
2004-005060-24
2004-005074-24
2004-005079-40
2005-002463-88
2004-002538-20
2004-002539-25
2005-001135-30
2005-000487-11
2005-000499-41
2005-003391-37
2004-001666-40
2004-001672-39
2004-001692-19
2005-000808-14
2005-002041-40
2005-001511-22
2005-001522-88
2005-002997-31
2005-003002-28
2005-003008-12
2005-003991-39
2005-003999-38
2004-000609-23
2004-000612-54
2004-000623-16
2004-002724-17
2005-000928-17
2005-000934-19
2005-000944-98
2004-002612-28
2004-002627-40
2004-002478-47
2005-000615-99
2005-000635-15
2005-000660-74
2005-003187-32
2005-002306-39
2005-004419-31
2005-004905-27
2004-004082-15
2005-003293-25
2005-003351-12
2005-002901-22
2006-002702-63
2005-004714-32
2006-002464-26
2004-003986-34
2004-003990-10
2004-004007-37
2006-006404-11
2006-006413-33
2006-006424-18
2006-006427-39
2005-004838-40
2005-004845-32
2005-005913-40
2005-005914-18
2005-005928-13
2005-005957-23
2005-005482-10
2005-001362-14
2005-001384-60
2004-002549-11
2006-000980-26
2006-000985-34
2006-000987-10
2006-001001-28
2006-001002-83
2006-003346-42
2006-003361-14
2005-000443-28
2006-005215-98
2006-005227-42
2006-005239-32
2005-000597-53
2006-005087-10
2006-000106-24
2006-000120-14
2005-002396-33
2006-005305-58
2006-006085-42
2004-001404-12
2004-001449-13
2006-005956-34
2006-003006-26
2006-003012-21
2005-003357-27
2005-003387-28
2004-004327-35
2005-003140-56
2005-003146-33
2007-001315-31
2006-006804-12
2004-000558-22
2004-001883-39
2005-000677-21
2005-000691-41
2004-005238-37
2004-005271-42
2004-003753-56
2004-003755-39
2006-004018-42
2005-004138-42
2005-004145-34
2005-004163-39
2005-003771-20
2005-003795-37
2006-001793-24
2006-002221-23
2006-002241-37
2005-001179-36
2005-001185-14
2005-001193-28
2004-000120-32
2005-003074-20
2006-003425-81
2006-003444-30
2006-003476-35
2006-003275-12
2005-000360-45
2005-000366-39
2005-000371-18
2004-002761-21
2004-002762-38
2006-001307-11
2006-001337-17
2005-001768-30
2004-000955-40
2004-000971-33
2006-004514-40
2005-004767-34
2005-004768-22
2006-002076-18
2005-000722-24
2005-003138-16
2006-001072-21
2006-001080-38
2006-001084-27
2006-001085-17
2006-000701-35
2006-000703-42
2005-004316-73
2006-004457-20
2004-000723-15
2004-000725-30
2004-005043-97
2004-005188-12
2004-001994-24
2006-000910-19
2006-000924-15
2005-005670-71
2005-005708-17
2005-002090-76
2005-002101-23
2005-002112-17
2005-002128-32
2005-004475-37
2005-004476-20
2005-004479-38
2005-004482-41
2005-000541-11
2004-002951-16
2006-005404-13
2005-002446-19
2006-000168-10
2006-003523-36
2005-003846-33
2005-004493-25
2005-004513-15
2006-000389-35
2006-000405-27
2005-001554-24
2005-001576-13
2006-004727-10
2006-004733-15
2005-005321-63
2005-005343-26
2005-005357-21
2006-000604-16
2006-000610-20
2006-000613-38
2007-005312-62
2006-000789-35
2006-002412-10
2005-004662-16
2005-004664-23
2005-004675-37
2006-000503-41
2005-005792-15
2006-004396-35
2006-004397-27
2006-004407-19
2006-004419-24
2004-001218-15
2004-001220-20
2007-002810-20
2007-002817-37
2006-002667-33
2006-002677-41
2005-005055-18
2005-005064-80
2005-005966-35
2006-000821-74
2005-002206-37
2005-002218-39
2005-002220-34
2005-002233-12
2006-004950-25
2005-002961-35
2005-002987-27
2005-003230-18
2005-005862-36
2005-005871-14
2005-005883-10
2007-000590-37
2006-000864-94
2006-000869-11
2006-000871-13
2006-000873-32
2006-006513-33
2006-000537-35
2006-001891-19
2006-001896-39
2004-002033-39
2004-002053-31
2004-002065-20
2005-005449-20
2006-002632-21
2008-000417-30
2008-000422-39
2008-000441-58
2008-000444-13
2006-002494-48
2006-002499-16
2006-006941-15
2006-006947-30
2006-006949-13
2006-006957-29
2006-001251-35
2006-001265-41
2005-006014-18
2005-006037-33
2005-006052-37
2006-004611-21
2006-000182-10
2006-000224-13
2006-004856-19
2006-004858-25
2005-004024-39
2005-004030-40
2005-004032-48
2007-000298-49
2006-001763-36
2006-001767-31
2006-001772-20
2006-001783-23
2006-004478-29
2004-004467-29
2006-004237-15
2006-004245-42
2006-004247-29
2006-004260-31
2004-004799-35
2004-004819-29
2004-004825-87
2004-004852-38
2007-000097-23
2007-000120-40
2005-002888-88
2006-003483-59
2006-003495-35
2006-003501-71
2006-003502-26
2006-003512-22
2005-004270-25
2007-001526-27
2004-002362-37
2004-002370-39
2004-004388-31
2004-004394-28
2006-001404-37
2005-005406-24
2005-005428-15
2006-005713-35
2006-005727-41
2006-002168-24
2006-002187-25
2006-002192-40
2006-003132-29
2005-003570-22
2006-002330-38
2006-002335-24
2006-002342-11
2006-002351-33
2006-002901-30
2006-002902-74
2006-006599-39
2006-006616-30
2006-001449-33
2006-003216-22
2006-003231-71
2006-000744-17
2006-000753-22
2006-001164-24
2006-001195-21
2005-004607-11
2006-005851-14
2006-005890-24
2005-002004-42
2005-000085-39
2005-000086-19
2004-003236-59
2004-002856-32
2004-004131-57
2004-004150-51
2004-004180-30
2005-005138-11
2005-005149-20
2005-005766-36
2005-005770-72
2006-004072-12
2004-001270-77
2006-001218-34
2006-001219-31
2006-001230-41
2006-005451-15
2006-005461-19
2006-005470-41
2005-004976-18
2005-004977-12
2006-005630-21
2006-005635-25
2006-003718-17
2005-005624-13
2005-005631-97
2005-005650-41
2005-005660-86
2005-005666-36
2007-001720-13
2005-000823-40
2005-000839-17
2005-000859-15
2007-001039-72
2005-003422-26
2005-003436-21
2006-002766-20
2006-002777-42
2006-002036-25
2005-002239-29
2006-002295-18
2004-004908-21
2006-002977-33
2005-002754-22
2005-002757-45
2005-002779-34
2005-002789-12
2005-001688-74
2005-001698-89
2005-001709-24
2005-001714-41
2006-001488-51
2006-003844-41
2005-006157-24
2005-006162-33
2008-000586-26
2007-005881-11
2007-005899-13
2006-006275-21
2006-006297-23
2006-000060-82
2006-005071-17
2007-003239-21
2007-003240-30
2007-003253-88
2007-002198-30
2007-002243-25
2007-002254-31
2006-003881-32
2006-003896-11
2007-005091-13
2007-005092-33
2006-006541-14
2006-006557-28
2006-006566-42
2006-003983-73
2006-003998-27
2007-007799-40
2007-004917-33
2007-002625-77
2004-004602-25
2008-001319-39
2008-001323-64
2008-000701-11
2008-000718-63
2005-004933-16
2005-004941-33
2006-003651-20
2006-003656-38
2008-006831-10
2008-004540-36
2008-004548-35
2008-004556-71
2004-002980-26
2009-012010-52
2008-004229-40
2008-002705-38
2009-010417-73
2008-000869-38
2008-000879-26
2008-000889-22
2008-000893-19
2008-000654-12
2006-006526-26
2007-002467-27
2007-004890-24
2008-004676-44
2006-006157-27
2007-005717-19
2009-011004-33
2009-011008-43
2009-011013-24
2009-011017-24
2009-011036-36
2008-007644-34
2009-013054-33
2009-013062-11
2007-006249-42
2006-001503-10
2006-001504-37
2006-001509-26
2006-001510-32
2006-001515-29
2009-015118-23
2009-015136-14
2009-015158-39
2009-011212-37
2009-011220-62
2009-011296-80
2009-011418-68
2009-011448-20
2008-005904-13
2008-005471-10
2008-002769-30
2009-017869-27
2010-019218-26
2007-002995-33
2007-005791-14
2009-011162-29
2006-006307-37
2007-000183-24
2007-000190-28
2009-013462-25
2009-013498-17
2009-017765-31
2009-014256-30
2008-000634-53
2008-006968-11
2008-006989-28
2008-007015-32
2008-007016-15
2009-014895-23
2009-014908-57
2009-014909-14
2010-019635-36
2010-018414-69
2010-018418-53
2009-010703-80
2009-010713-69
2007-005486-34
2007-005495-13
2007-005508-42
2007-005513-18
2010-018982-43
2010-019017-25
2007-004413-33
2007-004427-38
2009-017636-41
2009-017647-34
2009-017672-24
2009-015978-35
2009-015642-35
2009-015647-16
2009-015659-26
2009-015703-13
2009-013667-19
2009-013679-23
2009-013681-92
2009-013686-26
2007-001645-17
2007-001668-62
2009-012082-54
2008-004721-41
2008-004723-37
2008-004748-36
2006-001676-21
2006-001681-16
2009-009431-30
2009-009438-34
2009-009475-35
2008-005782-59
2008-005789-30
2008-005802-37
2008-005810-39
2008-005082-64
2007-004333-42
2007-004349-13
2007-004359-12
2007-001221-10
2007-001262-32
2008-006045-10
2007-004823-39
2008-008262-12
2008-008291-14
2007-003730-42
2007-003745-32
2010-018700-90
2010-018751-10
2010-018752-27
2010-018754-13
2007-001733-34
2009-013395-48
2009-016914-25
2009-016945-24
2009-010832-17
2007-000624-40
2008-006182-88
2009-017418-56
2009-017437-22
2008-004926-18
2008-004934-26
2008-004943-12
2008-004945-27
2008-001509-40
2009-009889-13
2009-009894-88
2009-009919-21
2009-009921-28
2008-007152-94
2009-014768-21
2009-014827-21
2006-002457-69
2009-018228-14
2009-018246-38
2009-016442-74
2009-016449-24
2008-007996-26
2009-016094-16
2009-016119-38
2009-015564-34
2009-015402-19
2009-015415-41
2008-001122-13
2008-001125-34
2008-001128-30
2008-001158-42
2008-005619-16
2008-005638-56
2009-012983-14
2009-014448-13
2009-012499-28
2009-014313-27
2008-005325-10
2008-001367-11
2006-002565-39
2009-015589-74
2006-006436-22
2006-006439-39
2006-006441-14
2006-006444-63
2008-002628-27
2008-002655-24
2007-007580-24
2007-007591-42
2007-007593-31
2007-007604-15
2007-007623-40
2008-001201-42
2008-001226-14
2008-001236-13
2009-014286-20
2008-007507-83
2008-007520-26
2009-011585-28
2009-011589-27
2009-013029-41
2010-023008-29
2010-022416-40
2010-024566-22
2009-014501-13
2009-014516-35
2009-014527-23
2009-014543-36
2009-014552-30
2010-018456-27
2010-018466-22
2005-005838-12
2009-017147-33
2009-017151-97
2009-017160-17
2009-017168-17
2010-021477-36
2008-002325-37
2007-002933-36
2007-001346-41
2008-003824-51
2008-003854-13
2007-006686-32
2008-004628-21
2008-004669-24
2009-009498-87
2009-013957-13
2009-014042-28
2009-014096-46
2007-000683-24
2007-000702-71
2007-000703-15
2009-015242-30
2009-015247-16
2008-000727-26
2009-009867-70
2009-009871-36
2009-011450-18
2007-005079-32
2009-017269-49
2009-017279-77
2010-018531-17
2010-018534-44
2010-020081-22
2008-000987-18
2009-017798-39
2009-017801-12
2009-017802-35
2009-017837-23
2009-017843-32
2009-017852-28
2010-022890-33
2010-022894-32
2010-022912-37
2008-006012-38
2008-006014-20
2008-006021-14
2007-007652-34
2007-007657-31
2009-012430-70
2009-011097-15
2006-006392-21
2009-011637-27
2009-011638-90
2009-011676-30
2009-011682-91
2010-020660-37
2010-020678-41
2010-020688-18
2007-000222-51
2007-000224-41
2009-011793-14
2009-011795-29
2009-011817-26
2009-012570-13
2010-021755-34
2010-021782-70
2010-021783-15
2010-021788-33
2010-019521-34
2010-022648-19
2009-018006-21
2008-004387-39
2009-014401-13
2008-005244-16
2009-010266-28
2009-010276-16
2009-010295-23
2009-010319-34
2008-008378-29
2009-012034-70
2010-019755-21
2007-007397-28
2007-007476-42
2007-007481-38
2007-007489-39
2007-003037-17
2007-003054-28
2008-004098-17
2008-004102-14
2009-012782-63
2009-012784-34
2010-022329-13
2010-022332-37
2010-022334-92
2007-004473-26
2005-001481-14
2009-014670-17
2010-021263-33
2010-021265-80
2010-021271-83
2008-007799-13
2010-018650-12
2010-020328-23
2010-020329-42
2010-020332-19
2009-015909-39
2009-015916-16
2008-008599-15
2009-016268-35
2009-017347-33
2006-002830-38
2010-019856-30
2009-015527-82
2008-003967-37
2008-003972-23
2008-003984-38
2008-003991-23
2007-004165-17
2007-004530-16
2010-019157-17
2010-020746-98
2010-020747-13
2009-012121-11
2010-023348-33
2009-009035-30
2009-009155-37
2009-009178-28
2009-010722-19
2009-010737-47
2004-000440-24
2004-000452-16
2010-022468-11
2010-021355-85
2007-000320-40
2011-000362-35
2011-000366-35
2010-022718-17
2011-002307-14
2010-020892-22
2010-021662-30
2010-024359-99
2010-023057-11
2009-015162-57
2009-016528-30
2010-022168-11
2010-022170-14
2010-022172-30
2010-022184-35
2010-021518-45
2010-020428-23
2010-021424-94
2010-021447-41
2010-021449-28
2009-016959-21
2009-016971-31
2009-016139-36
2009-016142-44
2009-016151-21
2009-016154-40
2010-021091-28
2010-021118-47
2010-022370-14
2010-019587-36
2010-019588-12
2011-000830-12
2011-000834-12
2010-019346-11
2008-007178-39
2009-012393-12
2009-012395-27
2009-012417-22
2010-019935-37
2008-007405-37
2008-007407-86
2008-005771-10
2009-016065-29
2009-016077-14
2008-002106-19
2008-002115-41
2008-002119-42
2008-001260-36
2008-001264-37
2008-001265-28
2008-001281-86
2008-001283-37
2005-001069-32
2008-007968-42
2009-016790-15
2009-016797-32
2009-016811-39
2007-004579-21
2007-004586-17
2009-017596-26
2008-001611-38
2010-019252-41
2008-005438-57
2007-001844-34
2008-005965-69
2006-000359-16
2006-000368-10
2008-003325-17
2009-012945-49
2004-001361-18
2005-000965-21
2005-000988-26
2009-011175-70
2009-011207-23
2007-004127-38
2007-004137-42
2009-014362-25
2009-014378-16
2007-004074-10
2009-012850-19
2009-018056-42
2009-018067-27
2008-001910-25
2009-014293-17
2008-002169-30
2008-003485-25
2010-018435-18
2008-006292-77
2008-006311-21
2010-020341-27
2010-018594-37
2010-023935-41
2010-023938-23
2010-023953-12
2007-006299-13
2010-024479-20
2009-015090-12
2009-015103-58
2009-015106-19
2011-002034-38
2011-002057-65
2011-003803-39
2011-000407-41
[truncated: 41,376 more rows]

## Sheet: 7682
Trial_ID	EudraCT_number	'India' keyword	'CTRI' keyword
52	2011-004368-31	India	NA
53	2011-004368-31	India	NA
54	2011-004368-31	India	NA
55	2011-004368-31	India	NA
62	2012-002255-42	India	NA
172	2016-003937-62	India	NA
173	2016-003937-62	India	NA
174	2016-003937-62	India	NA
219	2012-002993-29	India	NA
246	2015-005540-34	India	NA
330	2020-004341-36	India	NA
332	2017-002411-34	India	NA
506	2017-005197-19	India	NA
649	2017-002281-46	India	NA
806	2020-005111-51	India	NA
1241	2008-003258-14	India	NA
1243	2008-003258-14	India	NA
1419	2009-012709-20	India	NA
1420	2009-012709-20	India	NA
1424	2009-012709-20	India	NA
1427	2009-012709-20	India	NA
1488	2009-009696-34	India	NA
1500	2008-005872-29	India	NA
1502	2008-005872-29	India	NA
1503	2008-005872-29	India	NA
1506	2008-005872-29	India	NA
1507	2008-005872-29	India	NA
1508	2008-005872-29	India	NA
2515	2008-000701-11	India	NA
2516	2008-000701-11	India	NA
2517	2008-000701-11	India	NA
2520	2008-000701-11	India	NA
2521	2008-000701-11	India	NA
2522	2008-000701-11	India	NA
2523	2008-000701-11	India	NA
2562	2004-002980-26	India	NA
2999	2010-019521-34	India	NA
3121	2010-022718-17	India	NA
3125	2010-022718-17	India	NA
3126	2010-022718-17	India	NA
3128	2010-020892-22	India	NA
3129	2010-020892-22	India	NA
3130	2010-020892-22	India	NA
3131	2010-020892-22	India	NA
3133	2010-020892-22	India	NA
3134	2010-020892-22	India	NA
3135	2010-020892-22	India	NA
3136	2010-020892-22	India	NA
3139	2010-020892-22	India	NA
3141	2010-020892-22	India	NA
3143	2010-021662-30	India	NA
3145	2010-021662-30	India	NA
3157	2009-015162-57	India	NA
3158	2009-015162-57	India	NA
3159	2009-015162-57	India	NA
3161	2009-015162-57	India	NA
3162	2009-015162-57	India	NA
3164	2009-015162-57	India	NA
3165	2009-015162-57	India	NA
3166	2009-015162-57	India	NA
3167	2009-015162-57	India	NA
3168	2009-015162-57	India	NA
3169	2009-015162-57	India	NA
3182	2010-021424-94	India	NA
3183	2010-021424-94	India	NA
3185	2010-021424-94	India	NA
3197	2010-021091-28	India	NA
3198	2010-021091-28	India	NA
3199	2010-021091-28	India	NA
3200	2010-021091-28	India	NA
3201	2010-021091-28	India	NA
3202	2010-021091-28	India	NA
3413	2010-024179-18	India	NA
3414	2010-024179-18	India	NA
3415	2010-024179-18	India	NA
3416	2010-024179-18	India	NA
3417	2010-024179-18	India	NA
3418	2010-024179-18	India	NA
3419	2010-024179-18	India	NA
3420	2010-024179-18	India	NA
3421	2010-024179-18	India	NA
3455	2011-002510-36	India	NA
3456	2011-002510-36	India	NA
3457	2011-002510-36	India	NA
3458	2011-002510-36	India	NA
3459	2011-002510-36	India	NA
3460	2011-002510-36	India	NA
3461	2011-002510-36	India	NA
3462	2011-002513-11	India	NA
3490	2011-000484-28	India	NA
3503	2010-022223-29	India	NA
3504	2010-022223-29	India	NA
3506	2010-022223-29	India	NA
3508	2010-020696-23	India	NA
3509	2010-020696-23	India	NA
3511	2010-020696-23	India	NA
3534	2010-023505-36	India	NA
3555	2009-017971-10	India	NA
3575	2010-023377-19	India	NA
3576	2010-023377-19	India	NA
3577	2010-023377-19	India	NA
3578	2010-023377-19	India	NA
3579	2010-023377-19	India	NA
3580	2010-023377-19	India	NA
3581	2010-023377-19	India	NA
3582	2010-023377-19	India	NA
3619	2011-005721-43	India	NA
3620	2011-005721-43	India	NA
3621	2011-005721-43	India	NA
3622	2011-005721-43	India	NA
3623	2011-005721-43	India	NA
3624	2011-005721-43	India	NA
3625	2011-005721-43	India	NA
3626	2011-005721-43	India	NA
3644	2010-021358-20	India	NA
3645	2010-021358-20	India	NA
3646	2010-021358-20	India	NA
3647	2010-021358-20	India	NA
3648	2010-021358-20	India	NA
3662	2012-004190-12	India	NA
3688	2010-023297-39	India	NA
3689	2010-023297-39	India	NA
3690	2010-023297-39	India	NA
3691	2010-023297-39	India	NA
3692	2010-023297-39	India	NA
3733	2010-018354-12	India	NA
3734	2010-018354-12	India	NA
3735	2010-018354-12	India	NA
3759	2011-002190-33	India	NA
3760	2011-002190-33	India	NA
3761	2011-002190-33	India	NA
3762	2011-002190-33	India	NA
3763	2011-002190-33	India	NA
3764	2011-002190-33	India	NA
3765	2011-002190-33	India	NA
3815	2011-001062-18	India	NA
3816	2011-001062-18	India	NA
3817	2011-001062-18	India	NA
3818	2011-001062-18	India	NA
3819	2011-001062-18	India	NA
3820	2011-001062-18	India	NA
3821	2011-001062-18	India	NA
3822	2011-001062-18	India	NA
3991	2010-023471-26	India	NA
3992	2010-023471-26	India	NA
3993	2010-023471-26	India	NA
4014	2010-021162-30	India	NA
4015	2010-021162-30	India	NA
4084	2010-023112-14	India	NA
4114	2009-015883-32	India	NA
4115	2009-015883-32	India	NA
4119	2009-015883-32	India	NA
4147	2009-015811-42	India	NA
4148	2009-015811-42	India	NA
4149	2009-015811-42	India	NA
4157	2010-023428-26	India	NA
4158	2010-023428-26	India	NA
4160	2010-023428-26	India	NA
4161	2010-023428-26	India	NA
4162	2010-023428-26	India	NA
4163	2010-023428-26	India	NA
4165	2010-023428-26	India	NA
4166	2010-023428-26	India	NA
4192	2010-024006-35	India	NA
4193	2010-024006-35	India	NA
4194	2010-024006-35	India	NA
4249	2008-001451-21	India	NA
4251	2008-001451-21	India	NA
4253	2008-001451-21	India	NA
4255	2008-001451-21	India	NA
4262	2009-012652-24	India	NA
4277	2010-024219-15	India	NA
4278	2010-024219-15	India	NA
4279	2010-024219-15	India	NA
4280	2010-024219-15	India	NA
4281	2010-024219-15	India	NA
4282	2010-024219-15	India	NA
4363	2012-001640-22	India	NA
4364	2012-001640-22	India	NA
4365	2012-001640-22	India	NA
4366	2012-001640-22	India	NA
4369	2012-001096-37	India	NA
4547	2013-001913-34	India	NA
4548	2013-001913-34	India	NA
4549	2013-001913-34	India	NA
4550	2013-001913-34	India	NA
4551	2013-001913-34	India	NA
4552	2013-001913-34	India	NA
4563	2012-000985-39	India	NA
4564	2012-000985-39	India	NA
4565	2012-000985-39	India	NA
4566	2012-000985-39	India	NA
4567	2012-000985-39	India	NA
4568	2012-000985-39	India	NA
4569	2012-000985-39	India	NA
4570	2012-000985-39	India	NA
4603	2011-004363-74	India	NA
4604	2011-004363-74	India	NA
4605	2011-004363-74	India	NA
4606	2011-004363-74	India	NA
4607	2011-004363-74	India	NA
4608	2011-004363-74	India	NA
4609	2011-004363-74	India	NA
4610	2011-004363-74	India	NA
4611	2011-004363-74	India	NA
4612	2011-004363-74	India	NA
4664	2009-011231-12	India	NA
4732	2012-003626-24	India	NA
4733	2012-003626-24	India	NA
4734	2012-003626-24	India	NA
4735	2012-003626-24	India	NA
4736	2012-003626-24	India	NA
4808	2009-015318-23	India	NA
4809	2009-015318-23	India	NA
4810	2009-015318-23	India	NA
4811	2009-015318-23	India	NA
4869	2013-003429-28	India	NA
4880	2012-002346-20	India	NA
4889	2010-024540-15	India	NA
4890	2010-024540-15	India	NA
4891	2010-024540-15	India	NA
4892	2010-024540-15	India	NA
4893	2010-024540-15	India	NA
4894	2010-024540-15	India	NA
4895	2010-024540-15	India	NA
4896	2010-024540-15	India	NA
4897	2010-024540-15	India	NA
4898	2010-024540-15	India	NA
4995	2012-002271-34	India	NA
4996	2012-002271-34	India	NA
4997	2012-002271-34	India	NA
4998	2012-002271-34	India	NA
5027	2013-002664-10	India	NA
5028	2013-002664-10	India	NA
5029	2013-002664-10	India	NA
5030	2013-002664-10	India	NA
5031	2013-002664-10	India	NA
5032	2013-002664-10	India	NA
5033	2013-002664-10	India	NA
5061	2013-003683-31	India	NA
5062	2013-003683-31	India	NA
5317	2016-001531-12	India	NA
5373	2014-002978-36	India	NA
5388	2015-004765-90	India	NA
5428	2019-000890-21	INDIA	NA
5476	2012-003427-38	India	NA
5488	2014-003708-62	India	NA
5489	2014-003708-62	India	NA
5503	2015-004768-12	India	NA
5574	2013-004343-23	India	NA
5647	2016-003897-41	India	NA
5648	2016-003897-41	India	NA
5649	2016-003897-41	India	NA
5650	2016-003897-41	India	NA
5651	2016-003897-41	India	NA
5652	2016-003897-41	India	NA
5653	2016-003897-41	India	NA
5678	2020-002448-21	India	NA
5705	2014-001971-30	India	NA
5706	2014-001971-30	India	NA
5707	2014-001971-30	India	NA
5708	2014-001971-30	India	NA
5709	2014-001971-30	India	NA
5710	2014-001971-30	India	NA
5711	2014-001971-30	India	NA
5712	2014-001971-30	India	NA
5713	2014-001971-30	India	NA
5714	2014-001971-30	India	NA
5715	2014-001971-30	India	NA
5716	2014-001971-30	India	NA
5717	2014-001971-30	India	NA
5718	2014-001971-30	India	NA
5719	2014-001971-30	India	NA
5720	2014-001971-30	India	NA
5721	2014-001971-30	India	NA
5722	2014-001971-30	India	NA
5953	2008-003687-20	India	NA
6071	2014-004397-42	India	NA
6086	2015-002778-19	India	NA
6170	2012-001875-35	India	NA
6219	2014-003155-57	India	NA
6220	2014-003155-57	India	NA
6221	2014-003155-57	India	NA
6222	2014-003155-57	India	NA
6223	2014-003155-57	India	NA
6224	2014-003155-57	India	NA
6225	2014-003155-57	India	NA
6226	2014-003155-57	India	NA
6227	2014-003155-57	India	NA
6266	2015-001047-36	India	NA
6267	2015-001047-36	India	NA
6268	2015-001047-36	India	NA
6374	2013-003201-26	India	NA
6375	2013-003201-26	India	NA
6376	2013-003201-26	India	NA
6377	2013-003201-26	India	NA
6378	2013-003201-26	India	NA
6379	2013-003201-26	India	NA
6381	2013-003201-26	India	NA
6382	2013-003201-26	India	NA
6383	2013-003201-26	India	NA
6384	2013-003201-26	India	NA
6386	2013-003201-26	India	NA
6387	2013-003201-26	India	NA
6390	2013-003201-26	India	NA
6391	2013-003201-26	India	NA
6393	2013-003201-26	India	NA
6394	2013-003201-26	India	NA
6510	2015-004353-40	India	NA
6511	2015-004353-40	India	NA
6512	2015-004353-40	India	NA
6513	2015-004353-40	India	NA
6514	2015-004353-40	India	NA
6515	2015-004353-40	India	NA
6626	2014-001309-42	India	NA
6627	2014-001309-42	India	NA
6628	2014-001309-42	India	NA
6838	2005-004672-20	India	NA
7329	2006-004214-41	India	NA
7331	2006-004214-41	India	NA
7646	2006-000341-19	India	NA
7651	2006-000341-19	India	NA
7652	2006-000341-19	India	NA
7653	2006-000341-19	India	NA
7654	2006-000341-19	India	NA
7655	2006-000341-19	India	NA
7656	2006-000341-19	India	NA
7661	2006-000341-19	India	NA
7909	2008-008127-15	India	NA
7932	2007-005386-35	India	NA
8223	2008-004932-19	India	NA
8224	2008-004932-19	India	NA
8225	2008-004932-19	India	NA
8227	2008-004932-19	India	NA
8228	2008-004932-19	India	NA
8229	2008-004932-19	India	NA
8233	2008-004932-19	India	NA
8480	2010-020447-13	India	NA
8650	2009-012076-26	India	NA
8651	2009-012076-26	India	NA
8652	2009-012076-26	India	NA
8655	2009-012076-26	India	NA
8656	2009-012076-26	India	NA
8657	2009-012076-26	India	NA
8722	2009-018005-43	India	NA
8723	2009-018005-43	India	NA
8767	2009-012140-16	India	NA
8768	2009-012140-16	India	NA
8770	2009-012140-16	India	NA
8771	2009-012140-16	India	NA
8772	2009-012140-16	India	NA
8773	2009-012140-16	India	NA
8774	2009-012140-16	India	NA
8837	2010-023342-67	India	NA
8838	2010-023342-67	India	NA
8839	2010-023342-67	India	NA
8840	2010-023342-67	India	NA
8841	2010-023342-67	India	NA
8912	2010-018518-56	India	NA
8914	2010-018518-56	India	NA
8915	2010-018518-56	India	NA
8916	2010-018518-56	India	NA
9115	2009-018141-20	India	NA
9116	2009-018141-20	India	NA
9117	2009-018141-20	India	NA
9118	2009-018141-20	India	NA
9119	2009-018141-20	India	NA
9121	2009-018141-20	India	NA
9123	2009-018141-20	India	NA
9124	2009-018141-20	India	NA
9125	2011-001711-31	India	NA
9126	2011-001711-31	India	NA
9129	2011-005317-37	India	NA
9130	2011-005317-37	India	NA
9168	2008-005127-29	India	NA
9285	2009-010668-40	India	NA
9286	2009-010668-40	India	NA
9287	2009-010668-40	India	NA
9288	2009-010668-40	India	NA
9289	2009-010668-40	India	NA
9290	2009-010668-40	India	NA
9291	2009-010668-40	India	NA
9292	2009-010668-40	India	NA
9293	2009-010668-40	India	NA
9294	2009-010668-40	India	NA
9375	2011-004587-29	India	NA
9440	2013-001747-31	India	NA
9441	2013-001747-31	India	NA
9442	2013-001747-31	India	NA
9443	2013-001747-31	India	NA
9446	2013-001747-31	India	NA
9447	2013-001747-31	India	NA
9448	2013-001747-31	India	NA
9449	2013-001747-31	India	NA
9451	2013-001747-31	India	NA
9452	2013-001747-31	India	NA
9455	2013-001747-31	India	NA
9456	2013-001747-31	India	NA
9457	2013-001747-31	India	NA
9458	2013-001747-31	India	NA
9514	2011-004612-31	India	NA
9515	2011-004612-31	India	NA
9516	2011-004612-31	India	NA
9601	2011-000485-35	India	NA
9608	2006-006246-34	India	NA
9609	2006-006246-34	India	NA
9612	2006-006246-34	India	NA
9614	2006-006246-34	India	NA
9751	2011-004579-35	India	NA
9752	2011-004579-35	India	NA
9753	2011-004579-35	India	NA
9754	2011-004579-35	India	NA
9755	2011-004579-35	India	NA
9756	2011-004579-35	India	NA
9757	2011-004579-35	India	NA
9758	2011-004579-35	India	NA
9759	2011-004579-35	India	NA
9760	2011-004579-35	India	NA
9761	2011-004579-35	India	NA
9762	2011-004579-35	India	NA
9763	2011-004579-35	India	NA
9764	2011-004579-35	India	NA
9765	2012-000780-24	India	NA
9766	2012-000780-24	India	NA
9838	2012-002156-16	India	NA
9858	2013-000744-26	India	NA
9859	2013-000744-26	India	NA
9860	2013-000744-26	India	NA
9861	2013-000744-26	India	NA
9862	2013-000744-26	India	NA
9863	2013-000744-26	India	NA
9864	2013-000744-26	India	NA
9865	2013-000744-26	India	NA
9912	2011-006058-94	India	NA
9913	2011-006058-94	India	NA
9914	2011-006058-94	India	NA
9915	2011-006058-94	India	NA
9916	2011-006058-94	India	NA
9934	2009-016775-30	India	NA
9937	2009-016775-30	India	NA
9938	2009-016775-30	India	NA
9959	2011-000392-14	India	NA
9961	2011-000392-14	India	NA
9964	2011-000392-14	India	NA
9965	2011-000392-14	India	NA
9967	2011-000392-14	India	NA
9968	2011-000392-14	India	NA
9970	2011-000392-14	India	NA
9971	2011-000392-14	India	NA
9974	2011-000392-14	India	NA
10040	2011-003399-36	India	NA
10077	2012-000062-38	India	NA
10078	2012-000062-38	India	NA
10083	2011-001023-21	India	NA
10107	2010-022951-49	India	NA
10108	2010-022951-49	India	NA
10109	2010-022951-49	India	NA
10110	2010-022951-49	India	NA
10191	2012-002854-21	India	NA
10192	2012-002854-21	India	NA
10193	2012-002854-21	India	NA
10194	2012-002854-21	India	NA
10195	2012-002854-21	India	NA
10418	2012-001334-33	India	NA
10436	2011-003075-11	India	NA
10437	2011-003075-11	India	NA
10438	2011-003075-11	India	NA
10439	2011-003075-11	India	NA
10440	2011-003075-11	India	NA
10441	2011-003075-11	India	NA
10442	2011-003075-11	India	NA
10443	2011-003075-11	India	NA
10444	2011-003076-36	India	NA
10445	2011-003076-36	India	NA
10446	2011-003076-36	India	NA
10449	2012-000140-97	India	NA
10450	2012-000140-97	India	NA
10558	2009-017918-69	India	NA
10560	2009-017918-69	India	NA
10561	2009-017918-69	India	NA
10564	2009-017918-69	India	NA
10616	2012-000726-21	India	NA
10617	2012-000726-21	India	NA
10618	2012-000726-21	India	NA
10619	2012-000726-21	India	NA
10620	2012-000726-21	India	NA
10621	2012-000726-21	India	NA
10622	2012-000726-21	India	NA
10623	2012-000726-21	India	NA
10624	2012-000726-21	India	NA
10628	2011-005197-40	India	NA
10629	2011-005197-40	India	NA
10643	2011-004532-58	India	NA
10986	2012-005641-21	India	NA
11214	2018-002700-14	India	NA
11235	2016-005134-29	INDIA	NA
11421	2014-002587-33	India	NA
11594	2016-003197-41	India	NA
11733	2016-005165-31	India	NA
11762	2020-001448-24	India	NA
11826	2018-002342-36	India	NA
11827	2018-002342-36	India	NA
11828	2018-002342-36	India	NA
11966	2018-004141-17	India	NA
12001	2015-000751-25	India	NA
12117	2014-003583-20	India	NA
12118	2014-003583-20	India	NA
12622	2006-003286-14	India	NA
13103	2004-004997-10	India	NA
13105	2004-004997-10	India	NA
13268	2005-004630-41	India	NA
13269	2005-004630-41	India	NA
13273	2005-004630-41	India	NA
13277	2005-004630-41	India	NA
13279	2005-004630-41	India	NA
13364	2007-006081-15	India	NA
13434	2008-007784-16	India	NA
13555	2008-004104-31	India	NA
13557	2008-004104-31	India	NA
13561	2008-004104-31	India	NA
13562	2008-004104-31	India	NA
13563	2008-004104-31	India	NA
13564	2008-004104-31	India	NA
13566	2008-004104-31	India	NA
13568	2008-004104-31	India	NA
13571	2008-004104-31	India	NA
13573	2008-004104-31	India	NA
13621	2007-001493-91	India	NA
13700	2007-005792-34	India	NA
13702	2007-005792-34	India	NA
13703	2007-005792-34	India	NA
13704	2007-005792-34	India	NA
13706	2007-005792-34	India	NA
13707	2007-005792-34	India	NA
13711	2007-005792-34	India	NA
13717	2009-017772-25	India	NA
13725	2009-017772-25	India	NA
13775	2008-004732-20	India	NA
13776	2008-004732-20	India	NA
13777	2008-004732-20	India	NA
13779	2008-004732-20	India	NA
13894	2009-015603-10	India	NA
13895	2009-015603-10	India	NA
13903	2008-007504-28	India	NA
13904	2008-007504-28	India	NA
13905	2008-007504-28	India	NA
13906	2008-007504-28	India	NA
13907	2008-007504-28	India	NA
13908	2008-007504-28	India	NA
13993	2010-021638-72	India	NA
13994	2010-021638-72	India	NA
13995	2010-021638-72	India	NA
13996	2010-021638-72	India	NA
13997	2010-021638-72	India	NA
13998	2010-021638-72	India	NA
13999	2010-021638-72	India	NA
14000	2010-021638-72	India	NA
14001	2010-021638-72	India	NA
14002	2010-021638-72	India	NA
14003	2010-021638-72	India	NA
14004	2010-021638-72	India	NA
14005	2010-021638-72	India	NA
14006	2010-021638-72	India	NA
14099	2010-024190-39	India	NA
14343	2007-003780-50	India	NA
14344	2007-003780-50	India	NA
14345	2007-003780-50	India	NA
14346	2007-003780-50	India	NA
14349	2007-003780-50	India	NA
14427	2012-001439-30	India	NA
14429	2012-001439-30	India	NA
14478	2011-006132-24	India	NA
14479	2011-006132-24	India	NA
14480	2011-006132-24	India	NA
14481	2011-006132-24	India	NA
14482	2011-006132-24	India	NA
14483	2011-006132-24	India	NA
14490	2012-002916-16	India	NA
14500	2013-000057-44	India	NA
14744	2012-003629-40	India	NA
14799	2011-000602-22	India	NA
14800	2011-000602-22	India	NA
14803	2011-004205-24	India	NA
14804	2011-004205-24	India	NA
14805	2011-004205-24	India	NA
14806	2011-004205-24	India	NA
14807	2011-004205-24	India	NA
14814	2011-004701-24	India	NA
14815	2011-004701-24	India	NA
14816	2011-004701-24	India	NA
14817	2011-004701-24	India	NA
14818	2011-004701-24	India	NA
14867	2012-000283-23	India	NA
14923	2013-004294-27	India	NA
14991	2012-002323-15	India	NA
14992	2012-002323-15	India	NA
14993	2012-002323-15	India	NA
14994	2012-002323-15	India	NA
14995	2012-002323-15	India	NA
14996	2012-002323-15	India	NA
14997	2012-002323-15	India	NA
14998	2012-002323-15	India	NA
14999	2012-002323-15	India	NA
15000	2012-002323-15	India	NA
15069	2012-004545-32	India	NA
15070	2012-004545-32	India	NA
15071	2012-004545-32	India	NA
15072	2012-004545-32	India	NA
15073	2012-004545-32	India	NA
15074	2012-004545-32	India	NA
15075	2012-004545-32	India	NA
15132	2013-002170-49	India	NA
15133	2013-002170-49	India	NA
15134	2013-002170-49	India	NA
15135	2013-002170-49	India	NA
15136	2013-002170-49	India	NA
15137	2013-002170-49	India	NA
15138	2013-002170-49	India	NA
15139	2013-002170-49	India	NA
15204	2011-006324-20	India	NA
15205	2011-006324-20	India	NA
15206	2011-006324-20	India	NA
15376	2010-022656-22	India	NA
15377	2010-022656-22	India	NA
15378	2010-022656-22	India	NA
15379	2010-022656-22	India	NA
15380	2010-022656-22	India	NA
15381	2010-022656-22	India	NA
15382	2010-022656-22	India	NA
15383	2010-022656-22	India	NA
15384	2010-022656-22	India	NA
15385	2010-022656-22	India	NA
15386	2010-022656-22	India	NA
15387	2010-022656-22	India	NA
15388	2010-022656-22	India	NA
15394	2009-018004-18	India	NA
15408	2008-003752-30	India	NA
15409	2008-003752-30	India	NA
15412	2008-003752-30	India	NA
15413	2008-003752-30	India	NA
15414	2008-003752-30	India	NA
15416	2008-003752-30	India	NA
15417	2008-003752-30	India	NA
15457	2009-015918-22	India	NA
15531	2008-005222-37	India	NA
15532	2008-005222-37	India	NA
15540	2010-022710-77	India	NA
15541	2010-022710-77	India	NA
15542	2010-022710-77	India	NA
15543	2010-022710-77	India	NA
15544	2010-022710-77	India	NA
15545	2010-022710-77	India	NA
15546	2010-022710-77	India	NA
15547	2010-022710-77	India	NA
15682	2010-020345-27	India	NA
15683	2010-020345-27	India	NA
15684	2010-020345-27	India	NA
15686	2010-020345-27	India	NA
15687	2010-020345-27	India	NA
15688	2010-020345-27	India	NA
15689	2010-020345-27	India	NA
15690	2010-020345-27	India	NA
15691	2010-020345-27	India	NA
15693	2010-020345-27	India	NA
15694	2010-020345-27	India	NA
15695	2010-020345-27	India	NA
15696	2010-020345-27	India	NA
15697	2010-020345-27	India	NA
15750	2011-002813-12	India	NA
15751	2011-002813-12	India	NA
15752	2011-002813-12	India	NA
15753	2011-002813-12	India	NA
15791	2011-000275-13	India	NA
15792	2011-000275-13	India	NA
15793	2011-000275-13	India	NA
15794	2011-000275-13	India	NA
15845	2011-001965-42	India	NA
15846	2011-001965-42	India	NA
15847	2011-001965-42	India	NA
15848	2011-001965-42	India	NA
15849	2011-001965-42	India	NA
15850	2011-001965-42	India	NA
15851	2011-001965-42	India	NA
15852	2011-001965-42	India	NA
15853	2011-001965-42	India	NA
15856	2011-002514-37	India	NA
15857	2011-002514-37	India	NA
15858	2011-002514-37	India	NA
15885	2010-022228-66	India	NA
15886	2010-022228-66	India	NA
15887	2010-022228-66	India	NA
15888	2010-022228-66	India	NA
15889	2010-022228-66	India	NA
15890	2010-022228-66	India	NA
15891	2010-022228-66	India	NA
15892	2010-022228-66	India	NA
15893	2010-022228-66	India	NA
15894	2010-022228-66	India	NA
15915	2010-023499-25	India	NA
15916	2010-023499-25	India	NA
15917	2010-023499-25	India	NA
15918	2010-023499-25	India	NA
15919	2010-023499-25	India	NA
15920	2010-023499-25	India	NA
15921	2010-023499-25	India	NA
15925	2010-024454-10	India	NA
15952	2011-004885-14	India	NA
15953	2011-004885-14	India	NA
15954	2011-004885-14	India	NA
15955	2011-004885-14	India	NA
15956	2011-004885-14	India	NA
15957	2011-004885-14	India	NA
15985	2010-021375-92	India	NA
15986	2010-021375-92	India	NA
15990	2008-005559-46	India	NA
15991	2008-005559-46	India	NA
15992	2008-005559-46	India	NA
15993	2008-005559-46	India	NA
16186	2011-002538-38	India	NA
16187	2011-002538-38	India	NA
16209	2011-002380-24	India	NA
16210	2011-002380-24	India	NA
16211	2011-002380-24	India	NA
16212	2011-002380-24	India	NA
16213	2011-002380-24	India	NA
16214	2011-002380-24	India	NA
16215	2011-002380-24	India	NA
16216	2011-002380-24	India	NA
16217	2011-002380-24	India	NA
16218	2011-002380-24	India	NA
16219	2011-002380-24	India	NA
16282	2011-000107-40	India	NA
16286	2011-004578-27	India	NA
16287	2011-004578-27	India	NA
16288	2011-004578-27	India	NA
16289	2011-004578-27	India	NA
16290	2011-004578-27	India	NA
16291	2011-004578-27	India	NA
16292	2011-004578-27	India	NA
16293	2011-004578-27	India	NA
16294	2011-004578-27	India	NA
16295	2011-004578-27	India	NA
16296	2011-004578-27	India	NA
16297	2011-004578-27	India	NA
16298	2011-004578-27	India	NA
16299	2011-004578-27	India	NA
16300	2011-004578-27	India	NA
16332	2010-020987-39	India	NA
16482	2012-002216-10	India	NA
16616	2014-004477-16	India	NA
16682	2015-005486-23	India	NA
16936	2013-005500-33	India	NA
16937	2013-005500-33	India	NA
16938	2013-005500-33	India	NA
16939	2013-005500-33	India	NA
16940	2013-005500-33	India	NA
16941	2013-005500-33	India	NA
16942	2013-005500-33	India	NA
16981	2013-005164-26	India	NA
16982	2013-005164-26	India	NA
16983	2013-005164-26	India	NA
16984	2013-005164-26	India	NA
16985	2013-005164-26	India	NA
16986	2013-005164-26	India	NA
16987	2013-005164-26	India	NA
16988	2013-005164-26	India	NA
16989	2013-005164-26	India	NA
16990	2013-005164-26	India	NA
16991	2013-005164-26	India	NA
16992	2013-005164-26	India	NA
16993	2013-005164-26	India	NA
16994	2013-005164-26	India	NA
16995	2013-005164-26	India	NA
16996	2013-005164-26	India	NA
17146	2014-003420-46	India	NA
17189	2016-003301-34	India	NA
17190	2016-003301-34	India	NA
17285	2014-005032-34	India	NA
17532	2015-002809-12	India	NA
17533	2015-002809-12	India	NA
17534	2015-002809-12	India	NA
17535	2015-002809-12	India	NA
17536	2015-002809-12	India	NA
17539	2020-000736-21	India	NA
17569	2014-004636-19	India	NA
17787	2017-000422-36	India	NA
17788	2017-000422-36	India	NA
17789	2017-000422-36	India	NA
17790	2017-000422-36	India	NA
18159	2006-005003-33	India	NA
18160	2006-005003-33	India	NA
18161	2006-005003-33	India	NA
18163	2006-005003-33	India	NA
18487	2006-000091-32	India	NA
18489	2006-000091-32	India	NA
18510	2007-004803-36	India	NA
18511	2007-004803-36	India	NA
18512	2007-004803-36	India	NA
18513	2007-004803-36	India	NA
18514	2007-004803-36	India	NA
18515	2007-004803-36	India	NA
18518	2007-004803-36	India	NA
18520	2007-004803-36	India	NA
18521	2007-004803-36	India	NA
18719	2005-003944-68	India	NA
18828	2005-004230-40	India	NA
18833	2005-004230-40	India	NA
19467	2011-000723-32	India	NA
19468	2011-000723-32	India	NA
19509	2012-000829-44	India	NA
19510	2012-000829-44	India	NA
19512	2012-000855-15	India	NA
19576	2012-002117-19	India	NA
19577	2012-002117-19	India	NA
19578	2012-002117-19	India	NA
19663	2010-019778-34	India	NA
19664	2010-019778-34	India	NA
19714	2011-001436-33	India	NA
19740	2012-002011-26	India	NA
19743	2012-002011-26	India	NA
19747	2012-002011-26	India	NA
19809	2011-002696-41	India	NA
19810	2011-002696-41	India	NA
19811	2011-002696-41	India	NA
19819	2011-000420-15	India	NA
19820	2011-000420-15	India	NA
19823	2011-003600-20	India	NA
19824	2011-003600-20	India	NA
19825	2011-003600-20	India	NA
19835	2011-004570-28	India	NA
19836	2011-004570-28	India	NA
19837	2011-004570-28	India	NA
19838	2011-004570-28	India	NA
19839	2011-004570-28	India	NA
19842	2011-004570-28	India	NA
19856	2011-001595-19	India	NA
19857	2011-001595-19	India	NA
19858	2011-001595-19	India	NA
19859	2011-001595-19	India	NA
19860	2011-001595-19	India	NA
19862	2012-002057-38	India	NA
19863	2012-002057-38	India	NA
19864	2012-002057-38	India	NA
19865	2012-002057-38	India	NA
19866	2012-002057-38	India	NA
19867	2012-002057-38	India	NA
19882	2011-002132-10	India	NA
19883	2011-002132-10	India	NA
19884	2011-002132-10	India	NA
19885	2011-002132-10	India	NA
19897	2010-024483-17	India	NA
19898	2010-024483-17	India	NA
19905	2010-020992-21	India	NA
19906	2010-020992-21	India	NA
19907	2010-020992-21	India	NA
19908	2010-020992-21	India	NA
19909	2010-020992-21	India	NA
19958	2012-001610-42	India	NA
19959	2012-001610-42	India	NA
19960	2012-001610-42	India	NA
19961	2012-001610-42	India	NA
19962	2012-001610-42	India	NA
19963	2012-001610-42	India	NA
19965	2012-001613-16	India	NA
20015	2012-003757-28	India	NA
20016	2012-003757-28	India	NA
20017	2012-003757-28	India	NA
20018	2012-003757-28	India	NA
20019	2012-003757-28	India	NA
20020	2012-003757-28	India	NA
20021	2012-003757-28	India	NA
20171	2011-005586-21	India	CTRI
20207	2012-001324-34	India	NA
20208	2012-001324-34	India	NA
20209	2012-001324-34	India	NA
20210	2012-001324-34	India	NA
20211	2012-001324-34	India	NA
20212	2012-001324-34	India	NA
20213	2012-001324-34	India	NA
20495	2009-017434-45	India	NA
20672	2009-017271-17	India	NA
20735	2009-012934-63	India	NA
20736	2009-012934-63	India	NA
20737	2009-012934-63	India	NA
20738	2009-012934-63	India	NA
20747	2008-005012-41	India	NA
20748	2008-005012-41	India	NA
20833	2009-015864-32	India	NA
20834	2009-015864-32	India	NA
20835	2009-015864-32	India	NA
20845	2010-022548-19	India	NA
20850	2010-022576-30	India	NA
20851	2010-022576-30	India	NA
20852	2010-022576-30	India	NA
20853	2010-022576-30	India	NA
20854	2010-022576-30	India	NA
20985	2008-006719-20	India	NA
20986	2008-006719-20	India	NA
20987	2008-006719-20	India	NA
20989	2008-006719-20	India	NA
20990	2008-006719-20	India	NA
20992	2008-006719-20	India	NA
20993	2008-006719-20	India	NA
20996	2008-006719-20	India	NA
20998	2008-006719-20	India	NA
20999	2008-006719-20	India	NA
21000	2008-006719-20	India	NA
21001	2008-006719-20	India	NA
21006	2010-019522-13	India	NA
21007	2010-019522-13	India	NA
21008	2010-019522-13	India	NA
21009	2010-019522-13	India	NA
21010	2010-019522-13	India	NA
21011	2010-019522-13	India	NA
21012	2010-019522-13	India	NA
21013	2010-019522-13	India	NA
21014	2010-019522-13	India	NA
21015	2010-019522-13	India	NA
21016	2010-019522-13	India	NA
21017	2010-019522-13	India	NA
21018	2010-019522-13	India	NA
21085	2010-019872-65	India	NA
21086	2010-019872-65	India	NA
21087	2010-019872-65	India	NA
21088	2010-019872-65	India	NA
21089	2010-019872-65	India	NA
21091	2010-019872-65	India	NA
21093	2010-019872-65	India	NA
21094	2010-019872-65	India	NA
21100	2008-004438-25	India	NA
21155	2010-022271-59	India	NA
21156	2010-022271-59	India	NA
21157	2010-022271-59	India	NA
21219	2010-024371-12	India	NA
21220	2010-024371-12	India	NA
21221	2010-024371-12	India	NA
21222	2010-024371-12	India	NA
21223	2010-024371-12	India	NA
21224	2010-024371-12	India	NA
21269	2011-001456-11	India	NA
21270	2011-001456-11	India	NA
21271	2011-001456-11	India	NA
21272	2011-001456-11	India	NA
21273	2011-001456-11	India	NA
21274	2011-001456-11	India	NA
21275	2011-001456-11	India	NA
21276	2011-001456-11	India	NA
21277	2011-001456-11	India	NA
21278	2011-001456-11	India	NA
21279	2011-001456-11	India	NA
21284	2010-022366-27	India	NA
21285	2010-022366-27	India	NA
21329	2010-019454-41	India	NA
21361	2009-018038-12	India	NA
21419	2010-024477-39	India	NA
21420	2010-024477-39	India	NA
21421	2010-024477-39	India	NA
21422	2010-024477-39	India	NA
21423	2010-024477-39	India	NA
21424	2010-024477-39	India	NA
21425	2010-024477-39	India	NA
21426	2010-024477-39	India	NA
21427	2010-024477-39	India	NA
21428	2009-015086-31	India	NA
21429	2009-015086-31	India	NA
21450	2011-004148-23	India	NA
21451	2011-004148-23	India	NA
21453	2011-004148-23	India	NA
21479	2010-020370-42	India	NA
21481	2010-020370-42	India	NA
21482	2010-020370-42	India	NA
21487	2011-004622-96	India	NA
21488	2011-004622-96	India	NA
21489	2011-004622-96	India	NA
21490	2011-004622-96	India	NA
21491	2011-004622-96	India	NA
21492	2011-004622-96	India	NA
21493	2011-004622-96	India	NA
21494	2011-004622-96	India	NA
21495	2011-004622-96	India	NA
21496	2011-004622-96	India	NA
21562	2010-019798-13	India	NA
21563	2010-019798-13	India	NA
21564	2010-019798-13	India	NA
21565	2010-019798-13	India	NA
21566	2010-019798-13	India	NA
21567	2010-019798-13	India	NA
21568	2010-019798-13	India	NA
21571	2010-024251-87	India	NA
21573	2010-024251-87	India	NA
21575	2010-024251-87	India	NA
21886	2017-000451-14	India	NA
21964	2014-005498-35	India	NA
21965	2014-005498-35	India	NA
21966	2014-005498-35	India	NA
21967	2014-005498-35	India	NA
21968	2014-005498-35	India	NA
21969	2014-005498-35	India	NA
22279	2014-002161-30	India	NA
22280	2014-002161-30	India	NA
22281	2014-002161-30	India	NA
22377	2014-003372-23	India	NA
22504	2012-003995-38	India	NA
22505	2012-003995-38	India	NA
22649	2009-016728-29	India	NA
22650	2009-016728-29	India	NA
22651	2009-016728-29	India	NA
22652	2009-016728-29	India	NA
22653	2009-016728-29	India	NA
22654	2009-016728-29	India	NA
22655	2009-016728-29	India	NA
22694	2011-005196-16	India	NA
22695	2011-005206-30	India	NA
22696	2011-005206-30	India	NA
22697	2011-005206-30	India	NA
22720	2011-001733-16	India	NA
22721	2011-001733-16	India	NA
22723	2011-001733-16	India	NA
22724	2011-001733-16	India	NA
22728	2011-001733-16	India	NA
22737	2011-005514-10	India	NA
22818	2011-000758-41	India	NA
22820	2011-000758-41	India	NA
22821	2011-000758-41	India	NA
22822	2011-000758-41	India	NA
22823	2011-000758-41	India	NA
22982	2013-002371-17	India	NA
22983	2013-002371-17	India	NA
22984	2013-002371-17	India	NA
22985	2013-002371-17	India	NA
22986	2013-002371-17	India	NA
22987	2013-002371-17	India	NA
23026	2013-002192-18	India	NA
23107	2014-001174-34	INDIA	NA
23109	2012-002426-70	India	NA
23371	2016-001532-35	India	NA
23372	2016-001532-35	India	NA
23556	2014-003239-21	India	NA
23557	2014-003239-21	India	NA
23558	2014-003239-21	India	NA
23559	2014-003239-21	India	NA
23560	2014-005309-18	India	NA
23573	2015-002417-29	India	NA
23674	2016-000989-35	India	NA
23675	2016-000989-35	India	NA
23676	2016-000989-35	India	NA
23725	2018-001615-78	India	NA
24294	2012-005417-38	India	NA
24295	2012-005417-38	India	NA
24296	2012-005417-38	India	NA
24297	2012-005417-38	India	NA
24298	2012-005417-38	India	NA
24299	2012-005417-38	India	NA
24300	2012-005417-38	India	NA
24301	2012-005417-38	India	NA
24302	2012-005417-38	India	NA
24303	2012-005417-38	India	NA
24304	2012-005417-38	India	NA
24305	2012-005417-38	India	NA
24306	2012-005417-38	India	NA
24307	2012-005417-38	India	NA
24327	2011-003072-37	India	NA
24328	2011-003072-37	India	NA
24329	2011-003072-37	India	NA
24330	2011-003072-37	India	NA
24331	2011-003072-37	India	NA
24332	2011-003072-37	India	NA
24333	2011-003072-37	India	NA
24334	2011-003072-37	India	NA
24335	2011-003072-37	India	NA
24336	2011-003072-37	India	NA
24411	2012-002332-85	India	NA
24412	2012-002332-85	India	NA
24413	2012-002332-85	India	NA
24414	2012-002332-85	India	NA
24415	2012-002332-85	India	NA
24441	2010-022504-42	India	NA
24456	2011-006006-27	India	NA
24457	2011-006006-27	India	NA
24458	2011-006006-27	India	NA
24459	2011-006006-27	India	NA
24460	2011-006006-27	India	NA
24513	2011-004789-14	India	NA
24514	2011-004789-14	India	NA
24515	2011-004789-14	India	NA
24516	2011-004789-14	India	NA
24517	2011-004789-14	India	NA
24518	2011-004789-14	India	NA
24519	2011-004790-90	India	NA
24520	2011-004790-90	India	NA
24536	2011-000682-12	India	NA
24537	2011-000682-12	India	NA
24538	2011-000682-12	India	NA
24552	2011-001731-24	India	NA
24702	2009-015161-31	India	NA
24703	2009-015161-31	India	NA
24704	2009-015161-31	India	NA
24706	2009-015161-31	India	NA
24708	2009-015161-31	India	NA
24709	2009-015161-31	India	NA
24711	2009-015161-31	India	NA
24712	2009-015161-31	India	NA
24713	2009-015161-31	India	NA
24714	2009-015161-31	India	NA
24730	2009-017904-95	India	NA
24731	2009-017904-95	India	NA
24733	2009-017904-95	India	NA
24734	2009-017904-95	India	NA
24834	2012-003192-19	India	NA
24846	2012-002309-23	India	NA
24847	2012-002309-23	India	NA
24848	2012-002309-23	India	NA
24849	2012-002309-23	India	NA
24896	2012-000282-20	India	NA
24947	2012-002251-42	India	NA
24948	2012-002251-42	India	NA
24949	2012-002251-42	India	NA
24950	2012-002251-42	India	NA
24951	2012-002251-42	India	NA
24952	2012-002251-42	India	NA
24953	2012-002251-42	India	NA
24954	2012-002251-42	India	NA
24955	2012-002251-42	India	NA
24956	2012-002251-42	India	NA
24983	2013-003519-23	India	NA
24984	2013-003519-23	India	NA
24985	2013-003519-23	India	NA
24986	2013-003519-23	India	NA
24987	2013-003519-23	India	NA
24988	2013-003519-23	India	NA
24989	2013-003519-23	India	NA
24990	2013-003519-23	India	NA
24991	2013-003519-23	India	NA
24992	2013-003519-23	India	NA
24993	2013-003519-23	India	NA
24994	2013-003519-23	India	NA
24995	2013-003519-23	India	NA
24996	2013-003519-23	India	NA
24997	2013-003519-23	India	NA
24998	2013-003519-23	India	NA
25046	2013-004154-22	India	NA
25047	2013-004154-22	India	NA
25048	2013-004154-22	India	NA
25049	2013-004154-22	India	NA
25051	2013-004154-22	India	NA
25052	2013-004154-22	India	NA
25053	2013-004154-22	India	NA
25054	2013-004154-22	India	NA
25055	2013-004154-22	India	NA
25056	2013-004154-22	India	NA
25057	2013-004154-22	India	NA
25058	2013-004154-22	India	NA
25059	2013-004154-22	India	NA
25079	2013-004493-96	India	NA
25080	2013-004493-96	India	NA
25081	2013-004493-96	India	NA
25082	2013-004493-96	India	NA
25083	2013-004493-96	India	NA
25084	2013-004493-96	India	NA
25159	2011-004644-22	India	NA
25411	2015-001050-16	India	NA
25417	2019-004190-46	India	NA
25695	2010-021627-27	India	NA
25696	2010-021627-27	India	NA
25697	2010-021627-27	India	NA
25698	2010-021627-27	India	NA
25699	2010-021627-27	India	NA
25700	2010-021627-27	India	NA
25839	2012-004821-26	India	NA
25892	2009-011135-13	India	NA
25894	2009-011135-13	India	NA
25895	2009-011135-13	India	NA
25896	2009-011135-13	India	NA
25897	2009-011135-13	India	NA
25899	2009-011135-13	India	NA
25902	2009-011135-13	India	NA
25904	2009-011135-13	India	NA
25905	2009-011135-13	India	NA
25906	2009-011135-13	India	NA
25907	2009-011135-13	India	NA
25993	2010-022205-17	India	NA
25994	2010-022205-17	India	NA
25995	2010-022205-17	India	NA
26118	2009-014858-15	India	NA
26119	2009-014858-15	India	NA
26120	2009-014858-15	India	NA
26121	2009-014858-15	India	NA
26122	2009-014858-15	India	NA
26123	2009-014858-15	India	NA
26124	2009-014858-15	India	NA
26310	2009-013795-44	India	NA
26311	2009-013795-44	India	NA
26380	2008-004093-40	India	NA
26381	2008-004093-40	India	NA
26416	2009-016357-17	India	NA
26419	2009-016357-17	India	NA
26424	2010-018860-17	India	NA
26427	2010-018860-17	India	NA
26428	2010-018860-17	India	NA
26429	2010-018860-17	India	NA
26438	2010-019035-35	India	NA
26440	2010-019035-35	India	NA
26449	2010-019866-96	India	NA
26881	2009-011186-88	India	NA
26883	2009-011186-88	India	NA
26884	2009-011186-88	India	NA
26887	2009-011186-88	India	NA
26888	2009-011186-88	India	NA
26953	2011-001368-23	India	NA
27007	2011-004296-36	India	NA
27008	2011-004296-36	India	NA
27009	2011-004296-36	India	NA
27291	2008-006914-62	India	NA
27295	2010-021591-28	India	NA
27296	2010-021591-28	India	NA
27298	2010-021591-28	India	NA
27299	2010-021591-28	India	NA
27301	2010-021621-12	India	NA
27302	2010-021621-12	India	NA
27304	2010-021621-12	India	NA
27307	2010-021621-12	India	NA
27309	2010-021621-12	India	NA
27311	2010-021621-12	India	NA
27312	2010-021621-12	India	NA
27313	2010-021621-12	India	NA
27314	2010-021621-12	India	NA
27379	2011-000468-83	India	NA
27380	2011-000468-83	India	NA
27403	2011-000767-27	India	NA
27404	2011-000767-27	India	NA
27405	2011-000767-27	India	NA
27406	2011-000767-27	India	NA
27407	2011-000767-27	India	NA
27408	2011-000767-27	India	NA
27409	2011-000767-27	India	NA
27410	2011-000767-27	India	NA
27411	2011-001889-17	India	NA
27442	2010-022100-42	India	NA
27443	2010-022100-42	India	NA
27444	2010-022100-42	India	NA
27481	2010-023623-26	India	NA
27482	2010-023623-26	India	NA
27483	2010-023623-26	India	NA
27484	2010-023623-26	India	NA
27485	2010-023623-26	India	NA
27486	2010-023623-26	India	NA
27490	2011-003299-36	India	NA
27827	2011-000960-93	India	NA
27828	2011-000960-93	India	NA
27829	2011-000960-93	India	NA
27830	2011-000960-93	India	NA
27831	2011-000960-93	India	NA
27854	2012-003554-83	India	NA
27856	2012-003554-83	India	NA
27857	2012-003554-83	India	NA
27858	2012-003554-83	India	NA
27859	2012-003554-83	India	NA
27861	2012-003554-83	India	NA
27863	2012-003554-83	India	NA
27876	2012-000439-17	India	NA
27877	2012-000439-17	India	NA
27878	2012-000439-17	India	NA
27879	2012-000439-17	India	NA
27880	2012-000439-17	India	NA
27881	2012-000439-17	India	NA
27882	2012-000439-17	India	NA
27892	2011-005100-14	India	NA
27893	2011-005100-14	India	NA
27894	2011-005100-14	India	NA
27895	2011-005100-14	India	NA
27896	2011-005100-14	India	NA
27897	2011-005100-14	India	NA
27898	2011-005100-14	India	NA
27899	2011-005100-14	India	NA
27907	2010-023782-22	India	NA
27908	2010-023782-22	India	NA
27909	2010-023782-22	India	NA
27910	2010-023782-22	India	NA
27911	2010-023782-22	India	NA
27912	2010-023782-22	India	NA
27923	2011-005186-20	India	NA
27924	2011-005186-20	India	NA
27925	2011-005186-20	India	NA
27926	2011-005186-20	India	NA
27927	2011-005186-20	India	NA
27928	2011-005186-20	India	NA
27929	2011-005186-20	India	NA
27930	2011-005186-20	India	NA
27931	2011-005186-20	India	NA
27932	2011-005186-20	India	NA
27933	2011-005186-20	India	NA
27934	2011-005186-20	India	NA
27935	2011-005186-20	India	NA
27936	2011-005186-20	India	NA
27991	2011-000323-33	India	NA
27992	2011-000323-33	India	NA
27993	2011-000323-33	India	NA
27994	2011-000323-33	India	NA
27995	2011-000323-33	India	NA
28218	2007-003462-18	India	NA
28219	2007-003462-18	India	NA
28222	2007-003462-18	India	NA
28320	2012-002758-22	India	NA
28321	2012-002758-22	India	NA
28322	2012-002758-22	India	NA
28323	2012-002758-22	India	NA
28324	2012-002758-22	India	NA
28325	2012-003670-11	India	NA
28326	2012-003670-11	India	NA
28327	2012-003670-11	India	NA
28328	2012-003670-11	India	NA
28329	2012-003670-11	India	NA
28330	2012-003670-11	India	NA
28345	2012-000042-35	India	NA
28346	2012-000042-35	India	NA
28385	2010-020300-29	India	NA
28427	2012-005102-22	India	NA
28428	2012-005102-22	India	NA
28497	2010-023043-15	India	NA
28498	2010-023043-15	India	NA
28499	2010-023043-15	India	NA
28503	2012-003599-38	India	NA
28504	2012-003599-38	India	NA
28505	2012-003599-38	India	NA
28506	2012-003599-38	India	NA
28507	2012-003599-38	India	NA
28508	2012-003599-38	India	NA
28509	2012-003599-38	India	NA
28510	2012-003599-38	India	NA
28511	2012-003599-38	India	NA
28512	2012-003599-38	India	NA
28513	2012-003599-38	India	NA
28514	2012-003599-38	India	NA
28515	2012-003599-38	India	NA
28524	2012-005583-10	India	NA
28936	2016-000060-42	India	NA
29073	2014-005115-16	India	NA
29375	2019-002641-37	India	NA
29376	2019-002641-37	India	NA
29485	2016-004374-18	India	NA
29486	2016-004374-18	India	NA
29487	2016-004374-18	India	NA
29488	2016-004374-18	India	NA
29489	2016-004374-18	India	NA
29490	2016-004374-18	India	NA
29491	2016-004374-18	India	NA
29492	2016-004374-18	India	NA
29493	2016-004374-18	India	NA
29693	2016-002302-39	India	NA
29717	2015-005357-12	India	NA
29718	2015-005357-12	India	NA
29719	2015-005357-12	India	NA
29720	2015-005357-12	India	NA
29721	2015-005357-12	India	NA
29791	2014-003389-26	India	NA
29806	2012-002862-11	India	NA
29807	2012-002862-11	India	NA
29808	2012-002862-11	India	NA
29809	2012-002862-11	India	NA
29810	2012-002862-11	India	NA
29811	2012-002862-11	India	NA
29812	2012-002862-11	India	NA
29813	2012-002862-11	India	NA
29814	2012-002862-11	India	NA
29815	2012-002862-11	India	NA
29816	2012-002862-11	India	NA
29817	2012-002862-11	India	NA
29818	2012-002862-11	India	NA
29840	2014-001795-53	India	NA
29841	2014-001795-53	India	NA
29842	2014-001795-53	India	NA
29843	2014-001795-53	India	NA
29844	2014-001795-53	India	NA
29997	2012-003158-10	India	NA
29998	2012-003158-10	India	NA
29999	2012-003158-10	India	NA
30192	2017-002217-59	India	NA
30193	2017-002217-59	India	NA
30194	2017-002217-59	India	NA
30195	2017-002217-59	India	NA
30196	2017-002217-59	India	NA
30197	2017-002217-59	India	NA
30198	2017-002217-59	India	NA
30199	2017-002217-59	India	NA
30200	2017-002217-59	India	NA
30201	2017-002217-59	India	NA
30202	2017-002217-59	India	NA
30203	2017-002217-59	India	NA
30204	2017-002217-59	India	NA
30205	2017-002217-59	India	NA
30206	2017-002217-59	India	NA
30207	2017-002217-59	India	NA
30208	2017-002217-59	India	NA
30233	2020-004430-38	India	NA
30283	2020-004570-21	India	NA
30328	2021-001672-42	India	NA
30390	2021-001768-95	INDIA	NA
30456	2008-002784-14	India	NA
30457	2008-002784-14	India	NA
30458	2008-002784-14	India	NA
30459	2008-002784-14	India	NA
30460	2008-002784-14	India	NA
30461	2008-002784-14	India	NA
30462	2008-002784-14	India	NA
30463	2008-002784-14	India	NA
30467	2008-002784-14	India	NA
30470	2008-002784-14	India	NA
30471	2008-002784-14	India	NA
30473	2008-002784-14	India	NA
30475	2008-002784-14	India	NA
30727	2004-000166-13	India	NA
30728	2004-000166-13	India	NA
30934	2017-003414-10	India	NA
30935	2017-003414-10	India	NA
30936	2017-003414-10	India	NA
30937	2017-003414-10	India	NA
31413	2005-001059-39	India	NA
31417	2005-001059-39	India	NA
31420	2005-001059-39	India	NA
31421	2005-001059-39	India	NA
31567	2008-002320-29	India	NA
31569	2008-002320-29	India	NA
31572	2008-002320-29	India	NA
31574	2008-002320-29	India	NA
31575	2008-002320-29	India	NA
31732	2006-001161-42	India	NA
31777	2004-004996-12	India	NA
31780	2004-004996-12	India	NA
31809	2007-005034-36	India	NA
31810	2007-005034-36	India	NA
31811	2007-005034-36	India	NA
31812	2007-005034-36	India	NA
31813	2007-005034-36	India	NA
31851	2006-003109-23	India	NA
31913	2006-002235-25	India	NA
32068	2006-006415-74	India	NA
32312	2010-019871-31	India	NA
32314	2010-019871-31	India	NA
32315	2010-019871-31	India	NA
32317	2010-019871-31	India	NA
32319	2010-019871-31	India	NA
32674	2008-001605-42	India	NA
32678	2008-001605-42	India	NA
33282	2010-019581-82	India	NA
33288	2010-019066-92	India	NA
33290	2010-019066-92	India	NA
33451	2010-022486-10	India	NA
33452	2010-022486-10	India	NA
33453	2010-022486-10	India	NA
33524	2010-020077-16	India	NA
33567	2010-024640-15	India	NA
33568	2010-024640-15	India	NA
33569	2010-024640-15	India	NA
33652	2010-023093-39	India	NA
33653	2010-023093-39	India	NA
33681	2011-000656-42	India	NA
33733	2009-017594-37	India	NA
33734	2009-017594-37	India	NA
33735	2009-017594-37	India	NA
33745	2010-023453-11	India	NA
33749	2010-023453-11	India	NA
33750	2010-023453-11	India	NA
33751	2009-016083-36	India	NA
33778	2011-001865-42	India	NA
33779	2011-001865-42	India	NA
33780	2011-001865-42	India	NA
33794	2009-016069-27	India	NA
33795	2009-016069-27	India	NA
33796	2009-016069-27	India	NA
33896	2011-001283-22	India	NA
33897	2011-001283-22	India	NA
33915	2010-023816-15	India	NA
33916	2010-023816-15	India	NA
33930	2008-008444-25	India	NA
33931	2008-008444-25	India	NA
33963	2011-003622-27	India	NA
33964	2011-003622-27	India	NA
33969	2011-003622-27	India	NA
33971	2011-003622-27	India	NA
33972	2011-003622-27	India	NA
34053	2011-002142-13	India	NA
34054	2011-002142-13	India	NA
34055	2011-002142-13	India	NA
34056	2011-002142-13	India	NA
34057	2011-002142-13	India	NA
34058	2011-002142-13	India	NA
34059	2011-002142-13	India	NA
34060	2011-002142-13	India	NA
34061	2011-002142-13	India	NA
34062	2011-002142-13	India	NA
34063	2011-002142-13	India	NA
34064	2011-002142-13	India	NA
34065	2011-002142-13	India	NA
34070	2010-024568-16	India	NA
34071	2010-024568-16	India	NA
34072	2010-024568-16	India	NA
34073	2010-024568-16	India	NA
34153	2011-002685-20	India	NA
34154	2011-002685-20	India	NA
34155	2011-002685-20	India	NA
34157	2011-002685-20	India	NA
34159	2011-002685-20	India	NA
34164	2011-004590-90	India	NA
34165	2011-004590-90	India	NA
34166	2011-004590-90	India	NA
34167	2011-004590-90	India	NA
34168	2011-004590-90	India	NA
34169	2011-004590-90	India	NA
34170	2011-004590-90	India	NA
34171	2011-004590-90	India	NA
34172	2011-004590-90	India	NA
34248	2012-001718-41	India	NA
34249	2012-001718-41	India	NA
34250	2012-001718-41	India	NA
34251	2012-001718-41	India	NA
34252	2012-001718-41	India	NA
34253	2012-001718-41	India	NA
34254	2012-001718-41	India	NA
34256	2012-001718-41	India	NA
34257	2012-001718-41	India	NA
34258	2012-001718-41	India	NA
34259	2012-001718-41	India	NA
34260	2012-001718-41	India	NA
34261	2012-001718-41	India	NA
34263	2012-001998-93	India	NA
34264	2012-001998-93	India	NA
34265	2012-001998-93	India	NA
34333	2009-014269-25	India	NA
34334	2009-014269-25	India	NA
34335	2009-014269-25	India	NA
34336	2009-014269-25	India	NA
34358	2011-002908-33	India	NA
34359	2011-002908-33	India	NA
34360	2011-002908-33	India	NA
34361	2011-002908-33	India	NA
34362	2011-002908-33	India	NA
34373	2012-000671-16	India	NA
34374	2012-000671-16	India	NA
34375	2012-000671-16	India	NA
34376	2012-000671-16	India	NA
34377	2012-000671-16	India	NA
34378	2012-000671-16	India	NA
34379	2012-000671-16	India	NA
34380	2012-000671-16	India	NA
34381	2012-000671-16	India	NA
34382	2012-000671-16	India	NA
34383	2012-000671-16	India	NA
34384	2012-000671-16	India	NA
34399	2011-004982-33	India	NA
34400	2012-001645-41	India	NA
34401	2012-001645-41	India	NA
34402	2012-001645-41	India	NA
34403	2012-001645-41	India	NA
34404	2012-001645-41	India	NA
34406	2012-001645-41	India	NA
34407	2012-001645-41	India	NA
34418	2011-002120-41	India	NA
34419	2011-002120-41	India	NA
34420	2011-002120-41	India	NA
34421	2011-002120-41	India	NA
34422	2011-002120-41	India	NA
34423	2011-002120-41	India	NA
34424	2011-002120-41	India	NA
34451	2012-001868-29	India	NA
34452	2012-001868-29	India	NA
34453	2012-001868-29	India	NA
34454	2012-001868-29	India	NA
34455	2012-001868-29	India	NA
34456	2012-001868-29	India	NA
34490	2012-004035-23	India	NA
34491	2012-004035-23	India	NA
34492	2012-004035-23	India	NA
34493	2012-004035-23	India	NA
34494	2012-004035-23	India	NA
34495	2012-004035-23	India	NA
34496	2012-004035-23	India	NA
34588	2012-005793-63	India	NA
34589	2012-005793-63	India	NA
34590	2012-005793-63	India	NA
34591	2012-005793-63	India	NA
34644	2011-000986-10	India	NA
34645	2011-000986-10	India	NA
34646	2011-000986-10	India	NA
34647	2011-000986-10	India	NA
34673	2012-002324-32	India	NA
34674	2012-002324-32	India	NA
34675	2012-002324-32	India	NA
34676	2012-002324-32	India	NA
34677	2012-002324-32	India	NA
34678	2012-002324-32	India	NA
34679	2012-002324-32	India	NA
34680	2012-002324-32	India	NA
34806	2012-005735-91	India	NA
34812	2012-005735-91	India	NA
34814	2012-005735-91	India	NA
34818	2012-005735-91	India	NA
34820	2012-005735-91	India	NA
34822	2012-005735-91	India	NA
34823	2012-005735-91	India	NA
34824	2012-005735-91	India	NA
34866	2013-003905-24	India	NA
34905	2013-000747-11	India	NA
34906	2013-000747-11	India	NA
34911	2013-001862-41	India	NA
34912	2013-001862-41	India	NA
34913	2013-001862-41	India	NA
34914	2013-001862-41	India	NA
34915	2013-001862-41	India	NA
34916	2013-001862-41	India	NA
34917	2013-001862-41	India	NA
34918	2013-001862-41	India	NA
34979	2013-003997-28	India	NA
34980	2013-003997-28	India	NA
34981	2013-003997-28	India	NA
35024	2012-005733-37	India	NA
35025	2012-005733-37	India	NA
35026	2012-005733-37	India	NA
35027	2012-005733-37	India	NA
35028	2012-005733-37	India	NA
35067	2010-024635-16	India	NA
35068	2010-024635-16	India	NA
35069	2010-024635-16	India	NA
35070	2010-024635-16	India	NA
35071	2012-002612-10	India	NA
35180	2014-000627-24	India	NA
35181	2014-000627-24	India	NA
35338	2013-005014-34	India	NA
35387	2010-018671-20	India	NA
35439	2014-004445-26	India	NA
35458	2014-003041-10	India	NA
35459	2014-003041-10	India	NA
35460	2014-003041-10	India	NA
35461	2014-003041-10	India	NA
35462	2014-003041-10	India	NA
35463	2014-003041-10	India	NA
35464	2014-003041-10	India	NA
35465	2014-003041-10	India	NA
35466	2014-003041-10	India	NA
35467	2014-003041-10	India	NA
35468	2014-003041-10	India	NA
35469	2014-003041-10	India	NA
35470	2014-003041-10	India	NA
35471	2014-003041-10	India	NA
35472	2014-003041-10	India	NA
35473	2014-003041-10	India	NA
35491	2011-005545-12	India	NA
35682	2014-002644-40	India	NA
35683	2014-002644-40	India	NA
35684	2014-002644-40	India	NA
35685	2014-002644-40	India	NA
35686	2014-002644-40	India	NA
35687	2014-002644-40	India	NA
35691	2011-001826-61	India	NA
35692	2011-001826-61	India	NA
35693	2011-001826-61	India	NA
35700	2015-002238-37	India	NA
35822	2014-000881-23	India	NA
35861	2015-003770-32	India	NA
35910	2013-002441-12	India	NA
35911	2013-002441-12	India	NA
35912	2013-002441-12	India	NA
36018	2016-002089-29	India	NA
36076	2016-002207-26	India	NA
36078	2016-002207-26	India	NA
36090	2016-000570-37	India	NA
36091	2016-000570-37	India	NA
36092	2016-000570-37	India	NA
36093	2016-000570-37	India	NA
36094	2016-000570-37	India	NA
36095	2016-000570-37	India	NA
36096	2016-000570-37	India	NA
36097	2016-000570-37	India	NA
36098	2016-000570-37	India	NA
36157	2016-003936-19	India	NA
36173	2014-005658-20	India	NA
36390	2015-001351-71	India	NA
36391	2015-001351-71	India	NA
36676	2019-002531-29	India	NA
37685	2005-000051-15	India	NA
37687	2005-000051-15	India	NA
37858	2005-000963-25	India	NA
37862	2005-000963-25	India	NA
37916	2006-004423-11	India	NA
38083	2005-003284-22	India	NA
38129	2007-000577-38	India	NA
38193	2007-001283-73	India	NA
38194	2007-001283-73	India	NA
38195	2007-001283-73	India	NA
38196	2007-001283-73	India	NA
38200	2007-001283-73	India	NA
38204	2007-001283-73	India	NA
38207	2007-001283-73	India	NA
38208	2007-001283-73	India	NA
38209	2007-001283-73	India	NA
38224	2006-005712-27	India	NA
38226	2006-005712-27	India	NA
38228	2006-005712-27	India	NA
38229	2006-005712-27	India	NA
38233	2006-005712-27	India	NA
38234	2006-005712-27	India	NA
38388	2007-002589-37	India	NA
38390	2007-002589-37	India	NA
38495	2007-004367-22	India	NA
38579	2007-003035-22	India	NA
38584	2007-003035-22	India	NA
38858	2008-007762-39	India	NA
39407	2010-020053-14	India	NA
39411	2010-020053-14	India	NA
39491	2009-013552-72	India	NA
39492	2009-013552-72	India	NA
39494	2009-013552-72	India	NA
39496	2009-013552-72	India	NA
39497	2009-013552-72	India	NA
39499	2009-013552-72	India	NA
39500	2009-013552-72	India	NA
39512	2010-020744-35	India	NA
39513	2010-020744-35	India	NA
39515	2010-020744-35	India	NA
39516	2010-020744-35	India	NA
39525	2010-018565-26	India	NA
39527	2010-018565-26	India	NA
39528	2010-018565-26	India	NA
39529	2010-018565-26	India	NA
39606	2010-021793-12	India	NA
39607	2010-021793-12	India	NA
39608	2010-021793-12	India	NA
39613	2010-021793-12	India	NA
39614	2010-021793-12	India	NA
39626	2010-021870-12	India	NA
39627	2010-021870-12	India	NA
39628	2010-021870-12	India	NA
39629	2010-021870-12	India	NA
39630	2010-021870-12	India	NA
39631	2010-021870-12	India	NA
39632	2010-021870-12	India	NA
39634	2010-021870-12	India	NA
39636	2010-021870-12	India	NA
39638	2010-021870-12	India	NA
39639	2010-021870-12	India	NA
39656	2010-021143-41	India	NA
39657	2010-021143-41	India	NA
39659	2010-021143-41	India	NA
39660	2010-021143-41	India	NA
39661	2010-021143-41	India	NA
39770	2010-023803-92	India	NA
39771	2010-023803-92	India	NA
39772	2010-023803-92	India	NA
39773	2010-023803-92	India	NA
39776	2010-023803-92	India	NA
39887	2011-002336-72	India	NA
39888	2011-002336-72	India	NA
39889	2011-002336-72	India	NA
39890	2011-002336-72	India	NA
39955	2011-004002-25	India	NA
39956	2011-004002-25	India	NA
39999	2010-020360-38	India	NA
40000	2010-020360-38	India	NA
40001	2010-020360-38	India	NA
40033	2011-003814-18	India	NA
40034	2011-003814-18	India	NA
40035	2011-003814-18	India	NA
40036	2011-003814-18	India	NA
40037	2011-003814-18	India	NA
40038	2011-003814-18	India	NA
40039	2011-003814-18	India	NA
40040	2011-003814-18	India	NA
40041	2011-003814-18	India	NA
40042	2011-003814-18	India	NA
40043	2011-003814-18	India	NA
40044	2011-003814-18	India	NA
40045	2011-003814-18	India	NA
40113	2011-002528-42	India	NA
40114	2011-002528-42	India	NA
40123	2011-002528-42	India	NA
40148	2011-002437-19	India	NA
40149	2011-002437-19	India	NA
40165	2011-001526-19	India	NA
40166	2011-001526-19	India	NA
40167	2011-001526-19	India	NA
40168	2011-001526-19	India	NA
40171	2011-001526-19	India	NA
40172	2011-001526-19	India	NA
40186	2011-003496-11	India	NA
40187	2011-003496-11	India	NA
40188	2011-003496-11	India	NA
40189	2011-003496-11	India	NA
40204	2011-001345-32	India	NA
40205	2011-001345-32	India	NA
40206	2011-001345-32	India	NA
40207	2011-001345-32	India	NA
40208	2011-001345-32	India	NA
40209	2011-001345-32	India	NA
40210	2011-001345-32	India	NA
40211	2011-001345-32	India	NA
40212	2011-001345-32	India	NA
40213	2011-001345-32	India	NA
40214	2011-001345-32	India	NA
40215	2011-001345-32	India	NA
40266	2011-004763-72	India	NA
40267	2011-004763-72	India	NA
40268	2011-004763-72	India	NA
40269	2011-004763-72	India	NA
40270	2011-004763-72	India	NA
40271	2011-004763-72	India	NA
40272	2011-004763-72	India	NA
40291	2012-000528-17	India	NA
40292	2012-000528-17	India	NA
40329	2012-000533-39	India	NA
40330	2012-000533-39	India	NA
40331	2012-000533-39	India	NA
40332	2012-000533-39	India	NA
40333	2012-000533-39	India	NA
40334	2012-000533-39	India	NA
40335	2012-000533-39	India	NA
40336	2012-000533-39	India	NA
40337	2012-000533-39	India	NA
40338	2012-000533-39	India	NA
40339	2012-000533-39	India	NA
40340	2012-000533-39	India	NA
40341	2012-000533-39	India	NA
40355	2012-002320-33	India	NA
40356	2012-002320-33	India	NA
40357	2012-002320-33	India	NA
40358	2012-001125-27	India	NA
40359	2012-001125-27	India	NA
40360	2012-001125-27	India	NA
40361	2012-001125-27	India	NA
40362	2012-001125-27	India	NA
40363	2012-001125-27	India	NA
40373	2012-000128-16	India	NA
40374	2012-000128-16	India	NA
40375	2012-000128-16	India	NA
40376	2012-000128-16	India	NA
40400	2010-022101-18	India	NA
40401	2010-022101-18	India	NA
40402	2010-022101-18	India	NA
40403	2010-022101-18	India	NA
40404	2010-022101-18	India	NA
40405	2010-022101-18	India	NA
40406	2010-022101-18	India	NA
40407	2010-022101-18	India	NA
40408	2010-022101-18	India	NA
40489	2011-004130-34	India	NA
40490	2011-004130-34	India	NA
40491	2011-004130-34	India	NA
40656	2010-024051-93	India	NA
40657	2010-024051-93	India	NA
40682	2010-024527-25	India	NA
40683	2010-024527-25	India	NA
40727	2012-003566-41	India	NA
40728	2012-003566-41	India	NA
40729	2012-003566-41	India	NA
40730	2012-003566-41	India	NA
40731	2012-003566-41	India	NA
40756	2012-002298-69	India	NA
40770	2012-002219-25	India	NA
40771	2012-002219-25	India	NA
40772	2012-002219-25	India	NA
40773	2012-002219-25	India	NA
40774	2012-002219-25	India	NA
40775	2012-002219-25	India	NA
40776	2012-002219-25	India	NA
40777	2012-002219-25	India	NA
40778	2012-002219-25	India	NA
40779	2012-002219-25	India	NA
40780	2012-002219-25	India	NA
40811	2011-003032-31	India	NA
40818	2011-006294-26	India	NA
40819	2011-006294-26	India	NA
40820	2011-006294-26	India	NA
40834	2012-000679-18	India	NA
40835	2012-000679-18	India	NA
40871	2012-004931-22	India	NA
40872	2012-004931-22	India	NA
40961	2013-001526-26	India	NA
40963	2013-001526-26	India	NA
40966	2013-001526-26	India	NA
41097	2013-000322-66	India	NA
41098	2013-000322-66	India	NA
41099	2013-000322-66	India	NA
41100	2013-000322-66	India	NA
41101	2013-000322-66	India	NA
41102	2013-000322-66	India	NA
41103	2013-000322-66	India	NA
41104	2013-000322-66	India	NA
41105	2013-000322-66	India	NA
41106	2013-000322-66	India	NA
41107	2013-000322-66	India	NA
41108	2013-000322-66	India	NA
41109	2013-000322-66	India	NA
41110	2013-000322-66	India	NA
41111	2013-000322-66	India	NA
41112	2013-000322-66	India	NA
41113	2013-000322-66	India	NA
41181	2013-001810-14	India	NA
41182	2013-001810-14	India	NA
41183	2013-001810-14	India	NA
41184	2013-001810-14	India	NA
41300	2010-022242-24	India	NA
41301	2010-022242-24	India	NA
41431	2011-006236-23	India	NA
41596	2014-001946-10	India	NA
41637	2011-002777-27	India	NA
41755	2010-020343-13	India	NA
41805	2012-002727-15	India	NA
41840	2013-003427-10	India	NA
41871	2013-002892-16	India	NA
41872	2013-002892-16	India	NA
41873	2013-002892-16	India	NA
41874	2013-002892-16	India	NA
41875	2013-002892-16	India	NA
42009	2011-004158-24	India	NA
42037	2016-001356-22	India	NA
42204	2016-004323-23	India	NA
42378	2017-000111-16	India	NA
42627	2018-003726-93	India	NA
42797	2018-001725-75	India	NA
42860	2020-005226-28	India	NA
42861	2020-005226-28	India	NA
42862	2020-005226-28	India	NA
44013	2006-003951-18	India	NA
44014	2006-003951-18	India	NA
44019	2006-003951-18	India	NA
44936	2007-005100-41	India	NA
44939	2007-005100-41	India	NA
45081	2009-014490-41	India	NA
45082	2009-014490-41	India	NA
45085	2009-014490-41	India	NA
45086	2009-014490-41	India	NA
45087	2009-014490-41	India	NA
45088	2009-014490-41	India	NA
45089	2009-014490-41	India	NA
45090	2009-014490-41	India	NA
45092	2009-014490-41	India	NA
45094	2009-014490-41	India	NA
45095	2009-014490-41	India	NA
45390	2010-018796-21	India	NA
45391	2010-018796-21	India	NA
45393	2010-018796-21	India	NA
45424	2010-021231-14	India	NA
45427	2010-021825-11	India	NA
45429	2010-021825-11	India	NA
45431	2010-021825-11	India	NA
45434	2010-021825-11	India	NA
45435	2010-021825-11	India	NA
45450	2010-020859-30	India	NA
45452	2010-020859-30	India	NA
45453	2010-020859-30	India	NA
45454	2010-020859-30	India	NA
45455	2010-020859-30	India	NA
45458	2010-020859-30	India	NA
45476	2010-022206-40	India	NA
45477	2010-022206-40	India	NA
45478	2010-022206-40	India	NA
45479	2010-022206-40	India	NA
45483	2010-018563-41	India	NA
45485	2010-018563-41	India	NA
45486	2010-018563-41	India	NA
45487	2010-018563-41	India	NA
45488	2010-018563-41	India	NA
45489	2010-018563-41	India	NA
45490	2010-018563-41	India	NA
45491	2010-018563-41	India	NA
45624	2011-000347-25	India	NA
45625	2011-000347-25	India	NA
45626	2011-000347-25	India	NA
45627	2011-000347-25	India	NA
45628	2011-000347-25	India	NA
45629	2011-000347-25	India	NA
45630	2011-000347-25	India	NA
45647	2010-024181-22	India	NA
45736	2011-000265-12	India	NA
45737	2011-000265-12	India	NA
45738	2011-000265-12	India	NA
45739	2011-000265-12	India	NA
45740	2011-000265-12	India	NA
45741	2011-000265-12	India	NA
45742	2011-000265-12	India	NA
45743	2011-000265-12	India	NA
45744	2011-000265-12	India	NA
45801	2011-001480-42	India	NA
45802	2011-001480-42	India	NA
45803	2011-001480-42	India	NA
45804	2011-001480-42	India	NA
45805	2011-001480-42	India	NA
45806	2011-001480-42	India	NA
45807	2011-001480-42	India	NA
45808	2011-001480-42	India	NA
45809	2011-001480-42	India	NA
45810	2011-001480-42	India	NA
45811	2011-001480-42	India	NA
45812	2011-001480-42	India	NA
45813	2011-001480-42	India	NA
45814	2011-001480-42	India	NA
45858	2010-024303-27	India	NA
45859	2010-024303-27	India	NA
45901	2011-001891-21	India	NA
45902	2011-001891-21	India	NA
45903	2011-001891-21	India	NA
[truncated: 5,683 more rows]

## Sheet: 1405_IDs
EudraCT_number
2011-004368-31
2012-002255-42
2016-003937-62
2012-002993-29
2015-005540-34
2020-004341-36
2017-002411-34
2017-005197-19
2017-002281-46
2020-005111-51
2008-003258-14
2009-012709-20
2009-009696-34
2008-005872-29
2008-000701-11
2004-002980-26
2010-019521-34
2010-022718-17
2010-020892-22
2010-021662-30
2009-015162-57
2010-021424-94
2010-021091-28
2010-024179-18
2011-002510-36
2011-002513-11
2011-000484-28
2010-022223-29
2010-020696-23
2010-023505-36
2009-017971-10
2010-023377-19
2011-005721-43
2010-021358-20
2012-004190-12
2010-023297-39
2010-018354-12
2011-002190-33
2011-001062-18
2010-023471-26
2010-021162-30
2010-023112-14
2009-015883-32
2009-015811-42
2010-023428-26
2010-024006-35
2008-001451-21
2009-012652-24
2010-024219-15
2012-001640-22
2012-001096-37
2013-001913-34
2012-000985-39
2011-004363-74
2009-011231-12
2012-003626-24
2009-015318-23
2013-003429-28
2012-002346-20
2010-024540-15
2012-002271-34
2013-002664-10
2013-003683-31
2016-001531-12
2014-002978-36
2015-004765-90
2019-000890-21
2012-003427-38
2014-003708-62
2015-004768-12
2013-004343-23
2016-003897-41
2020-002448-21
2014-001971-30
2008-003687-20
2014-004397-42
2015-002778-19
2012-001875-35
2014-003155-57
2015-001047-36
2013-003201-26
2015-004353-40
2014-001309-42
2005-004672-20
2006-004214-41
2006-000341-19
2008-008127-15
2007-005386-35
2008-004932-19
2010-020447-13
2009-012076-26
2009-018005-43
2009-012140-16
2010-023342-67
2010-018518-56
2009-018141-20
2011-001711-31
2011-005317-37
2008-005127-29
2009-010668-40
2011-004587-29
2013-001747-31
2011-004612-31
2011-000485-35
2006-006246-34
2011-004579-35
2012-000780-24
2012-002156-16
2013-000744-26
2011-006058-94
2009-016775-30
2011-000392-14
2011-003399-36
2012-000062-38
2011-001023-21
2010-022951-49
2012-002854-21
2012-001334-33
2011-003075-11
2011-003076-36
2012-000140-97
2009-017918-69
2012-000726-21
2011-005197-40
2011-004532-58
2012-005641-21
2018-002700-14
2016-005134-29
2014-002587-33
2016-003197-41
2016-005165-31
2020-001448-24
2018-002342-36
2018-004141-17
2015-000751-25
2014-003583-20
2006-003286-14
2004-004997-10
2005-004630-41
2007-006081-15
2008-007784-16
2008-004104-31
2007-001493-91
2007-005792-34
2009-017772-25
2008-004732-20
2009-015603-10
2008-007504-28
2010-021638-72
2010-024190-39
2007-003780-50
2012-001439-30
2011-006132-24
2012-002916-16
2013-000057-44
2012-003629-40
2011-000602-22
2011-004205-24
2011-004701-24
2012-000283-23
2013-004294-27
2012-002323-15
2012-004545-32
2013-002170-49
2011-006324-20
2010-022656-22
2009-018004-18
2008-003752-30
2009-015918-22
2008-005222-37
2010-022710-77
2010-020345-27
2011-002813-12
2011-000275-13
2011-001965-42
2011-002514-37
2010-022228-66
2010-023499-25
2010-024454-10
2011-004885-14
2010-021375-92
2008-005559-46
2011-002538-38
2011-002380-24
2011-000107-40
2011-004578-27
2010-020987-39
2012-002216-10
2014-004477-16
2015-005486-23
2013-005500-33
2013-005164-26
2014-003420-46
2016-003301-34
2014-005032-34
2015-002809-12
2020-000736-21
2014-004636-19
2017-000422-36
2006-005003-33
2006-000091-32
2007-004803-36
2005-003944-68
2005-004230-40
2011-000723-32
2012-000829-44
2012-000855-15
2012-002117-19
2010-019778-34
2011-001436-33
2012-002011-26
2011-002696-41
2011-000420-15
2011-003600-20
2011-004570-28
2011-001595-19
2012-002057-38
2011-002132-10
2010-024483-17
2010-020992-21
2012-001610-42
2012-001613-16
2012-003757-28
2011-005586-21
2012-001324-34
2009-017434-45
2009-017271-17
2009-012934-63
2008-005012-41
2009-015864-32
2010-022548-19
2010-022576-30
2008-006719-20
2010-019522-13
2010-019872-65
2008-004438-25
2010-022271-59
2010-024371-12
2011-001456-11
2010-022366-27
2010-019454-41
2009-018038-12
2010-024477-39
2009-015086-31
2011-004148-23
2010-020370-42
2011-004622-96
2010-019798-13
2010-024251-87
2017-000451-14
2014-005498-35
2014-002161-30
2014-003372-23
2012-003995-38
2009-016728-29
2011-005196-16
2011-005206-30
2011-001733-16
2011-005514-10
2011-000758-41
2013-002371-17
2013-002192-18
2014-001174-34
2012-002426-70
2016-001532-35
2014-003239-21
2014-005309-18
2015-002417-29
2016-000989-35
2018-001615-78
2012-005417-38
2011-003072-37
2012-002332-85
2010-022504-42
2011-006006-27
2011-004789-14
2011-004790-90
2011-000682-12
2011-001731-24
2009-015161-31
2009-017904-95
2012-003192-19
2012-002309-23
2012-000282-20
2012-002251-42
2013-003519-23
2013-004154-22
2013-004493-96
2011-004644-22
2015-001050-16
2019-004190-46
2010-021627-27
2012-004821-26
2009-011135-13
2010-022205-17
2009-014858-15
2009-013795-44
2008-004093-40
2009-016357-17
2010-018860-17
2010-019035-35
2010-019866-96
2009-011186-88
2011-001368-23
2011-004296-36
2008-006914-62
2010-021591-28
2010-021621-12
2011-000468-83
2011-000767-27
2011-001889-17
2010-022100-42
2010-023623-26
2011-003299-36
2011-000960-93
2012-003554-83
2012-000439-17
2011-005100-14
2010-023782-22
2011-005186-20
2011-000323-33
2007-003462-18
2012-002758-22
2012-003670-11
2012-000042-35
2010-020300-29
2012-005102-22
2010-023043-15
2012-003599-38
2012-005583-10
2016-000060-42
2014-005115-16
2019-002641-37
2016-004374-18
2016-002302-39
2015-005357-12
2014-003389-26
2012-002862-11
2014-001795-53
2012-003158-10
2017-002217-59
2020-004430-38
2020-004570-21
2021-001672-42
2021-001768-95
2008-002784-14
2004-000166-13
2017-003414-10
2005-001059-39
2008-002320-29
2006-001161-42
2004-004996-12
2007-005034-36
2006-003109-23
2006-002235-25
2006-006415-74
2010-019871-31
2008-001605-42
2010-019581-82
2010-019066-92
2010-022486-10
2010-020077-16
2010-024640-15
2010-023093-39
2011-000656-42
2009-017594-37
2010-023453-11
2009-016083-36
2011-001865-42
2009-016069-27
2011-001283-22
2010-023816-15
2008-008444-25
2011-003622-27
2011-002142-13
2010-024568-16
2011-002685-20
2011-004590-90
2012-001718-41
2012-001998-93
2009-014269-25
2011-002908-33
2012-000671-16
2011-004982-33
2012-001645-41
2011-002120-41
2012-001868-29
2012-004035-23
2012-005793-63
2011-000986-10
2012-002324-32
2012-005735-91
2013-003905-24
2013-000747-11
2013-001862-41
2013-003997-28
2012-005733-37
2010-024635-16
2012-002612-10
2014-000627-24
2013-005014-34
2010-018671-20
2014-004445-26
2014-003041-10
2011-005545-12
2014-002644-40
2011-001826-61
2015-002238-37
2014-000881-23
2015-003770-32
2013-002441-12
2016-002089-29
2016-002207-26
2016-000570-37
2016-003936-19
2014-005658-20
2015-001351-71
2019-002531-29
2005-000051-15
2005-000963-25
2006-004423-11
2005-003284-22
2007-000577-38
2007-001283-73
2006-005712-27
2007-002589-37
2007-004367-22
2007-003035-22
2008-007762-39
2010-020053-14
2009-013552-72
2010-020744-35
2010-018565-26
2010-021793-12
2010-021870-12
2010-021143-41
2010-023803-92
2011-002336-72
2011-004002-25
2010-020360-38
2011-003814-18
2011-002528-42
2011-002437-19
2011-001526-19
2011-003496-11
2011-001345-32
2011-004763-72
2012-000528-17
2012-000533-39
2012-002320-33
2012-001125-27
2012-000128-16
2010-022101-18
2011-004130-34
2010-024051-93
2010-024527-25
2012-003566-41
2012-002298-69
2012-002219-25
2011-003032-31
2011-006294-26
2012-000679-18
2012-004931-22
2013-001526-26
2013-000322-66
2013-001810-14
2010-022242-24
2011-006236-23
2014-001946-10
2011-002777-27
2010-020343-13
2012-002727-15
2013-003427-10
2013-002892-16
2011-004158-24
2016-001356-22
2016-004323-23
2017-000111-16
2018-003726-93
2018-001725-75
2020-005226-28
2006-003951-18
2007-005100-41
2009-014490-41
2010-018796-21
2010-021231-14
2010-021825-11
2010-020859-30
2010-022206-40
2010-018563-41
2011-000347-25
2010-024181-22
2011-000265-12
2011-001480-42
2010-024303-27
2011-001891-21
2011-004930-33
2011-002529-23
2012-001180-77
2010-021720-10
2010-024108-84
2007-000576-16
2011-006131-38
2011-004687-30
2010-018911-13
2011-000330-11
2011-005722-21
2012-000061-21
2012-003805-86
2011-004927-11
2011-000181-34
2011-000270-57
2012-001609-25
2010-021414-32
2012-004548-31
2012-002339-27
2011-005448-87
2013-000944-25
2014-000747-32
2011-002419-27
2008-004630-25
2014-000780-40
2012-004854-27
2011-005882-19
2014-005375-91
2015-000266-64
2004-000168-28
2014-003895-21
2018-002872-42
2015-004448-20
2013-000490-79
2018-004005-81
2016-004129-18
2017-000262-30
2015-002899-25
2017-004397-34
2016-004585-25
2006-000977-31
2015-000134-30
2016-000568-41
2015-003079-31
2017-002136-16
2011-002008-33
2011-000383-10
2009-016727-53
2010-022475-55
2013-001352-34
2018-002949-11
2011-001300-35
2013-004766-34
2016-003361-25
2010-022231-11
2015-004477-32
2015-005418-31
2017-000870-12
2017-002156-84
2018-002134-20
2016-000785-37
2016-004148-13
2008-005964-15
2016-002439-14
2021-000408-39
2017-005117-31
2019-001346-17
2019-003638-18
2016-003083-39
2017-004139-35
2005-001256-20
2004-000315-26
2006-000470-78
2006-005455-15
2013-003742-16
2012-003547-29
2021-004792-14
2021-004897-77
2005-005485-37
2007-006168-31
2009-017237-22
2011-000778-71
2006-000236-27
2011-001292-39
2013-002626-23
2016-004675-52
2020-000439-32
2006-000946-38
2006-000156-40
2008-004522-16
2012-002839-28
2012-004006-96
2013-003583-31
2020-000437-41
2005-005278-59
2007-001256-39
2008-007944-33
2006-000339-93
2008-006333-27
2010-019797-32
2011-002276-16
2010-022208-36
2016-001966-27
2006-000848-65
2006-003868-59
2009-012581-32
2009-016987-34
2013-000691-15
2018-000232-10
2007-003698-13
2007-004543-30
2010-024252-29
2011-005499-41
2016-003896-24
2008-001170-32
2009-012380-34
2011-001468-23
2010-021560-15
2012-000586-20
2013-004162-34
2015-005524-26
2018-000539-29
2008-003706-33
2008-005084-34
2009-016258-41
2008-007457-13
2007-004895-37
2007-002440-14
2007-005210-39
2008-002783-33
2008-002782-32
2007-001211-33
2007-001458-22
2008-003292-42
2009-016179-31
2009-014841-10
2010-021955-14
2017-002144-33
2020-005963-29
2019-000406-30
2009-017805-13
2011-000773-31
2015-005241-31
2012-002487-27
2014-000253-36
2018-004687-64
2020-001870-32
2012-005789-36
2007-003592-39
2007-006195-11
2010-018411-15
2016-000988-16
2008-005713-22
2009-015939-33
2005-005238-11
2009-016648-38
2007-003384-51
2008-003533-24
2009-014290-40
2009-014803-30
2007-007867-25
2009-017044-13
2010-024468-16
2006-000579-14
2008-002699-83
2010-019525-34
2006-003784-32
2006-003399-37
2007-004344-78
2007-006170-28
2008-007483-42
2009-012280-34
2016-003410-28
2007-002963-28
2009-017358-10
2011-003895-35
2011-004580-79
2013-001851-11
2012-005736-29
2010-022365-10
2007-007648-85
2012-002489-11
2007-002693-66
2013-002795-41
2010-021069-63
2012-002414-39
2013-002646-36
2010-024194-39
2014-000132-41
2009-011299-32
2009-013157-15
2014-002283-32
2013-000239-28
2013-004494-28
2011-003669-14
2015-000050-38
2011-003712-23
2015-003172-67
2006-000564-81
2007-003694-27
2007-006169-33
2010-020743-12
2008-004146-88
2016-000061-23
2011-001754-28
2012-000180-25
2009-017978-21
2011-005328-17
2010-020398-18
2010-024481-22
2008-000622-40
2010-021128-92
2012-005026-30
2008-000972-25
2004-003635-31
2009-016529-32
2014-002275-28
2006-005035-19
2010-023407-95
2010-023799-21
2013-003444-24
2016-000472-22
2010-019760-36
2009-009256-20
2012-000255-13
2015-005079-26
2012-000097-26
2009-012518-39
2009-015498-11
2017-002421-38
2010-022313-25
2004-001756-36
2007-005669-37
2011-006056-37
2019-003999-39
2018-004105-85
2013-000319-26
2011-002235-26
2014-004042-96
2017-001941-28
2009-009320-36
2009-010669-22
2011-002066-20
2010-021395-28
2009-011360-10
2011-002047-10
2009-012852-26
2012-001984-66
2012-002270-31
2009-016244-39
2012-004827-19
2011-000509-29
2010-023526-21
2011-005698-21
2009-015476-98
2014-005639-15
2014-002004-24
2010-022970-14
2011-002605-29
2020-003284-25
2016-003724-23
2017-001485-17
2010-018858-12
2015-002529-21
2010-019361-28
2009-015834-31
2012-003332-23
2010-021995-27
2011-002048-29
2009-017242-30
2013-004392-12
2013-000657-50
2010-022905-17
2013-004172-35
2012-000714-11
2012-004411-31
2013-004525-84
2012-000171-17
2014-000770-19
2013-005542-11
2020-001335-28
2008-004171-21
2013-005163-10
2011-004218-41
2004-004090-29
2008-002455-25
2007-001557-26
2010-021425-13
2013-004556-38
2006-001009-27
2008-007803-10
2010-020147-12
2008-004753-14
2011-001116-65
2010-022645-14
2020-005528-12
2017-000136-34
2016-001463-36
2009-014811-11
2010-020471-23
2008-005248-17
2011-002790-28
2004-003870-27
2012-004108-37
2011-003538-16
2014-005368-13
2011-005334-20
2016-005223-88
2016-001392-78
2009-017136-40
2009-011222-34
2010-022257-41
2012-004966-16
2007-001370-88
2009-012500-11
2010-021037-32
2012-002554-23
2011-005724-17
2009-015953-18
2012-001172-12
2014-005324-10
2008-002260-33
2010-023156-89
2012-002340-24
2013-000809-23
2011-002766-21
2015-005419-33
2016-005126-11
2012-001377-88
2016-002154-20
2021-002093-34
2020-001574-29
2011-004726-10
2017-003998-34
2014-005217-24
2015-004729-15
2017-000092-84
2019-000650-61
2018-001661-17
2013-004482-14
2017-001834-25
2017-004208-24
2018-001155-13
2018-003436-74
2017-003436-36
2021-001213-36
2010-018859-97
2008-007482-23
2009-014589-24
2009-012269-71
2009-015987-32
2009-013407-66
2011-005595-42
2017-002089-37
2017-002143-15
2014-002568-33
2015-002619-14
2015-004412-38
2015-000392-28
2015-001241-84
2016-002280-34
2009-012574-12
2017-004190-13
2008-005492-94
2008-006237-27
2009-016278-34
2007-000860-25
2005-004904-35
2009-016568-36
2009-015713-51
2008-005575-96
2009-016266-90
2010-024069-30
2011-003893-97
2011-005109-56
2009-016178-33
2007-003793-26
2011-001644-29
2011-001643-79
2011-006068-32
2012-000669-19
2008-005811-16
2009-010715-32
2010-023263-18
2011-001412-65
2018-003337-15
2011-001866-17
2011-000469-11
2015-001596-48
2014-003878-16
2008-004999-53
2012-002039-28
2011-004581-14
2016-000507-86
2016-000541-31
2020-001644-25
2015-001578-17
2010-019262-86
2017-004207-52
2020-001759-42
2008-002072-10
2020-000605-84
2020-005960-68
2007-004526-24
2020-001366-11
2016-001464-11
2005-005077-29
2010-019952-35
2010-020023-43
2016-000542-65
2012-003138-17
2020-003401-60
2017-002954-35
2010-020065-24
2010-021336-33
2012-000138-20
2012-001398-97
2013-004813-41
2010-020852-79
2017-003229-14
2011-000901-37
2020-000475-21
2017-003370-13
2018-001061-16
2012-004180-43
2022-001441-21
2015-005356-99
2016-001560-11
2009-013838-25
2019-003859-11
2019-003596-19
2011-003938-14
2017-001082-24
2019-002075-33
2012-002302-43
2021-002968-49
2015-005141-32
2013-002210-12
2009-016197-33
2016-004232-37
2017-001272-40
2017-000891-27
2017-002644-32
2020-003643-29
2015-003589-10
2015-005663-17
2019-002989-12
2016-001754-18
2015-003563-10
2017-004351-23
2013-005335-25
2012-000098-21
2009-014295-21
2017-000475-90
2012-001628-37
2010-023532-16
2016-004566-26
2012-003686-17
2016-002278-11
2006-000562-36
2010-020558-33
2020-003363-25
2019-001653-99
2020-002700-39
2018-004622-28
2010-018283-16
2009-016382-29
2007-005802-38
2009-011606-41
2015-005042-66
2009-018173-31
2019-002895-14
2007-002964-90
2009-016996-31
2011-004106-16
2011-001483-21
2009-010170-38
2009-016766-86
2018-002857-31
2018-003278-28
2020-000362-42
2021-006686-37
2008-004019-36
2009-014563-39
2010-019821-32
2010-021184-32
2011-000114-19
2011-002114-36
2011-002347-10
2011-004569-33
2012-002215-26
2012-003438-18
2012-003335-33
2014-004544-36
2017-003219-20
2020-004225-22
2017-001747-12
2022-002520-13
2021-002894-24
2020-003369-20
2008-007054-35
2019-004379-38
2020-003084-26
2021-000296-36
2020-000474-16
2018-003951-39
2019-003350-80
2021-001256-34
2019-003230-17
2018-002526-23
2021-002857-28
2018-001060-35
2021-002895-38
2016-000361-22
2012-003176-39
2015-002197-21
2020-002023-11
2018-004688-30
2020-000633-40
2020-005246-42
2016-003818-26
2020-004278-23
2020-001411-25
2019-002810-37
2018-002878-50
2021-002193-63
2020-005618-16
2017-005027-25
2014-001977-15
2020-004206-59
2021-000264-29
2020-003125-39
2012-005637-36
2019-003551-11
2016-004586-67
2019-000797-39
2018-004887-74
2020-000612-30
2020-004390-44
2020-004394-49
2020-004897-22
2021-004151-16
2018-000236-97
2016-003957-14
2010-019577-16
2018-002062-39
2007-004568-27
2017-001223-49
2021-005878-25
2015-001476-22
2018-003660-31
2019-001402-20
2021-001088-26
2018-003986-33
2018-003985-15
2015-000531-32
2020-000743-31
2013-000626-63
2020-004703-14
2020-005833-34
2014-004048-36
2021-001086-20
2020-000949-14
2013-000636-10
2021-000692-36
2019-003399-38
2009-014992-31
2018-002800-16
2019-001336-62
2019-000810-12
2017-003238-96
2011-002140-27
2020-000556-35
2019-002706-46
2022-002375-11
2010-020803-63
2015-000340-42
2015-004207-22
2021-000623-13
2018-004889-34
2018-003012-51
2018-003296-35
2021-002163-22
2018-004056-37
2018-002063-26
2014-001931-36
2021-005526-17
2021-000398-10
2020-005281-34
2016-003874-42
2021-003405-22
2017-002840-34
2021-002046-33
2016-003630-25
2019-004531-22
2017-004703-51
2021-000890-10
2021-001663-24
2019-004132-37
2017-004409-42
2020-001824-33
2019-004905-29
2015-002136-40
2019-002698-74
2020-000504-11
2016-003315-35
2019-002324-32
2009-013219-37
2016-000991-49
2018-000840-24
2018-000839-28
2021-000603-21
2020-003348-10
2018-002147-28
2019-004378-24
2018-002136-24
2018-002841-12
2018-001588-22
2017-005028-11
2018-002823-41
2021-003474-31
2020-001578-31
2022-001387-10
2020-001818-38
2020-003272-41
2020-002913-16
2020-000955-11
2018-004891-36
2021-001248-82
2012-004222-25
2013-002293-41
2013-004398-28
2020-005416-22
2020-005186-13
2018-000338-36
2020-004170-22
2019-001037-13
2016-004432-38
2019-001176-11
2020-005980-30
2021-005382-40
2020-000306-29
2018-004486-13
2022-001634-10
2019-001177-90
2021-004327-32
2011-006326-24
2017-000402-38
2014-000726-37
2021-006820-41
2020-003093-48
2020-006082-11
2018-002952-34
2021-006215-29
2020-000553-27
2014-004674-42
2018-003727-10
2018-004234-15
2014-003527-22
2018-002880-25
2019-001978-28
2021-002297-11
2020-000346-33
2021-006668-25
2020-003677-21
2017-004518-24
2020-002915-23
2018-004253-24
2020-003467-26
2017-004339-35
2021-004193-64
2020-001048-24
2021-003612-31
2019-004493-26
2021-005184-42
2021-005687-22
2021-003406-47
2020-000442-34
2018-000867-10
2020-005620-12
2016-003485-11
2021-000028-36
2020-003979-18
2020-000047-31
2017-003619-20
2020-003555-16
2020-004506-64
2019-003097-11
2013-004739-55
2018-001801-98
2017-003960-11
2020-005269-15
2020-004918-35
2020-006062-36
2017-000236-34
2021-000424-35
2018-001605-93
2016-002765-58
2020-001520-34
2018-004154-25
2020-000105-92
2022-000855-35
2022-000719-30
2020-004743-83
2020-003018-11
2019-004134-42
2021-000471-37
2021-003680-10
2016-003467-19
2021-004422-30
2021-000248-23
2019-001755-39
2020-003485-39
2021-001644-10
2020-003017-35
2021-003050-23
2021-004601-47
2008-006439-12
2016-003403-66
2021-004149-19
2011-004915-22
2017-002018-29
2020-000149-15
2021-001703-32
2019-001734-34
2021-000029-28
2022-000525-25
2021-003822-54
2022-000526-21
2015-003262-86
2021-000994-96
2021-003797-30
2018-000231-27
2020-002374-27
2021-001970-41
2022-000289-16
2020-003288-24
2022-001773-31
2018-001883-48
2017-004092-31
2019-001866-14
2021-006781-21
2017-003190-34
2021-004138-12
2018-004614-18
2018-001540-56
2016-002814-29
2021-001434-19
2022-001034-11
2021-004554-32
2021-003651-42
2019-002660-27
2022-002690-29
2022-003268-25
2021-004811-26
2022-002447-22
2020-002276-12
2016-001367-36
2021-004606-21
2019-002637-11
2018-003987-29
2017-002742-68
2021-004931-10
2021-003702-42
2020-005435-75
2020-003906-29
2021-000336-55
2018-002294-22
2021-001825-33
2015-000617-43
2022-002268-53
2017-002932-18
2020-001819-24
2015-004856-24
2020-003117-35
2018-003933-14
2022-001144-18
2022-000365-41
2021-003444-25
2021-001796-17
2020-004589-21
2022-000223-20
2021-001172-41
2020-004068-24
2018-001547-32
2021-003015-26
2019-002713-19
2021-005223-21
2019-004775-39
2017-004011-39
2020-002620-36
2019-004980-36
2019-002735-28
2021-002862-42
2016-000678-40
2020-002917-16
2020-004892-41
2015-004105-16
2020-005830-14
2018-004354-21
2020-004392-40
2022-000794-47
2021-005607-13
2020-000546-34
2019-001087-30
2021-003425-30
2018-003141-42
2021-003314-39
2022-000493-26
2022-003923-17
2020-003566-39
2022-003124-41
2022-001627-32
2020-004074-21
2020-002200-40
2018-004346-42
2020-005273-27
2015-003582-28
2021-005139-22
2016-004024-29
2022-003365-38
2018-001762-42
2021-000421-27
2020-001355-40
2021-001285-38
2020-000645-14
2021-000079-35
2020-005191-35
2016-002763-34
2017-003380-35
2020-000996-19
2018-002930-19
2020-003371-18
2021-005121-24
2018-002997-29
2017-001773-17
2022-001745-20
2019-000878-30
2022-003107-15
2022-000928-37
2021-002605-10
2017-005175-78
2020-000431-49
2017-004544-38
2019-001792-37
2011-005667-25
2021-003903-16
2022-000995-21
2019-001076-11
2021-006052-14
2019-002089-11
2019-003323-38
2020-005309-18
2017-004471-31
2022-001088-29
2017-000873-35
2017-004495-60
2011-001699-20
2020-000058-89
2019-004972-20
2019-002687-27
2021-000634-33
2021-006005-30
2018-003608-38
2020-000697-22
2021-005201-27
2020-000647-30
2019-004682-40
2020-004736-24
2022-001134-11
2021-005772-19
2021-002346-33
2022-001091-34
2018-004223-36
2019-004594-44
2022-000364-21
2019-002768-28
2017-001746-10
2020-000417-33
2020-000644-55
2016-004362-26
2012-005060-10
2021-005892-38
2022-002741-18
2021-000678-27
2021-002531-27
2021-002006-27
2020-001288-99
2020-004775-40
2019-003211-57
2021-005855-35
2020-004694-46
2020-005929-89
2021-004529-57
2020-001049-38
2021-000129-28
2020-000299-39
2020-004853-59
2021-005528-39
2021-003031-29
2020-003562-39
2020-004284-98
2020-002990-84
2020-005899-36
2022-000909-28
2017-003302-40
2021-000044-22
2022-001672-34

## Sheet: 1_CTRI
Trial_ID	EudraCT_number	URL	'India' keyword	'CTRI' keyword
20171	2011-005586-21	https://www.clinicaltrialsregister.eu/ctr-search/trial/2011-005586-21/3rd	India	CTRI

## Sheet: 44
Trial_ID	EudraCT_number	URL
10	2018-003088-79	https://www.clinicaltrialsregister.eu/ctr-search/trial/2018-003088-79/NL
18596	2006-005253-30	https://www.clinicaltrialsregister.eu/ctr-search/trial/2006-005253-30/GB
48039	2016-002345-39	https://www.clinicaltrialsregister.eu/ctr-search/trial/2016-002345-39/3rd
48040	2013-005415-26	https://www.clinicaltrialsregister.eu/ctr-search/trial/2013-005415-26/3rd
48348	2018-003706-88	https://www.clinicaltrialsregister.eu/ctr-search/trial/2018-003706-88/3rd
48368	2018-001151-12	https://www.clinicaltrialsregister.eu/ctr-search/trial/2018-001151-12/3rd
48938	2013-001402-28	https://www.clinicaltrialsregister.eu/ctr-search/trial/2013-001402-28/3rd
48976	2021-000189-13	https://www.clinicaltrialsregister.eu/ctr-search/trial/2021-000189-13/3rd
52778	2005-005368-10	https://www.clinicaltrialsregister.eu/ctr-search/trial/2005-005368-10/GB
60233	2021-002155-11	https://www.clinicaltrialsregister.eu/ctr-search/trial/2021-002155-11/3rd
60588	2012-001446-18	https://www.clinicaltrialsregister.eu/ctr-search/trial/2012-001446-18/3rd
60978	2016-004820-41	https://www.clinicaltrialsregister.eu/ctr-search/trial/2016-004820-41/3rd
73071	2014-000328-47	https://www.clinicaltrialsregister.eu/ctr-search/trial/2014-000328-47/3rd
74698	2021-001331-10	https://www.clinicaltrialsregister.eu/ctr-search/trial/2021-001331-10/3rd
[truncated: 30 more rows]

## Sheet: 32
EudraCT_number
2005-005368-10
2008-001696-30
2009-011617-25
[truncated: 29 more rows]

## Sheet: 12
EudraCT_number
[truncated: 12 more rows]
