# Supplementary material for: Three levels of discrepancies in the records of trial sites in India, registered with the European Union Clinical Trials Register
Source: Front Med (Lausanne). 2024 Jul 5;11:1357930. doi: 10.3389/fmed.2024.1357930 (PMC11257842; doi:10.3389/fmed.2024.1357930)
Supplement: Supplementary file 4 [file Table_4.XLS]

## Sheet: Cover sheet
Supplementary File S4. Analysis of the 7682 records (1405 unique IDs), with the keyword 'India'
Sheet name	Description	No. of records	No. of IDs
7682	Number of records with 'India' keyword	7682	1405
1405_IDs	The 1405 IDs of the 7682 records		1405
7580	Number of records with the 'India' keyword in the field General Information on the Trial	7580	1357
1357_IDs	The 1357 IDs of 7580 records		1357
102	Number of records not having the 'India' keyword in the field General Information on the Trial	102	52
52_IDs	The 52 IDs of 102 records		52
4 common IDs	4 IDs common to the 1357 and 52 sets		4
Analyzing the 7580 records
Sheet name	Description	No. of records	No. of IDs
7534	Number of records having "India" within the field Trial involving sites outside the EEA	7534	1343
1343_IDs	The 1343 IDs of 7534 records		1343
46	Number of records not having "India" within the field Trial involving sites outside the EEA	46	18
18_IDs	The 18 IDs of 46 records		18
4 IDs common	4 IDs common to the 1343 and 18 sets		4

## Sheet: 7682
Trial_ID	EudraCT_number	'India' keyword	'CTRI' keyword
52	2011-004368-31	India	NA
53	2011-004368-31	India	NA
54	2011-004368-31	India	NA
55	2011-004368-31	India	NA
62	2012-002255-42	India	NA
172	2016-003937-62	India	NA
173	2016-003937-62	India	NA
174	2016-003937-62	India	NA
219	2012-002993-29	India	NA
246	2015-005540-34	India	NA
330	2020-004341-36	India	NA
332	2017-002411-34	India	NA
506	2017-005197-19	India	NA
649	2017-002281-46	India	NA
806	2020-005111-51	India	NA
1241	2008-003258-14	India	NA
1243	2008-003258-14	India	NA
1419	2009-012709-20	India	NA
1420	2009-012709-20	India	NA
1424	2009-012709-20	India	NA
1427	2009-012709-20	India	NA
1488	2009-009696-34	India	NA
1500	2008-005872-29	India	NA
1502	2008-005872-29	India	NA
1503	2008-005872-29	India	NA
1506	2008-005872-29	India	NA
1507	2008-005872-29	India	NA
1508	2008-005872-29	India	NA
2515	2008-000701-11	India	NA
2516	2008-000701-11	India	NA
2517	2008-000701-11	India	NA
2520	2008-000701-11	India	NA
2521	2008-000701-11	India	NA
2522	2008-000701-11	India	NA
2523	2008-000701-11	India	NA
2562	2004-002980-26	India	NA
2999	2010-019521-34	India	NA
3121	2010-022718-17	India	NA
3125	2010-022718-17	India	NA
3126	2010-022718-17	India	NA
3128	2010-020892-22	India	NA
3129	2010-020892-22	India	NA
3130	2010-020892-22	India	NA
3131	2010-020892-22	India	NA
3133	2010-020892-22	India	NA
3134	2010-020892-22	India	NA
3135	2010-020892-22	India	NA
3136	2010-020892-22	India	NA
3139	2010-020892-22	India	NA
3141	2010-020892-22	India	NA
3143	2010-021662-30	India	NA
3145	2010-021662-30	India	NA
3157	2009-015162-57	India	NA
3158	2009-015162-57	India	NA
3159	2009-015162-57	India	NA
3161	2009-015162-57	India	NA
3162	2009-015162-57	India	NA
3164	2009-015162-57	India	NA
3165	2009-015162-57	India	NA
3166	2009-015162-57	India	NA
3167	2009-015162-57	India	NA
3168	2009-015162-57	India	NA
3169	2009-015162-57	India	NA
3182	2010-021424-94	India	NA
3183	2010-021424-94	India	NA
3185	2010-021424-94	India	NA
3197	2010-021091-28	India	NA
3198	2010-021091-28	India	NA
3199	2010-021091-28	India	NA
3200	2010-021091-28	India	NA
3201	2010-021091-28	India	NA
3202	2010-021091-28	India	NA
3413	2010-024179-18	India	NA
3414	2010-024179-18	India	NA
3415	2010-024179-18	India	NA
3416	2010-024179-18	India	NA
3417	2010-024179-18	India	NA
3418	2010-024179-18	India	NA
3419	2010-024179-18	India	NA
3420	2010-024179-18	India	NA
3421	2010-024179-18	India	NA
3455	2011-002510-36	India	NA
3456	2011-002510-36	India	NA
3457	2011-002510-36	India	NA
3458	2011-002510-36	India	NA
3459	2011-002510-36	India	NA
3460	2011-002510-36	India	NA
3461	2011-002510-36	India	NA
3462	2011-002513-11	India	NA
3490	2011-000484-28	India	NA
3503	2010-022223-29	India	NA
3504	2010-022223-29	India	NA
3506	2010-022223-29	India	NA
3508	2010-020696-23	India	NA
3509	2010-020696-23	India	NA
3511	2010-020696-23	India	NA
3534	2010-023505-36	India	NA
3555	2009-017971-10	India	NA
3575	2010-023377-19	India	NA
3576	2010-023377-19	India	NA
3577	2010-023377-19	India	NA
3578	2010-023377-19	India	NA
3579	2010-023377-19	India	NA
3580	2010-023377-19	India	NA
3581	2010-023377-19	India	NA
3582	2010-023377-19	India	NA
3619	2011-005721-43	India	NA
3620	2011-005721-43	India	NA
3621	2011-005721-43	India	NA
3622	2011-005721-43	India	NA
3623	2011-005721-43	India	NA
3624	2011-005721-43	India	NA
3625	2011-005721-43	India	NA
3626	2011-005721-43	India	NA
3644	2010-021358-20	India	NA
3645	2010-021358-20	India	NA
3646	2010-021358-20	India	NA
3647	2010-021358-20	India	NA
3648	2010-021358-20	India	NA
3662	2012-004190-12	India	NA
3688	2010-023297-39	India	NA
3689	2010-023297-39	India	NA
3690	2010-023297-39	India	NA
3691	2010-023297-39	India	NA
3692	2010-023297-39	India	NA
3733	2010-018354-12	India	NA
3734	2010-018354-12	India	NA
3735	2010-018354-12	India	NA
3759	2011-002190-33	India	NA
3760	2011-002190-33	India	NA
3761	2011-002190-33	India	NA
3762	2011-002190-33	India	NA
3763	2011-002190-33	India	NA
3764	2011-002190-33	India	NA
3765	2011-002190-33	India	NA
3815	2011-001062-18	India	NA
3816	2011-001062-18	India	NA
3817	2011-001062-18	India	NA
3818	2011-001062-18	India	NA
3819	2011-001062-18	India	NA
3820	2011-001062-18	India	NA
3821	2011-001062-18	India	NA
3822	2011-001062-18	India	NA
3991	2010-023471-26	India	NA
3992	2010-023471-26	India	NA
3993	2010-023471-26	India	NA
4014	2010-021162-30	India	NA
4015	2010-021162-30	India	NA
4084	2010-023112-14	India	NA
4114	2009-015883-32	India	NA
4115	2009-015883-32	India	NA
4119	2009-015883-32	India	NA
4147	2009-015811-42	India	NA
4148	2009-015811-42	India	NA
4149	2009-015811-42	India	NA
4157	2010-023428-26	India	NA
4158	2010-023428-26	India	NA
4160	2010-023428-26	India	NA
4161	2010-023428-26	India	NA
4162	2010-023428-26	India	NA
4163	2010-023428-26	India	NA
4165	2010-023428-26	India	NA
4166	2010-023428-26	India	NA
4192	2010-024006-35	India	NA
4193	2010-024006-35	India	NA
4194	2010-024006-35	India	NA
4249	2008-001451-21	India	NA
4251	2008-001451-21	India	NA
4253	2008-001451-21	India	NA
4255	2008-001451-21	India	NA
4262	2009-012652-24	India	NA
4277	2010-024219-15	India	NA
4278	2010-024219-15	India	NA
4279	2010-024219-15	India	NA
4280	2010-024219-15	India	NA
4281	2010-024219-15	India	NA
4282	2010-024219-15	India	NA
4363	2012-001640-22	India	NA
4364	2012-001640-22	India	NA
4365	2012-001640-22	India	NA
4366	2012-001640-22	India	NA
4369	2012-001096-37	India	NA
4547	2013-001913-34	India	NA
4548	2013-001913-34	India	NA
4549	2013-001913-34	India	NA
4550	2013-001913-34	India	NA
4551	2013-001913-34	India	NA
4552	2013-001913-34	India	NA
4563	2012-000985-39	India	NA
4564	2012-000985-39	India	NA
4565	2012-000985-39	India	NA
4566	2012-000985-39	India	NA
4567	2012-000985-39	India	NA
4568	2012-000985-39	India	NA
4569	2012-000985-39	India	NA
4570	2012-000985-39	India	NA
4603	2011-004363-74	India	NA
4604	2011-004363-74	India	NA
4605	2011-004363-74	India	NA
4606	2011-004363-74	India	NA
4607	2011-004363-74	India	NA
4608	2011-004363-74	India	NA
4609	2011-004363-74	India	NA
4610	2011-004363-74	India	NA
4611	2011-004363-74	India	NA
4612	2011-004363-74	India	NA
4664	2009-011231-12	India	NA
4732	2012-003626-24	India	NA
4733	2012-003626-24	India	NA
4734	2012-003626-24	India	NA
4735	2012-003626-24	India	NA
4736	2012-003626-24	India	NA
4808	2009-015318-23	India	NA
4809	2009-015318-23	India	NA
4810	2009-015318-23	India	NA
4811	2009-015318-23	India	NA
4869	2013-003429-28	India	NA
4880	2012-002346-20	India	NA
4889	2010-024540-15	India	NA
4890	2010-024540-15	India	NA
4891	2010-024540-15	India	NA
4892	2010-024540-15	India	NA
4893	2010-024540-15	India	NA
4894	2010-024540-15	India	NA
4895	2010-024540-15	India	NA
4896	2010-024540-15	India	NA
4897	2010-024540-15	India	NA
4898	2010-024540-15	India	NA
4995	2012-002271-34	India	NA
4996	2012-002271-34	India	NA
4997	2012-002271-34	India	NA
4998	2012-002271-34	India	NA
5027	2013-002664-10	India	NA
5028	2013-002664-10	India	NA
5029	2013-002664-10	India	NA
5030	2013-002664-10	India	NA
5031	2013-002664-10	India	NA
5032	2013-002664-10	India	NA
5033	2013-002664-10	India	NA
5061	2013-003683-31	India	NA
5062	2013-003683-31	India	NA
5317	2016-001531-12	India	NA
5373	2014-002978-36	India	NA
5388	2015-004765-90	India	NA
5428	2019-000890-21	INDIA	NA
5476	2012-003427-38	India	NA
5488	2014-003708-62	India	NA
5489	2014-003708-62	India	NA
5503	2015-004768-12	India	NA
5574	2013-004343-23	India	NA
5647	2016-003897-41	India	NA
5648	2016-003897-41	India	NA
5649	2016-003897-41	India	NA
5650	2016-003897-41	India	NA
5651	2016-003897-41	India	NA
5652	2016-003897-41	India	NA
5653	2016-003897-41	India	NA
5678	2020-002448-21	India	NA
5705	2014-001971-30	India	NA
5706	2014-001971-30	India	NA
5707	2014-001971-30	India	NA
5708	2014-001971-30	India	NA
5709	2014-001971-30	India	NA
5710	2014-001971-30	India	NA
5711	2014-001971-30	India	NA
5712	2014-001971-30	India	NA
5713	2014-001971-30	India	NA
5714	2014-001971-30	India	NA
5715	2014-001971-30	India	NA
5716	2014-001971-30	India	NA
5717	2014-001971-30	India	NA
5718	2014-001971-30	India	NA
5719	2014-001971-30	India	NA
5720	2014-001971-30	India	NA
5721	2014-001971-30	India	NA
5722	2014-001971-30	India	NA
5953	2008-003687-20	India	NA
6071	2014-004397-42	India	NA
6086	2015-002778-19	India	NA
6170	2012-001875-35	India	NA
6219	2014-003155-57	India	NA
6220	2014-003155-57	India	NA
6221	2014-003155-57	India	NA
6222	2014-003155-57	India	NA
6223	2014-003155-57	India	NA
6224	2014-003155-57	India	NA
6225	2014-003155-57	India	NA
6226	2014-003155-57	India	NA
6227	2014-003155-57	India	NA
6266	2015-001047-36	India	NA
6267	2015-001047-36	India	NA
6268	2015-001047-36	India	NA
6374	2013-003201-26	India	NA
6375	2013-003201-26	India	NA
6376	2013-003201-26	India	NA
6377	2013-003201-26	India	NA
6378	2013-003201-26	India	NA
6379	2013-003201-26	India	NA
6381	2013-003201-26	India	NA
6382	2013-003201-26	India	NA
6383	2013-003201-26	India	NA
6384	2013-003201-26	India	NA
6386	2013-003201-26	India	NA
6387	2013-003201-26	India	NA
6390	2013-003201-26	India	NA
6391	2013-003201-26	India	NA
6393	2013-003201-26	India	NA
6394	2013-003201-26	India	NA
6510	2015-004353-40	India	NA
6511	2015-004353-40	India	NA
6512	2015-004353-40	India	NA
6513	2015-004353-40	India	NA
6514	2015-004353-40	India	NA
6515	2015-004353-40	India	NA
6626	2014-001309-42	India	NA
6627	2014-001309-42	India	NA
6628	2014-001309-42	India	NA
6838	2005-004672-20	India	NA
7329	2006-004214-41	India	NA
7331	2006-004214-41	India	NA
7646	2006-000341-19	India	NA
7651	2006-000341-19	India	NA
7652	2006-000341-19	India	NA
7653	2006-000341-19	India	NA
7654	2006-000341-19	India	NA
7655	2006-000341-19	India	NA
7656	2006-000341-19	India	NA
7661	2006-000341-19	India	NA
7909	2008-008127-15	India	NA
7932	2007-005386-35	India	NA
8223	2008-004932-19	India	NA
8224	2008-004932-19	India	NA
8225	2008-004932-19	India	NA
8227	2008-004932-19	India	NA
8228	2008-004932-19	India	NA
8229	2008-004932-19	India	NA
8233	2008-004932-19	India	NA
8480	2010-020447-13	India	NA
8650	2009-012076-26	India	NA
8651	2009-012076-26	India	NA
8652	2009-012076-26	India	NA
8655	2009-012076-26	India	NA
8656	2009-012076-26	India	NA
8657	2009-012076-26	India	NA
8722	2009-018005-43	India	NA
8723	2009-018005-43	India	NA
8767	2009-012140-16	India	NA
8768	2009-012140-16	India	NA
8770	2009-012140-16	India	NA
8771	2009-012140-16	India	NA
8772	2009-012140-16	India	NA
8773	2009-012140-16	India	NA
8774	2009-012140-16	India	NA
8837	2010-023342-67	India	NA
8838	2010-023342-67	India	NA
8839	2010-023342-67	India	NA
8840	2010-023342-67	India	NA
8841	2010-023342-67	India	NA
8912	2010-018518-56	India	NA
8914	2010-018518-56	India	NA
8915	2010-018518-56	India	NA
8916	2010-018518-56	India	NA
9115	2009-018141-20	India	NA
9116	2009-018141-20	India	NA
9117	2009-018141-20	India	NA
9118	2009-018141-20	India	NA
9119	2009-018141-20	India	NA
9121	2009-018141-20	India	NA
9123	2009-018141-20	India	NA
9124	2009-018141-20	India	NA
9125	2011-001711-31	India	NA
9126	2011-001711-31	India	NA
9129	2011-005317-37	India	NA
9130	2011-005317-37	India	NA
9168	2008-005127-29	India	NA
9285	2009-010668-40	India	NA
9286	2009-010668-40	India	NA
9287	2009-010668-40	India	NA
9288	2009-010668-40	India	NA
9289	2009-010668-40	India	NA
9290	2009-010668-40	India	NA
9291	2009-010668-40	India	NA
9292	2009-010668-40	India	NA
9293	2009-010668-40	India	NA
9294	2009-010668-40	India	NA
9375	2011-004587-29	India	NA
9440	2013-001747-31	India	NA
9441	2013-001747-31	India	NA
9442	2013-001747-31	India	NA
9443	2013-001747-31	India	NA
9446	2013-001747-31	India	NA
9447	2013-001747-31	India	NA
9448	2013-001747-31	India	NA
9449	2013-001747-31	India	NA
9451	2013-001747-31	India	NA
9452	2013-001747-31	India	NA
9455	2013-001747-31	India	NA
9456	2013-001747-31	India	NA
9457	2013-001747-31	India	NA
9458	2013-001747-31	India	NA
9514	2011-004612-31	India	NA
9515	2011-004612-31	India	NA
9516	2011-004612-31	India	NA
9601	2011-000485-35	India	NA
9608	2006-006246-34	India	NA
9609	2006-006246-34	India	NA
9612	2006-006246-34	India	NA
9614	2006-006246-34	India	NA
9751	2011-004579-35	India	NA
9752	2011-004579-35	India	NA
9753	2011-004579-35	India	NA
9754	2011-004579-35	India	NA
9755	2011-004579-35	India	NA
9756	2011-004579-35	India	NA
9757	2011-004579-35	India	NA
9758	2011-004579-35	India	NA
9759	2011-004579-35	India	NA
9760	2011-004579-35	India	NA
9761	2011-004579-35	India	NA
9762	2011-004579-35	India	NA
9763	2011-004579-35	India	NA
9764	2011-004579-35	India	NA
9765	2012-000780-24	India	NA
9766	2012-000780-24	India	NA
9838	2012-002156-16	India	NA
9858	2013-000744-26	India	NA
9859	2013-000744-26	India	NA
9860	2013-000744-26	India	NA
9861	2013-000744-26	India	NA
9862	2013-000744-26	India	NA
9863	2013-000744-26	India	NA
9864	2013-000744-26	India	NA
9865	2013-000744-26	India	NA
9912	2011-006058-94	India	NA
9913	2011-006058-94	India	NA
9914	2011-006058-94	India	NA
9915	2011-006058-94	India	NA
9916	2011-006058-94	India	NA
9934	2009-016775-30	India	NA
9937	2009-016775-30	India	NA
9938	2009-016775-30	India	NA
9959	2011-000392-14	India	NA
9961	2011-000392-14	India	NA
9964	2011-000392-14	India	NA
9965	2011-000392-14	India	NA
9967	2011-000392-14	India	NA
9968	2011-000392-14	India	NA
9970	2011-000392-14	India	NA
9971	2011-000392-14	India	NA
9974	2011-000392-14	India	NA
10040	2011-003399-36	India	NA
10077	2012-000062-38	India	NA
10078	2012-000062-38	India	NA
10083	2011-001023-21	India	NA
10107	2010-022951-49	India	NA
10108	2010-022951-49	India	NA
10109	2010-022951-49	India	NA
10110	2010-022951-49	India	NA
10191	2012-002854-21	India	NA
10192	2012-002854-21	India	NA
10193	2012-002854-21	India	NA
10194	2012-002854-21	India	NA
10195	2012-002854-21	India	NA
10418	2012-001334-33	India	NA
10436	2011-003075-11	India	NA
10437	2011-003075-11	India	NA
10438	2011-003075-11	India	NA
10439	2011-003075-11	India	NA
10440	2011-003075-11	India	NA
10441	2011-003075-11	India	NA
10442	2011-003075-11	India	NA
10443	2011-003075-11	India	NA
10444	2011-003076-36	India	NA
10445	2011-003076-36	India	NA
10446	2011-003076-36	India	NA
10449	2012-000140-97	India	NA
10450	2012-000140-97	India	NA
10558	2009-017918-69	India	NA
10560	2009-017918-69	India	NA
10561	2009-017918-69	India	NA
10564	2009-017918-69	India	NA
10616	2012-000726-21	India	NA
10617	2012-000726-21	India	NA
10618	2012-000726-21	India	NA
10619	2012-000726-21	India	NA
10620	2012-000726-21	India	NA
10621	2012-000726-21	India	NA
10622	2012-000726-21	India	NA
10623	2012-000726-21	India	NA
10624	2012-000726-21	India	NA
10628	2011-005197-40	India	NA
10629	2011-005197-40	India	NA
10643	2011-004532-58	India	NA
10986	2012-005641-21	India	NA
11214	2018-002700-14	India	NA
11235	2016-005134-29	INDIA	NA
11421	2014-002587-33	India	NA
11594	2016-003197-41	India	NA
11733	2016-005165-31	India	NA
11762	2020-001448-24	India	NA
11826	2018-002342-36	India	NA
11827	2018-002342-36	India	NA
11828	2018-002342-36	India	NA
11966	2018-004141-17	India	NA
12001	2015-000751-25	India	NA
12117	2014-003583-20	India	NA
12118	2014-003583-20	India	NA
12622	2006-003286-14	India	NA
13103	2004-004997-10	India	NA
13105	2004-004997-10	India	NA
13268	2005-004630-41	India	NA
13269	2005-004630-41	India	NA
13273	2005-004630-41	India	NA
13277	2005-004630-41	India	NA
13279	2005-004630-41	India	NA
13364	2007-006081-15	India	NA
13434	2008-007784-16	India	NA
13555	2008-004104-31	India	NA
13557	2008-004104-31	India	NA
13561	2008-004104-31	India	NA
13562	2008-004104-31	India	NA
13563	2008-004104-31	India	NA
13564	2008-004104-31	India	NA
13566	2008-004104-31	India	NA
13568	2008-004104-31	India	NA
13571	2008-004104-31	India	NA
13573	2008-004104-31	India	NA
13621	2007-001493-91	India	NA
13700	2007-005792-34	India	NA
13702	2007-005792-34	India	NA
13703	2007-005792-34	India	NA
13704	2007-005792-34	India	NA
13706	2007-005792-34	India	NA
13707	2007-005792-34	India	NA
13711	2007-005792-34	India	NA
13717	2009-017772-25	India	NA
13725	2009-017772-25	India	NA
13775	2008-004732-20	India	NA
13776	2008-004732-20	India	NA
13777	2008-004732-20	India	NA
13779	2008-004732-20	India	NA
13894	2009-015603-10	India	NA
13895	2009-015603-10	India	NA
13903	2008-007504-28	India	NA
13904	2008-007504-28	India	NA
13905	2008-007504-28	India	NA
13906	2008-007504-28	India	NA
13907	2008-007504-28	India	NA
13908	2008-007504-28	India	NA
13993	2010-021638-72	India	NA
13994	2010-021638-72	India	NA
13995	2010-021638-72	India	NA
13996	2010-021638-72	India	NA
13997	2010-021638-72	India	NA
13998	2010-021638-72	India	NA
13999	2010-021638-72	India	NA
14000	2010-021638-72	India	NA
14001	2010-021638-72	India	NA
14002	2010-021638-72	India	NA
14003	2010-021638-72	India	NA
14004	2010-021638-72	India	NA
14005	2010-021638-72	India	NA
14006	2010-021638-72	India	NA
14099	2010-024190-39	India	NA
14343	2007-003780-50	India	NA
14344	2007-003780-50	India	NA
14345	2007-003780-50	India	NA
14346	2007-003780-50	India	NA
14349	2007-003780-50	India	NA
14427	2012-001439-30	India	NA
14429	2012-001439-30	India	NA
14478	2011-006132-24	India	NA
14479	2011-006132-24	India	NA
14480	2011-006132-24	India	NA
14481	2011-006132-24	India	NA
14482	2011-006132-24	India	NA
14483	2011-006132-24	India	NA
14490	2012-002916-16	India	NA
14500	2013-000057-44	India	NA
14744	2012-003629-40	India	NA
14799	2011-000602-22	India	NA
14800	2011-000602-22	India	NA
14803	2011-004205-24	India	NA
14804	2011-004205-24	India	NA
14805	2011-004205-24	India	NA
14806	2011-004205-24	India	NA
14807	2011-004205-24	India	NA
14814	2011-004701-24	India	NA
14815	2011-004701-24	India	NA
14816	2011-004701-24	India	NA
14817	2011-004701-24	India	NA
14818	2011-004701-24	India	NA
14867	2012-000283-23	India	NA
14923	2013-004294-27	India	NA
14991	2012-002323-15	India	NA
14992	2012-002323-15	India	NA
14993	2012-002323-15	India	NA
14994	2012-002323-15	India	NA
14995	2012-002323-15	India	NA
14996	2012-002323-15	India	NA
14997	2012-002323-15	India	NA
14998	2012-002323-15	India	NA
14999	2012-002323-15	India	NA
15000	2012-002323-15	India	NA
15069	2012-004545-32	India	NA
15070	2012-004545-32	India	NA
15071	2012-004545-32	India	NA
15072	2012-004545-32	India	NA
15073	2012-004545-32	India	NA
15074	2012-004545-32	India	NA
15075	2012-004545-32	India	NA
15132	2013-002170-49	India	NA
15133	2013-002170-49	India	NA
15134	2013-002170-49	India	NA
15135	2013-002170-49	India	NA
15136	2013-002170-49	India	NA
15137	2013-002170-49	India	NA
15138	2013-002170-49	India	NA
15139	2013-002170-49	India	NA
15204	2011-006324-20	India	NA
15205	2011-006324-20	India	NA
15206	2011-006324-20	India	NA
15376	2010-022656-22	India	NA
15377	2010-022656-22	India	NA
15378	2010-022656-22	India	NA
15379	2010-022656-22	India	NA
15380	2010-022656-22	India	NA
15381	2010-022656-22	India	NA
15382	2010-022656-22	India	NA
15383	2010-022656-22	India	NA
15384	2010-022656-22	India	NA
15385	2010-022656-22	India	NA
15386	2010-022656-22	India	NA
15387	2010-022656-22	India	NA
15388	2010-022656-22	India	NA
15394	2009-018004-18	India	NA
15408	2008-003752-30	India	NA
15409	2008-003752-30	India	NA
15412	2008-003752-30	India	NA
15413	2008-003752-30	India	NA
15414	2008-003752-30	India	NA
15416	2008-003752-30	India	NA
15417	2008-003752-30	India	NA
15457	2009-015918-22	India	NA
15531	2008-005222-37	India	NA
15532	2008-005222-37	India	NA
15540	2010-022710-77	India	NA
15541	2010-022710-77	India	NA
15542	2010-022710-77	India	NA
15543	2010-022710-77	India	NA
15544	2010-022710-77	India	NA
15545	2010-022710-77	India	NA
15546	2010-022710-77	India	NA
15547	2010-022710-77	India	NA
15682	2010-020345-27	India	NA
15683	2010-020345-27	India	NA
15684	2010-020345-27	India	NA
15686	2010-020345-27	India	NA
15687	2010-020345-27	India	NA
15688	2010-020345-27	India	NA
15689	2010-020345-27	India	NA
15690	2010-020345-27	India	NA
15691	2010-020345-27	India	NA
15693	2010-020345-27	India	NA
15694	2010-020345-27	India	NA
15695	2010-020345-27	India	NA
15696	2010-020345-27	India	NA
15697	2010-020345-27	India	NA
15750	2011-002813-12	India	NA
15751	2011-002813-12	India	NA
15752	2011-002813-12	India	NA
15753	2011-002813-12	India	NA
15791	2011-000275-13	India	NA
15792	2011-000275-13	India	NA
15793	2011-000275-13	India	NA
15794	2011-000275-13	India	NA
15845	2011-001965-42	India	NA
15846	2011-001965-42	India	NA
15847	2011-001965-42	India	NA
15848	2011-001965-42	India	NA
15849	2011-001965-42	India	NA
15850	2011-001965-42	India	NA
15851	2011-001965-42	India	NA
15852	2011-001965-42	India	NA
15853	2011-001965-42	India	NA
15856	2011-002514-37	India	NA
15857	2011-002514-37	India	NA
15858	2011-002514-37	India	NA
15885	2010-022228-66	India	NA
15886	2010-022228-66	India	NA
15887	2010-022228-66	India	NA
15888	2010-022228-66	India	NA
15889	2010-022228-66	India	NA
15890	2010-022228-66	India	NA
15891	2010-022228-66	India	NA
15892	2010-022228-66	India	NA
15893	2010-022228-66	India	NA
15894	2010-022228-66	India	NA
15915	2010-023499-25	India	NA
15916	2010-023499-25	India	NA
15917	2010-023499-25	India	NA
15918	2010-023499-25	India	NA
15919	2010-023499-25	India	NA
15920	2010-023499-25	India	NA
15921	2010-023499-25	India	NA
15925	2010-024454-10	India	NA
15952	2011-004885-14	India	NA
15953	2011-004885-14	India	NA
15954	2011-004885-14	India	NA
15955	2011-004885-14	India	NA
15956	2011-004885-14	India	NA
15957	2011-004885-14	India	NA
15985	2010-021375-92	India	NA
15986	2010-021375-92	India	NA
15990	2008-005559-46	India	NA
15991	2008-005559-46	India	NA
15992	2008-005559-46	India	NA
15993	2008-005559-46	India	NA
16186	2011-002538-38	India	NA
16187	2011-002538-38	India	NA
16209	2011-002380-24	India	NA
16210	2011-002380-24	India	NA
16211	2011-002380-24	India	NA
16212	2011-002380-24	India	NA
16213	2011-002380-24	India	NA
16214	2011-002380-24	India	NA
16215	2011-002380-24	India	NA
16216	2011-002380-24	India	NA
16217	2011-002380-24	India	NA
16218	2011-002380-24	India	NA
16219	2011-002380-24	India	NA
16282	2011-000107-40	India	NA
16286	2011-004578-27	India	NA
16287	2011-004578-27	India	NA
16288	2011-004578-27	India	NA
16289	2011-004578-27	India	NA
16290	2011-004578-27	India	NA
16291	2011-004578-27	India	NA
16292	2011-004578-27	India	NA
16293	2011-004578-27	India	NA
16294	2011-004578-27	India	NA
16295	2011-004578-27	India	NA
16296	2011-004578-27	India	NA
16297	2011-004578-27	India	NA
16298	2011-004578-27	India	NA
16299	2011-004578-27	India	NA
16300	2011-004578-27	India	NA
16332	2010-020987-39	India	NA
16482	2012-002216-10	India	NA
16616	2014-004477-16	India	NA
16682	2015-005486-23	India	NA
16936	2013-005500-33	India	NA
16937	2013-005500-33	India	NA
16938	2013-005500-33	India	NA
16939	2013-005500-33	India	NA
16940	2013-005500-33	India	NA
16941	2013-005500-33	India	NA
16942	2013-005500-33	India	NA
16981	2013-005164-26	India	NA
16982	2013-005164-26	India	NA
16983	2013-005164-26	India	NA
16984	2013-005164-26	India	NA
16985	2013-005164-26	India	NA
16986	2013-005164-26	India	NA
16987	2013-005164-26	India	NA
16988	2013-005164-26	India	NA
16989	2013-005164-26	India	NA
16990	2013-005164-26	India	NA
16991	2013-005164-26	India	NA
16992	2013-005164-26	India	NA
16993	2013-005164-26	India	NA
16994	2013-005164-26	India	NA
16995	2013-005164-26	India	NA
16996	2013-005164-26	India	NA
17146	2014-003420-46	India	NA
17189	2016-003301-34	India	NA
17190	2016-003301-34	India	NA
17285	2014-005032-34	India	NA
17532	2015-002809-12	India	NA
17533	2015-002809-12	India	NA
17534	2015-002809-12	India	NA
17535	2015-002809-12	India	NA
17536	2015-002809-12	India	NA
17539	2020-000736-21	India	NA
17569	2014-004636-19	India	NA
17787	2017-000422-36	India	NA
17788	2017-000422-36	India	NA
17789	2017-000422-36	India	NA
17790	2017-000422-36	India	NA
18159	2006-005003-33	India	NA
18160	2006-005003-33	India	NA
18161	2006-005003-33	India	NA
18163	2006-005003-33	India	NA
18487	2006-000091-32	India	NA
18489	2006-000091-32	India	NA
18510	2007-004803-36	India	NA
18511	2007-004803-36	India	NA
18512	2007-004803-36	India	NA
18513	2007-004803-36	India	NA
18514	2007-004803-36	India	NA
18515	2007-004803-36	India	NA
18518	2007-004803-36	India	NA
18520	2007-004803-36	India	NA
18521	2007-004803-36	India	NA
18719	2005-003944-68	India	NA
18828	2005-004230-40	India	NA
18833	2005-004230-40	India	NA
19467	2011-000723-32	India	NA
19468	2011-000723-32	India	NA
19509	2012-000829-44	India	NA
19510	2012-000829-44	India	NA
19512	2012-000855-15	India	NA
19576	2012-002117-19	India	NA
19577	2012-002117-19	India	NA
19578	2012-002117-19	India	NA
19663	2010-019778-34	India	NA
19664	2010-019778-34	India	NA
19714	2011-001436-33	India	NA
19740	2012-002011-26	India	NA
19743	2012-002011-26	India	NA
19747	2012-002011-26	India	NA
19809	2011-002696-41	India	NA
19810	2011-002696-41	India	NA
19811	2011-002696-41	India	NA
19819	2011-000420-15	India	NA
19820	2011-000420-15	India	NA
19823	2011-003600-20	India	NA
19824	2011-003600-20	India	NA
19825	2011-003600-20	India	NA
19835	2011-004570-28	India	NA
19836	2011-004570-28	India	NA
19837	2011-004570-28	India	NA
19838	2011-004570-28	India	NA
19839	2011-004570-28	India	NA
19842	2011-004570-28	India	NA
19856	2011-001595-19	India	NA
19857	2011-001595-19	India	NA
19858	2011-001595-19	India	NA
19859	2011-001595-19	India	NA
19860	2011-001595-19	India	NA
19862	2012-002057-38	India	NA
19863	2012-002057-38	India	NA
19864	2012-002057-38	India	NA
19865	2012-002057-38	India	NA
19866	2012-002057-38	India	NA
19867	2012-002057-38	India	NA
19882	2011-002132-10	India	NA
19883	2011-002132-10	India	NA
19884	2011-002132-10	India	NA
19885	2011-002132-10	India	NA
19897	2010-024483-17	India	NA
19898	2010-024483-17	India	NA
19905	2010-020992-21	India	NA
19906	2010-020992-21	India	NA
19907	2010-020992-21	India	NA
19908	2010-020992-21	India	NA
19909	2010-020992-21	India	NA
19958	2012-001610-42	India	NA
19959	2012-001610-42	India	NA
19960	2012-001610-42	India	NA
19961	2012-001610-42	India	NA
19962	2012-001610-42	India	NA
19963	2012-001610-42	India	NA
19965	2012-001613-16	India	NA
20015	2012-003757-28	India	NA
20016	2012-003757-28	India	NA
20017	2012-003757-28	India	NA
20018	2012-003757-28	India	NA
20019	2012-003757-28	India	NA
20020	2012-003757-28	India	NA
20021	2012-003757-28	India	NA
20171	2011-005586-21	India	CTRI
20207	2012-001324-34	India	NA
20208	2012-001324-34	India	NA
20209	2012-001324-34	India	NA
20210	2012-001324-34	India	NA
20211	2012-001324-34	India	NA
20212	2012-001324-34	India	NA
20213	2012-001324-34	India	NA
20495	2009-017434-45	India	NA
20672	2009-017271-17	India	NA
20735	2009-012934-63	India	NA
20736	2009-012934-63	India	NA
20737	2009-012934-63	India	NA
20738	2009-012934-63	India	NA
20747	2008-005012-41	India	NA
20748	2008-005012-41	India	NA
20833	2009-015864-32	India	NA
20834	2009-015864-32	India	NA
20835	2009-015864-32	India	NA
20845	2010-022548-19	India	NA
20850	2010-022576-30	India	NA
20851	2010-022576-30	India	NA
20852	2010-022576-30	India	NA
20853	2010-022576-30	India	NA
20854	2010-022576-30	India	NA
20985	2008-006719-20	India	NA
20986	2008-006719-20	India	NA
20987	2008-006719-20	India	NA
20989	2008-006719-20	India	NA
20990	2008-006719-20	India	NA
20992	2008-006719-20	India	NA
20993	2008-006719-20	India	NA
20996	2008-006719-20	India	NA
20998	2008-006719-20	India	NA
20999	2008-006719-20	India	NA
21000	2008-006719-20	India	NA
21001	2008-006719-20	India	NA
21006	2010-019522-13	India	NA
21007	2010-019522-13	India	NA
21008	2010-019522-13	India	NA
21009	2010-019522-13	India	NA
21010	2010-019522-13	India	NA
21011	2010-019522-13	India	NA
21012	2010-019522-13	India	NA
21013	2010-019522-13	India	NA
21014	2010-019522-13	India	NA
21015	2010-019522-13	India	NA
21016	2010-019522-13	India	NA
21017	2010-019522-13	India	NA
21018	2010-019522-13	India	NA
21085	2010-019872-65	India	NA
21086	2010-019872-65	India	NA
21087	2010-019872-65	India	NA
21088	2010-019872-65	India	NA
21089	2010-019872-65	India	NA
21091	2010-019872-65	India	NA
21093	2010-019872-65	India	NA
21094	2010-019872-65	India	NA
21100	2008-004438-25	India	NA
21155	2010-022271-59	India	NA
21156	2010-022271-59	India	NA
21157	2010-022271-59	India	NA
21219	2010-024371-12	India	NA
21220	2010-024371-12	India	NA
21221	2010-024371-12	India	NA
21222	2010-024371-12	India	NA
21223	2010-024371-12	India	NA
21224	2010-024371-12	India	NA
21269	2011-001456-11	India	NA
21270	2011-001456-11	India	NA
21271	2011-001456-11	India	NA
21272	2011-001456-11	India	NA
21273	2011-001456-11	India	NA
21274	2011-001456-11	India	NA
21275	2011-001456-11	India	NA
21276	2011-001456-11	India	NA
21277	2011-001456-11	India	NA
21278	2011-001456-11	India	NA
21279	2011-001456-11	India	NA
21284	2010-022366-27	India	NA
21285	2010-022366-27	India	NA
21329	2010-019454-41	India	NA
21361	2009-018038-12	India	NA
21419	2010-024477-39	India	NA
21420	2010-024477-39	India	NA
21421	2010-024477-39	India	NA
21422	2010-024477-39	India	NA
21423	2010-024477-39	India	NA
21424	2010-024477-39	India	NA
21425	2010-024477-39	India	NA
21426	2010-024477-39	India	NA
21427	2010-024477-39	India	NA
21428	2009-015086-31	India	NA
21429	2009-015086-31	India	NA
21450	2011-004148-23	India	NA
21451	2011-004148-23	India	NA
21453	2011-004148-23	India	NA
21479	2010-020370-42	India	NA
21481	2010-020370-42	India	NA
21482	2010-020370-42	India	NA
21487	2011-004622-96	India	NA
21488	2011-004622-96	India	NA
21489	2011-004622-96	India	NA
21490	2011-004622-96	India	NA
21491	2011-004622-96	India	NA
21492	2011-004622-96	India	NA
21493	2011-004622-96	India	NA
21494	2011-004622-96	India	NA
21495	2011-004622-96	India	NA
21496	2011-004622-96	India	NA
21562	2010-019798-13	India	NA
21563	2010-019798-13	India	NA
21564	2010-019798-13	India	NA
21565	2010-019798-13	India	NA
21566	2010-019798-13	India	NA
21567	2010-019798-13	India	NA
21568	2010-019798-13	India	NA
21571	2010-024251-87	India	NA
21573	2010-024251-87	India	NA
21575	2010-024251-87	India	NA
21886	2017-000451-14	India	NA
21964	2014-005498-35	India	NA
21965	2014-005498-35	India	NA
21966	2014-005498-35	India	NA
21967	2014-005498-35	India	NA
21968	2014-005498-35	India	NA
21969	2014-005498-35	India	NA
22279	2014-002161-30	India	NA
22280	2014-002161-30	India	NA
22281	2014-002161-30	India	NA
22377	2014-003372-23	India	NA
22504	2012-003995-38	India	NA
22505	2012-003995-38	India	NA
22649	2009-016728-29	India	NA
22650	2009-016728-29	India	NA
22651	2009-016728-29	India	NA
22652	2009-016728-29	India	NA
22653	2009-016728-29	India	NA
22654	2009-016728-29	India	NA
22655	2009-016728-29	India	NA
22694	2011-005196-16	India	NA
22695	2011-005206-30	India	NA
22696	2011-005206-30	India	NA
22697	2011-005206-30	India	NA
22720	2011-001733-16	India	NA
22721	2011-001733-16	India	NA
22723	2011-001733-16	India	NA
22724	2011-001733-16	India	NA
22728	2011-001733-16	India	NA
22737	2011-005514-10	India	NA
22818	2011-000758-41	India	NA
22820	2011-000758-41	India	NA
22821	2011-000758-41	India	NA
22822	2011-000758-41	India	NA
22823	2011-000758-41	India	NA
22982	2013-002371-17	India	NA
22983	2013-002371-17	India	NA
22984	2013-002371-17	India	NA
22985	2013-002371-17	India	NA
22986	2013-002371-17	India	NA
22987	2013-002371-17	India	NA
23026	2013-002192-18	India	NA
23107	2014-001174-34	INDIA	NA
23109	2012-002426-70	India	NA
23371	2016-001532-35	India	NA
23372	2016-001532-35	India	NA
23556	2014-003239-21	India	NA
23557	2014-003239-21	India	NA
23558	2014-003239-21	India	NA
23559	2014-003239-21	India	NA
23560	2014-005309-18	India	NA
23573	2015-002417-29	India	NA
23674	2016-000989-35	India	NA
23675	2016-000989-35	India	NA
23676	2016-000989-35	India	NA
23725	2018-001615-78	India	NA
24294	2012-005417-38	India	NA
24295	2012-005417-38	India	NA
24296	2012-005417-38	India	NA
24297	2012-005417-38	India	NA
24298	2012-005417-38	India	NA
24299	2012-005417-38	India	NA
24300	2012-005417-38	India	NA
24301	2012-005417-38	India	NA
24302	2012-005417-38	India	NA
24303	2012-005417-38	India	NA
24304	2012-005417-38	India	NA
24305	2012-005417-38	India	NA
24306	2012-005417-38	India	NA
24307	2012-005417-38	India	NA
24327	2011-003072-37	India	NA
24328	2011-003072-37	India	NA
24329	2011-003072-37	India	NA
24330	2011-003072-37	India	NA
24331	2011-003072-37	India	NA
24332	2011-003072-37	India	NA
24333	2011-003072-37	India	NA
24334	2011-003072-37	India	NA
24335	2011-003072-37	India	NA
24336	2011-003072-37	India	NA
24411	2012-002332-85	India	NA
24412	2012-002332-85	India	NA
24413	2012-002332-85	India	NA
24414	2012-002332-85	India	NA
24415	2012-002332-85	India	NA
24441	2010-022504-42	India	NA
24456	2011-006006-27	India	NA
24457	2011-006006-27	India	NA
24458	2011-006006-27	India	NA
24459	2011-006006-27	India	NA
24460	2011-006006-27	India	NA
24513	2011-004789-14	India	NA
24514	2011-004789-14	India	NA
24515	2011-004789-14	India	NA
24516	2011-004789-14	India	NA
24517	2011-004789-14	India	NA
24518	2011-004789-14	India	NA
24519	2011-004790-90	India	NA
24520	2011-004790-90	India	NA
24536	2011-000682-12	India	NA
24537	2011-000682-12	India	NA
24538	2011-000682-12	India	NA
24552	2011-001731-24	India	NA
24702	2009-015161-31	India	NA
24703	2009-015161-31	India	NA
24704	2009-015161-31	India	NA
24706	2009-015161-31	India	NA
24708	2009-015161-31	India	NA
24709	2009-015161-31	India	NA
24711	2009-015161-31	India	NA
24712	2009-015161-31	India	NA
24713	2009-015161-31	India	NA
24714	2009-015161-31	India	NA
24730	2009-017904-95	India	NA
24731	2009-017904-95	India	NA
24733	2009-017904-95	India	NA
24734	2009-017904-95	India	NA
24834	2012-003192-19	India	NA
24846	2012-002309-23	India	NA
24847	2012-002309-23	India	NA
24848	2012-002309-23	India	NA
24849	2012-002309-23	India	NA
24896	2012-000282-20	India	NA
24947	2012-002251-42	India	NA
24948	2012-002251-42	India	NA
24949	2012-002251-42	India	NA
24950	2012-002251-42	India	NA
24951	2012-002251-42	India	NA
24952	2012-002251-42	India	NA
24953	2012-002251-42	India	NA
24954	2012-002251-42	India	NA
24955	2012-002251-42	India	NA
24956	2012-002251-42	India	NA
24983	2013-003519-23	India	NA
24984	2013-003519-23	India	NA
24985	2013-003519-23	India	NA
24986	2013-003519-23	India	NA
24987	2013-003519-23	India	NA
24988	2013-003519-23	India	NA
24989	2013-003519-23	India	NA
24990	2013-003519-23	India	NA
24991	2013-003519-23	India	NA
24992	2013-003519-23	India	NA
24993	2013-003519-23	India	NA
24994	2013-003519-23	India	NA
24995	2013-003519-23	India	NA
24996	2013-003519-23	India	NA
24997	2013-003519-23	India	NA
24998	2013-003519-23	India	NA
25046	2013-004154-22	India	NA
25047	2013-004154-22	India	NA
25048	2013-004154-22	India	NA
25049	2013-004154-22	India	NA
25051	2013-004154-22	India	NA
25052	2013-004154-22	India	NA
25053	2013-004154-22	India	NA
25054	2013-004154-22	India	NA
25055	2013-004154-22	India	NA
25056	2013-004154-22	India	NA
25057	2013-004154-22	India	NA
25058	2013-004154-22	India	NA
25059	2013-004154-22	India	NA
25079	2013-004493-96	India	NA
25080	2013-004493-96	India	NA
25081	2013-004493-96	India	NA
25082	2013-004493-96	India	NA
25083	2013-004493-96	India	NA
25084	2013-004493-96	India	NA
25159	2011-004644-22	India	NA
25411	2015-001050-16	India	NA
25417	2019-004190-46	India	NA
25695	2010-021627-27	India	NA
25696	2010-021627-27	India	NA
25697	2010-021627-27	India	NA
25698	2010-021627-27	India	NA
25699	2010-021627-27	India	NA
25700	2010-021627-27	India	NA
25839	2012-004821-26	India	NA
25892	2009-011135-13	India	NA
25894	2009-011135-13	India	NA
25895	2009-011135-13	India	NA
25896	2009-011135-13	India	NA
25897	2009-011135-13	India	NA
25899	2009-011135-13	India	NA
25902	2009-011135-13	India	NA
25904	2009-011135-13	India	NA
25905	2009-011135-13	India	NA
25906	2009-011135-13	India	NA
25907	2009-011135-13	India	NA
25993	2010-022205-17	India	NA
25994	2010-022205-17	India	NA
25995	2010-022205-17	India	NA
26118	2009-014858-15	India	NA
26119	2009-014858-15	India	NA
26120	2009-014858-15	India	NA
26121	2009-014858-15	India	NA
26122	2009-014858-15	India	NA
26123	2009-014858-15	India	NA
26124	2009-014858-15	India	NA
26310	2009-013795-44	India	NA
26311	2009-013795-44	India	NA
26380	2008-004093-40	India	NA
26381	2008-004093-40	India	NA
26416	2009-016357-17	India	NA
26419	2009-016357-17	India	NA
26424	2010-018860-17	India	NA
26427	2010-018860-17	India	NA
26428	2010-018860-17	India	NA
26429	2010-018860-17	India	NA
26438	2010-019035-35	India	NA
26440	2010-019035-35	India	NA
26449	2010-019866-96	India	NA
26881	2009-011186-88	India	NA
26883	2009-011186-88	India	NA
26884	2009-011186-88	India	NA
26887	2009-011186-88	India	NA
26888	2009-011186-88	India	NA
26953	2011-001368-23	India	NA
27007	2011-004296-36	India	NA
27008	2011-004296-36	India	NA
27009	2011-004296-36	India	NA
27291	2008-006914-62	India	NA
27295	2010-021591-28	India	NA
27296	2010-021591-28	India	NA
27298	2010-021591-28	India	NA
27299	2010-021591-28	India	NA
27301	2010-021621-12	India	NA
27302	2010-021621-12	India	NA
27304	2010-021621-12	India	NA
27307	2010-021621-12	India	NA
27309	2010-021621-12	India	NA
27311	2010-021621-12	India	NA
27312	2010-021621-12	India	NA
27313	2010-021621-12	India	NA
27314	2010-021621-12	India	NA
27379	2011-000468-83	India	NA
27380	2011-000468-83	India	NA
27403	2011-000767-27	India	NA
27404	2011-000767-27	India	NA
27405	2011-000767-27	India	NA
27406	2011-000767-27	India	NA
27407	2011-000767-27	India	NA
27408	2011-000767-27	India	NA
27409	2011-000767-27	India	NA
27410	2011-000767-27	India	NA
27411	2011-001889-17	India	NA
27442	2010-022100-42	India	NA
27443	2010-022100-42	India	NA
27444	2010-022100-42	India	NA
27481	2010-023623-26	India	NA
27482	2010-023623-26	India	NA
27483	2010-023623-26	India	NA
27484	2010-023623-26	India	NA
27485	2010-023623-26	India	NA
27486	2010-023623-26	India	NA
27490	2011-003299-36	India	NA
27827	2011-000960-93	India	NA
27828	2011-000960-93	India	NA
27829	2011-000960-93	India	NA
27830	2011-000960-93	India	NA
27831	2011-000960-93	India	NA
27854	2012-003554-83	India	NA
27856	2012-003554-83	India	NA
27857	2012-003554-83	India	NA
27858	2012-003554-83	India	NA
27859	2012-003554-83	India	NA
27861	2012-003554-83	India	NA
27863	2012-003554-83	India	NA
27876	2012-000439-17	India	NA
27877	2012-000439-17	India	NA
27878	2012-000439-17	India	NA
27879	2012-000439-17	India	NA
27880	2012-000439-17	India	NA
27881	2012-000439-17	India	NA
27882	2012-000439-17	India	NA
27892	2011-005100-14	India	NA
27893	2011-005100-14	India	NA
27894	2011-005100-14	India	NA
27895	2011-005100-14	India	NA
27896	2011-005100-14	India	NA
27897	2011-005100-14	India	NA
27898	2011-005100-14	India	NA
27899	2011-005100-14	India	NA
27907	2010-023782-22	India	NA
27908	2010-023782-22	India	NA
27909	2010-023782-22	India	NA
27910	2010-023782-22	India	NA
27911	2010-023782-22	India	NA
27912	2010-023782-22	India	NA
27923	2011-005186-20	India	NA
27924	2011-005186-20	India	NA
27925	2011-005186-20	India	NA
27926	2011-005186-20	India	NA
27927	2011-005186-20	India	NA
27928	2011-005186-20	India	NA
27929	2011-005186-20	India	NA
27930	2011-005186-20	India	NA
27931	2011-005186-20	India	NA
27932	2011-005186-20	India	NA
27933	2011-005186-20	India	NA
27934	2011-005186-20	India	NA
27935	2011-005186-20	India	NA
27936	2011-005186-20	India	NA
27991	2011-000323-33	India	NA
27992	2011-000323-33	India	NA
27993	2011-000323-33	India	NA
27994	2011-000323-33	India	NA
27995	2011-000323-33	India	NA
28218	2007-003462-18	India	NA
28219	2007-003462-18	India	NA
28222	2007-003462-18	India	NA
28320	2012-002758-22	India	NA
28321	2012-002758-22	India	NA
28322	2012-002758-22	India	NA
28323	2012-002758-22	India	NA
28324	2012-002758-22	India	NA
28325	2012-003670-11	India	NA
28326	2012-003670-11	India	NA
28327	2012-003670-11	India	NA
28328	2012-003670-11	India	NA
28329	2012-003670-11	India	NA
28330	2012-003670-11	India	NA
28345	2012-000042-35	India	NA
28346	2012-000042-35	India	NA
28385	2010-020300-29	India	NA
28427	2012-005102-22	India	NA
28428	2012-005102-22	India	NA
28497	2010-023043-15	India	NA
28498	2010-023043-15	India	NA
28499	2010-023043-15	India	NA
28503	2012-003599-38	India	NA
28504	2012-003599-38	India	NA
28505	2012-003599-38	India	NA
28506	2012-003599-38	India	NA
28507	2012-003599-38	India	NA
28508	2012-003599-38	India	NA
28509	2012-003599-38	India	NA
28510	2012-003599-38	India	NA
28511	2012-003599-38	India	NA
28512	2012-003599-38	India	NA
28513	2012-003599-38	India	NA
28514	2012-003599-38	India	NA
28515	2012-003599-38	India	NA
28524	2012-005583-10	India	NA
28936	2016-000060-42	India	NA
29073	2014-005115-16	India	NA
29375	2019-002641-37	India	NA
29376	2019-002641-37	India	NA
29485	2016-004374-18	India	NA
29486	2016-004374-18	India	NA
29487	2016-004374-18	India	NA
29488	2016-004374-18	India	NA
29489	2016-004374-18	India	NA
29490	2016-004374-18	India	NA
29491	2016-004374-18	India	NA
29492	2016-004374-18	India	NA
29493	2016-004374-18	India	NA
29693	2016-002302-39	India	NA
29717	2015-005357-12	India	NA
29718	2015-005357-12	India	NA
29719	2015-005357-12	India	NA
29720	2015-005357-12	India	NA
29721	2015-005357-12	India	NA
29791	2014-003389-26	India	NA
29806	2012-002862-11	India	NA
29807	2012-002862-11	India	NA
29808	2012-002862-11	India	NA
29809	2012-002862-11	India	NA
29810	2012-002862-11	India	NA
29811	2012-002862-11	India	NA
29812	2012-002862-11	India	NA
29813	2012-002862-11	India	NA
29814	2012-002862-11	India	NA
29815	2012-002862-11	India	NA
29816	2012-002862-11	India	NA
29817	2012-002862-11	India	NA
29818	2012-002862-11	India	NA
29840	2014-001795-53	India	NA
29841	2014-001795-53	India	NA
29842	2014-001795-53	India	NA
29843	2014-001795-53	India	NA
29844	2014-001795-53	India	NA
29997	2012-003158-10	India	NA
29998	2012-003158-10	India	NA
29999	2012-003158-10	India	NA
30192	2017-002217-59	India	NA
30193	2017-002217-59	India	NA
30194	2017-002217-59	India	NA
30195	2017-002217-59	India	NA
30196	2017-002217-59	India	NA
30197	2017-002217-59	India	NA
30198	2017-002217-59	India	NA
30199	2017-002217-59	India	NA
30200	2017-002217-59	India	NA
30201	2017-002217-59	India	NA
30202	2017-002217-59	India	NA
30203	2017-002217-59	India	NA
30204	2017-002217-59	India	NA
30205	2017-002217-59	India	NA
30206	2017-002217-59	India	NA
30207	2017-002217-59	India	NA
30208	2017-002217-59	India	NA
30233	2020-004430-38	India	NA
30283	2020-004570-21	India	NA
30328	2021-001672-42	India	NA
30390	2021-001768-95	INDIA	NA
30456	2008-002784-14	India	NA
30457	2008-002784-14	India	NA
30458	2008-002784-14	India	NA
30459	2008-002784-14	India	NA
30460	2008-002784-14	India	NA
30461	2008-002784-14	India	NA
30462	2008-002784-14	India	NA
30463	2008-002784-14	India	NA
30467	2008-002784-14	India	NA
30470	2008-002784-14	India	NA
30471	2008-002784-14	India	NA
30473	2008-002784-14	India	NA
30475	2008-002784-14	India	NA
30727	2004-000166-13	India	NA
30728	2004-000166-13	India	NA
30934	2017-003414-10	India	NA
30935	2017-003414-10	India	NA
30936	2017-003414-10	India	NA
30937	2017-003414-10	India	NA
31413	2005-001059-39	India	NA
31417	2005-001059-39	India	NA
31420	2005-001059-39	India	NA
31421	2005-001059-39	India	NA
31567	2008-002320-29	India	NA
31569	2008-002320-29	India	NA
31572	2008-002320-29	India	NA
31574	2008-002320-29	India	NA
31575	2008-002320-29	India	NA
31732	2006-001161-42	India	NA
31777	2004-004996-12	India	NA
31780	2004-004996-12	India	NA
31809	2007-005034-36	India	NA
31810	2007-005034-36	India	NA
31811	2007-005034-36	India	NA
31812	2007-005034-36	India	NA
31813	2007-005034-36	India	NA
31851	2006-003109-23	India	NA
31913	2006-002235-25	India	NA
32068	2006-006415-74	India	NA
32312	2010-019871-31	India	NA
32314	2010-019871-31	India	NA
32315	2010-019871-31	India	NA
32317	2010-019871-31	India	NA
32319	2010-019871-31	India	NA
32674	2008-001605-42	India	NA
32678	2008-001605-42	India	NA
33282	2010-019581-82	India	NA
33288	2010-019066-92	India	NA
33290	2010-019066-92	India	NA
33451	2010-022486-10	India	NA
33452	2010-022486-10	India	NA
33453	2010-022486-10	India	NA
33524	2010-020077-16	India	NA
33567	2010-024640-15	India	NA
33568	2010-024640-15	India	NA
33569	2010-024640-15	India	NA
33652	2010-023093-39	India	NA
33653	2010-023093-39	India	NA
33681	2011-000656-42	India	NA
33733	2009-017594-37	India	NA
33734	2009-017594-37	India	NA
33735	2009-017594-37	India	NA
33745	2010-023453-11	India	NA
33749	2010-023453-11	India	NA
33750	2010-023453-11	India	NA
33751	2009-016083-36	India	NA
33778	2011-001865-42	India	NA
33779	2011-001865-42	India	NA
33780	2011-001865-42	India	NA
33794	2009-016069-27	India	NA
33795	2009-016069-27	India	NA
33796	2009-016069-27	India	NA
33896	2011-001283-22	India	NA
33897	2011-001283-22	India	NA
33915	2010-023816-15	India	NA
33916	2010-023816-15	India	NA
33930	2008-008444-25	India	NA
33931	2008-008444-25	India	NA
33963	2011-003622-27	India	NA
33964	2011-003622-27	India	NA
33969	2011-003622-27	India	NA
33971	2011-003622-27	India	NA
33972	2011-003622-27	India	NA
34053	2011-002142-13	India	NA
34054	2011-002142-13	India	NA
34055	2011-002142-13	India	NA
34056	2011-002142-13	India	NA
34057	2011-002142-13	India	NA
34058	2011-002142-13	India	NA
34059	2011-002142-13	India	NA
34060	2011-002142-13	India	NA
34061	2011-002142-13	India	NA
34062	2011-002142-13	India	NA
34063	2011-002142-13	India	NA
34064	2011-002142-13	India	NA
34065	2011-002142-13	India	NA
34070	2010-024568-16	India	NA
34071	2010-024568-16	India	NA
34072	2010-024568-16	India	NA
34073	2010-024568-16	India	NA
34153	2011-002685-20	India	NA
34154	2011-002685-20	India	NA
34155	2011-002685-20	India	NA
34157	2011-002685-20	India	NA
34159	2011-002685-20	India	NA
34164	2011-004590-90	India	NA
34165	2011-004590-90	India	NA
34166	2011-004590-90	India	NA
34167	2011-004590-90	India	NA
34168	2011-004590-90	India	NA
34169	2011-004590-90	India	NA
34170	2011-004590-90	India	NA
34171	2011-004590-90	India	NA
34172	2011-004590-90	India	NA
34248	2012-001718-41	India	NA
34249	2012-001718-41	India	NA
34250	2012-001718-41	India	NA
34251	2012-001718-41	India	NA
34252	2012-001718-41	India	NA
34253	2012-001718-41	India	NA
34254	2012-001718-41	India	NA
34256	2012-001718-41	India	NA
34257	2012-001718-41	India	NA
34258	2012-001718-41	India	NA
34259	2012-001718-41	India	NA
34260	2012-001718-41	India	NA
34261	2012-001718-41	India	NA
34263	2012-001998-93	India	NA
34264	2012-001998-93	India	NA
34265	2012-001998-93	India	NA
34333	2009-014269-25	India	NA
34334	2009-014269-25	India	NA
34335	2009-014269-25	India	NA
34336	2009-014269-25	India	NA
34358	2011-002908-33	India	NA
34359	2011-002908-33	India	NA
34360	2011-002908-33	India	NA
34361	2011-002908-33	India	NA
34362	2011-002908-33	India	NA
34373	2012-000671-16	India	NA
34374	2012-000671-16	India	NA
34375	2012-000671-16	India	NA
34376	2012-000671-16	India	NA
34377	2012-000671-16	India	NA
34378	2012-000671-16	India	NA
34379	2012-000671-16	India	NA
34380	2012-000671-16	India	NA
34381	2012-000671-16	India	NA
34382	2012-000671-16	India	NA
34383	2012-000671-16	India	NA
34384	2012-000671-16	India	NA
34399	2011-004982-33	India	NA
34400	2012-001645-41	India	NA
34401	2012-001645-41	India	NA
34402	2012-001645-41	India	NA
34403	2012-001645-41	India	NA
34404	2012-001645-41	India	NA
34406	2012-001645-41	India	NA
34407	2012-001645-41	India	NA
34418	2011-002120-41	India	NA
34419	2011-002120-41	India	NA
34420	2011-002120-41	India	NA
34421	2011-002120-41	India	NA
34422	2011-002120-41	India	NA
34423	2011-002120-41	India	NA
34424	2011-002120-41	India	NA
34451	2012-001868-29	India	NA
34452	2012-001868-29	India	NA
34453	2012-001868-29	India	NA
34454	2012-001868-29	India	NA
34455	2012-001868-29	India	NA
34456	2012-001868-29	India	NA
34490	2012-004035-23	India	NA
34491	2012-004035-23	India	NA
34492	2012-004035-23	India	NA
34493	2012-004035-23	India	NA
34494	2012-004035-23	India	NA
34495	2012-004035-23	India	NA
34496	2012-004035-23	India	NA
34588	2012-005793-63	India	NA
34589	2012-005793-63	India	NA
34590	2012-005793-63	India	NA
34591	2012-005793-63	India	NA
34644	2011-000986-10	India	NA
34645	2011-000986-10	India	NA
34646	2011-000986-10	India	NA
34647	2011-000986-10	India	NA
34673	2012-002324-32	India	NA
34674	2012-002324-32	India	NA
34675	2012-002324-32	India	NA
34676	2012-002324-32	India	NA
34677	2012-002324-32	India	NA
34678	2012-002324-32	India	NA
34679	2012-002324-32	India	NA
34680	2012-002324-32	India	NA
34806	2012-005735-91	India	NA
34812	2012-005735-91	India	NA
34814	2012-005735-91	India	NA
34818	2012-005735-91	India	NA
34820	2012-005735-91	India	NA
34822	2012-005735-91	India	NA
34823	2012-005735-91	India	NA
34824	2012-005735-91	India	NA
34866	2013-003905-24	India	NA
34905	2013-000747-11	India	NA
34906	2013-000747-11	India	NA
34911	2013-001862-41	India	NA
34912	2013-001862-41	India	NA
34913	2013-001862-41	India	NA
34914	2013-001862-41	India	NA
34915	2013-001862-41	India	NA
34916	2013-001862-41	India	NA
34917	2013-001862-41	India	NA
34918	2013-001862-41	India	NA
34979	2013-003997-28	India	NA
34980	2013-003997-28	India	NA
34981	2013-003997-28	India	NA
35024	2012-005733-37	India	NA
35025	2012-005733-37	India	NA
35026	2012-005733-37	India	NA
35027	2012-005733-37	India	NA
35028	2012-005733-37	India	NA
35067	2010-024635-16	India	NA
35068	2010-024635-16	India	NA
35069	2010-024635-16	India	NA
35070	2010-024635-16	India	NA
35071	2012-002612-10	India	NA
35180	2014-000627-24	India	NA
35181	2014-000627-24	India	NA
35338	2013-005014-34	India	NA
35387	2010-018671-20	India	NA
35439	2014-004445-26	India	NA
35458	2014-003041-10	India	NA
35459	2014-003041-10	India	NA
35460	2014-003041-10	India	NA
35461	2014-003041-10	India	NA
35462	2014-003041-10	India	NA
35463	2014-003041-10	India	NA
35464	2014-003041-10	India	NA
35465	2014-003041-10	India	NA
35466	2014-003041-10	India	NA
35467	2014-003041-10	India	NA
35468	2014-003041-10	India	NA
35469	2014-003041-10	India	NA
35470	2014-003041-10	India	NA
35471	2014-003041-10	India	NA
35472	2014-003041-10	India	NA
35473	2014-003041-10	India	NA
35491	2011-005545-12	India	NA
35682	2014-002644-40	India	NA
35683	2014-002644-40	India	NA
35684	2014-002644-40	India	NA
35685	2014-002644-40	India	NA
35686	2014-002644-40	India	NA
35687	2014-002644-40	India	NA
35691	2011-001826-61	India	NA
35692	2011-001826-61	India	NA
35693	2011-001826-61	India	NA
35700	2015-002238-37	India	NA
35822	2014-000881-23	India	NA
35861	2015-003770-32	India	NA
35910	2013-002441-12	India	NA
35911	2013-002441-12	India	NA
35912	2013-002441-12	India	NA
36018	2016-002089-29	India	NA
36076	2016-002207-26	India	NA
36078	2016-002207-26	India	NA
36090	2016-000570-37	India	NA
36091	2016-000570-37	India	NA
36092	2016-000570-37	India	NA
36093	2016-000570-37	India	NA
36094	2016-000570-37	India	NA
36095	2016-000570-37	India	NA
36096	2016-000570-37	India	NA
36097	2016-000570-37	India	NA
36098	2016-000570-37	India	NA
36157	2016-003936-19	India	NA
36173	2014-005658-20	India	NA
36390	2015-001351-71	India	NA
36391	2015-001351-71	India	NA
36676	2019-002531-29	India	NA
37685	2005-000051-15	India	NA
37687	2005-000051-15	India	NA
37858	2005-000963-25	India	NA
37862	2005-000963-25	India	NA
37916	2006-004423-11	India	NA
38083	2005-003284-22	India	NA
38129	2007-000577-38	India	NA
38193	2007-001283-73	India	NA
38194	2007-001283-73	India	NA
38195	2007-001283-73	India	NA
38196	2007-001283-73	India	NA
38200	2007-001283-73	India	NA
38204	2007-001283-73	India	NA
38207	2007-001283-73	India	NA
38208	2007-001283-73	India	NA
38209	2007-001283-73	India	NA
38224	2006-005712-27	India	NA
38226	2006-005712-27	India	NA
38228	2006-005712-27	India	NA
38229	2006-005712-27	India	NA
38233	2006-005712-27	India	NA
38234	2006-005712-27	India	NA
38388	2007-002589-37	India	NA
38390	2007-002589-37	India	NA
38495	2007-004367-22	India	NA
38579	2007-003035-22	India	NA
38584	2007-003035-22	India	NA
38858	2008-007762-39	India	NA
39407	2010-020053-14	India	NA
39411	2010-020053-14	India	NA
39491	2009-013552-72	India	NA
39492	2009-013552-72	India	NA
39494	2009-013552-72	India	NA
39496	2009-013552-72	India	NA
39497	2009-013552-72	India	NA
39499	2009-013552-72	India	NA
39500	2009-013552-72	India	NA
39512	2010-020744-35	India	NA
39513	2010-020744-35	India	NA
39515	2010-020744-35	India	NA
39516	2010-020744-35	India	NA
39525	2010-018565-26	India	NA
39527	2010-018565-26	India	NA
39528	2010-018565-26	India	NA
39529	2010-018565-26	India	NA
39606	2010-021793-12	India	NA
39607	2010-021793-12	India	NA
39608	2010-021793-12	India	NA
39613	2010-021793-12	India	NA
39614	2010-021793-12	India	NA
39626	2010-021870-12	India	NA
39627	2010-021870-12	India	NA
39628	2010-021870-12	India	NA
39629	2010-021870-12	India	NA
39630	2010-021870-12	India	NA
39631	2010-021870-12	India	NA
39632	2010-021870-12	India	NA
39634	2010-021870-12	India	NA
39636	2010-021870-12	India	NA
39638	2010-021870-12	India	NA
39639	2010-021870-12	India	NA
39656	2010-021143-41	India	NA
39657	2010-021143-41	India	NA
39659	2010-021143-41	India	NA
39660	2010-021143-41	India	NA
39661	2010-021143-41	India	NA
39770	2010-023803-92	India	NA
39771	2010-023803-92	India	NA
39772	2010-023803-92	India	NA
39773	2010-023803-92	India	NA
39776	2010-023803-92	India	NA
39887	2011-002336-72	India	NA
39888	2011-002336-72	India	NA
39889	2011-002336-72	India	NA
39890	2011-002336-72	India	NA
39955	2011-004002-25	India	NA
39956	2011-004002-25	India	NA
39999	2010-020360-38	India	NA
40000	2010-020360-38	India	NA
40001	2010-020360-38	India	NA
40033	2011-003814-18	India	NA
40034	2011-003814-18	India	NA
40035	2011-003814-18	India	NA
40036	2011-003814-18	India	NA
40037	2011-003814-18	India	NA
40038	2011-003814-18	India	NA
40039	2011-003814-18	India	NA
40040	2011-003814-18	India	NA
40041	2011-003814-18	India	NA
40042	2011-003814-18	India	NA
40043	2011-003814-18	India	NA
40044	2011-003814-18	India	NA
40045	2011-003814-18	India	NA
40113	2011-002528-42	India	NA
40114	2011-002528-42	India	NA
40123	2011-002528-42	India	NA
40148	2011-002437-19	India	NA
40149	2011-002437-19	India	NA
40165	2011-001526-19	India	NA
40166	2011-001526-19	India	NA
40167	2011-001526-19	India	NA
40168	2011-001526-19	India	NA
40171	2011-001526-19	India	NA
40172	2011-001526-19	India	NA
40186	2011-003496-11	India	NA
40187	2011-003496-11	India	NA
40188	2011-003496-11	India	NA
40189	2011-003496-11	India	NA
40204	2011-001345-32	India	NA
40205	2011-001345-32	India	NA
40206	2011-001345-32	India	NA
40207	2011-001345-32	India	NA
40208	2011-001345-32	India	NA
40209	2011-001345-32	India	NA
40210	2011-001345-32	India	NA
40211	2011-001345-32	India	NA
40212	2011-001345-32	India	NA
40213	2011-001345-32	India	NA
40214	2011-001345-32	India	NA
40215	2011-001345-32	India	NA
40266	2011-004763-72	India	NA
40267	2011-004763-72	India	NA
40268	2011-004763-72	India	NA
40269	2011-004763-72	India	NA
40270	2011-004763-72	India	NA
40271	2011-004763-72	India	NA
40272	2011-004763-72	India	NA
40291	2012-000528-17	India	NA
40292	2012-000528-17	India	NA
40329	2012-000533-39	India	NA
40330	2012-000533-39	India	NA
40331	2012-000533-39	India	NA
40332	2012-000533-39	India	NA
40333	2012-000533-39	India	NA
40334	2012-000533-39	India	NA
40335	2012-000533-39	India	NA
40336	2012-000533-39	India	NA
40337	2012-000533-39	India	NA
40338	2012-000533-39	India	NA
40339	2012-000533-39	India	NA
40340	2012-000533-39	India	NA
40341	2012-000533-39	India	NA
40355	2012-002320-33	India	NA
40356	2012-002320-33	India	NA
40357	2012-002320-33	India	NA
40358	2012-001125-27	India	NA
40359	2012-001125-27	India	NA
40360	2012-001125-27	India	NA
40361	2012-001125-27	India	NA
40362	2012-001125-27	India	NA
40363	2012-001125-27	India	NA
40373	2012-000128-16	India	NA
40374	2012-000128-16	India	NA
40375	2012-000128-16	India	NA
40376	2012-000128-16	India	NA
40400	2010-022101-18	India	NA
40401	2010-022101-18	India	NA
40402	2010-022101-18	India	NA
40403	2010-022101-18	India	NA
40404	2010-022101-18	India	NA
40405	2010-022101-18	India	NA
40406	2010-022101-18	India	NA
40407	2010-022101-18	India	NA
40408	2010-022101-18	India	NA
40489	2011-004130-34	India	NA
40490	2011-004130-34	India	NA
40491	2011-004130-34	India	NA
40656	2010-024051-93	India	NA
40657	2010-024051-93	India	NA
40682	2010-024527-25	India	NA
40683	2010-024527-25	India	NA
40727	2012-003566-41	India	NA
40728	2012-003566-41	India	NA
40729	2012-003566-41	India	NA
40730	2012-003566-41	India	NA
40731	2012-003566-41	India	NA
40756	2012-002298-69	India	NA
40770	2012-002219-25	India	NA
40771	2012-002219-25	India	NA
40772	2012-002219-25	India	NA
40773	2012-002219-25	India	NA
40774	2012-002219-25	India	NA
40775	2012-002219-25	India	NA
40776	2012-002219-25	India	NA
40777	2012-002219-25	India	NA
40778	2012-002219-25	India	NA
40779	2012-002219-25	India	NA
40780	2012-002219-25	India	NA
40811	2011-003032-31	India	NA
40818	2011-006294-26	India	NA
40819	2011-006294-26	India	NA
40820	2011-006294-26	India	NA
40834	2012-000679-18	India	NA
40835	2012-000679-18	India	NA
40871	2012-004931-22	India	NA
40872	2012-004931-22	India	NA
40961	2013-001526-26	India	NA
40963	2013-001526-26	India	NA
40966	2013-001526-26	India	NA
41097	2013-000322-66	India	NA
41098	2013-000322-66	India	NA
41099	2013-000322-66	India	NA
41100	2013-000322-66	India	NA
41101	2013-000322-66	India	NA
41102	2013-000322-66	India	NA
41103	2013-000322-66	India	NA
41104	2013-000322-66	India	NA
41105	2013-000322-66	India	NA
41106	2013-000322-66	India	NA
41107	2013-000322-66	India	NA
41108	2013-000322-66	India	NA
41109	2013-000322-66	India	NA
41110	2013-000322-66	India	NA
41111	2013-000322-66	India	NA
41112	2013-000322-66	India	NA
41113	2013-000322-66	India	NA
41181	2013-001810-14	India	NA
41182	2013-001810-14	India	NA
41183	2013-001810-14	India	NA
41184	2013-001810-14	India	NA
41300	2010-022242-24	India	NA
41301	2010-022242-24	India	NA
41431	2011-006236-23	India	NA
41596	2014-001946-10	India	NA
41637	2011-002777-27	India	NA
41755	2010-020343-13	India	NA
41805	2012-002727-15	India	NA
41840	2013-003427-10	India	NA
41871	2013-002892-16	India	NA
41872	2013-002892-16	India	NA
41873	2013-002892-16	India	NA
41874	2013-002892-16	India	NA
41875	2013-002892-16	India	NA
42009	2011-004158-24	India	NA
42037	2016-001356-22	India	NA
42204	2016-004323-23	India	NA
42378	2017-000111-16	India	NA
42627	2018-003726-93	India	NA
42797	2018-001725-75	India	NA
42860	2020-005226-28	India	NA
42861	2020-005226-28	India	NA
42862	2020-005226-28	India	NA
44013	2006-003951-18	India	NA
44014	2006-003951-18	India	NA
44019	2006-003951-18	India	NA
44936	2007-005100-41	India	NA
44939	2007-005100-41	India	NA
45081	2009-014490-41	India	NA
45082	2009-014490-41	India	NA
45085	2009-014490-41	India	NA
45086	2009-014490-41	India	NA
45087	2009-014490-41	India	NA
45088	2009-014490-41	India	NA
45089	2009-014490-41	India	NA
45090	2009-014490-41	India	NA
45092	2009-014490-41	India	NA
45094	2009-014490-41	India	NA
45095	2009-014490-41	India	NA
45390	2010-018796-21	India	NA
45391	2010-018796-21	India	NA
45393	2010-018796-21	India	NA
45424	2010-021231-14	India	NA
45427	2010-021825-11	India	NA
45429	2010-021825-11	India	NA
45431	2010-021825-11	India	NA
45434	2010-021825-11	India	NA
45435	2010-021825-11	India	NA
45450	2010-020859-30	India	NA
45452	2010-020859-30	India	NA
45453	2010-020859-30	India	NA
45454	2010-020859-30	India	NA
45455	2010-020859-30	India	NA
45458	2010-020859-30	India	NA
45476	2010-022206-40	India	NA
45477	2010-022206-40	India	NA
45478	2010-022206-40	India	NA
45479	2010-022206-40	India	NA
45483	2010-018563-41	India	NA
45485	2010-018563-41	India	NA
45486	2010-018563-41	India	NA
45487	2010-018563-41	India	NA
45488	2010-018563-41	India	NA
45489	2010-018563-41	India	NA
45490	2010-018563-41	India	NA
45491	2010-018563-41	India	NA
45624	2011-000347-25	India	NA
45625	2011-000347-25	India	NA
45626	2011-000347-25	India	NA
45627	2011-000347-25	India	NA
45628	2011-000347-25	India	NA
45629	2011-000347-25	India	NA
45630	2011-000347-25	India	NA
45647	2010-024181-22	India	NA
45736	2011-000265-12	India	NA
45737	2011-000265-12	India	NA
45738	2011-000265-12	India	NA
45739	2011-000265-12	India	NA
45740	2011-000265-12	India	NA
45741	2011-000265-12	India	NA
45742	2011-000265-12	India	NA
45743	2011-000265-12	India	NA
45744	2011-000265-12	India	NA
45801	2011-001480-42	India	NA
45802	2011-001480-42	India	NA
45803	2011-001480-42	India	NA
45804	2011-001480-42	India	NA
45805	2011-001480-42	India	NA
45806	2011-001480-42	India	NA
45807	2011-001480-42	India	NA
45808	2011-001480-42	India	NA
45809	2011-001480-42	India	NA
45810	2011-001480-42	India	NA
45811	2011-001480-42	India	NA
45812	2011-001480-42	India	NA
45813	2011-001480-42	India	NA
45814	2011-001480-42	India	NA
45858	2010-024303-27	India	NA
45859	2010-024303-27	India	NA
45901	2011-001891-21	India	NA
45902	2011-001891-21	India	NA
45903	2011-001891-21	India	NA
[truncated: 5,683 more rows]

## Sheet: 1405_IDs
EudraCT_number
2011-004368-31
2012-002255-42
2016-003937-62
2012-002993-29
2015-005540-34
2020-004341-36
2017-002411-34
2017-005197-19
2017-002281-46
2020-005111-51
2008-003258-14
2009-012709-20
2009-009696-34
2008-005872-29
2008-000701-11
2004-002980-26
2010-019521-34
2010-022718-17
2010-020892-22
2010-021662-30
2009-015162-57
2010-021424-94
2010-021091-28
2010-024179-18
2011-002510-36
2011-002513-11
2011-000484-28
2010-022223-29
2010-020696-23
2010-023505-36
2009-017971-10
2010-023377-19
2011-005721-43
2010-021358-20
2012-004190-12
2010-023297-39
2010-018354-12
2011-002190-33
2011-001062-18
2010-023471-26
2010-021162-30
2010-023112-14
2009-015883-32
2009-015811-42
2010-023428-26
2010-024006-35
2008-001451-21
2009-012652-24
2010-024219-15
2012-001640-22
2012-001096-37
2013-001913-34
2012-000985-39
2011-004363-74
2009-011231-12
2012-003626-24
2009-015318-23
2013-003429-28
2012-002346-20
2010-024540-15
2012-002271-34
2013-002664-10
2013-003683-31
2016-001531-12
2014-002978-36
2015-004765-90
2019-000890-21
2012-003427-38
2014-003708-62
2015-004768-12
2013-004343-23
2016-003897-41
2020-002448-21
2014-001971-30
2008-003687-20
2014-004397-42
2015-002778-19
2012-001875-35
2014-003155-57
2015-001047-36
2013-003201-26
2015-004353-40
2014-001309-42
2005-004672-20
2006-004214-41
2006-000341-19
2008-008127-15
2007-005386-35
2008-004932-19
2010-020447-13
2009-012076-26
2009-018005-43
2009-012140-16
2010-023342-67
2010-018518-56
2009-018141-20
2011-001711-31
2011-005317-37
2008-005127-29
2009-010668-40
2011-004587-29
2013-001747-31
2011-004612-31
2011-000485-35
2006-006246-34
2011-004579-35
2012-000780-24
2012-002156-16
2013-000744-26
2011-006058-94
2009-016775-30
2011-000392-14
2011-003399-36
2012-000062-38
2011-001023-21
2010-022951-49
2012-002854-21
2012-001334-33
2011-003075-11
2011-003076-36
2012-000140-97
2009-017918-69
2012-000726-21
2011-005197-40
2011-004532-58
2012-005641-21
2018-002700-14
2016-005134-29
2014-002587-33
2016-003197-41
2016-005165-31
2020-001448-24
2018-002342-36
2018-004141-17
2015-000751-25
2014-003583-20
2006-003286-14
2004-004997-10
2005-004630-41
2007-006081-15
2008-007784-16
2008-004104-31
2007-001493-91
2007-005792-34
2009-017772-25
2008-004732-20
2009-015603-10
2008-007504-28
2010-021638-72
2010-024190-39
2007-003780-50
2012-001439-30
2011-006132-24
2012-002916-16
2013-000057-44
2012-003629-40
2011-000602-22
2011-004205-24
2011-004701-24
2012-000283-23
2013-004294-27
2012-002323-15
2012-004545-32
2013-002170-49
2011-006324-20
2010-022656-22
2009-018004-18
2008-003752-30
2009-015918-22
2008-005222-37
2010-022710-77
2010-020345-27
2011-002813-12
2011-000275-13
2011-001965-42
2011-002514-37
2010-022228-66
2010-023499-25
2010-024454-10
2011-004885-14
2010-021375-92
2008-005559-46
2011-002538-38
2011-002380-24
2011-000107-40
2011-004578-27
2010-020987-39
2012-002216-10
2014-004477-16
2015-005486-23
2013-005500-33
2013-005164-26
2014-003420-46
2016-003301-34
2014-005032-34
2015-002809-12
2020-000736-21
2014-004636-19
2017-000422-36
2006-005003-33
2006-000091-32
2007-004803-36
2005-003944-68
2005-004230-40
2011-000723-32
2012-000829-44
2012-000855-15
2012-002117-19
2010-019778-34
2011-001436-33
2012-002011-26
2011-002696-41
2011-000420-15
2011-003600-20
2011-004570-28
2011-001595-19
2012-002057-38
2011-002132-10
2010-024483-17
2010-020992-21
2012-001610-42
2012-001613-16
2012-003757-28
2011-005586-21
2012-001324-34
2009-017434-45
2009-017271-17
2009-012934-63
2008-005012-41
2009-015864-32
2010-022548-19
2010-022576-30
2008-006719-20
2010-019522-13
2010-019872-65
2008-004438-25
2010-022271-59
2010-024371-12
2011-001456-11
2010-022366-27
2010-019454-41
2009-018038-12
2010-024477-39
2009-015086-31
2011-004148-23
2010-020370-42
2011-004622-96
2010-019798-13
2010-024251-87
2017-000451-14
2014-005498-35
2014-002161-30
2014-003372-23
2012-003995-38
2009-016728-29
2011-005196-16
2011-005206-30
2011-001733-16
2011-005514-10
2011-000758-41
2013-002371-17
2013-002192-18
2014-001174-34
2012-002426-70
2016-001532-35
2014-003239-21
2014-005309-18
2015-002417-29
2016-000989-35
2018-001615-78
2012-005417-38
2011-003072-37
2012-002332-85
2010-022504-42
2011-006006-27
2011-004789-14
2011-004790-90
2011-000682-12
2011-001731-24
2009-015161-31
2009-017904-95
2012-003192-19
2012-002309-23
2012-000282-20
2012-002251-42
2013-003519-23
2013-004154-22
2013-004493-96
2011-004644-22
2015-001050-16
2019-004190-46
2010-021627-27
2012-004821-26
2009-011135-13
2010-022205-17
2009-014858-15
2009-013795-44
2008-004093-40
2009-016357-17
2010-018860-17
2010-019035-35
2010-019866-96
2009-011186-88
2011-001368-23
2011-004296-36
2008-006914-62
2010-021591-28
2010-021621-12
2011-000468-83
2011-000767-27
2011-001889-17
2010-022100-42
2010-023623-26
2011-003299-36
2011-000960-93
2012-003554-83
2012-000439-17
2011-005100-14
2010-023782-22
2011-005186-20
2011-000323-33
2007-003462-18
2012-002758-22
2012-003670-11
2012-000042-35
2010-020300-29
2012-005102-22
2010-023043-15
2012-003599-38
2012-005583-10
2016-000060-42
2014-005115-16
2019-002641-37
2016-004374-18
2016-002302-39
2015-005357-12
2014-003389-26
2012-002862-11
2014-001795-53
2012-003158-10
2017-002217-59
2020-004430-38
2020-004570-21
2021-001672-42
2021-001768-95
2008-002784-14
2004-000166-13
2017-003414-10
2005-001059-39
2008-002320-29
2006-001161-42
2004-004996-12
2007-005034-36
2006-003109-23
2006-002235-25
2006-006415-74
2010-019871-31
2008-001605-42
2010-019581-82
2010-019066-92
2010-022486-10
2010-020077-16
2010-024640-15
2010-023093-39
2011-000656-42
2009-017594-37
2010-023453-11
2009-016083-36
2011-001865-42
2009-016069-27
2011-001283-22
2010-023816-15
2008-008444-25
2011-003622-27
2011-002142-13
2010-024568-16
2011-002685-20
2011-004590-90
2012-001718-41
2012-001998-93
2009-014269-25
2011-002908-33
2012-000671-16
2011-004982-33
2012-001645-41
2011-002120-41
2012-001868-29
2012-004035-23
2012-005793-63
2011-000986-10
2012-002324-32
2012-005735-91
2013-003905-24
2013-000747-11
2013-001862-41
2013-003997-28
2012-005733-37
2010-024635-16
2012-002612-10
2014-000627-24
2013-005014-34
2010-018671-20
2014-004445-26
2014-003041-10
2011-005545-12
2014-002644-40
2011-001826-61
2015-002238-37
2014-000881-23
2015-003770-32
2013-002441-12
2016-002089-29
2016-002207-26
2016-000570-37
2016-003936-19
2014-005658-20
2015-001351-71
2019-002531-29
2005-000051-15
2005-000963-25
2006-004423-11
2005-003284-22
2007-000577-38
2007-001283-73
2006-005712-27
2007-002589-37
2007-004367-22
2007-003035-22
2008-007762-39
2010-020053-14
2009-013552-72
2010-020744-35
2010-018565-26
2010-021793-12
2010-021870-12
2010-021143-41
2010-023803-92
2011-002336-72
2011-004002-25
2010-020360-38
2011-003814-18
2011-002528-42
2011-002437-19
2011-001526-19
2011-003496-11
2011-001345-32
2011-004763-72
2012-000528-17
2012-000533-39
2012-002320-33
2012-001125-27
2012-000128-16
2010-022101-18
2011-004130-34
2010-024051-93
2010-024527-25
2012-003566-41
2012-002298-69
2012-002219-25
2011-003032-31
2011-006294-26
2012-000679-18
2012-004931-22
2013-001526-26
2013-000322-66
2013-001810-14
2010-022242-24
2011-006236-23
2014-001946-10
2011-002777-27
2010-020343-13
2012-002727-15
2013-003427-10
2013-002892-16
2011-004158-24
2016-001356-22
2016-004323-23
2017-000111-16
2018-003726-93
2018-001725-75
2020-005226-28
2006-003951-18
2007-005100-41
2009-014490-41
2010-018796-21
2010-021231-14
2010-021825-11
2010-020859-30
2010-022206-40
2010-018563-41
2011-000347-25
2010-024181-22
2011-000265-12
2011-001480-42
2010-024303-27
2011-001891-21
2011-004930-33
2011-002529-23
2012-001180-77
2010-021720-10
2010-024108-84
2007-000576-16
2011-006131-38
2011-004687-30
2010-018911-13
2011-000330-11
2011-005722-21
2012-000061-21
2012-003805-86
2011-004927-11
2011-000181-34
2011-000270-57
2012-001609-25
2010-021414-32
2012-004548-31
2012-002339-27
2011-005448-87
2013-000944-25
2014-000747-32
2011-002419-27
2008-004630-25
2014-000780-40
2012-004854-27
2011-005882-19
2014-005375-91
2015-000266-64
2004-000168-28
2014-003895-21
2018-002872-42
2015-004448-20
2013-000490-79
2018-004005-81
2016-004129-18
2017-000262-30
2015-002899-25
2017-004397-34
2016-004585-25
2006-000977-31
2015-000134-30
2016-000568-41
2015-003079-31
2017-002136-16
2011-002008-33
2011-000383-10
2009-016727-53
2010-022475-55
2013-001352-34
2018-002949-11
2011-001300-35
2013-004766-34
2016-003361-25
2010-022231-11
2015-004477-32
2015-005418-31
2017-000870-12
2017-002156-84
2018-002134-20
2016-000785-37
2016-004148-13
2008-005964-15
2016-002439-14
2021-000408-39
2017-005117-31
2019-001346-17
2019-003638-18
2016-003083-39
2017-004139-35
2005-001256-20
2004-000315-26
2006-000470-78
2006-005455-15
2013-003742-16
2012-003547-29
2021-004792-14
2021-004897-77
2005-005485-37
2007-006168-31
2009-017237-22
2011-000778-71
2006-000236-27
2011-001292-39
2013-002626-23
2016-004675-52
2020-000439-32
2006-000946-38
2006-000156-40
2008-004522-16
2012-002839-28
2012-004006-96
2013-003583-31
2020-000437-41
2005-005278-59
2007-001256-39
2008-007944-33
2006-000339-93
2008-006333-27
2010-019797-32
2011-002276-16
2010-022208-36
2016-001966-27
2006-000848-65
2006-003868-59
2009-012581-32
2009-016987-34
2013-000691-15
2018-000232-10
2007-003698-13
2007-004543-30
2010-024252-29
2011-005499-41
2016-003896-24
2008-001170-32
2009-012380-34
2011-001468-23
2010-021560-15
2012-000586-20
2013-004162-34
2015-005524-26
2018-000539-29
2008-003706-33
2008-005084-34
2009-016258-41
2008-007457-13
2007-004895-37
2007-002440-14
2007-005210-39
2008-002783-33
2008-002782-32
2007-001211-33
2007-001458-22
2008-003292-42
2009-016179-31
2009-014841-10
2010-021955-14
2017-002144-33
2020-005963-29
2019-000406-30
2009-017805-13
2011-000773-31
2015-005241-31
2012-002487-27
2014-000253-36
2018-004687-64
2020-001870-32
2012-005789-36
2007-003592-39
2007-006195-11
2010-018411-15
2016-000988-16
2008-005713-22
2009-015939-33
2005-005238-11
2009-016648-38
2007-003384-51
2008-003533-24
2009-014290-40
2009-014803-30
2007-007867-25
2009-017044-13
2010-024468-16
2006-000579-14
2008-002699-83
2010-019525-34
2006-003784-32
2006-003399-37
2007-004344-78
2007-006170-28
2008-007483-42
2009-012280-34
2016-003410-28
2007-002963-28
2009-017358-10
2011-003895-35
2011-004580-79
2013-001851-11
2012-005736-29
2010-022365-10
2007-007648-85
2012-002489-11
2007-002693-66
2013-002795-41
2010-021069-63
2012-002414-39
2013-002646-36
2010-024194-39
2014-000132-41
2009-011299-32
2009-013157-15
2014-002283-32
2013-000239-28
2013-004494-28
2011-003669-14
2015-000050-38
2011-003712-23
2015-003172-67
2006-000564-81
2007-003694-27
2007-006169-33
2010-020743-12
2008-004146-88
2016-000061-23
2011-001754-28
2012-000180-25
2009-017978-21
2011-005328-17
2010-020398-18
2010-024481-22
2008-000622-40
2010-021128-92
2012-005026-30
2008-000972-25
2004-003635-31
2009-016529-32
2014-002275-28
2006-005035-19
2010-023407-95
2010-023799-21
2013-003444-24
2016-000472-22
2010-019760-36
2009-009256-20
2012-000255-13
2015-005079-26
2012-000097-26
2009-012518-39
2009-015498-11
2017-002421-38
2010-022313-25
2004-001756-36
2007-005669-37
2011-006056-37
2019-003999-39
2018-004105-85
2013-000319-26
2011-002235-26
2014-004042-96
2017-001941-28
2009-009320-36
2009-010669-22
2011-002066-20
2010-021395-28
2009-011360-10
2011-002047-10
2009-012852-26
2012-001984-66
2012-002270-31
2009-016244-39
2012-004827-19
2011-000509-29
2010-023526-21
2011-005698-21
2009-015476-98
2014-005639-15
2014-002004-24
2010-022970-14
2011-002605-29
2020-003284-25
2016-003724-23
2017-001485-17
2010-018858-12
2015-002529-21
2010-019361-28
2009-015834-31
2012-003332-23
2010-021995-27
2011-002048-29
2009-017242-30
2013-004392-12
2013-000657-50
2010-022905-17
2013-004172-35
2012-000714-11
2012-004411-31
2013-004525-84
2012-000171-17
2014-000770-19
2013-005542-11
2020-001335-28
2008-004171-21
2013-005163-10
2011-004218-41
2004-004090-29
2008-002455-25
2007-001557-26
2010-021425-13
2013-004556-38
2006-001009-27
2008-007803-10
2010-020147-12
2008-004753-14
2011-001116-65
2010-022645-14
2020-005528-12
2017-000136-34
2016-001463-36
2009-014811-11
2010-020471-23
2008-005248-17
2011-002790-28
2004-003870-27
2012-004108-37
2011-003538-16
2014-005368-13
2011-005334-20
2016-005223-88
2016-001392-78
2009-017136-40
2009-011222-34
2010-022257-41
2012-004966-16
2007-001370-88
2009-012500-11
2010-021037-32
2012-002554-23
2011-005724-17
2009-015953-18
2012-001172-12
2014-005324-10
2008-002260-33
2010-023156-89
2012-002340-24
2013-000809-23
2011-002766-21
2015-005419-33
2016-005126-11
2012-001377-88
2016-002154-20
2021-002093-34
2020-001574-29
2011-004726-10
2017-003998-34
2014-005217-24
2015-004729-15
2017-000092-84
2019-000650-61
2018-001661-17
2013-004482-14
2017-001834-25
2017-004208-24
2018-001155-13
2018-003436-74
2017-003436-36
2021-001213-36
2010-018859-97
2008-007482-23
2009-014589-24
2009-012269-71
2009-015987-32
2009-013407-66
2011-005595-42
2017-002089-37
2017-002143-15
2014-002568-33
2015-002619-14
2015-004412-38
2015-000392-28
2015-001241-84
2016-002280-34
2009-012574-12
2017-004190-13
2008-005492-94
2008-006237-27
2009-016278-34
2007-000860-25
2005-004904-35
2009-016568-36
2009-015713-51
2008-005575-96
2009-016266-90
2010-024069-30
2011-003893-97
2011-005109-56
2009-016178-33
2007-003793-26
2011-001644-29
2011-001643-79
2011-006068-32
2012-000669-19
2008-005811-16
2009-010715-32
2010-023263-18
2011-001412-65
2018-003337-15
2011-001866-17
2011-000469-11
2015-001596-48
2014-003878-16
2008-004999-53
2012-002039-28
2011-004581-14
2016-000507-86
2016-000541-31
2020-001644-25
2015-001578-17
2010-019262-86
2017-004207-52
2020-001759-42
2008-002072-10
2020-000605-84
2020-005960-68
2007-004526-24
2020-001366-11
2016-001464-11
2005-005077-29
2010-019952-35
2010-020023-43
2016-000542-65
2012-003138-17
2020-003401-60
2017-002954-35
2010-020065-24
2010-021336-33
2012-000138-20
2012-001398-97
2013-004813-41
2010-020852-79
2017-003229-14
2011-000901-37
2020-000475-21
2017-003370-13
2018-001061-16
2012-004180-43
2022-001441-21
2015-005356-99
2016-001560-11
2009-013838-25
2019-003859-11
2019-003596-19
2011-003938-14
2017-001082-24
2019-002075-33
2012-002302-43
2021-002968-49
2015-005141-32
2013-002210-12
2009-016197-33
2016-004232-37
2017-001272-40
2017-000891-27
2017-002644-32
2020-003643-29
2015-003589-10
2015-005663-17
2019-002989-12
2016-001754-18
2015-003563-10
2017-004351-23
2013-005335-25
2012-000098-21
2009-014295-21
2017-000475-90
2012-001628-37
2010-023532-16
2016-004566-26
2012-003686-17
2016-002278-11
2006-000562-36
2010-020558-33
2020-003363-25
2019-001653-99
2020-002700-39
2018-004622-28
2010-018283-16
2009-016382-29
2007-005802-38
2009-011606-41
2015-005042-66
2009-018173-31
2019-002895-14
2007-002964-90
2009-016996-31
2011-004106-16
2011-001483-21
2009-010170-38
2009-016766-86
2018-002857-31
2018-003278-28
2020-000362-42
2021-006686-37
2008-004019-36
2009-014563-39
2010-019821-32
2010-021184-32
2011-000114-19
2011-002114-36
2011-002347-10
2011-004569-33
2012-002215-26
2012-003438-18
2012-003335-33
2014-004544-36
2017-003219-20
2020-004225-22
2017-001747-12
2022-002520-13
2021-002894-24
2020-003369-20
2008-007054-35
2019-004379-38
2020-003084-26
2021-000296-36
2020-000474-16
2018-003951-39
2019-003350-80
2021-001256-34
2019-003230-17
2018-002526-23
2021-002857-28
2018-001060-35
2021-002895-38
2016-000361-22
2012-003176-39
2015-002197-21
2020-002023-11
2018-004688-30
2020-000633-40
2020-005246-42
2016-003818-26
2020-004278-23
2020-001411-25
2019-002810-37
2018-002878-50
2021-002193-63
2020-005618-16
2017-005027-25
2014-001977-15
2020-004206-59
2021-000264-29
2020-003125-39
2012-005637-36
2019-003551-11
2016-004586-67
2019-000797-39
2018-004887-74
2020-000612-30
2020-004390-44
2020-004394-49
2020-004897-22
2021-004151-16
2018-000236-97
2016-003957-14
2010-019577-16
2018-002062-39
2007-004568-27
2017-001223-49
2021-005878-25
2015-001476-22
2018-003660-31
2019-001402-20
2021-001088-26
2018-003986-33
2018-003985-15
2015-000531-32
2020-000743-31
2013-000626-63
2020-004703-14
2020-005833-34
2014-004048-36
2021-001086-20
2020-000949-14
2013-000636-10
2021-000692-36
2019-003399-38
2009-014992-31
2018-002800-16
2019-001336-62
2019-000810-12
2017-003238-96
2011-002140-27
2020-000556-35
2019-002706-46
2022-002375-11
2010-020803-63
2015-000340-42
2015-004207-22
2021-000623-13
2018-004889-34
2018-003012-51
2018-003296-35
2021-002163-22
2018-004056-37
2018-002063-26
2014-001931-36
2021-005526-17
2021-000398-10
2020-005281-34
2016-003874-42
2021-003405-22
2017-002840-34
2021-002046-33
2016-003630-25
2019-004531-22
2017-004703-51
2021-000890-10
2021-001663-24
2019-004132-37
2017-004409-42
2020-001824-33
2019-004905-29
2015-002136-40
2019-002698-74
2020-000504-11
2016-003315-35
2019-002324-32
2009-013219-37
2016-000991-49
2018-000840-24
2018-000839-28
2021-000603-21
2020-003348-10
2018-002147-28
2019-004378-24
2018-002136-24
2018-002841-12
2018-001588-22
2017-005028-11
2018-002823-41
2021-003474-31
2020-001578-31
2022-001387-10
2020-001818-38
2020-003272-41
2020-002913-16
2020-000955-11
2018-004891-36
2021-001248-82
2012-004222-25
2013-002293-41
2013-004398-28
2020-005416-22
2020-005186-13
2018-000338-36
2020-004170-22
2019-001037-13
2016-004432-38
2019-001176-11
2020-005980-30
2021-005382-40
2020-000306-29
2018-004486-13
2022-001634-10
2019-001177-90
2021-004327-32
2011-006326-24
2017-000402-38
2014-000726-37
2021-006820-41
2020-003093-48
2020-006082-11
2018-002952-34
2021-006215-29
2020-000553-27
2014-004674-42
2018-003727-10
2018-004234-15
2014-003527-22
2018-002880-25
2019-001978-28
2021-002297-11
2020-000346-33
2021-006668-25
2020-003677-21
2017-004518-24
2020-002915-23
2018-004253-24
2020-003467-26
2017-004339-35
2021-004193-64
2020-001048-24
2021-003612-31
2019-004493-26
2021-005184-42
2021-005687-22
2021-003406-47
2020-000442-34
2018-000867-10
2020-005620-12
2016-003485-11
2021-000028-36
2020-003979-18
2020-000047-31
2017-003619-20
2020-003555-16
2020-004506-64
2019-003097-11
2013-004739-55
2018-001801-98
2017-003960-11
2020-005269-15
2020-004918-35
2020-006062-36
2017-000236-34
2021-000424-35
2018-001605-93
2016-002765-58
2020-001520-34
2018-004154-25
2020-000105-92
2022-000855-35
2022-000719-30
2020-004743-83
2020-003018-11
2019-004134-42
2021-000471-37
2021-003680-10
2016-003467-19
2021-004422-30
2021-000248-23
2019-001755-39
2020-003485-39
2021-001644-10
2020-003017-35
2021-003050-23
2021-004601-47
2008-006439-12
2016-003403-66
2021-004149-19
2011-004915-22
2017-002018-29
2020-000149-15
2021-001703-32
2019-001734-34
2021-000029-28
2022-000525-25
2021-003822-54
2022-000526-21
2015-003262-86
2021-000994-96
2021-003797-30
2018-000231-27
2020-002374-27
2021-001970-41
2022-000289-16
2020-003288-24
2022-001773-31
2018-001883-48
2017-004092-31
2019-001866-14
2021-006781-21
2017-003190-34
2021-004138-12
2018-004614-18
2018-001540-56
2016-002814-29
2021-001434-19
2022-001034-11
2021-004554-32
2021-003651-42
2019-002660-27
2022-002690-29
2022-003268-25
2021-004811-26
2022-002447-22
2020-002276-12
2016-001367-36
2021-004606-21
2019-002637-11
2018-003987-29
2017-002742-68
2021-004931-10
2021-003702-42
2020-005435-75
2020-003906-29
2021-000336-55
2018-002294-22
2021-001825-33
2015-000617-43
2022-002268-53
2017-002932-18
2020-001819-24
2015-004856-24
2020-003117-35
2018-003933-14
2022-001144-18
2022-000365-41
2021-003444-25
2021-001796-17
2020-004589-21
2022-000223-20
2021-001172-41
2020-004068-24
2018-001547-32
2021-003015-26
2019-002713-19
2021-005223-21
2019-004775-39
2017-004011-39
2020-002620-36
2019-004980-36
2019-002735-28
2021-002862-42
2016-000678-40
2020-002917-16
2020-004892-41
2015-004105-16
2020-005830-14
2018-004354-21
2020-004392-40
2022-000794-47
2021-005607-13
2020-000546-34
2019-001087-30
2021-003425-30
2018-003141-42
2021-003314-39
2022-000493-26
2022-003923-17
2020-003566-39
2022-003124-41
2022-001627-32
2020-004074-21
2020-002200-40
2018-004346-42
2020-005273-27
2015-003582-28
2021-005139-22
2016-004024-29
2022-003365-38
2018-001762-42
2021-000421-27
2020-001355-40
2021-001285-38
2020-000645-14
2021-000079-35
2020-005191-35
2016-002763-34
2017-003380-35
2020-000996-19
2018-002930-19
2020-003371-18
2021-005121-24
2018-002997-29
2017-001773-17
2022-001745-20
2019-000878-30
2022-003107-15
2022-000928-37
2021-002605-10
2017-005175-78
2020-000431-49
2017-004544-38
2019-001792-37
2011-005667-25
2021-003903-16
2022-000995-21
2019-001076-11
2021-006052-14
2019-002089-11
2019-003323-38
2020-005309-18
2017-004471-31
2022-001088-29
2017-000873-35
2017-004495-60
2011-001699-20
2020-000058-89
2019-004972-20
2019-002687-27
2021-000634-33
2021-006005-30
2018-003608-38
2020-000697-22
2021-005201-27
2020-000647-30
2019-004682-40
2020-004736-24
2022-001134-11
2021-005772-19
2021-002346-33
2022-001091-34
2018-004223-36
2019-004594-44
2022-000364-21
2019-002768-28
2017-001746-10
2020-000417-33
2020-000644-55
2016-004362-26
2012-005060-10
2021-005892-38
2022-002741-18
2021-000678-27
2021-002531-27
2021-002006-27
2020-001288-99
2020-004775-40
2019-003211-57
2021-005855-35
2020-004694-46
2020-005929-89
2021-004529-57
2020-001049-38
2021-000129-28
2020-000299-39
2020-004853-59
2021-005528-39
2021-003031-29
2020-003562-39
2020-004284-98
2020-002990-84
2020-005899-36
2022-000909-28
2017-003302-40
2021-000044-22
2022-001672-34

## Sheet: 7580
Trial_ID	EudraCT_number	Date_of_Registration	Trial_Status	Full_title_of_the_trial	General_Information_india
52	2011-004368-31	2012-07-23	Completed	A 12-Week Multicenter, Randomized, Double-Blind, Placebo Controlled Study Comparing the Efficacy and Safety of LY2439821 to Etanercept and Placebo in Patients with Moderate to Severe Plaque Psoriasis with a Long-Term Extension Period12 hetes, tÃ¶bb kÃ¶zpontban vÃ©gzett, randomizÃ¡lt, kettos vak, placebo-kontrollÃ¡lt klinikai gyÃ³gyszervizsgÃ¡lat hosszÃº tÃ¡vÃº kiterjesztÃ©ssel az LY2439821 hatÃ©k…	India
53	2011-004368-31	2012-07-26	Completed	A 12-Week Multicenter, Randomized, Double-Blind, Placebo Controlled Study Comparing the Efficacy and Safety of LY2439821 to Etanercept and Placebo in Patients with Moderate to Severe Plaque Psoriasis with a Long-Term Extension Period	India
54	2011-004368-31	2012-10-26	Completed	A 12-Week Multicenter, Randomized, Double-Blind, Placebo Controlled Study Comparing the Efficacy and Safety of LY2439821 to Etanercept and Placebo in Patients with Moderate to Severe Plaque Psoriasis with a Long-Term Extension Period	India
55	2011-004368-31	2013-07-30	Completed	A 12-Week Multicenter, Randomized, Double-Blind, Placebo Controlled Study Comparing the Efficacy and Safety of LY2439821 to Etanercept and Placebo in Patients with Moderate to Severe Plaque Psoriasis with a Long-Term Extension Period	India
219	2012-002993-29	2015-05-19	Completed	A Randomized, Open-label, Two-arm, Multicenter Study Comparing the Efficacy, Safety and Tolerability of Oral Dydrogesterone 30 mg daily versus Crinone 8% intravaginal progesterone gel 90 mg daily for Luteal Support in In-Vitro Fertilization (LOTUS II)	India
330	2020-004341-36	NA	NA	Immunogenicity and Safety of a Quadrivalent Meningococcal Conjugate Vaccine in Healthy Adults, Adolescents, and Children in India and Healthy Adolescents and Children in the Republic of South Africa	India
332	2017-002411-34	NA	NA	A Phase 3 Study of Etelcalcetide in Pediatric Subjects With Secondary Hyperparathyroidism and Chronic Kidney Disease on Hemodialysis.	India
506	2017-005197-19	2019-03-14	Ongoing	Inhibitor development in previously untreated patients with severe haemophilia A, first treated with plasma-derived factor VIII and then switched to recombinant product: an international, multicentre, prospective, controlled, randomized, open label, clinical trialSviluppo di inibitore in pazienti con emofilia A grave non precedentemente trattati, e successivamente trattati, prima, con prodotti di…	India
649	2017-002281-46	NA	View results	Research study to look at side effects during regular injection with factor VIII medicine named turoctocog alfa for a 8 weeks period	India
806	2020-005111-51	NA	View results	An Open-label Study to Characterize Safety and Tolerability of Repatha in Homozygous Familial Hypercholesterolemia in India	India
1241	2008-003258-14	2008-09-12	Completed	A Phase 2, Randomized, Double-Blind, Placebo Controlled Study of AMG 386 in Combination with FOLFIRI in Subjects with Previously Treated Metastatic Colorectal Carcinoma	India
1243	2008-003258-14	2009-01-23	Completed	A Phase 2, Randomized, Double-Blind, Placebo Controlled Study of AMG 386 in Combination with FOLFIRI in Subjects with Previously Treated Metastatic Colorectal Carcinoma	India
1419	2009-012709-20	2009-08-10	Completed	A Phase 3, randomized, double-blind, placebo-controlled study of oral talactoferrin in addition to best supportive care in patients with non-small cell lung cancer who have failed two or more prior treatment regimens.	India
1420	2009-012709-20	2009-08-17	Completed	A Phase 3, randomized, double-blind, placebo-controlled study of oral talactoferrin in addition to best supportive care in patients with non-small cell lung cancer who have failed two or more prior treatment regimens.	India
1424	2009-012709-20	2009-09-07	Completed	A Phase 3, randomized, double-blind, placebo-controlled study of oral talactoferrin in addition to best supportive care in patients with non-small cell lung cancer who have failed two or more prior treatment regimens.	India
1427	2009-012709-20	2009-11-11	Completed	A Phase 3, randomized, double-blind, placebo-controlled study of oral talactoferrin in addition to best supportive care in patients with non-small cell lung cancer who have failed two or more prior treatment regimens.	India
1488	2009-009696-34	2009-05-14	Completed	A Phase 2 Dose-Ranging Study of Multiple Subcutaneous Doses of LY2439821 (an Anti-IL-17 Antibody) in Patients with Active Rheumatoid Arthritis on Concomitant DMARD Therapy	India
1500	2008-005872-29	2009-03-25	Prematurely Ended	A Randomized, Double-blind, Placebo-Controlled, Phase 3 Study to Assess the Efficacy and Safety of Weekly Farletuzumab (MORAb-003) in Combination with Carboplatin and Taxane in Subjects with Platinum-sensitive Ovarian Cancer in First Relapse	India
1502	2008-005872-29	2009-03-27	Prematurely Ended	A Randomized, Double-blind, Placebo-Controlled, Phase 3 Study to Assess the Efficacy and Safety of Weekly Farletuzumab (MORAb-003) in Combination with Carboplatin and Taxane in Subjects with Platinum-sensitive Ovarian Cancer in First Relapse	India
1503	2008-005872-29	2009-04-09	Prematurely Ended	A Randomized, Double-blind, Placebo-Controlled, Phase 3 Study to Assess the Efficacy and Safety of Weekly Farletuzumab (MORAb-003) in Combination with Carboplatin and Taxane in Subjects with Platinum-sensitive Ovarian Cancer in First Relapse	India
1506	2008-005872-29	2009-05-05	Prematurely Ended	A Randomized, Double-blind, Placebo-Controlled, Phase 3 Study to Assess the Efficacy and Safety of Weekly Farletuzumab (MORAb-003) in Combination with Carboplatin and Taxane in Subjects with Platinum-sensitive Ovarian Cancer in First RelapseStudio randomizzato, in doppio cieco, controllato verso placebo, di fase 3 per valutare efficacia e sicurezza di Farletuzumab (MORAb-003) settimanale in combi…	India
1507	2008-005872-29	2009-05-05	Prematurely Ended	A Randomized, Double-blind, Placebo-Controlled, Phase 3 Study to Assess the Efficacy and Safety of Weekly Farletuzumab (MORAb-003) in Combination with Carboplatin and Taxane in Subjects with Platinum-sensitive Ovarian Cancer in First Relapse	India
1508	2008-005872-29	2009-09-16	Prematurely Ended	A Randomized, Double-blind, Placebo-Controlled, Phase 3 Study to Assess the Efficacy and Safety of Weekly Farletuzumab (MORAb-003) in Combination with Carboplatin and Taxane in Subjects with Platinum-sensitive Ovarian Cancer in First Relapse	India
2515	2008-000701-11	2008-09-05	Completed	A Randomized Double-Blind Phase 3 Trial Comparing Docetaxel Combined with Dasatinib to Docetaxel Combined with Placebo in Castration-Resistant Prostate CancerRevised Protocol 03 incorporating Administrative Letter(s) 02 andAmendment(s) 05+ Protocol Amendment 01 (v1.0, date 20-Jun-2008)	India
2516	2008-000701-11	2008-09-11	Completed	A Randomized Double-Blind Phase 3 Trial Comparing DocetaxelCombined with Dasatinib to Docetaxel Combined with Placebo inCastration-Resistant Prostate CancerRevised Protocol 03 incorporating Administrative Letter(s) 02 andAmendment(s) 05+ Protocol Amendment 01 (v1.0, date 20-Jun-2008)	India
2517	2008-000701-11	2008-09-24	Completed	A Randomized Double-Blind Phase 3 Trial Comparing DocetaxelCombined with Dasatinib to Docetaxel Combined with Placebo inCastration-Resistant Prostate CancerRevised Protocol 03 incorporating Administrative Letter(s) 02 andAmendment(s) 05+ Protocol Amendment 01 (v1.0, date 20-Jun-2008)	India
2520	2008-000701-11	2008-11-04	Completed	A Randomized Double-Blind Phase 3 Trial Comparing Docetaxel Combined with Dasatinib to Docetaxel Combined with Placebo in Castration-Resistant Prostate CancerRevised Protocol 03 incorporating Administrative Letter(s) 02 andAmendment(s) 05+Protocol Amendment 01 (v1.0, date 20-Jun-2008)	India
2521	2008-000701-11	2008-11-05	Completed	A Randomized Double-Blind Phase 3 Trial Comparing Docetaxel Combined withDasatinib to Docetaxel Combined with Placebo in Castration-Resistant Prostate CancerRevised Protocol 03 incorporating Administrative Letter(s) 02 and Amendment(s) 05+ Protocol Amendment 01 (v1.0, date 20-Jun-2008)	India
2522	2008-000701-11	2008-11-14	Completed	A Randomized Double-Blind Phase 3 Trial Comparing Docetaxel Combined with Dasatinib to Docetaxel Combined with Placebo in Castration-Resistant Prostate Cancer.Revised Protocol 03 incorporating Administrative Letter(s) 02 andAmendment(s) 05+ Protocol Amendment 01 (v1.0, date 20-Jun-2008)	India
2523	2008-000701-11	2008-12-18	Completed	A Randomized Double-Blind Phase 3 Trial Comparing Docetaxel Combined with Dasatinib to Docetaxel Combined with Placebo in Castration-Resistant Prostate CancerRevised Protocol 03 incorporating Administrative Letter(s) 02 andAmendment(s) 05+Protocol Amendment 01 (v1.0, date 20-Jun-2008)	India
2562	2004-002980-26	NA	View results	A study to check how safe, beneficial and tolerable the drug canakinumab is for patients with Muckle-Wells Syndrome	India
2999	2010-019521-34	2010-06-28	Completed	A 15 WEEK, RANDOMIZED, DOUBLE BLIND, PARALLEL-GROUP, PLACEBO-CONTROLLED, FLEXIBLE-DOSE, SAFETY AND EFFICACY STUDY OF PREGABALIN IN ADOLESCENTS (12-17 YEARS OLD) WITH FIBROMYALGIA	India
3121	2010-022718-17	2010-11-05	Completed	A phase III double-blind, extension, placebo-controlled parallel group safety and efficacy trial of BI 10773 (10 and 25mg once daily) and sitagliptin (100mg once daily) given for minimum 76 weeks (incl. 24 weeks of preceding trial) as monotherapy or with different back-ground therapies in patients with type 2 diabetes mellitus previously completing trial 1245.19, 1245.20 or 1245.23.	India
3125	2010-022718-17	2011-04-18	Completed	A phase III double-blind, extension, placebo-controlled parallel group safety and efficacy trial of BI 10773 (10 and 25mg once daily) and sitagliptin (100mg once daily) given for minimum 76 weeks (incl. 24 weeks of preceding trial) as monotherapy or with different back-ground therapies in patients with type 2 diabetes mellitus previously completing trial 1245.19, 1245.20 or 1245.23.	India
3126	2010-022718-17	2011-08-05	Completed	A phase III double-blind, extension, placebo-controlled parallel group safety and efficacy trial of BI 10773 (10 and 25mg once daily) and sitagliptin (100mg once daily) given for minimum 76 weeks (incl. 24 weeks of preceding trial) as monotherapy or with different back-ground therapies in patients with type 2 diabetes mellitus previously completing trial 1245.19, 1245.20 or 1245.23.	India
3128	2010-020892-22	2010-07-01	Prematurely Ended	A Long-term Extension Study to Assess the Safety and Efficacy of Fostamatinib Disodium (FosD) in the Treatment of Rheumatoid Arthritis	India
3129	2010-020892-22	2010-07-05	Prematurely Ended	A Long-term Extension Study to Assess the Safety and Efficacy of Fostamatinib Disodium (FosD) in the Treatment of Rheumatoid Arthritis	India
3130	2010-020892-22	2010-07-21	Completed	A Long-term Extension Study to Assess the Safety and Efficacy of Fostamatinib Disodium (FosD) in the Treatment of Rheumatoid Arthritis	India
3131	2010-020892-22	2010-08-05	Prematurely Ended	A Long-term Extension Study to Assess the Safety and Efficacy of Fostamatinib Disodium in the Treatment of Rheumatoid Arthritis	India
3133	2010-020892-22	2010-08-13	Prematurely Ended	A Long-term Extension Study to Assess the Safety and Efficacy of Fostamatinib Disodium in the Treatment of Rheumatoid Arthritis	India
3134	2010-020892-22	2010-08-16	Prematurely Ended	A Long-term Extension Study to Assess the Safety and Efficacy of Fostamatinib Disodium in the Treatment of Rheumatoid Arthritis	India
3135	2010-020892-22	2010-08-18	Prematurely Ended	A Long-term Extension Study to Assess the Safety and Efficacy of Fostamatinib Disodium in the Treatment of Rheumatoid Arthritis	India
3136	2010-020892-22	2010-08-30	Prematurely Ended	A Long-term Extension Study to Assess the Safety and Efficacy of Fostamatinib Disodium (FosD) in the Treatment of Rheumatoid Arthritis	India
3139	2010-020892-22	2010-11-09	Prematurely Ended	A Long-term Extension Study to Assess the Safety and Efficacy of Fostamatinib Disodium (FosD) in the Treatment of Rheumatoid Arthritis	India
3141	2010-020892-22	2011-08-10	Completed	A Long-term Extension Study to Assess the Safety and Efficacy of Fostamatinib Disodium in the Treatment of Rheumatoid Arthritis	India
3143	2010-021662-30	2010-09-06	Completed	A 12 month, phase III, randomized, double-masked, multi-center, active-controlled study to evaluate the efficacy and safety of two different dosing regimens of 0.5 mg ranibizumab vs. verteporfin PDT in patients with visual impairment due to choroidal neovascularization secondary to pathologic myopia	India
3145	2010-021662-30	2010-09-17	Completed	A 12 month, phase III, randomized, double-masked, multi-center, active-controlled study to evaluate the efficacy and safety of two different dosing regimens of 0.5 mg ranibizumab vs. verteporfin PDT in patients with visual impairment due to choroidal neovascularization secondary to pathologic myopia	India
3157	2009-015162-57	2011-01-20	Completed	A Phase 3, 40-Week, Active-Controlled, Double-Blind, Double-Dummy Extension Study of Preladenant in Subjects With Moderate to Severe Parkinsonâ€™s Disease (Phase 3, Protocol No. P06153)	India
3158	2009-015162-57	2011-01-26	Prematurely Ended	A Phase 3, 40-Week, Active-Controlled, Double-Blind, Double-Dummy Extension Study of Preladenant in Subjects With Moderate to Severe Parkinsonâ€™s Disease (Phase 3, Protocol No. P06153)	India
3159	2009-015162-57	2011-02-03	Prematurely Ended	A Phase 3, 40-Week, Active-Controlled, Double-Blind, Double-Dummy Extension Study of Preladenant in Subjects With Moderate to Severe Parkinsonâ€™s Disease (Phase 3, Protocol No. P06153)	India
3161	2009-015162-57	2011-04-15	Prematurely Ended	A Phase 3, 40-Week, Active-Controlled, Double-Blind, Double-Dummy Extension Study of Preladenant in Subjects With Moderate to Severe Parkinsonâ€™s Disease (Phase 3, Protocol No. P06153)	India
3162	2009-015162-57	2011-04-21	Prematurely Ended	A Phase 3, 40-Week, Active-Controlled, Double-Blind, Double-Dummy Extension Study of Preladenant in Subjects With Moderate to Severe Parkinsonâ€™s Disease (Phase 3, Protocol No. P06153)	India
3164	2009-015162-57	2011-05-11	Prematurely Ended	A Phase 3, 40-Week, Active-Controlled, Double-Blind, Double-Dummy Extension Study of Preladenant in Subjects With Moderate to Severe Parkinsonâ€™s Disease (Phase 3, Protocol No. P06153)	India
3165	2009-015162-57	2011-05-11	Completed	A Phase 3, 40-Week, Active-Controlled, Double-Blind, Double-Dummy Extension Study of Preladenant in Subjects With Moderate to Severe Parkinsonâ€™s Disease (Phase 3, Protocol No. P06153)	India
3166	2009-015162-57	2011-05-31	Prematurely Ended	A Phase 3, 40-Week, Active-Controlled, Double-Blind, Double-Dummy Extension Study of Preladenant in Subjects With Moderate to Severe Parkinsonâ€™s Disease (Phase 3, Protocol No. P06153)	India
3167	2009-015162-57	2011-06-09	Completed	A Phase 3, 40-Week, Active-Controlled, Double-Blind, Double-Dummy Extension Study of Preladenant in Subjects With Moderate to Severe Parkinsonâ€™s Disease (Phase 3, Protocol No. P06153)	India
3168	2009-015162-57	2011-08-12	Prematurely Ended	A Phase 3, 40-Week, Active-Controlled, Double-Blind, Double-Dummy Extension Study of Preladenant in Subjects With Moderate to Severe Parkinsonâ€™s Disease (Phase 3, Protocol No. P06153)	India
3169	2009-015162-57	2011-08-30	Prematurely Ended	A Phase 3, 40-Week, Active-Controlled, Double-Blind, Double-Dummy Extension Study of Preladenant in Subjects With Moderate to Severe Parkinsonâ€™s Disease (Phase 3, Protocol No. P06153)	India
3182	2010-021424-94	2010-12-30	Completed	A Multicenter, Double-Blind, Randomized Study to Evaluate the Efficacy and Safety of Single-Dose IV Oritavancin versus IV Vancomycin for the Treatment of Patients with Acute Bacterial Skin and Skin Structure Infection Study (SOLO I)	India
3183	2010-021424-94	2011-01-03	Completed	A Multicenter, Double-Blind, Randomized Study to Evaluate the Efficacy and Safety of Single-Dose IV Oritavancin versus IV Vancomycin for the Treatment of Patients with Acute Bacterial Skin and Skin Structure Infection (SOLO I)	India
3185	2010-021424-94	2011-11-17	Prematurely Ended	Estudio multicÃ©ntrico, doble ciego, aleatorizado para evaluar la eficacia y la seguridad de una dosis Ãºnica de oritavancina i.v. frente a vancomicina i.v. en el tratamiento de pacientes con infecciÃ³n bacteriana aguda de la piel y las estructuras de la piel (SOLO I)A Multicenter, Double-Blind, Randomized Study to Evaluate the Efficacy and Safety of Single-Dose IV Oritavancin versus IV Vancomyci…	India
3197	2010-021091-28	2014-06-25	Ongoing	A multicenter, randomised, open-label, three-parallel groups, phase 2-3 study to evaluate the efficacy and safety of masitinib with dexamethasone, gemcitabine with dexamethasone and the combination of masitinib, gemcitabine and dexamethasone in patients with relapsed or refractory peripheral T-cell lymphomaMulticentrovanÃ¡, randomizovanÃ¡, otevrenÃ¡ studie fÃ¡ze II-III se tremi paralelnÃ­mi skupi…	India
3198	2010-021091-28	2014-07-04	Prematurely Ended	A multicenter, randomised, open-label, three-parallel groups, phase 2-3 study to evaluate the efficacy and safety of masitinib with dexamethasone, gemcitabine with dexamethasone and the combination of masitinib, gemcitabine and dexamethasone in patients with relapsed or refractory peripheral T-cell lymphomaM<U+03AF>a p<U+03BF><U+03BB><U+03C5><U+03BA>e<U+03BD>t<U+03C1><U+03B9><U+03BA><U+03AE>, t<U…	India
3199	2010-021091-28	2014-10-03	Prematurely Ended	A multicenter, randomised, open-label, three-parallel groups, phase 2-3 study to evaluate the efficacy and safety of masitinib with dexamethasone,gemcitabine with dexamethasone and the combination of masitinib,gemcitabine and dexamethasone in patients with relapsed or refractoryperipheral T-cell lymphomaEstudio fase II/III multicÃ©ntrico, randomizado, abierto, de 3 grupos paralelos para evaluar l…	India
3200	2010-021091-28	2014-12-16	Prematurely Ended	A multicenter, randomised, open-label, three-parallel groups, phase 2-3 study to evaluate the efficacy and safety of masitinib with dexamethasone, gemcitabine with dexamethasone and the combination of masitinib, gemcitabine and dexamethasone in patients with relapsed or refractory peripheral T-cell lymphoma.	India
3201	2010-021091-28	2015-01-07	Ongoing	A multicenter, randomised, open-label, three-parallel groups, phase 2-3 study to evaluate the efficacy and safety of masitinib with dexamethasone, gemcitabine with dexamethasone and the combination of masitinib, gemcitabine and dexamethasone in patients with relapsed or refractory peripheral T-cell lymphoma	India
3202	2010-021091-28	2015-02-05	Prohibited by CA	A multicenter, randomised, open-label, three-parallel groups, phase 2-3 study to evaluate the efficacy and safety of masitinib with dexamethasone, gemcitabine with dexamethasone and the combination of masitinib, gemcitabine and dexamethasone in patients with relapsed or refractory peripheral T-cell lymphomaMulticentrickÃ¡, randomizovanÃ¡, otvorenÃ¡ Å¡tÃºdia fÃ¡zy II-III s tromi paralelnÃ½mi skupi…	India
3413	2010-024179-18	2011-03-28	Completed	A 14 WEEK RANDOMIZED PARALLEL GROUP PLACEBO-CONTROLLED DOUBLE-BLIND MULTICENTRE STUDY OF FESOTERODINE 8 MG IN OVERACTIVE BLADDER PATIENTS WITH SUB-OPTIMAL RESPONSE TO TOLTERODINE 4 MG ER	India
3414	2010-024179-18	2011-04-11	Completed	A 14 WEEK RANDOMIZED PARALLEL GROUP PLACEBO-CONTROLLED DOUBLE-BLIND MULTICENTRE STUDY OF FESOTERODINE 8 MG IN OVERACTIVE BLADDER PATIENTS WITH SUB-OPTIMAL RESPONSE TO TOLTERODINE 4 MG ER	India
3415	2010-024179-18	2011-04-13	Completed	A 14 WEEK RANDOMIZED PARALLEL GROUP PLACEBO-CONTROLLED DOUBLE-BLIND MULTICENTRE STUDY OF FESOTERODINE 8 MG IN OVERACTIVE BLADDER PATIENTS WITH SUB-OPTIMAL RESPONSE TO TOLTERODINE 4 MG ER	India
3416	2010-024179-18	2011-04-14	Completed	A 14 WEEK RANDOMIZED PARALLEL GROUP PLACEBO-CONTROLLED DOUBLE-BLIND MULTICENTRE STUDY OF FESOTERODINE 8 MG IN OVERACTIVE BLADDER PATIENTS WITH SUB-OPTIMAL RESPONSE TO TOLTERODINE 4 MG ER	India
3417	2010-024179-18	2011-06-08	Completed	A 14 WEEK RANDOMIZED PARALLEL GROUP PLACEBO-CONTROLLED DOUBLE-BLIND MULTICENTRE STUDY OF FESOTERODINE 8 MG IN OVERACTIVE BLADDER PATIENTS WITH SUB-OPTIMAL RESPONSE TO TOLTERODINE 4 MG ER	India
3418	2010-024179-18	2011-06-20	Completed	A 14 WEEK RANDOMIZED PARALLEL GROUP PLACEBO-CONTROLLED DOUBLE-BLIND MULTICENTRE STUDY OF FESOTERODINE 8 MG IN OVERACTIVE BLADDER PATIENTS WITH SUB-OPTIMAL RESPONSE TO TOLTERODINE 4 MG ER	India
3419	2010-024179-18	2011-08-22	Completed	A 14 WEEK RANDOMIZED PARALLEL GROUP PLACEBO-CONTROLLED DOUBLE-BLIND MULTICENTRE STUDY OF FESOTERODINE 8 MG IN OVERACTIVE BLADDER PATIENTS WITH SUB-OPTIMAL RESPONSE TO TOLTERODINE 4 MG ER	India
3420	2010-024179-18	2011-09-28	Completed	A 14 WEEK RANDOMIZED PARALLEL GROUP PLACEBO-CONTROLLED DOUBLE-BLIND MULTICENTRE STUDY OF FESOTERODINE 8 MG IN OVERACTIVE BLADDER PATIENTS WITH SUB-OPTIMAL RESPONSE TO TOLTERODINE 4 MG ER	India
3421	2010-024179-18	2011-12-27	Completed	A 14 WEEK RANDOMIZED PARALLEL GROUP PLACEBO-CONTROLLED DOUBLE-BLIND MULTICENTRE STUDY OF FESOTERODINE 8 MG IN OVERACTIVE BLADDER PATIENTS WITH SUB-OPTIMAL RESPONSE TO TOLTERODINE 4 MG ERSTUDIO DI 14 SETTIMANE, MULTICENTRICO, RANDOMIZZATO, A GRUPPI PARALLELI, CONTROLLATO CON PLACEBO, IN DOPPIO CIECO, SU FESOTERODINA 8 MG IN PAZIENTI CON VESCICA IPERATTIVA CON RISPOSTA SUBOTTIMALE A TOLTERODINA 4 M…	India
3455	2011-002510-36	2011-09-12	Completed	A randomized, double-blind, double dummy, multicenter study to assess the safety, tolerability and long-term efficacy of intravenous (10 mg/kg) and subcutaneous (300 mg) secukinumab in subjects with moderate to severe chronic plaque-type psoriasis who are partial responders to secukinumab	India
3456	2011-002510-36	2011-09-20	Prematurely Ended	A randomized, double-blind, double dummy, multicenter study to assess the safety, tolerability and long-term efficacy of intravenous (10 mg/kg) and subcutaneous (300 mg) secukinumab in subjects with moderate to severe chronic plaque-type psoriasis who are partial responders to secukinumabRandomizovanÃ©, dvojite zaslepenÃ©, dvojite matoucÃ­, multicentrickÃ© klinickÃ© hodnocenÃ­ bezpecnosti, snÃ¡Å¡…	India
3457	2011-002510-36	2011-09-21	Completed	A randomized, double-blind, double dummy, multicenter study to assess the safety, tolerability and long-term efficacy of intravenous (10 mg/kg) and subcutaneous (300 mg) secukinumab in subjects with moderate to severe chronic plaque-type psoriasis who are partial responders to secukinumab	India
3458	2011-002510-36	2011-09-26	Completed	A randomized, double-blind, double dummy, multicenter study to assess the safety, tolerability and long-term efficacy of intravenous (10 mg/kg) and subcutaneous (300 mg) secukinumab in subjects with moderate to severe chronic plaque-type psoriasis who are partial responders to secukinumab	India
3459	2011-002510-36	2011-11-02	Completed	A randomized, double-blind, double dummy, multicenter study to assess the safety, tolerability and long-term efficacy of intravenous (10 mg/kg) and subcutaneous (300 mg) secukinumab in subjects with moderate to severe chronic plaque-type psoriasis who are partial responders to secukinumab	India
3460	2011-002510-36	2012-01-31	Completed	A randomized, double-blind, double dummy, multicenter study to assess the safety, tolerability and long-term efficacy of intravenous (10 mg/kg) and subcutaneous (300 mg) secukinumab in subjects with moderate to severe chronic plaque-type psoriasis who are partial responders to secukinumab	India
3461	2011-002510-36	2012-03-02	Completed	A randomized, double-blind, double dummy, multicenter study to assess the safety, tolerability and long-term efficacy of intravenous (10 mg/kg) and subcutaneous (300 mg) secukinumab in subjects with moderate to severe chronic plaque-type psoriasis who are partial responders to secukinumab	India
3462	2011-002513-11	2011-11-09	Completed	A Phase 3, Multicenter, Randomized, Double-blind, Placebo-controlled Trial of Fixed dose OPC-34712 (4, 2, and 1 mg/day) in the Treatment of Adults With Acute Schizophrenia	India
3490	2011-000484-28	2011-10-07	Completed	A randomised, double-blind, dose-finding, multicenter study of the safety, tolerability, and efficacy of GSK2251052 therapy compared to imipenem-cilastatin in the treatment of adult subjects with febrile complicated lower urinary tract infections and acute pyelonephritis	India
3503	2010-022223-29	2011-03-02	Completed	Single-dose, multicenter, randomized, double-blind, double-dummy, parallel group study to assess the efficacy and safety of oral palonosetron 0.50 mg compared to I.V. palonosetron 0.25 mg administered with dexamethasone for the prevention of chemotherapy-induced nausea and vomiting in cancer patients receiving highly emetogenic cisplatin-based chemotherapy	India
3504	2010-022223-29	2011-04-06	Completed	Single-dose, multicenter, randomized, double-blind, double-dummy, parallel group study to assess the efficacy and safety of oral palonosetron 0.50 mg compared to I.V. palonosetron 0.25 mg administered with dexamethasone for the prevention of chemotherapy-induced nausea and vomiting in cancer patients receiving highly emetogenic cisplatin-based chemotherapy	India
3506	2010-022223-29	2011-06-14	Completed	Single-dose, multicenter, randomized, double-blind, double-dummy, parallel group study to assess the efficacy and safety of oral palonosetron 0.50 mg compared to I.V. palonosetron 0.25 mg administered with dexamethasone for the prevention of chemotherapy-induced nausea and vomiting in cancer patients receiving highly emetogenic cisplatin-based chemotherapy	India
3508	2010-020696-23	2010-10-19	Prematurely Ended	Phase III, multi-center, randomized, 12-week, double-blind, parallel-group, placebo-controlled study to evaluate the efficacy and safety of RO4917838 in patients with sub-optimally controlled symptoms of schizophrenia treated with antipsychotics followed by a 40-week double-blind, parallel group, placebo-controlled treatment period.	India
3509	2010-020696-23	2010-11-10	Prematurely Ended	Phase III, multi-center, randomized, 12-week, double-blind, parallel-group, placebo-controlled study to evaluate the efficacy and safety of RO4917838 in patients with sub-optimally controlled symptoms of schizophrenia treated with antipsychotics followed by a 40-week double-blind, parallel group, placebo-controlled treatment period.	India
3511	2010-020696-23	2010-12-21	Prematurely Ended	Phase III, multi-center, randomized, 12-week, double-blind, parallel-group, placebo-controlled study to evaluate the efficacy and safety of RO4917838 in patients with sub-optimally controlled symptoms of schizophrenia treated with antipsychotics followed by a 40-week double-blind, parallel group, placebo-controlled treatment period.	India
3534	2010-023505-36	2011-05-19	NA	A Multicenter, Randomized, Controlled, Open-label Study to Evaluate the Cognitive Development Effects and Safety, and Pharmacokinetics of Adjunctive Rufinamide Treatment in Pediatric Subjects 1 to less than 4 years of age with Inadequately ControlledLennox-Gastaut Syndrome	India
3555	2009-017971-10	NA	View results	An Efficacy and Safety Trial of Asenapine in Adolescent Subjects With Schizophrenia	India
3575	2010-023377-19	2011-08-31	Completed	A Randomised Open-Label Phase II Study to Assess the Efficacy & Safety of AZD4547 Monotherapy versus Paclitaxel in Patients with Advanced Gastric Adenocarcinoma (inc. Adenocarcinoma of the Lower Third of the Oesophagus or the Gastro-Oesophageal Junction) with FGFR2 Polysomy or Gene Amplification (Shine study)	India
3576	2010-023377-19	2011-09-12	Completed	A Randomised Open-Label Phase II Study to Assess the Efficacy & Safety of AZD4547 Monotherapy versus Paclitaxel in Patients with Advanced Gastric Adenocarcinoma (inc. Adenocarcinoma of the Lower Third of the Oesophagus or the Gastro-Oesophageal Junction) with FGFR2 Polysomy or Gene Amplification (Shine study)	India
3577	2010-023377-19	2011-09-21	Completed	A Randomised Open-Label Phase II Study to Assess the Efficacy & Safety ofAZD4547 Monotherapy versus Paclitaxel in Patients with Advanced GastricAdenocarcinoma (inc. Adenocarcinoma of the Lower Third of theOesophagus or the Gastro-Oesophageal Junction) with FGFR2 Polysomy orGene Amplification (Shine study)	India
3578	2010-023377-19	2011-09-22	Completed	A Randomised Open-Label Phase IIa Study to Assess the Efficacy and Safety of AZD4547 monotherapy versus paclitaxel in Patients with Advanced Gastric or Gastro-oesophageal Junction Cancer with FGFR2 Polysomy or Gene Amplification (SHINE)Ensayo abierto, aleatorizado fase IIA, para evaluar la eficacia y la seguridad de AZD4547 en monoterapia frente a paclitaxel en pacientes con cÃ¡ncer gÃ¡strico o d…	India
3579	2010-023377-19	2011-10-21	Completed	A Randomised Open-Label Phase II Study to Assess the Efficacy & Safety of AZD4547 Monotherapy versus Paclitaxel in Patients with Advanced Gastric Adenocarcinoma (inc. Adenocarcinoma of the Lower Third of the Oesophagus or the Gastro-Oesophageal Junction) with FGFR2 Polysomy or Gene Amplification (Shine study)	India
3580	2010-023377-19	2011-12-29	Completed	A Randomised Open-Label Phase IIa Study to Assess the Efficacy and Safety of AZD4547 monotherapy versus paclitaxel in Patients with Advanced Gastric or Gastro-oesophageal Junction Cancer with FGFR2 Polysomy or Gene Amplification (SHINE)Studio di Fase IIa, in aperto, randomizzato per valutare l'efficacia e la sicurezza di AZD4547 in monoterapia verso Paclitaxel in pazienti con tumore gastrico o al…	India
3581	2010-023377-19	2012-07-19	Completed	A Randomised Open-Label Phase II Study to Assess the Efficacy & Safety of AZD4547 Monotherapy versus Paclitaxel in Patients with Advanced Gastric Adenocarcinoma (inc. Adenocarcinoma of the Lower Third of the Oesophagus or the Gastro-Oesophageal Junction) with FGFR2 Polysomy or Gene Amplification (Shine study)	India
3582	2010-023377-19	2012-10-19	Completed	A Randomised Open-Label Phase II Study to Assess the Efficacy & Safety of AZD4547 Monotherapy versus Paclitaxel in Patients with Advanced Gastric Adenocarcinoma (inc. Adenocarcinoma of the Lower Third of the Oesophagus or the Gastro-Oesophageal Junction) with FGFR2 Polysomy or Gene Amplification (Shine study)	India
3619	2011-005721-43	2012-04-26	Completed	A Phase III, Randomized, Multicenter, Double-Blind, Double Dummy, Parallel Group, Comparative Study to Determine the Efficacy, Safety, and Tolerability of Ceftazidime-Avibactam (CAZ-AVI, formerly CAZ104) Versus Doripenem Followed by Appropriate Oral Therapy in the Treatment of Complicated Urinary Tract Infections, Including Acute Pyelonephritis, With a Gram Negative Pathogen in Hospitalized Adults	India
3620	2011-005721-43	2012-05-15	Completed	A Phase III, Randomized, Multicenter, Double-Blind, Double Dummy, Parallel Group, Comparative Study to Determine the Efficacy, Safety, and Tolerability of Ceftazidime-Avibactam (CAZ-AVI, formerly CAZ104) Versus Doripenem Followed by Appropriate Oral Therapy in the Treatment of Complicated Urinary Tract Infections, Including Acute Pyelonephritis, With a Gram Negative Pathogen in Hospitalized Adults	India
3621	2011-005721-43	2012-05-19	Completed	A Phase III, Randomized, Multicenter, Double-Blind, Double Dummy, Parallel Group, Comparative Study to Determine the Efficacy, Safety, and Tolerability of Ceftazidime-Avibactam (CAZ-AVI, formerly CAZ104) Versus Doripenem Followed by Appropriate Oral Therapy in the Treatment of Complicated Urinary Tract Infections, Including Acute Pyelonephritis, With a Gram Negative Pathogen in Hospitalized Adults	India
3622	2011-005721-43	2012-05-21	Completed	A Phase III, Randomized, Multicenter, Double-Blind, Double Dummy, Parallel Group, Comparative Study to Determine the Efficacy, Safety, and Tolerability of Ceftazidime-Avibactam (CAZ-AVI, formerly CAZ104) Versus Doripenem Followed by Appropriate Oral Therapy in the Treatment of Complicated Urinary Tract Infections, Including Acute Pyelonephritis, With a Gram Negative Pathogen in Hospitalized Adults	India
3623	2011-005721-43	2012-05-21	Completed	A Phase III, Randomized, Multicenter, Double-Blind, Double Dummy, Parallel Group, Comparative Study to Determine the Efficacy, Safety, and Tolerability of Ceftazidime-Avibactam (CAZ-AVI, formerly CAZ104) Versus Doripenem Followed by Appropriate Oral Therapy in the Treatment of Complicated Urinary Tract Infections, Including Acute Pyelonephritis, With a Gram Negative Pathogen in Hospitalized Adult…	India
3624	2011-005721-43	2013-06-21	Completed	A Phase III, Randomized, Multicenter, Double-Blind, Double Dummy, Parallel Group, Comparative Study to Determine the Efficacy, Safety, and Tolerability of Ceftazidime-Avibactam (CAZ-AVI, formerly CAZ104) Versus Doripenem Followed by Appropriate Oral Therapy in the Treatment of Complicated Urinary Tract Infections, Including Acute Pyelonephritis, With a Gram Negative Pathogen in Hospitalized Adults	India
3625	2011-005721-43	2013-07-09	Completed	A Phase III, Randomized, Multicenter, Double-Blind, Double Dummy, Parallel Group, Comparative Study to Determine the Efficacy, Safety, and Tolerability of Ceftazidime-Avibactam (CAZ-AVI, formerly CAZ104) Versus Doripenem Followed by Appropriate Oral Therapy in the Treatment of Complicated Urinary Tract Infections, Including Acute Pyelonephritis, With a Gram Negative Pathogen in Hospitalized Adults	India
3626	2011-005721-43	2013-07-22	Completed	A Phase III, Randomized, Multicenter, Double-Blind, Double Dummy, Parallel Group, Comparative Study to Determine the Efficacy, Safety, and Tolerability of Ceftazidime-Avibactam (CAZ-AVI, formerly CAZ104) Versus Doripenem Followed by Appropriate Oral Therapy in the Treatment of Complicated Urinary Tract Infections, Including Acute Pyelonephritis, With a Gram Negative Pathogen in Hospitalized Adult…	India
3644	2010-021358-20	2010-10-08	Completed	A PHASE 2, RANDOMIZED, DOUBLE-BLIND, PLACEBO-CONTROLLED, PARALLEL GROUP, MULTI-CENTER STUDY TO EVALUATE THE EFFICACY AND SAFETY OF ONCE-DAILY ADMINISTRATION OF A PHOSPHODIESTERASE 5 INHIBITOR (PF-00489791) IN ADULTS WITH TYPE 2 DIABETES AND OVERT NEPHROPATHY	India
3645	2010-021358-20	2010-11-04	Completed	A PHASE 2, RANDOMIZED, DOUBLE-BLIND, PLACEBO-CONTROLLED, PARALLEL GROUP, MULTI-CENTER STUDY TO EVALUATE THE EFFICACY AND SAFETY OF ONCE-DAILY ADMINISTRATION OF A PHOSPHODIESTERASE 5 INHIBITOR (PF-00489791) IN ADULTS WITH TYPE 2 DIABETES AND OVERT NEPHROPATHYWieloosrodkowe, randomizowane, podwÃ³jnie zaslepione, kontrolowane placebo, prowadzone w grupach rÃ³wnoleglych badanie fazy II, oceniajace sk…	India
3646	2010-021358-20	2010-11-09	Completed	A PHASE 2, RANDOMIZED, DOUBLE-BLIND, PLACEBO-CONTROLLED, PARALLEL GROUP, MULTI-CENTER STUDY TO EVALUATE THE EFFICACY AND SAFETY OF ONCE-DAILY ADMINISTRATION OF A PHOSPHODIESTERASE 5 INHIBITOR (PF-00489791) IN ADULTS WITH TYPE 2 DIABETES AND OVERT NEPHROPATHY	India
3647	2010-021358-20	2012-03-16	Completed	A PHASE 2, RANDOMIZED, DOUBLE-BLIND, PLACEBO-CONTROLLED, PARALLEL GROUP, MULTI-CENTER STUDY TO EVALUATE THE EFFICACY AND SAFETY OF ONCE-DAILY ADMINISTRATION OF A PHOSPHODIESTERASE 5 INHIBITOR (PF-00489791) IN ADULTS WITH TYPE 2 DIABETES AND OVERT NEPHROPATHY	India
3648	2010-021358-20	2012-04-18	Completed	A PHASE 2, RANDOMIZED, DOUBLE-BLIND, PLACEBO-CONTROLLED, PARALLEL GROUP, MULTI-CENTER STUDY TO EVALUATE THE EFFICACY AND SAFETY OF ONCE-DAILY ADMINISTRATION OF A PHOSPHODIESTERASE 5 INHIBITOR (PF-00489791) IN ADULTS WITH TYPE 2 DIABETES AND OVERT NEPHROPATHY	India
3662	2012-004190-12	2013-01-11	Prematurely Ended	Randomized, Double-blind, Multicenter Study to Evaluate the Efficacy and Safety of MK-8808 versus MabTheraâ„¢ in Patients with Advanced CD20-Positive Follicular Lymphoma.Studio multicentrico, randomizzato, in doppio cieco per valutare l efficacia e la sicurezza di MK-8808 vs. MabThera in pazienti con linfoma follicolare avanzato CD20-positivo.	India
3688	2010-023297-39	2011-04-04	Completed	A phase III, multicenter, randomized, double-blind, unbalanced (3:1) active control study to assess the safety and describe the efficacy of netupitant and palonosetron for the prevention of chemotherapy-induced nausea and vomiting in repeated chemotherapy cyclesEgy tÃ¶bb vizsgÃ¡lati kÃ¶zpontban vÃ©gzett, vÃ©letlen besorolÃ¡sÃº, kettis vak,aszimmetrikus (3:1), hatÃ³anyaggal kontrollÃ¡lt, fÃ¡zis II…	India
3689	2010-023297-39	2011-04-07	Completed	A phase III, multicenter, randomized, double-blind, unbalanced (3:1) active control study to assess the safety and describe the efficacy of netupitant and palonosetron for the prevention of chemotherapy-induced nausea and vomiting in repeated chemotherapy cycles	India
3690	2010-023297-39	2011-05-17	Completed	A phase III, multicenter, randomized, double-blind, unbalanced (3:1) active control study to assess the safety and describe the efficacy of netupitant and palonosetron for the prevention of chemotherapy-induced nausea and vomiting in repeated chemotherapy cycles	India
3691	2010-023297-39	2011-06-01	Completed	A phase III, multicenter, randomized, double-blind, unbalanced (3:1) active control study to assess the safety and describe the efficacy of netupitant and palonosetron for the prevention of chemotherapy-induced nausea and vomiting in repeated chemotherapy cycles	India
3692	2010-023297-39	2011-08-02	Completed	A phase III, multicenter, randomized, double-blind, unbalanced (3:1) active control study to assess the safety and describe the efficacy of netupitant and palonosetron for the prevention of chemotherapy-induced nausea and vomiting in repeated chemotherapy cycles	India
3733	2010-018354-12	2010-05-11	Completed	A Randomized, Active Controlled, Parallel Group, Multicentre, Two-Phase, Open-Label Study Comparing the Safety and Immunogenicity of Insugen R and Insugen N with Actrapid and Insulatard in Patients with Type 1 Diabetes Mellitus	India
3759	2011-002190-33	2011-11-17	Prematurely Ended	A PHASE II TRIAL OF PF-04856884 (CVX-060), A SELECTIVE ANGIOPOIETIN 2 (ANG-2) INHIBITOR IN COMBINATION WITH AG-013736 (AXITINIB) IN PATIENTS WITH PREVIOUSLY TREATED METASTATIC RENAL CELL CARCINOMAENSAYO DE FASE II DE PF 04856884 (CVX-060), UN INHIBIDOR SELECTIVO DE LA ANGIOPOYETINA-2 (ANG-2), EN COMBINACIÃ“N CON AG 013736 (AXITINIB) EN PACIENTES CON CARCINOMA DE CÃ‰LULAS RENALES METASTÃSICO PREV…	India
3760	2011-002190-33	2011-12-20	Completed	A PHASE II TRIAL OF PF-04856884 (CVX-060), A SELECTIVE ANGIOPOIETIN-2(ANG-2) INHIBITOR IN COMBINATION WITH AG-013736 (AXITINIB) INPATIENTS WITH PREVIOUSLY TREATED METASTATIC RENAL CELLCARCINOMASTUDIO DI FASE II CON PF-04856884 (CVX-060), UN INIBITORE SELETTIVO DELL`<U+0099>ANGIOPOIETINA-2 (ANG-2), IN ASSOCIAZIONE CON AG-013736 (AXITINIB) IN PAZIENTI CON CARCINOMA RENALE METASTATICO PRECEDENTEMENT…	India
3761	2011-002190-33	2012-01-03	Completed	A PHASE II TRIAL OF PF-04856884 (CVX-060), A SELECTIVE ANGIOPOIETIN 2 (ANG-2) INHIBITOR IN COMBINATION WITH AG-013736 (AXITINIB) IN PATIENTS WITH PREVIOUSLY TREATED METASTATIC RENAL CELL CARCINOMA	India
3762	2011-002190-33	2012-01-16	Prematurely Ended	A PHASE II TRIAL OF PF-04856884 (CVX-060), A SELECTIVE ANGIOPOIETIN 2 (ANG-2) INHIBITOR IN COMBINATION WITH AG-013736 (AXITINIB) IN PATIENTS WITH PREVIOUSLY TREATED METASTATIC RENAL CELL CARCINOMA	India
3763	2011-002190-33	2012-04-23	Completed	A PHASE II TRIAL OF PF-04856884 (CVX-060), A SELECTIVE ANGIOPOIETIN 2 (ANG-2) INHIBITOR IN COMBINATION WITH AG-013736 (AXITINIB) IN PATIENTS WITH PREVIOUSLY TREATED METASTATIC RENAL CELL CARCINOMA	India
3764	2011-002190-33	2012-05-11	Completed	A PHASE II TRIAL OF PF-04856884 (CVX-060), A SELECTIVE ANGIOPOIETIN 2 (ANG-2) INHIBITOR IN COMBINATION WITH AG-013736 (AXITINIB) IN PATIENTS WITH PREVIOUSLY TREATED METASTATIC RENAL CELL CARCINOMA	India
3765	2011-002190-33	2012-07-09	Prematurely Ended	A PHASE II TRIAL OF PF-04856884 (CVX-060), A SELECTIVE ANGIOPOIETIN 2 (ANG-2) INHIBITOR IN COMBINATION WITH AG-013736 (AXITINIB) IN PATIENTS WITH PREVIOUSLY TREATED METASTATIC RENAL CELL CARCINOMA	India
3815	2011-001062-18	2011-07-11	Completed	A randomized, placebo-controlled, dose-ranging, multi-centre trial of QAW039 (1-450 mg p.o.), to investigate the effect on FEV1 and ACQ in patients with moderate-to-severe, persistent, allergic asthma, inadequately controlled with ICS therapy	India
3816	2011-001062-18	2011-07-27	Completed	A randomized, placebo-controlled, dose-ranging, multi-centre trial of QAW039 (1-450 mg p.o.), to investigate the effect on FEV1 and ACQ in patients with moderate-to-severe, persistent, allergic asthma, inadequately controlled with ICS therapy	India
3817	2011-001062-18	2011-07-28	Completed	A randomized, placebo-controlled, dose-ranging, multi-centre trial of QAW039 (1-450 mg p.o.), to investigate the effect on FEV1 and ACQ in patients with moderate-to-severe, persistent, allergic asthma, inadequately controlled with ICS therapy	India
3818	2011-001062-18	2011-09-15	Completed	A randomized, placebo-controlled, dose-ranging, multi-centre trial of QAW039 (1-450 mg p.o.), to investigate the effect on FEV1 and ACQ in patients with moderate-to-severe, persistent, allergic asthma, inadequately controlled with ICS therapy	India
3819	2011-001062-18	2011-11-18	Completed	A randomized, placebo-controlled, dose-ranging, multi-centre trial of QAW039 (1-450 mg p.o.), to investigate the effect on FEV1 and ACQ in patients with moderate-to-severe, persistent, allergic asthma, inadequately controlled with ICS therapy	India
3820	2011-001062-18	2012-05-29	Completed	A randomized, placebo-controlled, dose-ranging, multi-centre trial of QAW039 (1-450 mg p.o.), to investigate the effect on FEV1 and ACQ in patients with moderate-to-severe, persistent, allergic asthma, inadequately controlled with ICS therapy	India
3821	2011-001062-18	2012-06-12	Completed	A randomized, placebo-controlled, dose-ranging, multicentre trial of QAW039 (1- 450 mg p.o.) to investigate the effect on FEV1 and ACQ in patients with moderate-tosevere, persistent, allergic asthma, inadequately controlled with ICS therapyStudio multicentrico, randomizzato, controllato verso placebo, per la definizione della dose di QAW039 (1-450 mg p.o.) per studiare l`effetto sul FEV1 e sull`A…	India
3822	2011-001062-18	2012-06-29	Completed	A randomized, placebo-controlled, dose-ranging, multi-centre trial of QAW039 (1-450 mg p.o.), to investigate the effect on FEV1 and ACQ in patients with moderate-to-severe, persistent, allergic asthma, inadequately controlled with ICS therapy	India
3991	2010-023471-26	2011-01-06	Completed	A Phase III, Randomized, Comparative, Open-label Study of Intravenous Iron Isomaltoside 1000 (MonoferÂ®) Administered as Maintenance Therapy by Single or Repeated Bolus Injections in Comparison with Intravenous Iron Sucrose in Subjects with Stage 5 Chronic Kidney Disease on Dialysis Therapy (CKD-5D).	India
3992	2010-023471-26	2011-03-23	Completed	A Phase III, Randomized, Comparative, Open-label Study of Intravenous Iron Isomaltoside 1000 (MonoferÂ®) Administered as Maintenance Therapy by Single or Repeated Bolus Injections in Comparison with Intravenous Iron Sucrose in Subjects with Stage 5 Chronic Kidney Disease on Dialysis Therapy (CKD-5D).	India
3993	2010-023471-26	2011-04-18	Completed	A Phase III, Randomized, Comparative, Open-label Study of Intravenous Iron Isomaltoside 1000 (MonoferÂ®) Administered as Maintenance Therapy by Single or Repeated Bolus Injections in Comparison with Intravenous Iron Sucrose in Subjects with Stage 5 Chronic Kidney Disease on Dialysis Therapy (CKD-5D).	India
4014	2010-021162-30	2011-12-07	Completed	Prospective, Open-Label, Multi-Center, Phase III Clinical Study To Investigate The Efficacy And Safety Of Human Factor VWF/VIII Concentrate (WilateÂ®) In Subjects With Inherited Von Willebrand Disease (VWD) Who Undergo Surgical Procedures.<U+041F><U+0440><U+043E><U+0441><U+043F><U+0435><U+043A><U+0442><U+0438><U+0432><U+043D><U+043E>, <U+043E><U+0442><U+043A><U+0440><U+0438><U+0442><U+043E>, <U+0…	India
4015	2010-021162-30	2012-03-07	Prematurely Ended	Prospective, Open-Label, Multi-Center, Phase III Clinical Study To Investigate The Efficacy And Safety Of Human Factor VWF/VIII Concentrate (Wilate) In Subjects With Inherited Type 3 Von Willebrand Disease (VWD) Who Undergo Major Surgical Procedures.Sperimentazione clinica prospettica, aperta, multicentrica di fase III, per la valutazione dell`<U+0099>efficacia e della sicurezza del concentrato d…	India
4084	2010-023112-14	2011-06-30	Completed	A Phase III, randomised, double-blind, placebo-controlled, parallel-group trial to evaluate efficacy and safety of tiotropium inhalation solution delivered via RespimatÂ® inhaler (2.5 Âµg and 5 Âµg once daily) compared to placebo over 12 weeks in mild persistent asthma	India
4114	2009-015883-32	2009-12-22	Completed	A Randomized, Double-Blind, Placebo-Controlled, Parallel-Group, Multicenter Study to Evaluate the Efficacy, Safety, and Tolerability of Canagliflozin as Monotherapy in the Treatment of Subjects With Type 2 Diabetes Mellitus Inadequately Controlled With Diet and Exercise	India
4115	2009-015883-32	2010-01-19	Completed	A Randomized, Double-Blind, Placebo-Controlled, Parallel-Group, Multicenter Study to Evaluate the Efficacy, Safety, and Tolerability of Canagliflozin as Monotherapy in the Treatment of Subjects With Type 2 Diabetes Mellitus Inadequately Controlled With Diet and Exercise	India
4119	2009-015883-32	2010-03-04	Completed	A Randomized, Double-Blind, Placebo-Controlled, Parallel-Group, Multicenter Study to Evaluate the Efficacy, Safety, and Tolerability of Canagliflozin as Monotherapy in the Treatment of Subjects With Type 2 Diabetes Mellitus Inadequately Controlled With Diet and Exercise	India
4147	2009-015811-42	2010-11-01	Completed	A Phase 3, Randomized, Multi-Center, Multi-National, Double-Blind Study to Evaluate the Efficacy, Safety, and Pharmacokinetics of Once Daily versus Twice Daily Dosing of Genz-112638 in Patients with Gaucher Disease Type 1 who have Demonstrated Clinical Stability on a Twice Daily Dose of Genz-112638	India
4148	2009-015811-42	2010-11-09	Completed	A Phase 3, Randomized, Multi-Center, Multi-National, Double-Blind Study to Evaluate the Efficacy, Safety, and Pharmacokinetics of Once Daily versus Twice Daily Dosing of Genz-112638 in Patients with Gaucher Disease Type 1 who have Demonstrated Clinical Stability on a Twice Daily Dose of Genz-112638	India
4149	2009-015811-42	2010-11-22	Completed	A Phase 3, Randomized, Multi-Center, Multi-National, Double-Blind Study to Evaluate the Efficacy, Safety, and Pharmacokinetics of Once Daily versus Twice Daily Dosing of Genz-112638 in Patients with Gaucher Disease Type 1 who have Demonstrated Clinical Stability on a Twice Daily Dose of Genz-112638	India
4157	2010-023428-26	2010-11-22	Completed	A Randomized, International, Open-Label, Multi-Centre, Phase III Study to Assess the Effect of a Patient Outreach Program on the Percentage of Time Patients with Locally Advanced or Metastatic Medullary Thyroid Cancer Experience Grade 2 or Higher Adverse Events during the First 12 Months of Treatment with Vandetanib	India
4158	2010-023428-26	2010-12-14	Completed	A Randomized, International, Open-Label, Multi-Centre, Phase III Study to Assess the Effect of a Patient Outreach Program on the Percentage of Time Patients with Locally Advanced or Metastatic Medullary Thyroid Cancer Experience Grade 2 or Higher Adverse Events during the First 12 Months of Treatment with Vandetanib	India
4160	2010-023428-26	2011-02-23	Completed	A Randomized, International, Open-Label, Multi-Centre, Phase III Study to Assess the Effect of a Patient Outreach Program on the Percentage of Time Patients with Locally Advanced or Metastatic Medullary Thyroid Cancer Experience Grade 2 or Higher Adverse Events during the First 12 Months of Treatment with Vandetanib	India
4161	2010-023428-26	2011-02-28	Completed	A Randomized, International, Open-Label, Multi-Centre, Phase III Study to Assess the Effect of a Patient Outreach Program on the Percentage of Time Patients with Locally Advanced or Metastatic Medullary Thyroid Cancer Experience Grade 2 or Higher Adverse Events during the First 12 Months of Treatment with Vandetanib	India
4162	2010-023428-26	2011-03-14	Completed	A Randomized, International, Open-Label, Multi-Centre, Phase III Study to Assess the Effect of a Patient Outreach Program on the Percentage of Time Patients with Locally Advanced or Metastatic Medullary Thyroid Cancer Experience Grade 2 or Higher Adverse Events during the First 12 Months of Treatment with Vandetanib	India
4163	2010-023428-26	2011-03-25	Completed	A Randomized, International, Open-Label, Multi-Centre, Phase III Study to Assess the Effect of a Patient Outreach Program on the Percentage of Time Patients with Locally Advanced or Metastatic Medullary Thyroid Cancer Experience Grade 2 or Higher Adverse Events during the First 12 Months of Treatment with Vandetanib	India
4165	2010-023428-26	2011-04-06	Completed	A Randomized, International, Open-Label, Multi-Centre, Phase III Study to Assess the Effect of a Patient Outreach Program on the Percentage of Time Patients with Locally Advanced or Metastatic Medullary Thyroid Cancer Experience Grade 2 or Higher Adverse Events during the First 12 Months of Treatment with Vandetanib	India
4166	2010-023428-26	2011-05-09	Ongoing	A Randomized, International, Open-Label, Multi-Centre, Phase III Study to Assess the Effect of a Patient Outreach Program on the Percentage of Time Patients with Locally Advanced or Metastatic Medullary Thyroid Cancer Experience Grade 2 or Higher Adverse Events during the First 12 Months of Treatment with Vandetanib	India
4192	2010-024006-35	2011-04-05	Completed	A 12-Month, Double-Blind, Placebo-Controlled, Parallel-Group Study to evaluate the Efficacy and Safety of Reslizumab (3.0 mg/kg) in the reduction of Clinical Asthma Exacerbations in Patients (12-75 years of age) with Eosinophilic Asthma	India
4193	2010-024006-35	2011-05-03	Completed	A 12-Month, Double-Blind, Placebo-Controlled, Parallel-Group Study to evaluate the Efficacy and Safety of Reslizumab (3.0 mg/kg) in the reduction of Clinical Asthma Exacerbations in Patients (12-75 years of age) with Eosinophilic Asthma	India
4194	2010-024006-35	2011-05-10	Completed	A 12-Month, Double-Blind, Placebo-Controlled, Parallel-Group Study to evaluate the Efficacy and Safety of Reslizumab (3.0 mg/kg) in the reduction of Clinical Asthma Exacerbations in Patients (12-75 years of age) with Eosinophilic Asthma	India
4249	2008-001451-21	2008-06-27	Completed	AXITINIB (AG-013736) AS SECOND LINE THERAPY FOR METASTATIC RENALCELL CANCER: AXIS TRIAL	India
4251	2008-001451-21	2008-07-11	Completed	AXITINIB (AG-013736) AS SECOND LINE THERAPY FOR METASTATIC RENALCELL CANCER: AXIS TRIAL	India
4253	2008-001451-21	2008-09-08	Completed	AXITINIB (AG-013736) AS SECOND LINE THERAPY FOR METASTATIC RENALCELL CANCER: AXIS TRIAL	India
4255	2008-001451-21	2009-09-11	Completed	AXITINIB (AG-013736) AS SECOND LINE THERAPY FOR METASTATIC RENALCELL CANCER: AXIS TRIAL	India
4262	2009-012652-24	2010-01-12	Completed	A Multicenter, Randomized, Double-Blind, Placebo-Controlled Study to Determine theEfficacy and Safety of Alogliptin Plus Metformin, Alogliptin Alone, or Metformin Alone inSubjects with Type 2 Diabetes	India
4277	2010-024219-15	2011-04-11	Completed	A PHASE II, RANDOMIZED, DOUBLE-BLIND, PLACEBO-CONTROLLED, PARALLEL GROUP STUDY TO EVALUATE THE EFFICACY AND SAFETY OF ONCE-DAILY ORALLY ADMINISTERED PH-797804 FOR 12 WEEKS IN ADULTS WITH MODERATE TO SEVERE CHRONIC OBSTRUCTIVE PULMONARY DISEASE (COPD) ON A BACKGROUND OF SALMETEROL XINAFOATE/FLUTICASONE PROPIONATE COMBINATION	India
4278	2010-024219-15	2011-05-17	Completed	A PHASE II, RANDOMIZED, DOUBLE-BLIND, PLACEBO-CONTROLLED, PARALLEL GROUP STUDY TO EVALUATE THE EFFICACY AND SAFETY OF ONCE-DAILY ORALLY ADMINISTERED PH-797804 FOR 12 WEEKS IN ADULTS WITH MODERATE TO SEVERE CHRONIC OBSTRUCTIVE PULMONARY DISEASE (COPD) ON A BACKGROUND OF SALMETEROL XINAFOATE/FLUTICASONE PROPIONATE COMBINATION	India
4279	2010-024219-15	2011-05-17	Completed	A PHASE II, RANDOMIZED, DOUBLE-BLIND, PLACEBO-CONTROLLED, PARALLEL GROUP STUDY TO EVALUATE THE EFFICACY AND SAFETY OF ONCE-DAILY ORALLY ADMINISTERED PH-797804 FOR 12 WEEKS IN ADULTS WITH MODERATE TO SEVERE CHRONIC OBSTRUCTIVE PULMONARY DISEASE (COPD) ON A BACKGROUND OF SALMETEROL XINAFOATE/FLUTICASONE PROPIONATE COMBINATION	India
4280	2010-024219-15	2011-05-24	Completed	A PHASE II, RANDOMIZED, DOUBLE-BLIND, PLACEBO-CONTROLLED, PARALLEL GROUP STUDY TO EVALUATE THE EFFICACY AND SAFETY OF ONCE-DAILY ORALLY ADMINISTERED PH-797804 FOR 12 WEEKS IN ADULTS WITH MODERATE TO SEVERE CHRONIC OBSTRUCTIVE PULMONARY DISEASE (COPD) ON A BACKGROUND OF SALMETEROL XINAFOATE/FLUTICASONE PROPIONATE COMBINATION	India
4281	2010-024219-15	2011-06-30	Completed	A PHASE II, RANDOMIZED, DOUBLE-BLIND, PLACEBO-CONTROLLED, PARALLEL GROUP STUDY TO EVALUATE THE EFFICACY AND SAFETY OF ONCE-DAILY ORALLY ADMINISTERED PH-797804 FOR 12 WEEKS IN ADULTS WITH MODERATE TO SEVERE CHRONIC OBSTRUCTIVE PULMONARY DISEASE (COPD) ON A BACKGROUND OF SALMETEROL XINAFOATE/FLUTICASONE PROPIONATE COMBINATION	India
4282	2010-024219-15	2011-07-26	Completed	A PHASE II, RANDOMIZED, DOUBLE-BLIND, PLACEBO-CONTROLLED, PARALLEL GROUP STUDY TO EVALUATE THE EFFICACY AND SAFETY OF ONCE-DAILY ORALLY ADMINISTERED PH-797804 FOR 12 WEEKS IN ADULTS WITH MODERATE TO SEVERE CHRONIC OBSTRUCTIVE PULMONARY DISEASE (COPD) ON A BACKGROUND OF SALMETEROL XINAFOATE/FLUTICASONE PROPIONATE COMBINATION	India
4363	2012-001640-22	2013-01-15	Completed	An Open-Label, Pharmacokinetic and Safety Study of Travoprost Ophthalmic Solution, 0.004% in Pediatric Glaucoma or Ocular Hypertension Patients	India
4364	2012-001640-22	2013-01-15	Completed	An Open-Label, Pharmacokinetic and Safety Study of Travoprost Ophthalmic Solution, 0.004% in Pediatric Glaucoma or Ocular Hypertension Patients	India
4365	2012-001640-22	2013-02-07	Completed	An Open-Label, Pharmacokinetic and Safety Study of Travoprost Ophthalmic Solution, 0.004% in Pediatric Glaucoma or Ocular Hypertension PatientsEstudio abierto, de farmacocinÃ©tica y de seguridad de la soluciÃ³n oftÃ¡lmica de Travoprost al 0,004% en pacientes pediÃ¡tricos con glaucoma o hipertensiÃ³n ocular.	India
4366	2012-001640-22	2015-12-04	NA	An Open-Label, Pharmacokinetic and Safety Study of Travoprost Ophthalmic Solution, 0.004% in Pediatric Glaucoma or Ocular Hypertension Patients	India
4369	2012-001096-37	2012-07-05	Completed	A Randomized, Double-Blind, Placebo-Controlled, Parallel Group Study to evaluate the Efficacy and Safety of SAR236553 (REGN727) in Patients With Heterozygous Familial Hypercholesterolemia and LDL-C higher or equal to 160mg/dL with Their Lipid-Modifying Therapy	India
4547	2013-001913-34	2013-07-08	Completed	A Phase 3, Randomized, Double-Blind, Double-Dummy, Multicenter, Prospective Study to Assess the Efficacy and Safety of Eravacycline Compared with Ertapenem in Complicated Intra-abdominal Infections	India
4548	2013-001913-34	2013-07-12	Completed	A Phase 3, Randomized, Double-Blind, Double-Dummy, Multicenter, Prospective Study to Assess the Efficacy and Safety of Eravacycline Compared with Ertapenem in Complicated Intra-abdominal InfectionsMulticentrickÃ¡ randomizovanÃ¡ dvojite zaslepenÃ¡ prospektivnÃ­ studie fÃ¡ze 3 s placebem hodnotÃ­cÃ­ Ãºcinnost a bezpecnost eravacyklinu ve srovnÃ¡nÃ­ s ertapenemem u pacientu s komplikovanÃ½mi intraab…	India
4549	2013-001913-34	2013-08-01	Completed	A Phase 3, Randomized, Double-Blind, Double-Dummy, Multicenter, Prospective Study to Assess the Efficacy and Safety of Eravacycline Compared with Ertapenem in Complicated Intra-abdominal Infections	India
4550	2013-001913-34	2013-08-06	Completed	A Phase 3, Randomized, Double-Blind, Double-Dummy, Multicenter, Prospective Study to Assess the Efficacy and Safety of Eravacycline Compared with Ertapenem in Complicated Intra-abdominal Infections	India
4551	2013-001913-34	2013-08-26	Completed	A Phase 3, Randomized, Double-Blind, Double-Dummy, Multicenter, Prospective Study to Assess the Efficacy and Safety of Eravacycline Compared with Ertapenem in Complicated Intra-abdominal Infections	India
4552	2013-001913-34	2013-08-27	Completed	A Phase 3, Randomized, Double-Blind, Double-Dummy, Multicenter, Prospective Study to Assess the Efficacy and Safety of Eravacycline Compared with Ertapenem in Complicated Intra-abdominal Infections	India
4563	2012-000985-39	2012-07-11	Completed	A multicenter, double-blind and open label, 4 year extension study of subcutaneous secukinumab in prefilled syringes, assessing long-term safety, tolerability and efficacy in subjects with moderate to severe chronic plaque-type psoriasis treated with either a fixed dose regimen or on a retreatment at start of relapse regimenMulticentrickÃ¡, dvojite zaslepenÃ¡ a otevrenÃ¡ 4letÃ¡ extenze klinickÃ©h…	India
4564	2012-000985-39	2012-07-20	Completed	A multicenter, double-blind and open label, 4 year extension study of subcutaneous secukinumab in prefilled syringes, assessing long-term safety, tolerability and efficacy in subjects with moderate to severe chronic plaque-type psoriasis treated with either a fixed dose regimen or on a retreatment at start of relapse regimen	India
4565	2012-000985-39	2012-07-30	Completed	A multicenter, double-blind and open label, 4 year extension study of subcutaneous secukinumab in prefilled syringes, assessing long-term safety, tolerability and efficacy in subjects with moderate to severe chronic plaque-type psoriasis treated with either a fixed dose regimen or on a retreatment at start of relapse regimen	India
4566	2012-000985-39	2012-07-31	Completed	A multicenter, double-blind and open label, 2 year extension study of subcutaneous secukinumab in prefilled syringes, assessing long-term safety, tolerability and efficacy in subjects with moderate to severe chronic plaque-type psoriasis treated with either a fixed dose regimen or on a retreatment at start of relapse regimen	India
4567	2012-000985-39	2012-08-07	Completed	A multicenter, double-blind and open label, 4 year extension study of subcutaneous secukinumab in prefilled syringes, assessing long-term safety, tolerability and efficacy in subjects with moderate to severe chronic plaque-type psoriasis treated with either a fixed dose regimen or on a retreatment at start of relapse regimen	India
4568	2012-000985-39	2012-09-26	Completed	A multicenter, double-blind and open label, 2 year extension study of subcutaneous secukinumab in prefilled syringes, assessing long-term safety, tolerability and efficacy in subjects with moderate to severe chronic plaque-type psoriasis treated with either a fixed dose regimen or on a retreatment at start of relapse regimenStudio di estensione multicentrico della durata di due anni, in parte in …	India
4569	2012-000985-39	2012-10-19	Completed	A multicenter, double-blind and open label, 4 year extension study of subcutaneous secukinumab in prefilled syringes, assessing long-term safety, tolerability and efficacy in subjects with moderate to severe chronic plaque-type psoriasis treated with either a fixed dose regimen or on a retreatment at start of relapse regimen	India
4570	2012-000985-39	2012-11-08	Completed	A multicenter, double-blind and open label, 4 year extension study of subcutaneous secukinumab in prefilled syringes, assessing long-term safety, tolerability and efficacy in subjects with moderate to severe chronic plaque-type psoriasis treated with either a fixed dose regimen or on a retreatment at start of relapse regimen	India
4603	2011-004363-74	2011-12-29	Completed	A SINGLE ARM OPEN LABEL INTERNATIONAL MULTI CENTER STUDY OF THE EFFICACY AND SAFETY OF SUNITINIB MALATE (SU011248, SUTENTÂ®) IN PATIENTS WITH PROGRESSIVE ADVANCED METASTATIC WELL DIFFERENTIATED UNRESECTABLE PANCREATIC NEUROENDOCRINE TUMORS.	India
4604	2011-004363-74	2012-01-24	Completed	A SINGLE ARM OPEN LABEL INTERNATIONAL MULTI CENTER STUDY OF THE EFFICACY AND SAFETY OF SUNITINIB MALATE (SU011248, SUTENTÂ®) IN PATIENTS WITH PROGRESSIVE ADVANCED METASTATIC WELL DIFFERENTIATED UNRESECTABLE PANCREATIC NEUROENDOCRINE TUMORS.	India
4605	2011-004363-74	2012-02-06	Completed	A SINGLE ARM OPEN LABEL INTERNATIONAL MULTI CENTER STUDY OF THE EFFICACY AND SAFETY OF SUNITINIB MALATE (SU011248, SUTENTÂ®) IN PATIENTS WITH PROGRESSIVE ADVANCED METASTATIC WELL DIFFERENTIATED UNRESECTABLE PANCREATIC NEUROENDOCRINE TUMORS.EgykarÃº, nyÃ­lt, nemzetkÃ¶zi, multicentrikus vizsgÃ¡lat a szunitinib-malÃ¡t (SU011248, SUTENTÂ®) hatÃ¡sossÃ¡gÃ¡nak Ã©s biztonsÃ¡gossÃ¡gÃ¡nak vizsgÃ¡latÃ¡ra pr…	India
4606	2011-004363-74	2012-02-22	Completed	A SINGLE ARM OPEN LABEL INTERNATIONAL MULTI CENTER STUDY OF THE EFFICACY AND SAFETY OF SUNITINIB MALATE (SU011248, SUTENTÂ®) IN PATIENTS WITH PROGRESSIVE ADVANCED METASTATIC WELL DIFFERENTIATED UNRESECTABLE PANCREATIC NEUROENDOCRINE TUMORS.ESTUDIO MULTICÃ‰NTICO INTERNACIONAL EN RÃ‰GIMEN ABIERTO Y DE UN SOLO GRUPO SOBRE LA EFICACIA Y LA SEGURIDAD DE SUNITINIB MALATO (SU011248, SUTENTÂ®) EN PACIENT…	India
4607	2011-004363-74	2012-02-28	Completed	A SINGLE ARM OPEN LABEL INTERNATIONAL MULTI CENTER STUDY OF THE EFFICACY AND SAFETY OF SUNITINIB MALATE (SU011248, SUTENTÂ®) IN PATIENTS WITH PROGRESSIVE ADVANCED METASTATIC WELL DIFFERENTIATED UNRESECTABLE PANCREATIC NEUROENDOCRINE TUMORS.	India
4608	2011-004363-74	2012-03-16	Completed	A SINGLE ARM OPEN LABEL INTERNATIONAL MULTI CENTER STUDY OF THE EFFICACY AND SAFETY OF SUNITINIB MALATE (SU011248, SUTENTÂ®) IN PATIENTS WITH PROGRESSIVE ADVANCED METASTATIC WELL DIFFERENTIATED UNRESECTABLE PANCREATIC NEUROENDOCRINE TUMORS.	India
4609	2011-004363-74	2012-04-11	Completed	A SINGLE ARM OPEN LABEL INTERNATIONAL MULTI CENTER STUDY OF THE EFFICACY AND SAFETY OF SUNITINIB MALATE (SU011248, SUTENTÂ®) IN PATIENTS WITH PROGRESSIVE ADVANCED METASTATIC WELL DIFFERENTIATED UNRESECTABLE PANCREATIC NEUROENDOCRINE TUMORS.	India
4610	2011-004363-74	2012-04-17	Completed	A SINGLE ARM OPEN LABEL INTERNATIONAL MULTI CENTER STUDY OF THE EFFICACY AND SAFETY OF SUNITINIB MALATE (SU011248, SUTENTÂ®) IN PATIENTS WITH PROGRESSIVE ADVANCED METASTATIC WELL DIFFERENTIATED UNRESECTABLE PANCREATIC NEUROENDOCRINE TUMORS.	India
4611	2011-004363-74	2012-06-22	Completed	A SINGLE ARM OPEN LABEL INTERNATIONAL MULTI CENTER STUDY OF THE EFFICACY AND SAFETY OF SUNITINIB MALATE (SU011248, SUTENTÂ®) IN PATIENTS WITH PROGRESSIVE ADVANCED METASTATIC WELL DIFFERENTIATED UNRESECTABLE PANCREATIC NEUROENDOCRINE TUMORS.	India
4612	2011-004363-74	2012-08-07	Completed	A single-arm open-label international multi-center study of the efficacy and safety of sunitinib malate (SU011248, Sutent) in patients with progressive advanced metastatic well differentiated unresectable pancreatic neuroendocrine tumorsStudio internazionale multicentrico, a braccio singolo, in aperto sull'efficacia e la sicurezza di sunitinib maleato (SU011248, Sutent) in pazienti con tumori neu…	India
4664	2009-011231-12	NA	View results	6-month comparison of morning Lantus versus Neutral Protamine Hagedorn insulin in young children with type 1 diabetes	India
4732	2012-003626-24	2012-11-23	Completed	A Multicenter, Phase III, Randomized, Placebo-Controlled Trial to Assess the Safety and Efficacy of MK-3102 Monotherapy in Subjects with Type 2 Diabetes Mellitus and Inadequate Glycemic ControlEgy multicentrikus, III. fÃ¡zisÃº, randomizÃ¡lt, placebokontrollos vizsgÃ¡lat az MK-3102 monoterÃ¡pia biztonsÃ¡gossÃ¡gÃ¡nak Ã©s hatÃ©konysÃ¡gÃ¡nak Ã©rtÃ©kelÃ©sÃ©re 2-es tÃ­pusÃº diabetes mellitusban Ã©s elÃ…	India
4733	2012-003626-24	2012-11-28	Completed	A Multicenter, Phase III, Randomized, Placebo-Controlled Trial to Assess the Safety and Efficacy of MK-3102 Monotherapy in Subjects with Type 2 Diabetes Mellitus and Inadequate Glycemic Control	India
4734	2012-003626-24	2013-01-03	Completed	A Multicenter, Phase III, Randomized, Placebo-Controlled Trial to Assess the Safety and Efficacy of MK-3102 Monotherapy in Subjects with Type 2 Diabetes Mellitus and Inadequate Glycemic Control	India
4735	2012-003626-24	2013-01-11	Completed	A Multicenter, Phase III, Randomized, Placebo-Controlled Trial to Assess the Safety and Efficacy of MK-3102 Monotherapy in Subjects with Type 2 Diabetes Mellitus and Inadequate Glycemic ControlUno Studio multicentrico di fase III, randomizzato, controllato verso placebo per valutare la sicurezza e lÃƒ<U+0082>Ã‚<U+0099>efficacia di MK-3102 in monoterapia in soggetti con diabete mellito di tipo 2 e…	India
4736	2012-003626-24	2013-03-14	Completed	A Multicenter, Phase III, Randomized, Placebo-Controlled Trial to Assess the Safety and Efficacy of MK-3102 Monotherapy in Subjects with Type 2 Diabetes Mellitus and Inadequate Glycemic Control	India
4808	2009-015318-23	2009-12-03	Completed	A Multicenter, Open-label, Extension Study to Evaluate the Long-term Safety and Efficacy of Daclizumab High Yield Process (DAC HYP) Monotherapy in Subjects with Multiple Sclerosis Who Have Completed Treatment in Study 205MS202 (SELECTION)MulticentrickÃ¡, nezaslepenÃ¡, pokracujÃ­cÃ­ studie hodnotÃ­cÃ­ dlouhodobou bezpecnost a Ãºcinnost lÃ©cby Daclizumab High Yield Process (DAC HYP) v monoterapii u…	India
4809	2009-015318-23	2010-03-17	Completed	A Multicenter, Open-label, Extension Study to Evaluate the Long-term Safety and Efficacy of Daclizumab High Yield Process (DAC HYP) Monotherapy in Subjects with Multiple Sclerosis Who Have Completed Treatment in Study 205MS202 (SELECTION)	India
4810	2009-015318-23	2010-06-08	Completed	A Multicenter, Open-label, Extension Study to Evaluate the Long-term Safety and Efficacy of Daclizumab High Yield Process (DAC HYP) Monotherapy in Subjects with Multiple Sclerosis Who Have Completed Treatment in Study 205MS202 (SELECTION)	India
4811	2009-015318-23	2010-06-14	Completed	A Multicenter, Open-label, Extension Study to Evaluate the Long-term Safety and Efficacy of Daclizumab High Yield Process (DAC HYP) Monotherapy in Subjects with Multiple Sclerosis Who Have Completed Treatment in Study 205MS202 (SELECTION)	India
4869	2013-003429-28	2014-03-06	Completed	A phase IV, observer-blind, randomized, controlled, multicentric study to assess the safety and immunogenicity of GSK Biologicalsâ€™ HPV-16/18 L1 VLP AS04 vaccine (Cervarixâ„¢) administered intramuscularly according to a three-dose schedule (Day 0, Week 6, Month 6) in human immunodeficiency virus-infected (HIV+) female subjects aged 15 - 25 years, as compared to Merckâ€™s HPV-6/11/16/18 vaccine (…	India
4880	2012-002346-20	2012-11-06	Completed	A 26-week trial comparing efficacy and safety of insulin degludec/insulin aspart BID and insulin degludec OD plus insulin aspart in subjects with type 2 Diabetes Mellitus treated with basal insulin in need of treatment intensification with mealtime insulin	India
4889	2010-024540-15	2011-05-03	Completed	An Open-Label Extension Study to evaluate the Long-Term Safety and Efficacy of Reslizumab (3.0 mg/kg) as Treatment for Patients with Eosinophilic Asthma who completed a prior Cephalon-sponsored Study in Eosinophilic Asthma	India
4890	2010-024540-15	2011-05-03	Completed	An Open-Label Extension Study to evaluate the Long-Term Safety and Efficacy of Reslizumab (3.0 mg/kg) as Treatment for Patients with Eosinophilic Asthma who completed a prior Cephalon-sponsored Study in Eosinophilic Asthma	India
4891	2010-024540-15	2011-05-03	Completed	An Open-Label Extension Study to evaluate the Long-Term Safety and Efficacy of Reslizumab (3.0 mg/kg) as Treatment for Patients with Eosinophilic Asthma who completed a prior Cephalon-sponsored Study in Eosinophilic Asthma	India
4892	2010-024540-15	2011-05-04	Completed	An Open-Label Extension Study to evaluate the Long-Term Safety and Efficacy of Reslizumab (3.0 mg/kg) as Treatment for Patients with Eosinophilic Asthma who completed a prior Teva-sponsored Study in Eosinophilic AsthmaOtevrenÃ©, nÃ¡vaznÃ© klinickÃ© hodnocenÃ­ posuzujÃ­cÃ­ dlouhodobou bezpecnost a Ãºcinnost prÃ­pravku Reslizumab (v dÃ¡vce 3.0 mg/kg) v lÃ©cbe pacientu s eosinofilnÃ­m astmatem, kter…	India
4893	2010-024540-15	2011-05-10	Completed	An Open-Label Extension Study to evaluate the Long-Term Safety and Efficacy of Reslizumab (3.0 mg/kg) as Treatment for Patients with Eosinophilic Asthma who completed a prior Cephalon-sponsored Study in Eosinophilic Asthma	India
4894	2010-024540-15	2011-05-11	Completed	An Open-Label Extension Study to evaluate the Long-Term Safety and Efficacy of Reslizumab (3.0 mg/kg) as Treatment for Patients with Eosinophilic Asthma who completed a prior Cephalon-sponsored Study in Eosinophilic Asthma	India
4895	2010-024540-15	2011-05-11	Completed	An Open-Label Extension Study to evaluate the Long-Term Safety and Efficacy of Reslizumab (3.0 mg/kg) as Treatment for Patients with Eosinophilic Asthma who completed a prior Cephalon-sponsored Study in Eosinophilic Asthma	India
4896	2010-024540-15	2011-05-11	Prematurely Ended	An Open-Label Extension Study to evaluate the Long-Term Safety and Efficacy of Reslizumab (3.0 mg/kg) as Treatment for Patients with Eosinophilic Asthma who completed a prior Cephalon-sponsored Study in Eosinophilic Asthma	India
4897	2010-024540-15	2011-06-30	Completed	An Open-Label Extension Study to evaluate the Long-Term Safety and Efficacy of Reslizumab (3.0 mg/kg) as Treatment for Patients with Eosinophilic Asthma who completed a prior Cephalon-sponsored Study in Eosinophilic Asthma	India
4898	2010-024540-15	2012-06-11	Completed	An Open-Label Extension Study to evaluate the Long-Term Safety and Efficacy of Reslizumab (3.0 mg/kg) as Treatment for Patients with Eosinophilic Asthma who completed a prior Cephalon-sponsored Study in Eosinophilic Asthma	India
4995	2012-002271-34	2012-10-03	Completed	A phase III, randomized, double-blind, parallel group study to evaluate the efficacy and safety of linagliptin 5 mg compared to placebo, administered as oral fixed dose combination with empagliflozin 10 mg or 25 mg, in patients with type 2 diabetes mellitus and insufficient glycaemic control after 16 weeks of treatment with empagliflozin 10 mg or 25 mg on metformin background therapy.Estudo de fa…	India
4996	2012-002271-34	2012-10-15	Completed	A phase III, randomized, double-blind, parallel group study to evaluatethe efficacy and safety of linagliptin 5 mg compared to placebo,administered as oral fixed dose combination with empagliflozin 10 mgor 25 mg for 24 weeks, in patients with type 2 diabetes mellitus andinsufficient glycaemic control after 16 weeks of treatment withempagliflozin 10 mg or 25 mg on metformin background therapy.	India
4997	2012-002271-34	2012-10-29	Completed	A phase III, randomized, double-blind, parallel group study to evaluate the efficacy and safety of linagliptin 5 mg compared to placebo, administered as oral fixed dose combination with empagliflozin 10 mg or 25 mg, in patients with type 2 diabetes mellitus and insufficient glycaemic control after 16 weeks of treatment with empagliflozin 10 mg or 25 mg on metformin background therapy.Estudio de f…	India
4998	2012-002271-34	2012-11-06	Completed	A phase III, randomized, double-blind, parallel group study to evaluate the efficacy and safety of linagliptin 5 mg compared to placebo, administered as oral fixed dose combination with empagliflozin 10 mg or 25 mg, in patients with type 2 diabetes mellitus and insufficient glycaemic control after 16 weeks of treatment with empagliflozin 10 mg or 25 mg on metformin background therapy.Studio clini…	India
5027	2013-002664-10	2014-01-20	Prematurely Ended	A randomized, double-blind, parallel group, 52-week study evaluating the efficacy, safety andtolerability of NVA237 in patients with poorly controlled asthma	India
5028	2013-002664-10	2014-01-28	Prematurely Ended	A randomized, double-blind, parallel group, 52-week study evaluating the efficacy, safety andtolerability of NVA237 in patients with poorly controlled asthma	India
5029	2013-002664-10	2014-02-05	Prematurely Ended	A randomized, double-blind, parallel group, 52-week study evaluating the efficacy, safety andtolerability of NVA237 in patients with poorly controlled asthma	India
5030	2013-002664-10	2014-02-10	Completed	A randomized, double-blind, parallel group, 52-week study evaluating the efficacy, safety andtolerability of NVA237 in patients with poorly controlled asthma	India
5031	2013-002664-10	2014-03-04	Prematurely Ended	A randomized, double-blind, parallel group, 52-week study evaluating the efficacy, safety andtolerability of NVA237 in patients with poorly controlled asthma	India
5032	2013-002664-10	2014-03-04	Prematurely Ended	A randomized, double-blind, parallel group, 52-week study evaluating the efficacy, safety andtolerability of NVA237 in patients with poorly controlled asthma	India
5033	2013-002664-10	2014-03-10	Prematurely Ended	A randomized, double-blind, parallel group, 52-week study evaluating the efficacy, safety andtolerability of NVA237 in patients with poorly controlled asthma	India
5061	2013-003683-31	2014-02-17	Prematurely Ended	An open-label, multi-center, extension study to evaluate the long-term safety of subcutaneous 240mg QGE031 given every 4 weeks for 52 weeks in allergic asthma patients who completed study CQGE031B2201	India
5062	2013-003683-31	2014-02-25	Completed	An open-label, multi-center, extension study to evaluate the long-term safety of subcutaneous 240mg QGE031 given every 4 weeks for 52 weeks in allergic asthma patients who completed study CQGE031B2201	India
5428	2019-000890-21	NA	View results	Study To Describe The Safety Of 13-valent Pneumococcal Conjugate Vaccine In Children 6 To 17 Years Of Age In India	India
5476	2012-003427-38	NA	View results	Efficacy and Safety Study of Velaglucerase Alfa in Children and Adolescents With Type 3 Gaucher Disease	India
5488	2014-003708-62	2015-04-02	Completed	A 32-week randomised, multinational, treat-to-target, open label, parallel group comparison of stepwise insulin intensification of biphasic insulin aspart (BIAsp) 30 and basal-bolus therapy with insulin glargine and insulin aspart in insulin naÃ¯ve type 2 diabetic patients inadequately controlled on oral anti-diabetic therapy	India
5489	2014-003708-62	2015-04-15	Completed	A 32-week randomised, multinational, treat-to-target, open label, parallel group comparison of stepwise insulin intensification of biphasic insulin aspart (BIAsp) 30 and basal-bolus therapy with insulin glargine and insulin aspart in insulin naÃ¯ve type 2 diabetic patients inadequately controlled on oral anti-diabetic therapy	India
5503	2015-004768-12	2016-05-25	Completed	A 38 week trial comparing effect and safety of insulin degludec/insulin aspart vs. insulin glargine plus insulin aspart in subjects with type 2 diabetes treated with basal insulin with or without oral antidiabetic treatment in need of treatment intensificationKlinickÃ¡ studie srovnÃ¡vajÃ­cÃ­ Ãºcinnost a bezpecnost inzulÃ­nu degludec /inzulÃ­nu aspart a inzulÃ­nu glargin + inzulÃ­nu aspart u subje…	India
5574	2013-004343-23	2019-06-06	Prematurely Ended	Studio per indagare le proprietÃ farmacocinetiche (per vedere quanto Ã¨ attivo il farmaco di studio nel sangue e quanto tempo ci vuole per il farmaco di studio per uscire dal sangue), l'efficacia e la sicurezza di FIB Grifols in soggetti con carenza congenita di fibrinogeno Studio multicentrico, prospettico, in aperto, a braccio singolo per valutare la farmacocinetica, lâ€™efficacia e la sicurezz…	India
5647	2016-003897-41	2016-11-28	Completed	Study to Evaluate the Effect of Dapagliflozin on the Incidence of WorseningHeart Failure or Cardiovascular Death in Patients with Chronic HeartFailure with Reduced Ejection Fraction	India
5648	2016-003897-41	2016-11-30	Completed	Study to Evaluate the Effect of Dapagliflozin on the Incidence of Worsening Heart Failure or Cardiovascular Death in Patients with Chronic Heart Failure with Reduced Ejection FractionKlinickÃ© hodnocenÃ­ s cÃ­lem vyhodnotit vliv prÃ­pravku dapagliflozinu na vÃ½skyt zhorÅ¡enÃ­ srdecnÃ­ho selhÃ¡nÃ­ nebo kardiovaskulÃ¡rnÃ­ho ÃºmrtÃ­ u pacientu s chronickÃ½m srdecnÃ­m selhÃ¡vÃ¡nÃ­m se snÃ­Å¾enou ejek…	India
5649	2016-003897-41	2016-12-06	Completed	Study to Evaluate the Effect of Dapagliflozin on the Incidence of WorseningHeart Failure or Cardiovascular Death in Patients with Chronic HeartFailure with Reduced Ejection Fraction	India
5650	2016-003897-41	2016-12-19	Completed	Study to Evaluate the Effect of Dapagliflozin on the Incidence of WorseningHeart Failure or Cardiovascular Death in Patients with Chronic HeartFailure with Reduced Ejection Fraction	India
5651	2016-003897-41	2017-01-09	Completed	Study to Evaluate the Effect of Dapagliflozin on the Incidence of WorseningHeart Failure or Cardiovascular Death in Patients with Chronic HeartFailure with Reduced Ejection Fraction <U+041A><U+043B><U+0438><U+043D><U+0438><U+0447><U+043D><U+043E> <U+0438><U+0437><U+043F><U+0438><U+0442><U+0432><U+0430><U+043D><U+0435>, <U+0446><U+0435><U+043B><U+044F><U+0449><U+043E> <U+0434><U+0430> <U+0443><U+0…	India
5652	2016-003897-41	2017-01-12	Completed	Study to Evaluate the Effect of Dapagliflozin on the Incidence of WorseningHeart Failure or Cardiovascular Death in Patients with Chronic HeartFailure with Reduced Ejection FractionKlinickÃ© skÃºÅ¡anie, ktorÃ©ho cielom je zhodnotit Ãºcinok dapagliflozÃ­nu na vÃ½skyt zhorÅ¡enia srdcovÃ©ho zlyhÃ¡vania alebo kardiovaskulÃ¡rnej smrti u pacientov s chronickÃ½m srdcovÃ½m zlyhÃ¡vanÃ­m so znÃ­Å¾enou ejek…	India
5653	2016-003897-41	2017-02-07	Completed	Study to Evaluate the Effect of Dapagliflozin on the Incidence of WorseningHeart Failure or Cardiovascular Death in Patients with Chronic HeartFailure with Reduced Ejection FractionDAPA HF: Badanie oceniajace wplyw dapagliflozyny na czestosc wystepowania przypadkÃ³w nasilenia sie niewydolnosci serca lub zgonÃ³w z przyczyn sercowo-naczyniowych u chorych z rozpoznaniem przewleklej niewydolnosci ser…	India
5705	2014-001971-30	2014-10-06	Completed	A multicenter study to evaluate safety and tolerability in patients with chronic heart failure and reduced ejection fraction from PARADIGM-HF receiving open label LCZ696	India
5706	2014-001971-30	2014-10-22	Completed	A multicenter study to evaluate safety and tolerability in patients with chronic heart failure and reduced ejection fraction from PARADIGM-HF receiving open label LCZ696	India
5707	2014-001971-30	2014-10-29	Completed	A multicenter study to evaluate safety and tolerability in patients with chronic heart failure and reduced ejection fraction from PARADIGM-HF receiving open label LCZ696	India
5708	2014-001971-30	2014-11-04	Completed	A multicenter study to evaluate safety and tolerability in patients with chronic heart failure and reduced ejection fraction from PARADIGM-HF receiving open label LCZ696Een multicenter onderzoek naar de veiligheid en verdraagbaarheid van open-label LCZ696 bij patiÃ«nten uit het PARADIGM-HF onderzoek met chronisch hartfalen en een lage ejectiefractie	India
5709	2014-001971-30	2014-11-06	Completed	A multicenter study to evaluate safety and tolerability in patients with chronic heart failure and reduced ejection fraction from PARADIGM-HF receiving open label LCZ696OtevrenÃ© multicentrickÃ© hodnocenÃ­, posuzujÃ­cÃ­ bezpecnost a snÃ¡Å¡enlivost prÃ­pravku LCZ696 u pacientu s chronickÃ½m srdecnÃ­m selhÃ¡nÃ­m, a snÃ­Å¾enou ejekcnÃ­ frakcÃ­ z klinickÃ©ho hodnocenÃ­ PARADIGM-HF	India
5710	2014-001971-30	2014-11-10	Completed	A multicenter study to evaluate safety and tolerability in patients with chronic heart failure and reduced ejection fraction from PARADIGM-HF receiving open label LCZ696	India
5711	2014-001971-30	2014-11-12	Completed	A multicenter study to evaluate safety and tolerability in patients with chronic heart failure and reduced ejection fraction from PARADIGM-HF receiving open label LCZ696	India
5712	2014-001971-30	2014-11-18	Completed	A multicenter study to evaluate safety and tolerability in patients with chronic heart failure and reduced ejection fraction from PARADIGM-HF receiving open label LCZ696	India
5713	2014-001971-30	2014-11-18	Completed	A multicenter study to evaluate safety and tolerability in patients with chronic heart failure and reduced ejection fraction from PARADIGM-HF receiving open label LCZ696	India
5714	2014-001971-30	2014-11-20	Completed	A multicenter study to evaluate safety and tolerability in patients with chronic heart failure and reduced ejection fraction from PARADIGM-HF receiving open label LCZ696	India
5715	2014-001971-30	2014-11-27	Completed	A multicenter study to evaluate safety and tolerability in patients with chronic heart failure and reduced ejection fraction from PARADIGM-HF receiving open label LCZ696	India
5716	2014-001971-30	2014-12-09	Completed	A multicenter study to evaluate safety and tolerability in patients with chronic heart failure and reduced ejection fraction from PARADIGM-HF receiving open label LCZ696Ensayo clÃ­nico multicÃ©ntrico para evaluar la seguridad y la tolerabilidad en pacientes con insuficiencia cardÃ­aca crÃ³nica y reducciÃ³n de la fracciÃ³n de eyecciÃ³n de PARADIGM-HF que reciben tratamiento abierto con LCZ696	India
5717	2014-001971-30	2014-12-16	Completed	A multicenter study to evaluate safety and tolerability in patients with chronic heart failure and reduced ejection fraction from PARADIGM-HF receiving open label LCZ696	India
5718	2014-001971-30	2015-01-06	Completed	A multicenter study to evaluate safety and tolerability in patients with chronic heart failure and reduced ejection fraction from PARADIGM-HF receiving open label LCZ696	India
5719	2014-001971-30	2015-01-19	Completed	A multicenter study to evaluate safety and tolerability in patients with chronic heart failure and reduced ejection fraction from PARADIGM-HF receiving open label LCZ696	India
5720	2014-001971-30	2015-02-06	Completed	A multicenter study to evaluate safety and tolerability in patients with chronic heart failure and reduced ejection fraction from PARADIGM-HF receiving open label LCZ696	India
5721	2014-001971-30	2015-06-26	Completed	A multicenter study to evaluate safety and tolerability in patients with chronic heart failure and reduced ejection fraction from PARADIGM-HF receiving open label LCZ696	India
5722	2014-001971-30	2015-08-17	Completed	A multicenter study to evaluate safety and tolerability in patients with chronic heart failure and reduced ejection fraction from PARADIGM-HF receiving open label LCZ696	India
5953	2008-003687-20	NA	View results	Study Evaluating 13-valent Pneumococcal Conjugate Vaccine (13vPnC) in Healthy Infants in India	India
6071	2014-004397-42	NA	View results	Open-label follow up trial to evaluate long-term safety and efficacy of brivaracetam in subjects aged 16 years or older suffering from epilepsy	India
6086	2015-002778-19	NA	View results	Safety and Efficacy Study of Daptomycin in Pediatric Participants (1 to 17 Years-old) With Skin and Skin Structure Infections	India
6170	2012-001875-35	NA	View results	Immunogenicity, reactogenicity and safety study of two different formulations of GSK Biologicalsâ€™ human rotavirus vaccine, Rotarix, in healthy infants.	India
6219	2014-003155-57	2015-04-16	Completed	A Multi-Center, Randomized, Double-Blind, Placebo-Controlled study to investigate the efficacy and safety of 52 weeks treatment with QGE031 s.c. in Asthma Patients not adequately controlled by medium- or high-dose ICS plus LABA with or without OCS	India
6220	2014-003155-57	2015-04-17	Completed	A Multi-Center, Randomized, Double-Blind, Placebo-Controlled study to investigate the efficacy and safety of 52 weeks treatment with QGE031 s.c. in Asthma Patients not adequately controlled by medium- or high-dose ICS plus LABA with or without OCS	India
6221	2014-003155-57	2015-04-21	Prematurely Ended	A Multi-Center, Randomized, Double-Blind, Placebo-Controlled study to investigate the efficacy and safety of 52 weeks treatment with QGE031 s.c. in Asthma Patients not adequately controlled by medium- or high-dose ICS plus LABA with or without OCS	India
6222	2014-003155-57	2015-04-21	Prematurely Ended	A Multi-Center, Randomized, Double-Blind, Placebo-Controlled study to investigate the efficacy and safety of 52 weeks treatment with QGE031 s.c. in Asthma Patients not adequately controlled by medium- or high-dose ICS plus LABA with or without OCS	India
6223	2014-003155-57	2015-04-21	Prematurely Ended	A Multi-Center, Randomized, Double-Blind, Placebo-Controlled study to investigate the efficacy and safety of 52 weeks treatment with QGE031 s.c. in Asthma Patients not adequately controlled by medium- or high-dose ICS plus LABA with or without OCS	India
6224	2014-003155-57	2015-05-08	Prematurely Ended	A Multi-Center, Randomized, Double-Blind, Placebo-Controlled study to investigate the efficacy and safety of 52 weeks treatment with QGE031 s.c. in Asthma Patients not adequately controlled by medium- or high-dose ICS plus LABA with or without OCSEstudio multicÃ©ntrico, aleatorizado, doble ciego, controlado con placebo para investigar la eficacia y la seguridad del tratamiento de 52 semanas de du…	India
6225	2014-003155-57	2015-06-22	Prematurely Ended	A Multi-Center, Randomized, Double-Blind, Placebo-Controlled study to investigate the efficacy and safety of 52 weeks treatment with QGE031 s.c. in Asthma Patients not adequately controlled by medium- or high-dose ICS plus LABA with or without OCS	India
6226	2014-003155-57	2015-06-23	Prematurely Ended	A Multi-Center, Randomized, Double-Blind, Placebo-Controlled study to investigate the efficacy and safety of 52 weeks treatment with QGE031 s.c. in Asthma Patients not adequately controlled by medium- or high-dose ICS plus LABA with or without OCS	India
6227	2014-003155-57	2016-01-08	Prematurely Ended	A Multi-Center, Randomized, Double-Blind, Placebo-Controlled study to investigate the efficacy and safety of 52 weeks treatment with QGE031 s.c. in Asthma Patients not adequately controlled by medium- or high-dose ICS plus LABA with or without OCS	India
6266	2015-001047-36	2015-09-10	Completed	Efficacy and Safety of Faster-acting Insulin Aspart compared to NovoRapidÂ® both in combination with Insulin Degludec in Adults with Type 1 Diabetes	India
6267	2015-001047-36	2015-10-26	Completed	Efficacy and Safety of Faster-acting Insulin Aspart compared to NovoRapidÂ® both in combination with Insulin Degludec in Adults with Type 1 Diabetes	India
6268	2015-001047-36	2015-10-30	Completed	Efficacy and Safety of Faster-acting Insulin Aspart compared to NovoRapidÂ® both in combination with Insulin Degludec in Adults with Type 1 Diabetes	India
6374	2013-003201-26	2014-05-23	Completed	A prospective Randomised, open label, blinded endpoint (PROBE) study to Evaluate DUAL antithrombotic therapy with dabigatran etexilate (110mg and 150mg b.i.d.) plus clopidogrel or ticagrelor vs. triple therapy strategy with warfarin (INR 2.0 - 3.0) plus clopidogrel or ticagrelor and aspirin in patients with non valvular atrial fibrillation (NVAF) that have undergone a percutaneous coronary interv…	India
6375	2013-003201-26	2014-06-03	Completed	A prospective Randomised, open label, blinded endpoint (PROBE) study to Evaluate DUAL antithrombotic therapy with dabigatran etexilate (110mg and 150mg b.i.d.) plus clopidogrel or ticagrelor vs. triple therapy strategy with warfarin (INR 2.0 - 3.0) plus clopidogrel or ticagrelor and aspirin in patients with non valvular atrial fibrillation (NVAF) that have undergone a percutaneous coronary interv…	India
6376	2013-003201-26	2014-06-17	Completed	A prospective Randomised, open label, blinded endpoint (PROBE) study to Evaluate DUAL antithrombotic therapy with dabigatran etexilate (110mg and 150mg b.i.d.) plus clopidogrel or ticagrelor vs. triple therapy strategy with warfarin (INR 2.0 - 3.0) plus clopidogrel or ticagrelor and aspirin in patients with non valvular atrial fibrillation (NVAF) that have undergone a percutaneous coronary interv…	India
6377	2013-003201-26	2014-06-26	Completed	A prospective Randomised, open label, blinded endpoint (PROBE) study to Evaluate DUAL antithrombotic therapy with dabigatran etexilate (110mg and 150mg b.i.d.) plus clopidogrel or ticagrelor vs. triple therapy strategy with warfarin (INR 2.0 - 3.0) plus clopidogrel or ticagrelor and aspirin in patients with non valvular atrial fibrillation (NVAF) that have undergone a percutaneous coronary interv…	India
6378	2013-003201-26	2014-07-01	Completed	A prospective Randomised, open label, blinded endpoint (PROBE) study to Evaluate DUAL antithrombotic therapy with dabigatran etexilate (110mg and 150mg b.i.d.) plus clopidogrel or ticagrelor vs. triple therapy strategy with warfarin (INR 2.0 - 3.0) plus clopidogrel or ticagrelor and aspirin in patients with non valvular atrial fibrillation (NVAF) that have undergone a percutaneous coronary interv…	India
6379	2013-003201-26	2014-07-03	Completed	A prospective Randomised, open label, blinded endpoint (PROBE) study to Evaluate DUAL antithrombotic therapy with dabigatran etexilate (110mg and 150mg b.i.d.) plus clopidogrel or ticagrelor vs. triple therapy strategy with warfarin (INR 2.0 - 3.0) plus clopidogrel or ticagrelor and aspirin in patients with non valvular atrial fibrillation (NVAF) that have undergone a percutaneous coronary interv…	India
6381	2013-003201-26	2014-07-10	Completed	A prospective Randomised, open label, blinded endpoint (PROBE) study to Evaluate DUAL antithrombotic therapy with dabigatran etexilate (110mg and 150mg b.i.d.) plus clopidogrel or ticagrelor vs. triple therapy strategy with warfarin (INR 2.0 - 3.0) plus clopidogrel or ticagrelor and aspirin in patients with non valvular atrial fibrillation (NVAF) that have undergone a percutaneous coronary interv…	India
6382	2013-003201-26	2014-07-16	Completed	A prospective Randomised, open label, blinded endpoint (PROBE) study to Evaluate DUAL antithrombotic therapy with dabigatran etexilate (110mg and 150mg b.i.d.) plus clopidogrel or ticagrelor vs. triple therapy strategy with warfarin (INR 2.0 - 3.0) plus clopidogrel or ticagrelor and aspirin in patients with non valvular atrial fibrillation (NVAF) that have undergone a percutaneous coronary interv…	India
6383	2013-003201-26	2014-07-18	Completed	A prospective Randomised, open label, blinded endpoint (PROBE) study to Evaluate DUAL antithrombotic therapy with dabigatran etexilate (110mg and 150mg b.i.d.) plus clopidogrel or ticagrelor vs. triple therapy strategy with warfarin (INR 2.0 - 3.0) plus clopidogrel or ticagrelor and aspirin in patients with non valvular atrial fibrillation (NVAF) that have undergone a percutaneous coronary interv…	India
6384	2013-003201-26	2014-07-22	Completed	A prospective Randomised, open label, blinded endpoint (PROBE) study to Evaluate DUAL antithrombotic therapy with dabigatran etexilate (110mg and 150mg b.i.d.) plus clopidogrel or ticagrelor vs. triple therapy strategy with warfarin (INR 2.0 - 3.0) plus clopidogrel or ticagrelor and aspirin in patients with non valvular atrial fibrillation (NVAF) that have undergone a percutaneous coronary interv…	India
6386	2013-003201-26	2014-08-14	Completed	A prospective Randomised, open label, blinded endpoint (PROBE) study to Evaluate DUAL antithrombotic therapy with dabigatran etexilate (110mg and 150mg b.i.d.) plus clopidogrel or ticagrelor vs. triple therapy strategy with warfarin (INR 2.0 - 3.0) plus clopidogrel or ticagrelor and aspirin in patients with non valvular atrial fibrillation (NVAF) that have undergone a percutaneous coronary interv…	India
6387	2013-003201-26	2014-08-14	Completed	A prospective Randomised, open label, blinded endpoint (PROBE) study to Evaluate DUAL antithrombotic therapy with dabigatran etexilate (110mg and 150mg b.i.d.) plus clopidogrel or ticagrelor vs. triple therapy strategy with warfarin (INR 2.0 - 3.0) plus clopidogrel or ticagrelor and aspirin in patients with non valvular atrial fibrillation (NVAF) that have undergone a percutaneous coronary interv…	India
6390	2013-003201-26	2014-10-22	Completed	A prospective Randomised, open label, blinded endpoint (PROBE) study to Evaluate DUAL antithrombotic therapy with dabigatran etexilate (110mg and 150mg b.i.d.) plus clopidogrel or ticagrelor vs. triple therapy strategy with warfarin (INR 2.0 - 3.0) plus clopidogrel or ticagrelor and aspirin in patients with non valvular atrial fibrillation (NVAF) that have undergone a percutaneous coronary interv…	India
6391	2013-003201-26	2014-10-27	Completed	A prospective Randomised, open label, blinded endpoint (PROBE) study to Evaluate DUAL antithrombotic therapy with dabigatran etexilate (110mg and 150mg b.i.d.) plus clopidogrel or ticagrelor vs. triple therapy strategy with warfarin (INR 2.0 - 3.0) plus clopidogrel or ticagrelor and aspirin in patients with non valvular atrial fibrillation (NVAF) that have undergone a percutaneous coronary interv…	India
6393	2013-003201-26	2015-03-04	Completed	A prospective Randomised, open label, blinded endpoint (PROBE) study to Evaluate DUAL antithrombotic therapy with dabigatran etexilate (110mg and 150mg b.i.d.) plus clopidogrel or ticagrelor vs. triple therapy strategy with warfarin (INR 2.0 - 3.0) plus clopidogrel or ticagrelor and aspirin in patients with non valvular atrial fibrillation (NVAF) that have undergone a percutaneous coronary interv…	India
6394	2013-003201-26	2015-06-23	Completed	A prospective Randomised, open label, blinded endpoint (PROBE) study to Evaluate DUAL antithrombotic therapy with dabigatran etexilate (110mg and 150mg b.i.d.) plus clopidogrel or ticagrelor vs. triple therapy strategy with warfarin (INR 2.0 - 3.0) plus clopidogrel or ticagrelor and aspirin in patients with non valvular atrial fibrillation (NVAF) that have undergone a percutaneous coronary interv…	India
6626	2014-001309-42	2014-08-28	Completed	An open-label, multi-center, Expanded Treatment Protocol (ETP) of ruxolitinib in patients with Polycythemia Vera who are Hydroxyurea resistant or intolerant and for whom no treatment alternatives are available	India
6627	2014-001309-42	2014-09-01	Completed	An open-label, multi-center, Expanded Treatment Protocol (ETP) of ruxolitinib in patients with Polycythemia Vera who are Hydroxyurea resistant or intolerant and for whom no treatment alternatives are available	India
6628	2014-001309-42	2015-01-07	Completed	An open-label, multi-center, Expanded Treatment Protocol (ETP) of ruxolitinib in patients with Polycythemia Vera who are Hydroxyurea resistant or intolerant and for whom no treatment alternatives are available	India
6838	2005-004672-20	2006-07-25	Completed	A Long-Term, Open-Label Extension Study to Investigate the Long-Term Safety of SYR110322 (SYR-322) in Subjects with Type 2 Diabetes	India
7329	2006-004214-41	2007-12-13	Completed	A Multicenter Multinational Phase 3 Randomized Study to Evaluate the Safety and Efficacy of Treating Colorectal Cancer Patients with Recurrent Liver Metastases using the LitxTM System plus Chemotherapy as Compared to Chemotherapy Only	India
7331	2006-004214-41	2008-05-21	Completed	A Multicentre Multinational Phase III Randomised Study to Evaluate the Safety and Efficacy of Treating Colorectal Cancer Patients with Recurrent Liver Metastases using LitxTM System plus Chemotherapy as compared to Chemotherapy alone.	India
7646	2006-000341-19	2006-03-31	Completed	A Randomized, Double-Blind, Multicenter Study of Denosumab Compared with Zoledronic Acid (Zometa) in the Treatment of Bone Metastases in Men with Hormone-Refractory Prostate Cancer	India
7651	2006-000341-19	2006-05-10	Completed	A Randomized, Double-Blind, Multicenter Study of Denosumab Compared with Zoledronic Acid (Zometa) in the Treatment of Bone Metastases in Men with Hormone-Refractory Prostate Cancer	India
7652	2006-000341-19	2006-05-22	Completed	A Randomized, Double-Blind, Multicenter Study of Denosumab Compared with Zoledronic Acid (Zometa) in the Treatment of Bone Metastases in Men with Hormone-Refractory Prostate Cancer	India
7653	2006-000341-19	2006-05-29	Completed	A Randomized, Double-Blind, Multicenter Study of Denosumab Compared with Zoledronic Acid (Zometa) in the Treatment of Bone Metastases in Men with Hormone-Refractory Prostate Cancer	India
7654	2006-000341-19	2006-05-31	Completed	A Randomized, Double-Blind, Multicenter Study of Denosumab Compared with Zoledronic Acid (Zometa) in the Treatment of Bone Metastases in Men with Hormone-Refractory Prostate Cancer	India
7655	2006-000341-19	2006-06-15	Completed	A Randomized, Double-Blind, Multicenter Study of Denosumab Compared with Zoledronic Acid (Zometa) in the Treatment of Bone Metastases in Men with Hormone-Refractory Prostate Cancer	India
7656	2006-000341-19	2006-06-19	Completed	A Randomized, Double-Blind, Multicenter Study of Denosumab Compared with Zoledronic Acid (Zometa) in the Treatment of Bone Metastases in Men with Hormone-Refractory Prostate Cancer	India
7661	2006-000341-19	2007-08-30	Completed	A Randomized, Double-Blind, Multicenter Study of Denosumab Compared with Zoledronic Acid (Zometa) in the Treatment of Bone Metastases in Men with Hormone-Refractory Prostate Cancer	India
7909	2008-008127-15	2010-05-28	Completed	A randomised, double-blind parallel group study to compare the efficacy and safety of initial combination therapy with linagliptin 5 mg + pioglitazone 15 mg, 30 mg, or 45 mg, vs. monotherapy with pioglitazone (15 mg, 30 mg, or 45 mg) or linagliptin 5 mg once daily for 30 weeks, followed by a 54 week blinded trial period on linagliptin 5 mg + pioglitazone 30 or 45 mg versus pioglitazone monotherap…	India
7932	2007-005386-35	2008-07-29	Completed	A Phase 2 Double-Blind, Placebo Controlled, Multi-center Adjuvant Trial of the Efficacy, Immunogenicity, and Safety of GI-4000; an Inactivated Recombinant Saccharomyces cerevisiae Expressing Mutant Ras Protein Combined with a Gemcitabine Regimen Versus a Gemcitabine Regimen with Placebo, in Patients with Post-resection R0/R1 Pancreatic Cancer with Tumor Sequence Confirmation of Ras Mutations.	India
8223	2008-004932-19	2008-10-14	Prematurely Ended	A phase III, open label, randomized, multicenter trial of Ofatumumab added to Chlorambucil vs. Chlorambucil Monotherapy in previously untreated patients with Chronic Lymphocytic Leukemia	India
8224	2008-004932-19	2008-10-16	Prematurely Ended	A phase III, open label, randomized, multicenter trial of Ofatumumab added to Chlorambucil vs. Chlorambucil Monotherapy in previously untreated patients with Chronic Lymphocytic Leukemia	India
8225	2008-004932-19	2008-10-22	Prematurely Ended	A phase III, open label, randomized, multicenter trial of Ofatumumab added to Chlorambucil vs. Chlorambucil Monotherapy in previously untreated patients with Chronic Lymphocytic Leukemia	India
8227	2008-004932-19	2008-11-03	Completed	A phase III, open label, randomized, multicenter trial of Ofatumumab added to Chlorambucil vs. Chlorambucil Monotherapy in previously untreated patients with Chronic Lymphocytic Leukemia	India
8228	2008-004932-19	2008-11-03	Prematurely Ended	A phase III, open label, randomized, multicenter trial of Ofatumumab added to Chlorambucil vs. Chlorambucil Monotherapy in previously untreated patients with Chronic Lymphocytic Leukemia	India
8229	2008-004932-19	2008-11-12	Prematurely Ended	A phase III, open label, randomized, multicenter trial of Ofatumumab added to Chlorambucil vs. Chlorambucil Monotherapy in previously untreated patients with Chronic Lymphocytic Leukemia	India
8233	2008-004932-19	2009-09-02	Prematurely Ended	A phase III, open label, randomized, multicenter trial of Ofatumumab added to Chlorambucil vs. Chlorambucil Monotherapy in previously untreated patients with Chronic Lymphocytic Leukemia	India
8480	2010-020447-13	2012-06-14	Completed	An open-label, multicenter phase II study to examine the efficacy andsafety of everolimus as second-line therapy in the treatment of patientswith metastatic renal cell carcinoma	India
8650	2009-012076-26	2009-08-10	Completed	A Double-blind, Placebo-controlled Study to Evaluate New or Worsening Lens Opacifications in Subjects with Non-metastatic Prostate Cancer Receiving Denosumab for Bone Loss due to Androgen-Deprivation TherapyDvojite zaslepenÃ©, placebem kontrolovanÃ© klinickÃ© hodnocenÃ­ ke zhodnocenÃ­ vÃ½voje nove vzniklÃ©ho zÃ¡kalu cocky (nebo zhorÅ¡enÃ­ jiÅ¾ prÃ­tomnÃ©ho zÃ¡kalu cocky) u pacientu s nemetastazuj…	India
8651	2009-012076-26	2009-09-22	Completed	A Double-blind, Placebo-controlled Study to Evaluate New or Worsening Lens Opacifications in Subjects with Non-metastatic Prostate Cancer Receiving Denosumab for Bone Loss due to Androgen-Deprivation Therapy	India
8652	2009-012076-26	2009-10-16	Completed	A Double-blind, Placebo-controlled Study to Evaluate New or Worsening Lens Opacifications in Subjects with Non-metastatic Prostate Cancer Receiving Denosumab for Bone Loss due to Androgen-Deprivation Therapy	India
8655	2009-012076-26	2010-06-11	Completed	A Double-blind, Placebo-controlled Study to Evaluate New or Worsening Lens Opacifications in Subjects with Non-metastatic Prostate Cancer Receiving Denosumab for Bone Loss due to Androgen-Deprivation Therapy	India
8656	2009-012076-26	2010-11-24	Completed	A Double-blind, Placebo-controlled Study to Evaluate New or Worsening Lens Opacifications in Subjects with Non-metastatic Prostate Cancer Receiving Denosumab for Bone Loss due to Androgen-Deprivation Therapy	India
8657	2009-012076-26	2011-01-18	Completed	A Double-blind, Placebo-controlled Study to Evaluate New or Worsening Lens Opacifications in Subjects with Non-metastatic Prostate Cancer Receiving Denosumab for Bone Loss due to Androgen-Deprivation Therapy	India
8722	2009-018005-43	2010-05-04	Completed	A Phase III randomised, double-blind, placebo-controlled, parallel-group trial to evaluate efficacy and safety of tiotropium inhalation solution delivered via RespimatÂ® inhaler (2.5 and 5 Âµg once daily) compared with placebo and salmeterol HFA MDI (50 Âµg twice daily) over 24 weeks in patients with moderate persistent asthma	India
8723	2009-018005-43	2010-09-03	Completed	A Phase III randomised, double-blind, placebo-controlled, parallel-group trial to evaluate efficacy and safety of tiotropium inhalation solution delivered via RespimatÂ® inhaler (2.5 and 5 Âµg once daily) compared with placebo and salmeterol HFA MDI (50 Âµg twice daily) over 24 weeks in patients with moderate persistent asthma	India
8767	2009-012140-16	2009-10-14	Completed	A Randomized, Multicenter, Double-Blind, Parallel, Placebo-Controlled Study of the Effects of JNJ 28431754 on Cardiovascular Outcomes in Adult Subjects With Type 2 Diabetes Mellitus	India
8768	2009-012140-16	2009-10-15	Completed	A Randomized, Multicenter, Double-Blind, Parallel, Placebo-Controlled Study of the Effects of JNJ 28431754 on Cardiovascular Outcomes in Adult Subjects With Type 2 Diabetes Mellitus	India
8770	2009-012140-16	2009-11-09	Completed	A Randomized, Multicenter, Double-Blind, Parallel, Placebo-Controlled Study of the Effects of JNJ 28431754 on Cardiovascular Outcomes in Adult Subjects With Type 2 Diabetes Mellitus	India
8771	2009-012140-16	2009-11-13	Completed	A Randomized, Multicenter, Double-Blind, Parallel, Placebo-Controlled Study of the Effects of JNJ 28431754 on Cardiovascular Outcomes in Adult Subjects With Type 2 Diabetes Mellitus	India
8772	2009-012140-16	2009-11-30	Completed	A Randomized, Multicenter, Double-Blind, Parallel, Placebo-Controlled Study of the Effects of JNJ 28431754 on Cardiovascular Outcomes in Adult Subjects With Type 2 Diabetes Mellitus	India
8773	2009-012140-16	2010-02-26	Completed	A Randomized, Multicenter, Double-Blind, Parallel, Placebo-Controlled Study of the Effects of JNJ 28431754 on Cardiovascular Outcomes in Adult Subjects With Type 2 Diabetes Mellitus	India
8774	2009-012140-16	2010-07-07	Completed	A Randomized, Multicenter, Double-Blind, Parallel, Placebo-Controlled Study of the Effects of JNJ 28431754 on Cardiovascular Outcomes in Adult Subjects With Type 2 Diabetes Mellitus	India
8837	2010-023342-67	2011-05-03	Completed	A 16-Week, Randomized, Double-Blind, Placebo-Controlled, Parallel-Group Study to Evaluate the Efficacy and Safety of Reslizumab (0.3 or 3.0 mg/kg) as Treatment for Patients (12-75 Years of Age) with Eosinophilic Asthma	India
8838	2010-023342-67	2011-05-03	Completed	A 16-Week, Randomized, Double-Blind, Placebo-Controlled, Parallel-Group Study to Evaluate the Efficacy and Safety of Reslizumab (0.3 or 3.0 mg/kg) as Treatment for Patients (12-75 Years of Age) with Eosinophilic Asthma	India
8839	2010-023342-67	2011-05-11	Completed	A 16-Week, Randomized, Double-Blind, Placebo-Controlled, Parallel-Group Study to Evaluate the Efficacy and Safety of Reslizumab (0.3 or 3.0 mg/kg) as Treatment for Patients (12-75 Years of Age) with Eosinophilic Asthma	India
8840	2010-023342-67	2011-05-16	Completed	A 16-Week, Randomized, Double-Blind, Placebo-Controlled, Parallel-Group Study to Evaluate the Efficacy and Safety of Reslizumab (0.3 or 3.0 mg/kg) as Treatment for Patients (12-75 Years of Age) with Eosinophilic Asthma	India
8841	2010-023342-67	2011-06-30	Completed	A 16-Week, Randomized, Double-Blind, Placebo-Controlled, Parallel-Group Study to Evaluate the Efficacy and Safety of Reslizumab (0.3 or 3.0 mg/kg) as Treatment for Patients (12-75 Years of Age) with Eosinophilic Asthma	India
8912	2010-018518-56	2010-07-16	Completed	A Randomized, Double-blind, Placebo-controlled, Parallel-group Study With an Open-label Extension Phase to Evaluate the Effect of Perampanel (E2007) on Cognition, Growth, Safety, Tolerability, and Pharmacokinetics When Administered as an Adjunctive Therapy in Adolescents (12 to less than 18 years of age) With Inadequately Controlled Partial-onset Seizures	India
8914	2010-018518-56	2010-09-08	Completed	A Randomized, Double-blind, Placebo-controlled, Parallel-group Study With an Open-label Extension Phase to Evaluate the Effect of Perampanel (E2007) on Cognition, Growth, Safety, Tolerability, and Pharmacokinetics When Administered as an Adjunctive Therapy in Adolescents (12 to less than 18 years of age) With Inadequately Controlled Partial-onset Seizures	India
8915	2010-018518-56	2011-01-05	Completed	A Randomized, Double-blind, Placebo-controlled, Parallel-group Study With an Open-label Extension Phase to Evaluate the Effect of Perampanel (E2007) on Cognition, Growth, Safety, Tolerability, and Pharmacokinetics When Administered as an Adjunctive Therapy in Adolescents (12 to less than 18 years of age) With Inadequately Controlled Partial-onset SeizuresAz elÃ©gtelenÃ¼l kontrollÃ¡lt parciÃ¡lis r…	India
8916	2010-018518-56	2011-07-04	Completed	A Randomized, Double-blind, Placebo-controlled, Parallel-group Study With an Open-label Extension Phase to Evaluate the Effect of Perampanel (E2007) on Cognition, Growth, Safety, Tolerability, and Pharmacokinetics When Administered as an Adjunctive Therapy in Adolescents (12 to less than 18 years of age) With Inadequately Controlled Partial-onset SeizuresRandomizovanÃ©, dvojite zaslepenÃ©, placeb…	India
9115	2009-018141-20	2010-05-10	Completed	Efficacy and Safety of Long-Term (6 Months) InnohepÂ® Treatment Versus Anticoagulation with a Vitamin K Antagonist (Warfarin) for the Treatment of Acute Venous Thromboembolism in Cancer Patients / IN 0901 INT	India
9116	2009-018141-20	2010-05-14	Completed	Efficacy and Safety of Long-Term (6 Months) InnohepÂ® Treatment Versus Anticoagulation with a Vitamin K Antagonist (Warfarin) for the Treatment of Acute Venous Thromboembolism in Cancer Patients / IN 0901 INT	India
9117	2009-018141-20	2010-05-25	Completed	Efficacy and Safety of Long-Term (6 Months) InnohepÂ® Treatment Versus Anticoagulation with a Vitamin K Antagonist (Warfarin) for the Treatment of Acute Venous Thromboembolism in Cancer Patients / IN 0901 INT	India
9118	2009-018141-20	2010-06-07	Completed	Efficacy and Safety of Long-Term (6 Months) InnohepÂ® Treatment Versus Anticoagulation with a Vitamin K Antagonist (Warfarin) for the Treatment of Acute Venous Thromboembolism in Cancer Patients / IN 0901 INT	India
9119	2009-018141-20	2010-06-09	Completed	Efficacy and Safety of Long-Term (6 Months) InnohepÂ® Treatment Versus Anticoagulation with a Vitamin K Antagonist (Warfarin) for the Treatment of Acute Venous Thromboembolism in Cancer Patients / IN 0901 INT	India
9121	2009-018141-20	2010-06-21	Completed	Efficacy and Safety of Long-Term (6 Months) InnohepÂ® Treatment Versus Anticoagulation with a Vitamin K Antagonist (Warfarin) for the Treatment of Acute Venous Thromboembolism in Cancer Patients / IN 0901 INT	India
9123	2009-018141-20	2012-03-29	Completed	Efficacy and Safety of Long-Term (6 Months) InnohepÂ® Treatment Versus Anticoagulation with a Vitamin K Antagonist (Warfarin) for the Treatment of Acute Venous Thromboembolism in Cancer Patients / IN 0901 INT	India
9124	2009-018141-20	2012-10-08	Completed	Efficacy and Safety of Long-Term (6 Months) InnohepÂ® Treatment Versus Anticoagulation with a Vitamin K Antagonist (Warfarin) for the Treatment of Acute Venous Thromboembolism in Cancer Patients / IN 0901 INT	India
9125	2011-001711-31	2012-03-05	Completed	A double-blind, placebo-controlled, randomized withdrawal study of lurasidone for the maintenance treatment of subjects with schizophrenia	India
9126	2011-001711-31	2012-03-29	Completed	A double-blind, placebo-controlled, randomized withdrawal study of lurasidone for the maintenance treatment of subjects with schizophreniaStudio di sospensione randomizzato, in doppio cieco, controllato con placebo condotto su lurasidone per il trattamento di mantenimento di soggetti affetti da schizofrenia	India
9129	2011-005317-37	2012-01-11	Ongoing	Double blind, placebo controlled, escalating single-dose, pilot study to assess the safety of THR-18 when administered to patients suffering acute ischemic stroke and treated with tPAEstudio piloto a doble ciego, controlado con placebo, con escalado de dosis Ãºnica, para evaluar la seguridad de THR-18 cuando se administra a pacientes que sufren un ictus isquÃ©mico agudo y tratados con tPA	India
9130	2011-005317-37	2012-04-02	Completed	Double blind, placebo controlled, escalating single-dose, pilot study to assess the safety of THR-18 when administered to patients suffering acute ischemic stroke and treated with tPA	India
9168	2008-005127-29	2013-10-14	Completed	MULTICENTER PHASE III RANDOMIZED TRIAL COMPARING DOXORUBICIN AND CYCLOPHOSPHAMIDE FOLLOWED BY DOCETAXEL (AC->T) WITH DOXORUBICIN AND CYCLOPHOSPHAMIDE FOLLOWED BY DOCETAXEL AND TRASTUZUMAB (HERCEPTINÂ®)(AC->TH) AND WITH DOCETAXEL, CARBOPLATIN AND TRASTUZUMAB (TCH) IN THE ADJUVANT TREATMENT OF NODE POSITIVE AND HIGH RISK NODE NEGATIVE PATIENTS WITH OPERABLE BREAST CANCER CONTAINING THE HER2 ALTERAT…	India
9285	2009-010668-40	2011-06-16	Completed	A randomised, double-blind, parallel group study to assess the efficacy and safety of 52 weeks of once daily treatment of orally inhaled tiotropium + olodaterol fixed dose combination (2.5 Âµg / 5 Âµg; 5 Âµg / 5 Âµg) (delivered by the RespimatÂ® Inhaler) compared with the individual components (2.5 Âµg and 5 Âµg tiotropium, 5 Âµg olodaterol) (delivered by the RespimatÂ® Inhaler) in patients with …	India
9286	2009-010668-40	2011-07-01	Completed	A randomised, double-blind, parallel group study to assess the efficacy and safety of 52 weeks of once daily treatment of orally inhaled tiotropium + olodaterol fixed dose combination (2.5 Âµg / 5 Âµg; 5 Âµg / 5 Âµg) (delivered by the RespimatÂ® Inhaler) compared with the individual components (2.5 Âµg and 5 Âµg tiotropium, 5 Âµg olodaterol) (delivered by the RespimatÂ® Inhaler) in patients with …	India
9287	2009-010668-40	2011-07-07	Completed	A randomised, double-blind, parallel group study to assess the efficacy and safety of 52 weeks of once daily treatment of orally inhaled tiotropium + olodaterol fixed dose combination (2.5 Âµg / 5 Âµg; 5 Âµg / 5 Âµg) (delivered by the RespimatÂ® Inhaler) compared with the individual components (2.5 Âµg and 5 Âµg tiotropium, 5 Âµg olodaterol) (delivered by the RespimatÂ® Inhaler) in patients with …	India
9288	2009-010668-40	2011-07-12	Completed	A randomised, double-blind, parallel group study to assess the efficacy and safety of 52 weeks of once daily treatment of orally inhaled tiotropium + olodaterol fixed dose combination (2.5 Âµg / 5 Âµg; 5 Âµg / 5 Âµg) (delivered by the RespimatÂ® Inhaler) compared with the individual components (2.5 Âµg and 5 Âµg tiotropium, 5 Âµg olodaterol) (delivered by the RespimatÂ® Inhaler) in patients with …	India
9289	2009-010668-40	2011-07-13	Completed	A randomised, double-blind, parallel group study to assess the efficacy and safety of 52 weeks of once daily treatment of orally inhaled tiotropium + olodaterol fixed dose combination (2.5 Âµg / 5 Âµg; 5 Âµg / 5 Âµg) (delivered by the RespimatÂ® Inhaler compared with the individual components (2.5 Âµg and 5 Âµg tiotropium, 5 Âµg olodaterol) (delivered by the RespimatÂ® Inhaler) in patients with C…	India
9290	2009-010668-40	2011-07-28	Completed	A randomised, double-blind, parallel group study to assess the efficacy and safety of 52 weeks of once daily treatment of orally inhaled tiotropium + olodaterol fixed dose combination (2.5 Âµg / 5 Âµg; 5 Âµg / 5 Âµg) (delivered by the RespimatÂ® Inhaler compared with the individual components (2.5 Âµg and 5 Âµg tiotropium, 5 Âµg olodaterol) (delivered by the RespimatÂ® Inhaler) in patients with C…	India
9291	2009-010668-40	2011-08-05	Completed	A randomised, double-blind, parallel group study to assess the efficacy and safety of 52 weeks of once daily treatment of orally inhaled tiotropium + olodaterol fixed dose combination (2.5 Âµg / 5 Âµg; 5 Âµg / 5 Âµg) (delivered by the RespimatÂ® Inhaler) compared with the individual components (2.5 Âµg and 5 Âµg tiotropium, 5 Âµg olodaterol) (delivered by the RespimatÂ® Inhaler) in patients with …	India
9292	2009-010668-40	2011-08-30	Completed	A randomised, double-blind, parallel group study to assess the efficacy and safety of 52 weeks of once daily treatment of orally inhaled tiotropium + olodaterol fixed dose combination (2.5 Âµg / 5 Âµg; 5 Âµg / 5 Âµg) (delivered by the RespimatÂ® Inhaler) compared with the individual components (2.5 Âµg and 5 Âµg tiotropium, 5 Âµg olodaterol) (delivered by the RespimatÂ® Inhaler) in patients with …	India
9293	2009-010668-40	2011-10-11	Completed	A randomised, double-blind, parallel group study to assess the efficacy and safety of 52 weeks of once daily treatment of orally inhaled tiotropium + olodaterol fixed dose combination (2.5 Âµg / 5 Âµg; 5 Âµg / 5 Âµg) (delivered by the RespimatÂ® Inhaler compared with the individual components (2.5 Âµg and 5 Âµg tiotropium, 5 Âµg olodaterol) (delivered by the RespimatÂ® Inhaler) in patients with C…	India
9294	2009-010668-40	2011-12-22	Completed	A randomised, double-blind, parallel group study to assess the efficacy and safety of 52 weeks of once daily treatment of orally inhaled tiotropium + olodaterol fixed dose combination (2.5 micrograms / 5 micrograms; 5 micrograms / 5 micrograms) (delivered by the Respimat Inhaler) compared with the individual components (2.5 micrograms and 5 micrograms tiotropium, 5 micrograms olodaterol) (deliver…	India
9375	2011-004587-29	2012-01-03	Completed	A Multicenter, Double-Masked Study of the Safety and Efficacy of Travoprost Ophthalmic Solution, 0.003% Compared to TRAVATAN in Patients with Open-Angle Glaucoma or Ocular Hypertension	India
9440	2013-001747-31	2013-08-28	Completed	A multicenter, randomized, double-blind, parallel group, active-controlled study to evaluate the efficacy and safety of LCZ696 compared to valsartan, on morbidity and mortality in heart failure patients (NYHA Class II-IV) with preserved ejection fraction.	India
9441	2013-001747-31	2013-09-13	Completed	A multicenter, randomized, double-blind, parallel group, active-controlled study to evaluate the efficacy and safety of LCZ696 compared to valsartan, on morbidity and mortality in heart failure patients (NYHA Class II-IV) with preserved ejection fraction.	India
9442	2013-001747-31	2013-09-27	Completed	A multicenter, randomized, double-blind, parallel group, active-controlled study to evaluate the efficacy and safety of LCZ696 compared to valsartan, on morbidity and mortality in heart failure patients (NYHA Class II-IV) with preserved ejection fraction.	India
9443	2013-001747-31	2013-10-01	Completed	A multicenter, randomized, double-blind, parallel group, active-controlled study to evaluate the efficacy and safety of LCZ696 compared to valsartan, on morbidity and mortality in heart failure patients (NYHA Class II-IV) with preserved ejection fraction.	India
9446	2013-001747-31	2014-07-24	Completed	A multicenter, randomized, double-blind, parallel group, active-controlled study to evaluate the efficacy and safety of LCZ696 compared to valsartan, on morbidity and mortality in heart failure patients (NYHA Class II-IV) with preserved ejection fraction.	India
9447	2013-001747-31	2014-08-12	Completed	A multicenter, randomized, double-blind, parallel group, active-controlled study to evaluate the efficacy and safety of LCZ696 compared to valsartan, on morbidity and mortality in heart failure patients (NYHA Class II-IV) with preserved ejection fraction.	India
9448	2013-001747-31	2014-08-12	Completed	A multicenter, randomized, double-blind, parallel group, active-controlled study to evaluate the efficacy and safety of LCZ696 compared to valsartan, on morbidity and mortality in heart failure patients (NYHA Class II-IV) with preserved ejection fraction.Multicenter gerandomiseerd dubbelblind onderzoek met parallelle groepen en actieve controle naar de werkzaamheid en veiligheid van LCZ696 op de …	India
9449	2013-001747-31	2014-08-14	Completed	A multicenter, randomized, double-blind, parallel group, active-controlled study to evaluate the efficacy and safety of LCZ696 compared to valsartan, on morbidity and mortality in heart failure patients (NYHA Class II-IV) with preserved ejection fraction.MulticentrickÃ©, randomizovanÃ©, dvojite zaslepenÃ©, aktivne kontrolovanÃ© klinickÃ© hodnocenÃ­ s paralelnÃ­mi skupinami hodnotÃ­cÃ­ Ãºcinnost a…	India
9451	2013-001747-31	2014-08-28	Completed	A multicenter, randomized, double-blind, parallel group, active-controlled study to evaluate the efficacy and safety of LCZ696 compared to valsartan, on morbidity and mortality in heart failure patients (NYHA Class II-IV) with preserved ejection fraction.	India
9452	2013-001747-31	2014-09-15	Completed	A multicenter, randomized, double-blind, parallel group, active-controlled study to evaluate the efficacy and safety of LCZ696 compared to valsartan, on morbidity and mortality in heart failure patients (NYHA Class II-IV) with preserved ejection fraction.	India
9455	2013-001747-31	2014-10-07	Completed	A multicenter, randomized, double-blind, parallel group, active-controlled study to evaluate the efficacy and safety of LCZ696 compared to valsartan, on morbidity and mortality in heart failure patients (NYHA Class II-IV) with preserved ejection fraction.	India
9456	2013-001747-31	2014-11-05	Completed	A multicenter, randomized, double-blind, parallel group, active-controlled study to evaluate the efficacy and safety of LCZ696 compared to valsartan, on morbidity and mortality in heart failure patients (NYHA Class II-IV) with preserved ejection fraction.	India
9457	2013-001747-31	2015-01-12	Completed	A multicenter, randomized, double-blind, parallel group, active-controlled study to evaluate the efficacy and safety of LCZ696 compared to valsartan, on morbidity and mortality in heart failure patients (NYHA Class II-IV) with preserved ejection fraction.	India
9458	2013-001747-31	2015-07-02	Completed	A multicenter, randomized, double-blind, parallel group, active-controlled study to evaluate the efficacy and safety of LCZ696 compared to valsartan, on morbidity and mortality in heart failure patients (NYHA Class II-IV) with preserved ejection fraction.Multicentricna, randomizirana, dvojno slepa, aktivno kontrolirana Å¡tudija z vzporednimi skupinami za oceno ucinkovitosti in varnosti zdravila L…	India
9514	2011-004612-31	2012-05-02	Completed	A prospective, multicenter, non-comparative, open label extension of the FUTURE 5 study to assess safety and tolerability of the pediatric formulation of bosentan in children with pulmonary arterial hypertension	India
9515	2011-004612-31	2012-05-07	NA	A prospective, multicenter, non-comparative, open label extension of the FUTURE 5 study to assess safety and tolerability of the pediatric formulation of bosentan in children with pulmonary arterial hypertension	India
9516	2011-004612-31	2012-08-27	NA	A prospective, multicenter, non-comparative, open label extension of the FUTURE 5 study to assess safety and tolerability of the pediatric formulation of bosentan in children with pulmonary arterial hypertension	India
9601	2011-000485-35	2011-10-07	Prematurely Ended	Study LRS114689: A Study to Assess the Safety, Tolerability and Preliminary Efficacy of GSK2251052 in the treatment of complicated intra-abdominal infection in adults.	India
9608	2006-006246-34	2007-10-09	Completed	Evaluation of the anti-anginal efficacy and safety of oral administration of ivabradine compared to placebo on top of a background therapy with a calcium antagonist (amlodipine or nifedipine) in patients with stable angina pectoris.A 6-week randomised double-blind parallel-group international multicentre study.	India
9609	2006-006246-34	2007-10-29	Completed	Evaluation of the anti-anginal efficacy and safety of oral administration of ivabradine compared to placebo on top of a background therapy with a calcium antagonist (amlodipine or nifedipine) in patients with stable angina pectoris.A 6-week randomised double-blind parallel-group international multicentre study.	India
9612	2006-006246-34	2008-04-03	Completed	Evaluation of the anti-anginal efficacy and safety of oral administration of ivabradine compared to placebo on top of a background therapy with a calcium antagonist (amlodipine or nifedipine) in patients with stable angina pectoris.A 6-week randomised double-blind parallel-group international multicentre study.	India
9614	2006-006246-34	2008-06-26	Completed	Evaluation of the anti-anginal efficacy and safety of oral administration of ivabradine compared to placebo on top of a background therapy with a calcium antagonist (amlodipine or nifedipine) in patients with stable angina pectoris.A 6-week randomised double-blind, parallel-group international, multicentre study.	India
9751	2011-004579-35	2012-01-12	Completed	A MULTICENTRE, RANDOMIZED, DOUBLE-BLIND, PLACEBO-CONTROLLED, PARALLEL-GROUP STUDY OF ORAL CP-690,550 AS AN INDUCTION THERAPY IN SUBJECTS WITH MODERATE TO SEVERE ULCERATIVE COLITIS	India
9752	2011-004579-35	2012-02-08	Completed	A MULTICENTRE, RANDOMIZED, DOUBLE-BLIND, PLACEBO-CONTROLLED, PARALLEL-GROUP STUDY OF ORAL CP-690,550 AS AN INDUCTION THERAPY IN SUBJECTS WITH MODERATE TO SEVERE ULCERATIVE COLITIS	India
9753	2011-004579-35	2012-02-10	Completed	A MULTICENTRE, RANDOMIZED, DOUBLE-BLIND, PLACEBO-CONTROLLED, PARALLEL-GROUP STUDY OF ORAL CP-690,550 AS AN INDUCTION THERAPY IN SUBJECTS WITH MODERATE TO SEVERE ULCERATIVE COLITIS	India
9754	2011-004579-35	2012-02-14	Completed	A MULTICENTRE, RANDOMIZED, DOUBLE-BLIND, PLACEBO-CONTROLLED, PARALLEL-GROUP STUDY OF ORAL CP-690,550 AS AN INDUCTION THERAPY IN SUBJECTS WITH MODERATE TO SEVERE ULCERATIVE COLITIS	India
9755	2011-004579-35	2012-02-24	Completed	A MULTICENTRE, RANDOMIZED, DOUBLE-BLIND, PLACEBO-CONTROLLED, PARALLEL-GROUP STUDY OF ORAL CP-690,550 AS AN INDUCTION THERAPY IN SUBJECTS WITH MODERATE TO SEVERE ULCERATIVE COLITIS	India
9756	2011-004579-35	2012-03-01	Completed	A MULTICENTRE, RANDOMIZED, DOUBLE-BLIND, PLACEBO-CONTROLLED, PARALLEL-GROUP STUDY OF ORAL CP-690,550 AS AN INDUCTION THERAPY IN SUBJECTS WITH MODERATE TO SEVERE ULCERATIVE COLITIS	India
9757	2011-004579-35	2012-03-08	Completed	A MULTICENTRE, RANDOMIZED, DOUBLE-BLIND, PLACEBO-CONTROLLED, PARALLEL-GROUP STUDY OF ORAL CP-690,550 AS AN INDUCTION THERAPY IN SUBJECTS WITH MODERATE TO SEVERE ULCERATIVE COLITIS	India
9758	2011-004579-35	2012-03-09	Completed	A MULTICENTRE, RANDOMIZED, DOUBLE-BLIND, PLACEBO-CONTROLLED, PARALLEL-GROUP STUDY OF ORAL CP-690,550 AS AN INDUCTION THERAPY IN SUBJECTS WITH MODERATE TO SEVERE ULCERATIVE COLITISEstudio multicÃ©ntrico, aleatorizado, doble ciego, controlado con placebo y de grupos paralelos de CP-690.550 por vÃ­a oral como tratamiento de inducciÃ³n en pacientes con colitis ulcerosa entre moderada e intensa	India
9759	2011-004579-35	2012-03-12	Completed	A MULTICENTRE, RANDOMIZED, DOUBLE-BLIND, PLACEBO-CONTROLLED, PARALLEL-GROUP STUDY OF ORAL CP-690,550 AS AN INDUCTION THERAPY IN SUBJECTS WITH MODERATE TO SEVERE ULCERATIVE COLITIS	India
9760	2011-004579-35	2012-03-21	Completed	A MULTICENTRE, RANDOMIZED, DOUBLE-BLIND, PLACEBO-CONTROLLED, PARALLEL-GROUP STUDY OF ORAL CP-690,550 AS AN INDUCTION THERAPY IN SUBJECTS WITH MODERATE TO SEVERE ULCERATIVE COLITIS	India
9761	2011-004579-35	2012-03-21	Completed	A MULTICENTRE, RANDOMIZED, DOUBLE-BLIND, PLACEBO-CONTROLLED, PARALLEL-GROUP STUDY OF ORAL CP-690,550 AS AN INDUCTION THERAPY IN SUBJECTS WITH MODERATE TO SEVERE ULCERATIVE COLITIS	India
9762	2011-004579-35	2012-04-13	Completed	A MULTICENTRE, RANDOMIZED, DOUBLE-BLIND, PLACEBO-CONTROLLED, PARALLEL-GROUP STUDY OF ORAL CP-690,550 AS AN INDUCTION THERAPY IN SUBJECTS WITH MODERATE TO SEVERE ULCERATIVE COLITIS	India
9763	2011-004579-35	2012-06-28	Completed	A MULTICENTRE, RANDOMIZED, DOUBLE-BLIND, PLACEBO-CONTROLLED, PARALLEL-GROUP STUDY OF ORAL CP-690,550 AS AN INDUCTION THERAPY IN SUBJECTS WITH MODERATE TO SEVERE ULCERATIVE COLITIS	India
9764	2011-004579-35	2014-08-28	Completed	A MULTICENTRE, RANDOMIZED, DOUBLE-BLIND, PLACEBO-CONTROLLED, PARALLEL-GROUP STUDY OF ORAL CP-690,550 AS AN INDUCTION THERAPY IN SUBJECTS WITH MODERATE TO SEVERE ULCERATIVE COLITIS	India
9765	2012-000780-24	2012-06-01	Completed	A Phase 3, Randomized, Double-Blind, Multi-Center Study to Compare the Efficacy and Safety of Micafungin Versus Amphotericin B Deoxycholate for the Treatment of Neonatal Candidiasis	India
9766	2012-000780-24	2012-06-08	Completed	A Phase 3, Randomized, Double-Blind, Multi-Center Study to Compare the Efficacy and Safety of Micafungin Versus Amphotericin B Deoxycholate for the Treatment of Neonatal CandidiasisIII. fÃ¡zisÃº, randomizÃ¡lt, kettos vak, multicentrikus vizsgÃ¡lat a neonatalis candidiasis kezelÃ©sÃ©re alkalmazott micafungin Ã©s amphotericin B deoxikolÃ¡t hatÃ¡sossÃ¡gÃ¡nak Ã©s biztonsÃ¡gossÃ¡gÃ¡nak Ã¶sszehasonlÃ­t…	India
9838	2012-002156-16	2014-07-28	Completed	A randomized, multi-center, double-blind, doubledummy,parallel group study to evaluate the efficacy and safetyof umeclidinium/vilanterol compared with fluticasonepropionate/salmeterol over 12 weeks in subjects with COPD.	India
9858	2013-000744-26	2013-06-21	Prematurely Ended	Phase II multicenter randomized, double blind, placebo controlled study assessing the efficacy of buparlisib (BKM120) plus paclitaxel vs. placebo plus paclitaxel in patients with platinum pre-treated recurrent or metastatic head and neck squamous cell carcinoma.	India
9859	2013-000744-26	2013-07-30	Completed	Phase II multicenter randomized, double blind, placebo controlled study assessing the efficacy of buparlisib (BKM120) plus paclitaxel vs. placebo plus paclitaxel in patients with platinum pre-treated recurrent or metastatic head and neck squamous cell carcinoma.Estudio fase II, multicÃ©ntrico, aleatorizado, doble ciego, controlado con placebo, que evalÃºa la eficacia de buparlisib (BKM120) mÃ¡s p…	India
9860	2013-000744-26	2013-07-31	Prematurely Ended	Phase II multicenter randomized, double blind, placebo controlled study assessing the efficacy of buparlisib (BKM120) plus paclitaxel vs. placebo plus paclitaxel in patients with platinum pre-treated recurrent or metastatic head and neck squamous cell carcinoma.	India
9861	2013-000744-26	2013-08-01	Prematurely Ended	Phase II multicenter randomized, double blind, placebo controlled study assessing the efficacy of buparlisib (BKM120) plus paclitaxel vs. placebo plus paclitaxel in patients with platinum pre-treated recurrent or metastatic head and neck squamous cell carcinoma.	India
9862	2013-000744-26	2013-08-07	Prematurely Ended	Phase II multicenter randomized, double blind, placebo controlled study assessing the efficacy of buparlisib (BKM120) plus paclitaxel vs. placebo plus paclitaxel in patients with platinum pre-treated recurrent or metastatic head and neck squamous cell carcinoma.	India
9863	2013-000744-26	2013-08-15	Prematurely Ended	Phase II multicenter randomized, double blind, placebo controlled study assessing the efficacy of buparlisib (BKM120) plus paclitaxel vs. placebo plus paclitaxel in patients with platinum pre-treated recurrent or metastatic head and neck squamous cell carcinoma.	India
9864	2013-000744-26	2014-04-22	Prematurely Ended	Phase II multicenter randomized, double blind, placebo controlled study assessing the efficacy of buparlisib (BKM120) plus paclitaxel vs. placebo plus paclitaxel in patients with platinum pre-treated recurrent or metastatic head and neck squamous cell carcinoma.	India
9865	2013-000744-26	2015-09-03	Prematurely Ended	Phase II multicenter randomized, double blind, placebo controlled study assessing the efficacy of buparlisib (BKM120) plus paclitaxel vs. placebo plus paclitaxel in patients with platinum pre-treated recurrent or metastatic head and neck squamous cell carcinoma.	India
9912	2011-006058-94	2012-07-19	Prematurely Ended	A Phase III randomized, double-blind, placebo-controlled multicenter study of subcutaneous secukinumab in prefilled syringes to demonstrate the efficacy at 24 weeks and to assess the long term efficacy, safety, tolerability and usability up to 5 years in patients with active rheumatoid arthritis who have an inadequate response to anti-TNFa agentsRandomizovanÃ©, dvojite zaslepenÃ©, placebem kontro…	India
9913	2011-006058-94	2012-08-27	Prematurely Ended	A Phase III randomized, double-blind, placebo-controlled multicenter study of subcutaneous secukinumab in prefilled syringes to demonstrate the efficacy at 24 weeks and to assess the long term efficacy, safety, tolerability and usability up to 5 years in patients with active rheumatoid arthritis who have an inadequate response to anti-TNFa agents	India
9914	2011-006058-94	2012-09-13	Completed	A Phase III randomized, double-blind, placebo-controlled multicenter study of subcutaneous secukinumab in prefilled syringes to demonstrate the efficacy at 24 weeks and to assess the long term efficacy, safety, tolerability and usability up to 5 years in patients with active rheumatoid arthritis who have an inadequate response to anti-TNFa agentsStudio multicentrico di fase III, randomizzato, in …	India
9915	2011-006058-94	2012-10-23	Prematurely Ended	A Phase III randomized, double-blind, placebo-controlled multicenter study of subcutaneous secukinumab in prefilled syringes to demonstrate the efficacy at 24 weeks and to assess the long term efficacy, safety, tolerability and usability up to 5 years in patients with active rheumatoid arthritis who have an inadequate response to anti-TNFa agents	India
9916	2011-006058-94	2012-10-23	Prematurely Ended	A Phase III randomized, double-blind, placebo-controlled multicenter study of subcutaneous secukinumab in prefilled syringes to demonstrate the efficacy at 24 weeks and to assess the long term efficacy, safety, tolerability and usability up to 5 years in patients with active rheumatoid arthritis who have an inadequate response to anti-TNFa agents	India
9934	2009-016775-30	2010-12-20	Completed	A phase III multicenter, randomized, double-blind, double-dummy, active-controlled, parallel group study of the efficacy and safety of oral netupitant administered in combination with palonosetron and dexamethasone compared to oral palonosetron and dexamethasone for the prevention of nausea and vomiting in cancer patients receiving moderately emetogenic chemotherapy	India
9937	2009-016775-30	2011-04-20	Completed	A phase III multicenter, randomized, double-blind, double-dummy, active-controlled, parallel group study of the efficacy and safety of oral netupitant administered in combination with palonosetron and dexamethasone compared to oral palonosetron and dexamethasone for the prevention of nausea and vomiting in cancer patients receiving moderately emetogenic chemotherapy	India
9938	2009-016775-30	2011-12-16	Completed	A phase III multicenter, randomized, double-blind, double-dummy, active-controlled, parallel group study of the efficacy and safety of oral netupitant administered in combination with palonosetron and dexamethasone compared to oral palonosetron and dexamethasone for the prevention of nausea and vomiting in cancer patients receiving moderately emetogenic chemotherapyStudio di fase III, multicentri…	India
9959	2011-000392-14	2011-06-27	Completed	LUX-Head & Neck 2A randomised, double-blind, placebo-controlled, phase III study to evaluate the efficacy and safety of afatinib (BIBW 2992) as adjuvant therapy after chemoradiotherapy in primary unresected patients with stage III, IVa, or IVb loco-regionally advanced head and neck squamous cell carcinoma	India
9961	2011-000392-14	2011-07-04	Completed	LUX-Head & Neck 2A randomised, double-blind, placebo-controlled, phase III study to evaluate the efficacy and safety of afatinib (BIBW 2992) as adjuvant therapy after chemoradiotherapy in primary unresected patients with stage III, IVa, or IVb loco-regionally advanced head and neck squamous cell carcinoma	India
9964	2011-000392-14	2011-07-07	Completed	LUX-Head & Neck 2A randomised, double-blind, placebo-controlled, phase III study to evaluate the efficacy and safety of afatinib (BIBW 2992) as adjuvant therapy after chemoradiotherapy in primary unresected patients with stage III, IVa, or IVb loco-regionally advanced head and neck squamous cell carcinoma	India
9965	2011-000392-14	2011-07-14	Prematurely Ended	LUX-Head & Neck 2A randomised, double-blind, placebo-controlled, phase III study to evaluate the efficacy and safety of afatinib (BIBW 2992) as adjuvant therapy after chemoradiotherapy in primary unresected patients with stage III, IVa, or IVb loco-regionally advanced head and neck squamous cell carcinoma	India
9967	2011-000392-14	2011-08-31	Prematurely Ended	LUX-Head & Neck 2A randomised, double-blind, placebo-controlled, phase III study to evaluate the efficacy and safety of afatinib (BIBW 2992) as adjuvant therapy after chemoradiotherapy in primary unresected patients with stage III, IVa, or IVb loco-regionally advanced head and neck squamous cell carcinoma	India
9968	2011-000392-14	2011-11-25	Prematurely Ended	LUX-Head & Neck 2A randomised, double-blind, placebo-controlled, phase III study to evaluate the efficacy and safety of afatinib (BIBW 2992) as adjuvant therapy after chemoradiotherapy in primary unresected patients with stage III, IVa, or IVb loco-regionally advanced head and neck squamous cell carcinoma	India
9970	2011-000392-14	2012-09-10	Prematurely Ended	LUX-Head & Neck 2A randomised, double-blind, placebo-controlled, phase III study to evaluate the efficacy and safety of afatinib (BIBW 2992) as adjuvant therapy after chemoradiotherapy in primary unresected patients with stage III, IVa, or IVb loco-regionally advanced head and neck squamous cell carcinoma	India
9971	2011-000392-14	2013-05-01	Prematurely Ended	LUX-Head & Neck 2A randomised, double-blind, placebo-controlled, phase III study to evaluate the efficacy and safety of afatinib (BIBW 2992) as adjuvant therapy after chemoradiotherapy in primary unresected patients with stage III, IVa, or IVb loco-regionally advanced head and neck squamous cell carcinoma	India
9974	2011-000392-14	2014-06-12	Prematurely Ended	LUX-Head & Neck 2A randomised, double-blind, placebo-controlled, phase III study to evaluate the efficacy and safety of afatinib (BIBW 2992) as adjuvant therapy after chemoradiotherapy in primary unresected patients with stage III, IVa, or IVb loco-regionally advanced head and neck squamous cell carcinoma	India
10040	2011-003399-36	2011-08-25	Prematurely Ended	A Phase III Randomized, Double-Blind, Active-Controlled Clinical Trial to Study the Efficacy and Safety of MK-4214 (filgrastim) and Neupogenâ„¢ as an Adjunct to Combination Chemotherapy with Doxorubicin and Docetaxel in Breast Cancer Patients	India
10077	2012-000062-38	2012-11-06	Completed	BOTOXÂ® Treatment in Pediatric Upper Limb Spasticity: Double-blind StudyBOTOXÂ® kezelÃ©s gyermekgyÃ³gyÃ¡szati felso vÃ©gtagi spaszticitÃ¡sban: kettos vak vizsgÃ¡lat	India
10078	2012-000062-38	2018-03-09	Completed	BOTOXÂ® Treatment in Pediatric Upper Limb Spasticity: Double-blind StudyTrattamento con BOTOX in pazienti pediatrici affetti da spasticita dell'arto superiore: Studio in doppio cieco	India
10107	2010-022951-49	2011-05-17	Completed	A Phase 3, Multicenter, Randomized, Open-label Trial to Evaluate the Survival Benefit of Panitumumab and Best Supportive Care, Compared to Best Supportive Care Alone, in Subjects With Chemorefractory Wild-type KRAS Metastatic Colorectal Cancer.	India
10108	2010-022951-49	2011-06-14	Completed	A Phase 3, Multicenter, Randomized, Open-label Trial to Evaluate the Survival Benefit of Panitumumab and Best Supportive Care, Compared to Best Supportive Care Alone, in Subjects With Chemorefractory Wild-type KRAS Metastatic Colorectal Cancer.	India
10109	2010-022951-49	2012-01-24	Completed	A Phase 3, Multicenter, Randomized, Open-label Trial to Evaluate the Survival Benefit of Panitumumab and Best Supportive Care, Compared to Best Supportive Care Alone, in Subjects With Chemorefractory Wild-type KRAS Metastatic Colorectal Cancer.	India
10110	2010-022951-49	2012-02-15	Completed	A Phase 3, Multicenter, Randomized, Open-label Trial to Evaluate the Survival Benefit of Panitumumab and Best Supportive Care, Compared to Best Supportive Care Alone, in Subjects With Chemorefractory Wild-type KRAS Metastatic Colorectal Cancer.	India
10191	2012-002854-21	2013-01-17	Prematurely Ended	A 26-week multi-center randomized double-blind study to compare efficacy and safety of NVA237 versus placebo as an add-on to maintenance therapy with fixed-dose combination salmeterol/fluticasone propionate in COPD patients with moderate to severe airflow limitation	India
10192	2012-002854-21	2013-01-29	Prematurely Ended	A 26-week multi-center randomized double-blind study to compare efficacy and safety of NVA237 versus placebo as an add-on to maintenance therapy with fixed-dose combination salmeterol/fluticasone propionate in COPD patients with moderate to severe airflow limitation	India
10193	2012-002854-21	2013-02-05	Prematurely Ended	A 26-week multi-center randomized double-blind study to compare efficacy and safety of NVA237 versus placebo as an add-on to maintenance therapy with fixed-dose combination salmeterol/fluticasone propionate in COPD patients with moderate to severe airflow limitation	India
10194	2012-002854-21	2013-03-06	Prematurely Ended	A 26-week multi-center randomized double-blind study to compare efficacy and safety of NVA237 versus placebo as an add-on to maintenance therapy with fixed-dose combination salmeterol/fluticasone propionate in COPD patients with moderate to severe airflow limitationEstudio multicÃ©ntrico, aleatorizado y doble ciego de 26 semanas para comparar la eficacia y la seguridad de NVA237 frente a placebo …	India
10195	2012-002854-21	2013-03-18	Prematurely Ended	A 26-week multi-center randomized double-blind study to compare efficacy and safety of NVA237 versus placebo as an add-on to maintenance therapy with fixed-dose combination salmeterol/fluticasone propionate in COPD patients with moderate to severe airflow limitation	India
10418	2012-001334-33	2012-08-17	Completed	PHASE II PLACEBO-CONTROLLED STUDY OF VGX-3100, (HPV16 E6/E7, HPV18 E6/E7 DNA VACCINE) DELIVERED IM FOLLOWED BY ELECTROPORATION (EP) WITH CELLECTRAÂ®-5P FOR THE TREATMENT OF BIOPSY-PROVEN CIN 2/3 OR CIN 3 WITH DOCUMENTED HPV 16 OR 18	India
10436	2011-003075-11	2011-09-30	Completed	An Open-Label, Multicenter Evaluation of the Long-Term Safety and Efficacy of Recombinant, Human Coagulation Factor IX Fusion Protein (rFIXFc) in the Prevention and Treatment of Bleeding Episodes in Previously Treated Subjects With Hemophilia B.	India
10437	2011-003075-11	2011-10-17	Completed	An Open-Label, Multicenter Evaluation of the Long-Term Safety and Efficacy of Recombinant, Human Coagulation Factor IX Fusion Protein (rFIXFc) in the Prevention and Treatment of Bleeding Episodes in Previously Treated Subjects With Hemophilia B.	India
10438	2011-003075-11	2011-10-19	Completed	An Open-Label, Multicenter Evaluation of the Long-Term Safety and Efficacy of Recombinant, Human Coagulation Factor IX Fusion Protein (rFIXFc) in the Prevention and Treatment of Bleeding Episodes in Previously Treated Subjects With Hemophilia B.	India
10439	2011-003075-11	2011-10-19	Completed	An Open-Label, Multicenter Evaluation of the Long-Term Safety and Efficacy of Recombinant, Human Coagulation Factor IX Fusion Protein (rFIXFc) in the Prevention and Treatment of Bleeding Episodes in Previously Treated Subjects With Hemophilia B.	India
10440	2011-003075-11	2011-11-30	Completed	An Open-Label, Multicenter Evaluation of the Long-Term Safety and Efficacy of Recombinant, Human Coagulation Factor IX Fusion Protein (rFIXFc) in the Prevention and Treatment of Bleeding Episodes in Previously Treated Subjects With Hemophilia B.	India
10441	2011-003075-11	2011-12-27	Completed	An Open-Label, Multicenter Evaluation of the Long-Term Safety andEfficacy of Recombinant, Human Coagulation Factor IX Fusion Protein(rFIXFc) in the Prevention and Treatment of Bleeding Episodes inPreviously Treated Subjects With Hemophilia B.Valutazione in aperto e multicentrica della sicurezza e dell'<U+0099>efficacia della proteina di fusione ricombinante costituita dal fattore IX connesso al d…	India
10442	2011-003075-11	2013-09-12	Completed	An Open-Label, Multicenter Evaluation of the Long-Term Safety and Efficacy of Recombinant, Human Coagulation Factor IX Fusion Protein (rFIXFc) in the Prevention and Treatment of Bleeding Episodes in Previously Treated Subjects With Hemophilia B.	India
10443	2011-003075-11	2013-11-01	Completed	An Open-Label, Multicenter Evaluation of the Long-Term Safety and Efficacy of Recombinant, Human Coagulation Factor IX Fusion Protein (rFIXFc) in the Prevention and Treatment of Bleeding Episodes in Previously Treated Subjects With Hemophilia B.	India
10444	2011-003076-36	2011-12-20	Completed	Open-label, Multicenter Evaluation of Safety, Pharmacokinetics, and Efficacy of Recombinant Coagulation Factor IX Fc Fusion Protein, BIIB029, in the Prevention and Treatment of Bleeding Episodes in Pediatric Subjects With Hemophilia B	India
10445	2011-003076-36	2012-03-08	Completed	Open-label, Multicenter Evaluation of Safety, Pharmacokinetics, and Efficacy of Recombinant Coagulation Factor IX Fc Fusion Protein, BIIB029, in the Prevention and Treatment of Bleeding Episodes in Pediatric Subjects With Hemophilia B	India
10446	2011-003076-36	2012-07-13	Completed	Open-label, Multicenter Evaluation of Safety, Pharmacokinetics, and Efficacy of Recombinant Coagulation Factor IX Fc Fusion Protein, BIIB029, in the Prevention and Treatment of Bleeding Episodes in Pediatric Subjects With Hemophilia B	India
10449	2012-000140-97	2012-05-09	Completed	The efficacy of insulin degludec/liraglutide as add-on therapy in controlling glycaemia in adults with type 2 diabetes inadequately controlled on sulphonylurea with or without metformin therapy	India
10450	2012-000140-97	2012-05-21	Completed	The efficacy of insulin degludec/liraglutide as add-on therapy in controlling glycaemia in adults with type 2 diabetes inadequately controlled on sulphonylurea with or without metformin therapy	India
10558	2009-017918-69	2010-08-04	Prohibited by CA	A prospective, multicenter, randomized, open-label, active-controlled, two-parallel groups, phase 3 study to compare the efficacy and safety of masitinib at 7.5 mg/kg/day to dacarbazine in the treatment of patients with non-resectable or metastatic stage 3 or stage 4 melanoma carrying a mutation in the juxta membrane domain of c-kit	India
10560	2009-017918-69	2010-10-18	Prohibited by CA	A prospective, multicenter, randomized, open-label, active-controlled, two-parallel groups, phase 3 study to compare the efficacy and safety of masitinib at 7.5 mg/kg/day to dacarbazine in the treatment of patients with non-resectable or metastatic stage 3 or stage 4 melanoma carrying a mutation in the juxta membrane domain of c-kit	India
10561	2009-017918-69	2010-11-16	Ongoing	A prospective, multicenter, randomized, open-label, active-controlled, two-parallel groups, phase 3 study to compare the efficacy and safety of masitinib at 7.5 mg/kg/day to dacarbazine in the treatment of patients with non-resectable or metastatic stage 3 or stage 4 melanoma carrying a mutation in the juxta membrane domain of c-kit	India
10564	2009-017918-69	2013-08-27	Ongoing	A prospective, multicenter, randomized, open-label, active-controlled, two-parallel groups, phase 3 study to compare the efficacy and safety of masitinib at 7.5 mg/kg/day to dacarbazine in the treatment of patients with non-resectable or metastatic stage 3 or stage 4 melanoma carrying a mutation in the juxta membrane domain of c-kitM<U+03AF>a p<U+03C1><U+03BF><U+03BF>pt<U+03B9><U+03BA><U+03AE> p<…	India
10616	2012-000726-21	2012-06-13	Completed	An Open-Label, Randomized, Multicenter, Phase III Study of Ceftazidime Avibactam (CAZ-AVI, formerly CAZ104) and Best Available Therapy for the Treatment of Infections Due to Ceftazidime Resistant Gram Negative Pathogens	India
10617	2012-000726-21	2012-06-13	Completed	An Open-Label, Randomized, Multicenter, Phase III Study of Ceftazidime Avibactam (CAZ-AVI, formerly CAZ104) and Best Available Therapy for the Treatment of Infections Due to Ceftazidime Resistant Gram Negative Pathogens	India
10618	2012-000726-21	2012-06-14	Completed	An Open-Label, Randomized, Multicenter, Phase III Study of Ceftazidime Avibactam (CAZ-AVI) and Best Available Therapy for the Treatment of Infections Due to Ceftazidime Resistant Gram Negative PathogensOtevrenÃ¡, randomizovanÃ¡, multicentrickÃ¡ studie fÃ¡ze III kombinace ceftazidimu a avibactamu (CAZ-AVI) a nejlepÅ¡Ã­ dostupnÃ© lÃ©cby infekcÃ­ zpusobenÃ½ch gramnegativnÃ­mi patogeny rezistentnÃ­mi…	India
10619	2012-000726-21	2012-06-25	Completed	An Open-Label, Randomized, Multicenter, Phase III Study of Ceftazidime Avibactam (CAZ-AVI, formerly CAZ104) and Best Available Therapy for the Treatment of Infections Due to Ceftazidime Resistant Gram Negative PathogensEstudio de fase III abierto, aleatorizado, multicÃ©ntrico de ceftazidima-avibactam (CAZ-AVI, antes CAZ104) y la mejor terapia disponible para el tratamiento de infecciones causadas…	India
10620	2012-000726-21	2012-08-08	Completed	An Open-Label, Randomized, Multicenter, Phase III Study of Ceftazidime Avibactam (CAZ-AVI, formerly CAZ104) and Best Available Therapy for the Treatment of Infections Due to Ceftazidime Resistant Gram Negative Pathogens	India
10621	2012-000726-21	2012-08-27	Completed	An Open-Label, Randomized, Multicenter, Phase III Study of Ceftazidime Avibactam (CAZ-AVI) and Best Available Therapy for the Treatment of Infections Due to Ceftazidime Resistant Gram Negative Pathogens	India
10622	2012-000726-21	2012-09-14	Completed	An Open-Label, Randomized, Multicenter, Phase III Study of Ceftazidime Avibactam (CAZ-AVI, formerly CAZ104) and Best Available Therapy for the Treatment of Infections Due to Ceftazidime Resistant Gram Negative PathogensA ceftazidim-rezisztens Gram-negatÃ­v kÃ³rokozÃ³k Ã¡ltal okozott fertozÃ©sek kezelÃ©sÃ©re alkalmazott ceftazidim-avibaktÃ¡m (CAZ-AVI, korÃ¡bban: CAZ104) Ã©s az elÃ©rheto legjobb ke…	India
10623	2012-000726-21	2013-02-26	Completed	An Open-Label, Randomized, Multicenter, Phase III Study of Ceftazidime Avibactam (CAZ-AVI, formerly CAZ104) and Best Available Therapy for the Treatment of Infections Due to Ceftazidime Resistant Gram Negative PathogensUno studio di fase III multicentrico, randomizzato e in aperto su ceftazidima avibactam (CAZ-AVI, in precedenza CAZ104) e sulla migliore terapia disponibile per il trattamento di i…	India
10624	2012-000726-21	2014-01-31	Completed	An Open-Label, Randomized, Multicenter, Phase III Study of Ceftazidime Avibactam (CAZ-AVI) and Best Available Therapy for the Treatment of Infections Due to Ceftazidime Resistant Gram Negative Pathogens	India
10628	2011-005197-40	2012-02-27	Completed	A Randomized, Double-Blind, Placebo-Controlled Phase 1b/2 Study of LY2228820, a p38MAPK Inhibitor, plus Gemcitabine and Carboplatin versus Gemcitabine and Carboplatin for Women with Platinum-Sensitive Ovarian Cancer	India
10629	2011-005197-40	2012-06-05	Completed	A Randomized, Double-Blind, Placebo-Controlled Phase 1b/2 Study of LY2228820, a p38MAPK Inhibitor, plus Gemcitabine and Carboplatin versus Gemcitabine and Carboplatin for Women with Platinum-Sensitive Ovarian Cancer	India
10643	2011-004532-58	2012-05-22	Completed	A randomized, double-blind, parallel-group, multi-center Phase 3 comparative study investigating efficacy and safety of LA-EP2006 and NeulastaÂ® in breast cancer patients treated with myelosuppressive chemotherapy	India
10986	2012-005641-21	NA	View results	Persistence of antibodies after vaccination with GSK Biologicalsâ€™ menin-gococcal vaccine GSK 134612 in adolescents and young adults	India
11235	2016-005134-29	NA	View results	Study To Describe The Safety, Tolerability, And Immunogenicity Of 13- Valent Pneumococcal Conjugate Vaccine Formulated In Multidose Vials When Given With Routine Pediatric Vaccines In Healthy Infants In India	India
11421	2014-002587-33	2014-12-02	Prematurely Ended	An Open-Label 5-Year 2nd Extension to: A Phase III Randomized, Placebo-ControlledClinical Trial to Assess the Safety and Efficacy of Odanacatib (MK-0822) to Reduce the Risk of Fracture in Osteoporotic Postmenopausal Women Treated With Vitamin D and Calcium	India
11733	2016-005165-31	NA	View results	Efficacy and Safety of Enterogermina vs Placebo in Combination with ORT and Zinc for 5 Days Treatment in Children with Acute Diarrhea in India	India
11762	2020-001448-24	2020-04-17	GB - no longer in EU/EEA	Preventing Pulmonary Complications in Surgical Patients at Risk of COVID-19	India
11826	2018-002342-36	2018-08-02	Completed	A Multinational, Randomized, Double-blind, Positive-controlled, Parallel Group Clinical Study to Compare the Efficacy and Safety of the JHL1101 in Combination with CHOP (J-CHOP) versus Rituximab in Combination with CHOP (R-CHOP) in Patients with Previously Untreated Diffuse Large B-Cell Lymphoma (DLBCL)	India
11827	2018-002342-36	2018-10-17	Prematurely Ended	A Multinational, Randomized, Double-blind, Positive-controlled, Parallel Group Clinical Study to Compare the Efficacy and Safety of the JHL1101 in Combination with CHOP (J-CHOP) versus Rituximab in Combination with CHOP (R-CHOP) in Patients with Previously Untreated Diffuse Large B-Cell Lymphoma (DLBCL)MultinacionÃ¡lnÃ­, randomizovanÃ©, dvojite zaslepenÃ©, pozitivne-kontrolovanÃ© klinickÃ© hodnoc…	India
11828	2018-002342-36	2018-10-18	Prematurely Ended	A Multinational, Randomized, Double-blind, Positive-controlled, Parallel Group Clinical Study to Compare the Efficacy and Safety of the JHL1101 in Combination with CHOP (J-CHOP) versus Rituximab in Combination with CHOP (R-CHOP) in Patients with Previously Untreated Diffuse Large B-Cell Lymphoma (DLBCL)NemzetkÃ¶zi, randomizÃ¡lt, kettos vak, pozitÃ­v kontrollos, pÃ¡rhuzamos csoportos klinikai vizs…	India
11966	2018-004141-17	2020-07-07	GB - no longer in EU/EEA	A Phase 3 Study of Active Surveillance for Low Risk and a Randomized Trial of Carboplatin vs. Cisplatin for Standard Risk Pediatric and Adult Patients with Germ Cell Tumors	India
12001	2015-000751-25	2015-12-08	Ongoing	ZOLEDRONIC ACID, A LONG-ACTING BISPHOSPHONATE, FOR CHRONIC LOW BACK PAIN DUE TO MODIC CHANGES: A RANDOMIZED CONTROLLED TRIALZoledronihappo, pitkÃ¤vaikutteinen bisfosfonaatti, Modic muutoksiin liittyvÃ¤ssÃ¤ kroonisessa alaselkÃ¤kivussa: satunnaistettu kontrolloitu tutkimus	India
12117	2014-003583-20	2014-09-12	Completed	A Phase III, Multicenter, Double-Blind, Randomized, Placebo -Controlled Clinical Trial to Evaluate the Safety and Efficacy of MK-0431A (A Fixed-Dose Combination Tablet of Sitagliptin and Metformin) in Pediatric Patients with Type 2 Diabetes Mellitus)ANDA 34-week Follow-Up to: A Phase III, Multicenter, Double-Blind, Randomized, Placebo -Controlled Clinical Trial to Evaluate the Safety and Efficacy…	India
12118	2014-003583-20	2014-12-22	Completed	A 34-week Follow-up to: A Phase III, Multicenter, Double-Blind, Randomized, Placebo-Controlled Clinical Trial to Evaluate the Safety and Efficacy MK-0431A (A Fixed-Dose Combination Tablet of Sitagliptin and Metformin) in Pediatric Patients with Type 2 Diabetes Mellitus With Inadequate Glycemic Control on Metformin Therapy (Alone or inCombination with Insulin).	India
12622	2006-003286-14	2006-07-22	Prematurely Ended	A phase IV, 6-week, randomised, double-blind, multicentre, parallel group, comparative study to evaluate the efficacy of rosuvastatin 5 mg and atorvastatin 10 mg in UK Asian subjects with primary hypercholesterolaemia	India
13103	2004-004997-10	2006-04-04	Completed	A 3-Year, Phase 3, Multicenter, Masked, Randomized, Sham-Controlled Trial to Assess the Safety and Efficacy of 700 Âµg and 350 Âµg Dexamethasone Posterior Segment Drug Delivery System (DEX PS DDS) Applicator System in the Treatment of Patients with Diabetic Macular Edema	India
13105	2004-004997-10	2007-02-06	Completed	`A 3-Year, Phase 3, Multicenter, Masked, Randomized, Sham-Controlled Trial to Assess the Safety and Efficacy of 700 i`g and 350 i`g Dexamethasone Posterior Segment Drug Delivery System (DEX PS DDS) Applicator System in the Treatment of Patients with Diabetic Macular Edema`Studio di 3 anni, di fase tre, multicentrico, cieco, randomizzato, controllo con trattamento simulato per valutare la tollerab…	India
13268	2005-004630-41	2006-02-10	Prematurely Ended	A Phase 3 Clinical Study to Investigate the Prevention of Relapse in Lymphoma Using Daily Enzastaurin	India
13269	2005-004630-41	2006-02-16	Completed	A Phase 3 Clinical Study to Investigate the Prevention of Relapse in Lymphoma Using Daily Enzastaurin	India
13273	2005-004630-41	2006-04-20	Prematurely Ended	A Phase 3 Clinical Study to Investigate the Prevention of Relapse in Lymphoma Using Daily EnzastaurinEstudo ClÃ­nico de fase 3 para AvaliaÃ§Ã£o da PrevenÃ§Ã£o de Recidivas de Linfoma, Tomando Diariamente Enzastaurina.	India
13277	2005-004630-41	2007-04-17	Prematurely Ended	A Phase 3 Clinical Study to Investigate the Prevention of Relapse in Lymphoma Using Daily Enzastaurin	India
13279	2005-004630-41	2007-07-25	Prematurely Ended	A Phase 3 Clinical Study to Investigate the Prevention of Relapse in Lymphoma Using Daily Enzastaurin	India
13364	2007-006081-15	2010-08-26	Completed	A multi-centre, single intravenous dose, exploratory dose-finding, open label trial on the safety and efficacy of Sym001 in the treatment of Immune Thrombocytopenic Purpura (ITP) in RhD positive, non-splenectomized adult subjects	India
13434	2008-007784-16	2009-03-10	Completed	A Multi-Center, Randomized, Double-Blind, Placebo Controlled Trial of the Safety of Rilonacept for the Prophylaxis of Gout Flares in Patients on Urate Lowering Therapy.	India
13555	2008-004104-31	2008-12-22	Completed	A multicenter, randomized, double-blind, parallel group, active-controlled study to evaluate the efficacy and safety of both aliskiren monotherapy and aliskiren/enalapril combination therapy compared to enalapril monotherapy, on morbidity and mortality in patients with chronic heart failure (NYHA Class II - IV)	India
13557	2008-004104-31	2009-01-16	Completed	A multicenter, randomized, double-blind, parallel group, active-controlled study to evaluate the efficacy and safety of both aliskiren monotherapy and aliskiren/enalapril combination therapy compared to enalapril monotherapy, on morbidity and mortality in patients with chronic heart failure (NYHA Class II - IV)	India
13561	2008-004104-31	2009-02-10	Completed	A multicenter, randomized, double-blind, parallel group, active-controlled study to evaluate the efficacy and safety of both aliskiren monotherapy and aliskiren/enalapril combination therapy compared to enalapril monotherapy, on morbidity and mortality in patients with chronic heart failure (NYHA Class II - IV)Et multicenter-, randomiseret, dobbeltblindt, parallelgruppeforsÃ¸g med aktiv kontrol m…	India
13562	2008-004104-31	2009-02-19	Completed	A multicenter, randomized, double-blind, parallel group, active-controlled study to evaluate the efficacy and safety of both aliskiren monotherapy and aliskiren/enalapril combination therapy compared to enalapril monotherapy, on morbidity and mortality in patients with chronic heart failure (NYHA Class II - IV)	India
13563	2008-004104-31	2009-02-20	Completed	A multicenter, randomized, double-blind, parallel group, active-controlled study to evaluate the efficacy and safety of both aliskiren monotherapy and aliskiren/enalapril combination therapy compared to enalapril monotherapy, on morbidity and mortality in patients with chronic heart failure (NYHA Class II - IV)	India
13564	2008-004104-31	2009-02-25	Completed	A multicenter, randomized, double-blind, parallel group, active-controlled study to evaluate the efficacy and safety of both aliskiren monotherapy and aliskiren/enalapril combination therapy compared to enalapril monotherapy, on morbidity and mortality in patients with chronic heart failure (NYHA Class II - IV)	India
13566	2008-004104-31	2009-03-03	Completed	A multicenter, randomized, double-blind, parallel group, active-controlled study to evaluate the efficacy and safety of both aliskiren monotherapy and aliskiren/enalapril combination therapy compared to enalapril monotherapy, on morbidity and mortality in patients with chronic heart failure (NYHA Class II - IV)	India
13568	2008-004104-31	2009-03-05	Completed	A multicenter, randomized, double-blind, parallel group, active-controlled study to evaluate the efficacy and safety of both aliskiren monotherapy and aliskiren/enalapril combination therapy compared to enalapril monotherapy, on morbidity and mortality in patients with chronic heart failure (NYHA Class II - IV)MulticentrickÃ©, randomizovanÃ©, dvojite zaslepenÃ©, srovnÃ¡vacÃ­, aktivne kontrolovanÃ…	India
13571	2008-004104-31	2009-04-14	Completed	A multicenter, randomized, double-blind, parallel group, active-controlled study to evaluate the efficacy and safety of both aliskiren monotherapy and aliskiren/enalapril combination therapy compared to enalapril monotherapy, on morbidity and mortality in patients with chronic heart failure (NYHA Class II - IV)	India
13573	2008-004104-31	2009-05-18	Completed	A multicenter, randomized, double-blind, parallel group, active-controlled study to evaluate the efficacy and safety of both aliskiren monotherapy and aliskiren/enalapril combination therapy compared to enalapril monotherapy, on morbidity and mortality in patients with chronic heart failure (NYHA Class II - IV)	India
13621	2007-001493-91	2007-06-15	Completed	Heart Outcomes Prevention Evaluation (HOPE-3)	India
13700	2007-005792-34	2009-04-09	Prematurely Ended	A Randomized, Double-blind, Placebo-controlled Study to Evaluate the Long-term Safety and Efficacy of Darbepoetin Alfa Administered at 500 Âµg Once-Every-3-Weeks (Q3W) in Anemic Subjects With Advanced Stage Non-small Cell Lung Cancer Receiving Multi-cycle Chemotherapy.	India
13702	2007-005792-34	2009-04-22	Prematurely Ended	A Randomized, Double-blind, Placebo-controlled Study to Evaluate the Long-term Safety and Efficacy of Darbepoetin Alfa Administered at 500 Âµg Once-Every-3-Weeks (Q3W) in Anemic Subjects With Advanced Stage Non-small Cell Lung Cancer Receiving Multi-cycle Chemotherapy.RandomizovanÃ©, dvojite zaslepenÃ©, placebem kontrolovanÃ© klinickÃ© hodnocenÃ­ sledujÃ­cÃ­ dlouhodobou bezpecnost a Ãºcinnost dar…	India
13703	2007-005792-34	2009-05-06	Prematurely Ended	A Randomized, Double-blind, Placebo-controlled Study to Evaluate the Long-termSafety and Efficacy of Darbepoetin Alfa Administered at 500 Âµg Once-Every-3-Weeks(Q3W) in Anemic Subjects With Advanced Stage Non-small Cell Lung Cancer ReceivingMulti-cycle Chemotherapy.	India
13704	2007-005792-34	2009-05-11	Completed	A Randomized, Double-blind, Placebo-controlled Study to Evaluate the Long-term Safety and Efficacy of Darbepoetin Alfa Administered at 500 Âµg Once-Every-3-Weeks (Q3W) in Anemic Subjects With Advanced Stage Non-small Cell Lung Cancer Receiving Multi-cycle Chemotherapy.	India
13706	2007-005792-34	2009-06-15	Completed	A Randomized, Double-blind, Placebo-controlled Study to Evaluate the Long-term Safety and Efficacy of Darbepoetin Alfa Administered at 500 Âµg Once-Every-3-Weeks (Q3W) in Anemic Subjects With Advanced Stage Non-small Cell Lung Cancer Receiving Multi-cycle Chemotherapy.	India
13707	2007-005792-34	2009-07-20	Prematurely Ended	A Randomized, Double-blind, Placebo-controlled Study to Evaluate the Long-term Safety and Efficacy of Darbepoetin Alfa Administered at 500 Âµg Once-Every-3-Weeks (Q3W) in Anemic Subjects With Advanced Stage Non-small Cell Lung Cancer Receiving Multi-cycle Chemotherapy.	India
13711	2007-005792-34	2010-02-11	Prematurely Ended	A Randomized, Double-blind, Placebo-controlled Study to Evaluate the Long-termSafety and Efficacy of Darbepoetin Alfa Administered at 500 Âµg Once-Every-3-Weeks(Q3W) in Anemic Subjects With Advanced Stage Non-small Cell Lung Cancer ReceivingMulti-cycle Chemotherapy.	India
13717	2009-017772-25	2010-06-21	Completed	A 26-week treatment multi-center, randomized, doubleblind, parallel-group, placebo and active controlled (open label) study to assess the efficacy, safety and tolerability of QVA149 (110/50 Âµg q.d.) in patients with moderate to severe chronic obstructive pulmonary disease (COPD)	India
13725	2009-017772-25	2010-11-23	Completed	A 26-week treatment multi-center, randomized, doubleblind, parallel-group, placebo and active controlled (open label) study to assess the efficacy, safety and tolerability of QVA149 (110/50 Âµg q.d.) in patients with moderate to severe chronic obstructive pulmonary disease (COPD)	India
13775	2008-004732-20	2008-10-16	Completed	A Phase III, Randomized, Open-Label, Parallel-Group, Dose-Ranging Clinical Trial to Study the Safety and Efficacy of MK-0954/Losartan Potassium in Pediatric Patients With Hypertension3-as fÃ¡zisÃº, randomizÃ¡lt, nyÃ­lt, pÃ¡rhuzamos csoportokon vÃ©gzett, dÃ³zismegÃ¡llapÃ­tÃ³ klinikai vizsgÃ¡lat az MK-0954/Losartan kÃ¡lium biztonsÃ¡gossÃ¡gÃ¡nak Ã©s hatÃ©konysÃ¡gÃ¡nak meghatÃ¡rozÃ¡sÃ¡ra hipertÃ³niÃ¡…	India
13776	2008-004732-20	2008-10-23	Completed	A Phase III, Randomized, Open-Label, Parallel-Group, Dose-Ranging Clinical Trial to Study the Safety and Efficacy of MK-0954/Losartan Potassium in Pediatric Patients With Hypertension	India
13777	2008-004732-20	2008-10-31	Completed	A Phase III, Randomized, Open-Label, Parallel-Group, Dose-Ranging Clinical Trial to Study the Safety and Efficacy of MK-0954/Losartan Potassium in Pediatric Patients With Hypertension	India
13779	2008-004732-20	NA	View results	Study of Losartan Potassium in Pediatric Patients With Hypertension	India
13894	2009-015603-10	2009-09-25	Completed	A Phase Two, Multicenter, Randomised, Double-Blind, Placebo-Controlled Study to Evaluate the Efficacy of the Travelers' Diarrhea Vaccine System in Travelers to Asia	India
13895	2009-015603-10	2010-08-04	Completed	A Phase Two, Multicenter, Randomised, Double-Blind, Placebo-Controlled Study to Evaluate the Efficacy of the Travelers' Diarrhea Vaccine System in Travelers to Asia	India
13903	2008-007504-28	2011-12-13	Completed	A 12-Week, Randomized, Placebo-Controlled, Dose-Ranging, Efficacy and Safety Study of Mometasone Furoate Metered Dose Inhaler in the Treatment of Children Ages 5 to 11 Years With Persistent Asthma	India
13904	2008-007504-28	2012-01-16	Completed	12-Week, Randomized, Placebo-Controlled, Dose-Ranging, Efficacy and Safety Study of Mometasone Furoate Metered Dose Inhaler in theTreatment of Children Ages 5 to 11 Years With Persistent Asthma	India
13905	2008-007504-28	2012-02-22	Completed	A 12-Week, Randomized, Placebo-Controlled, Dose-Ranging, Efficacy and Safety Study of Mometasone Furoate Metered Dose Inhaler in the Treatment of Children Ages 5 to 11 Years With Persistent Asthma Az adagolÃ³szelepes aeroszolkÃ©nt alkalmazott mometazon-furoÃ¡t hatÃ¡sossÃ¡gÃ¡nak Ã©s biztonsÃ¡gossÃ¡gÃ¡nak 12 hÃ©ten Ã¡t tartÃ³ randomizÃ¡lt,placÃ©bÃ³val kontrollÃ¡lt, dÃ³ziskereso vizsgÃ¡lata perziszt…	India
13906	2008-007504-28	2012-02-23	Completed	A 12-Week, Randomized, Placebo-Controlled, Dose-Ranging, Efficacy and Safety Study of Mometasone Furoate Metered Dose Inhaler in the Treatment of Children Ages 5 to 11 Years With Persistent Asthma	India
13907	2008-007504-28	2012-03-28	Completed	A 12-Week, Randomized, Placebo-Controlled, Dose-Ranging, Efficacy and Safety Study of Mometasone Furoate Metered Dose Inhaler in the Treatment of Children Ages 5 to 11 Years With Persistent Asthma	India
13908	2008-007504-28	2012-05-21	Completed	A 12-Week, Randomized, Placebo-Controlled, Dose-Ranging, Efficacy and Safety Study of Mometasone Furoate Metered Dose Inhaler in the Treatment of Children Ages 5 to 11 Years With Persistent Asthma	India
13993	2010-021638-72	2011-03-30	Completed	HZC113782: A Clinical Outcomes Study to compare the effect of Fluticasone Furoate/Vilanterol Inhalation Powder 100/25mcg with placebo on Survival in Subjects with moderate Chronic Obstructive Pulmonary Disease (COPD) and a history of or at increased risk for cardiovascular disease.	India
13994	2010-021638-72	2011-03-31	Completed	HZC113782: A Clinical Outcomes Study to compare the effect of Fluticasone Furoate/Vilanterol Inhalation Powder 100/25mcg with placebo on Survival in Subjects with moderate Chronic Obstructive Pulmonary Disease (COPD) and a history of or at increased risk for cardiovascular disease.	India
13995	2010-021638-72	2011-04-04	Completed	HZC113782: A Clinical Outcomes Study to compare the effect of Fluticasone Furoate/Vilanterol Inhalation Powder 100/25mcg with placebo on Survival in Subjects with moderate Chronic Obstructive Pulmonary Disease (COPD) and a history of or at increased risk for cardiovascular disease.	India
13996	2010-021638-72	2011-04-05	Completed	HZC113782: A Clinical Outcomes Study to compare the effect of Fluticasone Furoate/Vilanterol Inhalation Powder 100/25mcg with placebo on Survival in Subjects with moderate Chronic Obstructive Pulmonary Disease (COPD) and a history of or at increased risk for cardiovascular disease.	India
13997	2010-021638-72	2011-04-11	Completed	HZC113782: A Clinical Outcomes Study to compare the effect of Fluticasone Furoate/Vilanterol Inhalation Powder 100/25mcg with placebo on Survival in Subjects with moderate Chronic Obstructive Pulmonary Disease (COPD) and a history of or at increased risk for cardiovascular disease.	India
13998	2010-021638-72	2011-04-14	Completed	HZC113782: A Clinical Outcomes Study to compare the effect of Fluticasone Furoate/Vilanterol Inhalation Powder 100/25mcg with placebo on Survival in Subjects with moderate Chronic Obstructive Pulmonary Disease (COPD) and a history of or at increased risk for cardiovascular disease.	India
13999	2010-021638-72	2011-05-02	Prematurely Ended	HZC113782: A Clinical Outcomes Study to compare the effect of Fluticasone Furoate/Vilanterol Inhalation Powder 100/25mcg with placebo on Survival in Subjects with moderate Chronic Obstructive Pulmonary Disease (COPD) and a history of or at increased risk for cardiovascular disease.	India
14000	2010-021638-72	2011-05-11	Completed	HZC113782: A Clinical Outcomes Study to compare the effect of Fluticasone Furoate/Vilanterol Inhalation Powder 100/25mcg with placebo on Survival in Subjects with moderate Chronic Obstructive Pulmonary Disease (COPD) and a history of or at increased risk for cardiovascular disease.	India
14001	2010-021638-72	2011-09-05	Completed	HZC113782: A Clinical Outcomes Study to compare the effect of Fluticasone Furoate/Vilanterol Inhalation Powder 100/25mcg with placebo on Survival in Subjects with moderate Chronic Obstructive Pulmonary Disease (COPD) and a history of or at increased risk for cardiovascular disease.	India
14002	2010-021638-72	2011-10-12	Completed	HZC113782: A Clinical Outcomes Study to compare the effect of Fluticasone Furoate/Vilanterol Inhalation Powder 100/25mcg with placebo on Survival in Subjects with moderate Chronic Obstructive Pulmonary Disease (COPD) and a history of or at increased risk for cardiovascular disease.	India
14003	2010-021638-72	2011-11-18	Completed	HZC113782: A Clinical Outcomes Study to compare the effect of Fluticasone Furoate/Vilanterol Inhalation Powder 100/25mcg with placebo on Survival in Subjects with moderate Chronic Obstructive Pulmonary Disease (COPD) and a history of or at increased risk for cardiovascular disease.HZC113782: Estudio de resultados clÃ­nicos para comparar elefecto de fluticasona furoato/vilanterol polvo inhalado, 1…	India
14004	2010-021638-72	2012-01-23	Completed	A Clinical Outcomes Study to compare the effect of Fluticasone Furoate/Vilanterol Inhalation Powder 100/25mcg with placebo on Survival in Subjects with moderate Chronic Obstructive Pulmonary Disease (COPD) and a history of or at increased risk for cardiovascular disease.Studio sugli esiti clinici teso a valutare l`effetto di fluticasone furoato/vilanterol polvere per inalazione 100/25 mcg rispett…	India
14005	2010-021638-72	2013-09-19	Completed	HZC113782: A Clinical Outcomes Study to compare the effect of Fluticasone Furoate/Vilanterol Inhalation Powder 100/25mcg with placebo on Survival in Subjects with moderate Chronic Obstructive Pulmonary Disease (COPD) and a history of or at increased risk for cardiovascular disease.	India
14006	2010-021638-72	2013-09-25	Completed	HZC113782: A Clinical Outcomes Study to compare the effect of Fluticasone Furoate/Vilanterol Inhalation Powder 100/25mcg with placebo on Survival in Subjects with moderate Chronic Obstructive Pulmonary Disease (COPD) and a history of or at increased risk for cardiovascular disease.	India
14099	2010-024190-39	2011-02-18	Completed	Study of Recombinant Factor IX Product, IB1001, in Previously Treated Pediatric Subjects with Hemophilia B	India
14343	2007-003780-50	2008-01-07	Completed	A Phase 3 Randomized, Open-Label Study of Bosutinib Versus Imatinib in Subjects With Newly Diagnosed Chronic Phase Philadelphia Chromosome Positive Chronic Myelogenous Leukemia	India
14344	2007-003780-50	2008-01-16	Completed	A Phase 3 Randomized, Open-Label Study of Bosutinib Versus Imatinib in Subjects With Newly Diagnosed Chronic Phase Philadelphia Chromosome Positive Chronic Myelogenous Leukemia	India
14345	2007-003780-50	2008-02-08	Completed	A Phase 3 Randomized, Open-Label Study of Bosutinib Versus Imatinib in Subjects With Newly Diagnosed Chronic Phase Philadelphia Chromosome Positive Chronic Myelogenous Leukemia	India
14346	2007-003780-50	2008-02-14	Completed	A Phase 3 Randomized, Open-Label Study of Bosutinib Versus Imatinib in Subjects With Newly Diagnosed Chronic Phase Philadelphia Chromosome Positive Chronic Myelogenous Leukemia	India
14349	2007-003780-50	2008-03-18	Completed	A Phase 3 Randomized, Open-Label Study of Bosutinib Versus Imatinib in Subjects With Newly Diagnosed Chronic Phase Philadelphia Chromosome Positive Chronic Myelogenous Leukemia	India
14427	2012-001439-30	2013-01-08	Completed	Exploratory evaluation of the potential for long-term retention of Gadolinium in the bones of patients who have received Gadolinium based Contrast Agents according to their medical history.	India
14429	2012-001439-30	2013-04-25	Completed	Exploratory evaluation of the potential for long-term retention of Gadolinium in the bones of patients who have received Gadolinium based Contrast Agents according to their medical history.	India
14478	2011-006132-24	2012-04-12	Prematurely Ended	A multi-centre 3-year follow-up study to assess the viral activity in patients who failed to achieve sustained virologic response in Novartis-sponsored alisporivir studies for chronic hepatitis C patientsEstudio de seguimiento a 3 aÃ±os, multicÃ©ntrico, para evaluar la actividad viral en pacientes en los que no se haya alcanzado la respuesta virolÃ³gica sostenida en estudios con Alisporivir patro…	India
14479	2011-006132-24	2012-04-17	Prematurely Ended	A multi-centre 3-year follow-up study to assess the viral activity in patients who failed to achieve sustained virologic response in Novartis-sponsored alisporivir studies for chronic hepatitis C patientsA Novartis Ã¡ltal szponzorÃ¡lt alisporivirrel vÃ©gzett vizsgÃ¡latokban, tartÃ³s virolÃ³giai vÃ¡laszt nem elÃ©ro, krÃ³nikus hepatitis C-ben szenvedo betegeknÃ©l a vÃ­rusaktivitÃ¡s Ã©rtÃ©kelÃ©sÃ©re…	India
14480	2011-006132-24	2012-05-10	Completed	A multi-centre 3-year follow-up study to assess the viral activity in patients who failed to achieve sustained virologic response in Novartis-sponsored alisporivir studies for chronic hepatitis C patients	India
14481	2011-006132-24	2012-05-22	Prematurely Ended	A multi-centre 3-year follow-up study to assess the viral activity in patients who failed to achieve sustained virologic response in Novartis-sponsored alisporivir studies for chronic hepatitis C patients	India
14482	2011-006132-24	2012-06-21	Prematurely Ended	A multi-centre 3-year follow-up study to assess the viral activity in patients who failed to achieve sustained virologic response in Novartis-sponsored alisporivir studies for chronic hepatitis C patientsStudio multicentrico di follow-up della durata di 3 anni per valutare l attivita' virale nei pazienti con epatite cronica C che non hanno raggiunto la risposta virologica sostenuta durante gli st…	India
14483	2011-006132-24	2012-06-22	Completed	A multi-centre 3-year follow-up study to assess the viral activity in patients who failed to achieve sustained virologic response in Novartis-sponsored alisporivir studies for chronic hepatitis C patients	India
14490	2012-002916-16	2015-03-31	Completed	A multi-center, randomized, open-label, Phase IV study to investigate the management of pasireotide-induced hyperglycemia with incretin based therapy or insulin in adult patients with Cushingâ€™s disease or acromegaly.	India
14500	2013-000057-44	2013-07-08	Completed	Feasibility Study: Enzymatic Debridement in Patients (Adults) with Partial Thickness and Full Thickness Burns - Protocol MW 2008-09-03	India
14744	2012-003629-40	2012-11-23	Completed	A Randomized, Placebo-controlled Double-blind, Multicenter, Phase 2 Dose Ranging Study To Assess The Efficacy And Safety of CNTO6785 In Subjects With Active Rheumatoid Arthritis Despite Methotrexate TherapyRandomizovanÃ¡, placebem kontrolovanÃ¡, dvojite zaslepenÃ¡, multicentrickÃ¡ studie fÃ¡ze 2 s variabilnÃ­ dÃ¡vkou slouÅ¾Ã­cÃ­ k vyhodnocenÃ­ Ãºcinnosti a bezpecnosti prÃ­pravku CNTO6785 u pacien…	India
14799	2011-000602-22	2011-05-26	Completed	A 12-WEEK, PHASE 2, RANDOMIZED, DOUBLE-BLIND, PLACEBO CONTROLLED, DOSE-RANGING, PARALLEL GROUP STUDY TO EVALUATE THE EFFICACY AND SAFETY OF ONCE DAILY PF-04991532 AND SITAGLIPTIN IN ADULT PATIENTS WITH TYPE 2 DIABETES MELLITUS INADEQUATELY CONTROLLED ON METFORMIN	India
14800	2011-000602-22	2011-07-13	Completed	A 12-WEEK, PHASE 2, RANDOMIZED, DOUBLE-BLIND, PLACEBO CONTROLLED, DOSE-RANGING, PARALLEL GROUP STUDY TO EVALUATE THE EFFICACY AND SAFETY OF ONCE DAILY PF-04991532 AND SITAGLIPTIN IN ADULT PATIENTS WITH TYPE 2 DIABETES MELLITUS INADEQUATELY CONTROLLED ON METFORMIN	India
14803	2011-004205-24	2012-04-24	Prematurely Ended	A Phase III, randomized, double-blind, placebo-controlled study to assess the efficacy and safety of LEBRIKIZUMAB in patients with uncontrolled asthma who are on inhaled corticosteroids and second controller medication.	India
14804	2011-004205-24	2012-05-02	Prematurely Ended	A Phase III, randomized, double-blind, placebo-controlled study to assess the efficacy and safety of LEBRIKIZUMAB in patients with uncontrolled asthma who are on inhaled corticosteroids and second controller medication.	India
14805	2011-004205-24	2012-05-10	Prematurely Ended	A Phase III, randomized, double-blind, placebo-controlled study to assess the efficacy and safety of LEBRIKIZUMAB in patients with uncontrolled asthma who are on inhaled corticosteroids and second controller medication.ESTUDIO DE FASE III ALEATORIZADO, DOBLECIEGO Y CONTROLADO CON PLACEBO PARAEVALUAR LA EFICACIA Y SEGURIDAD DELEBRIKIZUMAB EN PACIENTES CON ASMA NOCONTROLADA QUE RECIBENCORTICOESTERO…	India
14806	2011-004205-24	2012-05-15	Prematurely Ended	A Phase III, randomized, double-blind, placebo-controlled study to assess the efficacy and safety of LEBRIKIZUMAB in patients with uncontrolled asthma who are on inhaled corticosteroids and second controller medication.FÃ¡za III randomizovanej, dvojito zaslepenej, placebom kontrolovanej Å¡tÃºdie na vyhodnotenie Ãºcinnosti a bezpecnosti lebrikizumabu u pacientov s nekontrolovanou astmou, ktorÃ­ uÅ…	India
14807	2011-004205-24	2012-06-08	Prematurely Ended	A Phase III, randomized, double-blind, placebo-controlled study to assess the efficacy and safety of LEBRIKIZUMAB in patients with uncontrolled asthma who are on inhaled corticosteroids and second controller medication.UNO STUDIO DI FASE III, RANDOMIZZATO, IN DOPPIO CIECO, CONTROLLATO VERSO PLACEBO TESO A VALUTARE L'EFFICACIA E LA SICUREZZA DI LEBRIKIZUMAB IN PAZIENTI AFFETTI DA ASMA NON CONTROLL…	India
14814	2011-004701-24	2012-03-01	Ongoing	An International, Randomised, Double-Blind, Two-Arm Study To Evaluate The Safety And Efficacy Of Vandetanib 150 And 300mg/Day In Patients With Unresectable Locally Advanced Or Metastatic Medullary Thyroid Carcinoma With Progressive Or Symptomatic Disease	India
14815	2011-004701-24	2012-03-05	Completed	An International, Randomised, Double-Blind, Two-Arm Study To Evaluate The Safety And Efficacy Of Vandetanib 150 And 300mg/Day In Patients With Unresectable Locally Advanced Or Metastatic Medullary Thyroid Carcinoma With Progressive Or Symptomatic DiseaseEen internationaal, gerandomiseerd, dubbelblind onderzoek met twee onderzoeksarmen ter beoordeling van de veiligheid en werkzaamheid van vandetan…	India
14816	2011-004701-24	2012-03-06	Completed	An International, Randomised, Double-Blind, Two-Arm Study to Evaluate the Safety and Efficacy of Vandetanib 150 and 300 mg/day in Patients with Unresectable Locally Advanced or Metastatic Medullary Thyroid Carcinoma with Progressive or Symptomatic DiseaseStudio internazionale, randomizzato, in doppio cieco, a due bracci per la valutazione della sicurezza e dell'<U+0099>efficacia di vandetanib 150…	India
14817	2011-004701-24	2012-04-24	Ongoing	An International, Randomised, Double-Blind, Two-Arm Study To Evaluate The Safety And Efficacy Of Vandetanib 150 And 300mg/Day In Patients With Unresectable Locally Advanced Or Metastatic Medullary Thyroid Carcinoma With Progressive Or Symptomatic DiseaseMiedzynarodowe, randomizowane badanie prowadzone w grupachrÃ³wnoleglych z zastosowaniem podwÃ³jnie slepej prÃ³by, majace na celuocene bezpieczens…	India
14818	2011-004701-24	2012-04-27	Completed	An International, Randomised, Double-Blind, Two-Arm Study To Evaluate The Safety And Efficacy Of Vandetanib 150 And 300mg/Day In Patients With Unresectable Locally Advanced Or Metastatic Medullary Thyroid Carcinoma With Progressive Or Symptomatic Disease	India
14867	2012-000283-23	NA	View results	Non-Inferiority of meningococcal vaccine GSK134612 versus Mencevaxâ„¢ in 2-10 year old subjects	India
14923	2013-004294-27	2013-10-10	Ongoing	Mifepristone and misoprostol for the termination of pregnancy at 64-140 days since LMP Medicinsk abort med tvÃ¥ olika doseringsintervall i graviditetsvecka 9-20	India
14991	2012-002323-15	2012-12-19	Completed	A Randomized, Double-Blind, Placebo-Controlled, Phase 3 Study Evaluating the Efficacy and Safety of Baricitinib (LY3009104) in Patients with Moderately to Severely Active Rheumatoid Arthritis Who Have Had an Inadequate Response to Tumor Necrosis Factor InhibitorsStudio randomizzato, in doppio cieco, controllato verso placebo, di fase III, per la valutazione dell'efficacia e della sicurezza di bar…	India
14992	2012-002323-15	2012-12-19	Completed	A Randomized, Double-Blind, Placebo-Controlled, Phase 3 Study Evaluating the Efficacy and Safety of Baricitinib (LY3009104) in Patients with Moderately to Severely Active Rheumatoid Arthritis Who Have Had an Inadequate Response to Tumor Necrosis Factor Inhibitors	India
14993	2012-002323-15	2012-12-20	Completed	A Randomized, Double-Blind, Placebo-Controlled, Phase 3 Study Evaluating the Efficacy and Safety of Baricitinib (LY3009104) in Patients with Moderately to Severely Active Rheumatoid Arthritis Who Have Had an Inadequate Response to Tumor Necrosis Factor Inhibitors	India
14994	2012-002323-15	2012-12-21	Completed	A Randomized, Double-Blind, Placebo-Controlled, Phase 3 Study Evaluating the Efficacy and Safety of Baricitinib (LY3009104) in Patients with Moderately to Severely Active Rheumatoid Arthritis Who Have Had an Inadequate Response to Tumor Necrosis Factor Inhibitors	India
14995	2012-002323-15	2013-01-08	Completed	A Randomized, Double-Blind, Placebo-Controlled, Phase 3 Study Evaluating the Efficacy and Safety of Baricitinib (LY3009104) in Patients with Moderately to Severely Active Rheumatoid Arthritis Who Have Had an Inadequate Response to Tumor Necrosis Factor Inhibitors	India
14996	2012-002323-15	2013-01-08	Completed	A Randomized, Double-Blind, Placebo-Controlled, Phase 3 Study Evaluating the Efficacy and Safety of Baricitinib (LY3009104) in Patients with Moderately to Severely Active Rheumatoid Arthritis Who Have Had an Inadequate Response to Tumor Necrosis Factor Inhibitors	India
14997	2012-002323-15	2013-01-09	Completed	A Randomized, Double-Blind, Placebo-Controlled, Phase 3 Study Evaluating the Efficacy and Safety of Baricitinib (LY3009104) in Patients with Moderately to Severely Active Rheumatoid Arthritis Who Have Had an Inadequate Response to Tumor Necrosis Factor InhibitorsEstudio de fase 3, aleatorizado, doble ciego, controlado con placebo, para evaluar la eficacia y seguridad de baricitinib (LY3009104) en…	India
14998	2012-002323-15	2013-01-17	Completed	A Randomized, Double-Blind, Placebo-Controlled, Phase 3 Study Evaluating the Efficacy and Safety of Baricitinib (LY3009104) in Patients with Moderately to Severely Active Rheumatoid Arthritis Who Have Had an Inadequate Response to Tumor Necrosis Factor Inhibitors	India
14999	2012-002323-15	2013-03-29	Completed	A Randomized, Double-Blind, Placebo-Controlled, Phase 3Study Evaluating the Efficacy and Safety of Baricitinib(LY3009104) in Patients with Moderately to Severely ActiveRheumatoid Arthritis Who Have Had an InadequateResponse to Tumor Necrosis Factor Inhibitors	India
15000	2012-002323-15	2015-03-30	Completed	A Randomized, Double-Blind, Placebo-Controlled, Phase 3 Study Evaluating the Efficacy and Safety of Baricitinib (LY3009104) in Patients with Moderately to Severely Active Rheumatoid Arthritis Who Have Had an Inadequate Response to Tumor Necrosis Factor Inhibitors	India
15069	2012-004545-32	2013-02-05	Completed	A randomized, double-blind, placebo and active-controlled, parallel-group study to evaluate the analgesic efficacy and safety of dexketoprofen trometamol and tramadol hydrochloride oral fixed combination on moderate to severe acute pain following abdominal hysterectomy	India
15070	2012-004545-32	2013-02-05	Completed	A randomized, double-blind, placebo and active-controlled, parallel-group study to evaluate the analgesic efficacy and safety of dexketoprofen trometamol and tramadol hydrochloride oral fixed combination on moderate to severe acute pain following abdominal hysterectomyRandomizÃ¡lt, kettos vak, placebo- Ã©s aktÃ­v-kontrollos, pÃ¡rhuzamos csoportos vizsgÃ¡lat, amely a dexketoprofÃ©n trometamol Ã©s …	India
15071	2012-004545-32	2013-04-01	Completed	A randomized, double-blind, placebo and active-controlled, parallel-group study to evaluate the analgesic efficacy and safety of dexketoprofen trometamol and tramadol hydrochloride oral fixed combination on moderate to severe acute pain following abdominal hysterectomyEstudio aleatorizado, doble ciego, controlado con placebo y con comparador activo, de grupos paralelos, para evaluar la eficacia a…	India
15072	2012-004545-32	2013-04-02	Completed	A randomized, double-blind, placebo and active-controlled, parallel-group study to evaluate the analgesic efficacy and safety of dexketoprofen trometamol and tramadol hydrochloride oral fixed combination on moderate to severe acute pain following abdominal hysterectomy	India
15073	2012-004545-32	2013-04-03	Completed	A randomized, double-blind, placebo and active-controlled, parallel-group study to evaluate the analgesic efficacy and safety of dexketoprofen trometamol and tramadol hydrochloride oral fixed combination on moderate to severe acute pain following abdominal hysterectomy	India
15074	2012-004545-32	2013-05-16	Completed	A randomized, double-blind, placebo and active-controlled, parallel-group study to evaluate the analgesic efficacy and safety of dexketoprofen trometamol and tramadol hydrochloride oral fixed combination on moderate to severe acute pain following abdominal hysterectomy	India
15075	2012-004545-32	2014-07-25	Completed	A randomized, double-blind, placebo and active-controlled, parallel-group study to evaluate the analgesic efficacy and safety of dexketoprofen trometamol and tramadol hydrochloride oral fixed combination on moderate to severe acute pain following abdominal hysterectomy	India
15132	2013-002170-49	2013-09-17	Prematurely Ended	A Phase II trial to assess the efficacy and safety of pasireotide s.c. alone or in combination with cabergoline in patients with Cushing's disease	India
15133	2013-002170-49	2013-10-22	Completed	A Phase II trial to assess the efficacy and safety ofpasireotide s.c. alone or in combination with cabergoline inpatients with Cushingâ€™s disease	India
15134	2013-002170-49	2013-11-12	Prematurely Ended	A Phase II trial to assess the efficacy and safety ofpasireotide s.c. alone or in combination with cabergoline in patients with Cushing?s diseaseEstudio fase II para evaluar la eficacia y la seguridad de pasireotida s.c. en monoterapia o en combinacion con cabergolina en pacientes con enfermedad de Cushing	India
15135	2013-002170-49	2013-12-04	Prematurely Ended	A Phase II trial to assess the efficacy and safety ofpasireotide s.c. alone or in combination with cabergoline inpatients with Cushingâ€™s disease	India
15136	2013-002170-49	2013-12-13	Prematurely Ended	A Phase II trial to assess the efficacy and safety of pasireotide s.c. alone or in combination with cabergoline in patients with Cushingâ€™s disease	India
15137	2013-002170-49	2014-01-24	Completed	A Phase II trial to assess the efficacy and safety ofpasireotide s.c. alone or in combination with cabergoline inpatients with Cushingâ€™s disease	India
15138	2013-002170-49	2014-12-17	Prematurely Ended	A Phase II trial to assess the efficacy and safety of pasireotide s.c. alone or in combination with cabergoline in patients with Cushingâ€™s disease	India
15139	2013-002170-49	2015-12-03	Prematurely Ended	A Phase II trial to assess the efficacy and safety ofpasireotide s.c. alone or in combination with cabergoline inpatients with Cushingâ€™s disease	India
15204	2011-006324-20	2012-10-11	Completed	A Multicenter, Randomized, Double-Blind, Placebo-Controlled, Parallel Group, Phase 3 Trial to Evaluate the Safety and Efficacy of Therapy with Dapagliflozin added to Saxagliptin in Combination with Metformin compared to Therapy with Placebo added to Saxagliptin in Combination with Metformin in Subjects with Type 2 Diabetes who have Inadequate Glycemic Control on Metformin and SaxagliptinPharmacog…	India
15205	2011-006324-20	2012-10-29	Completed	A Multicenter, Randomized, Double-Blind, Placebo-Controlled, Parallel Group, Phase 3 Trial to Evaluate the Safety and Efficacy of Therapy with Dapagliflozin added to Saxagliptin in Combination with Metformin compared to Therapy with Placebo added to Saxagliptin in Combination with Metformin in Subjects with Type 2 Diabetes who have Inadequate Glycemic Control on Metformin and SaxagliptinPharmacog…	India
15206	2011-006324-20	2012-12-07	Completed	A Multicenter, Randomized, Double-Blind, Placebo-Controlled, Parallel Group, Phase 3 Trial to Evaluate the Safety and Efficacy of Therapy with Dapagliflozin added to Saxagliptin in Combination with Metformin compared to Therapy with Placebo added to Saxagliptin in Combination with Metformin in Subjects with Type 2 Diabetes who have Inadequate Glycemic Control on Metformin and Saxagliptin+ Pharmac…	India
15376	2010-022656-22	2011-06-16	Completed	A randomized double blind phase 3 efficacy and safety study of PF-00299804 versus erlotinib for the treatment of advanced non-small cell lung cancer following progression after, or intolerance to, at least one prior chemotherapy.Estudio en fase 3, aleatorizado y doble ciego para evaluar la eficacia y la seguridad de PF-00299804 frente a erlotinib en el tratamiento del cÃ¡ncer pulmonar no microcÃ­…	India
15377	2010-022656-22	2011-06-23	Completed	ARCHER 1009: A RANDOMIZED DOUBLE BLIND PHASE 3 EFFICACY AND SAFETY STUDY OF PF-00299804 (DACOMITINIB) VERSUS ERLOTINIB FOR THE TREATMENT OF ADVANCED NON-SMALL CELL LUNG CANCER FOLLOWING PROGRESSION AFTER, OR INTOLERANCE TO, AT LEAST ONE PRIOR CHEMOTHERAPY	India
15378	2010-022656-22	2011-06-24	Completed	ARCHER 1009: A RANDOMIZED DOUBLE BLIND PHASE 3 EFFICACY AND SAFETY STUDY OF PF-00299804 (DACOMITINIB) VERSUS ERLOTINIB FOR THE TREATMENT OF ADVANCED NON-SMALL CELL LUNG CANCER FOLLOWING PROGRESSION AFTER, OR INTOLERANCE TO, AT LEAST ONE PRIOR CHEMOTHERAPY	India
15379	2010-022656-22	2011-07-11	Completed	ARCHER 1009: A RANDOMIZED DOUBLE BLIND PHASE 3 EFFICACY AND SAFETY STUDY OF PF-00299804 (DACOMITINIB) VERSUS ERLOTINIB FOR THE TREATMENT OF ADVANCED NON-SMALL CELL LUNG CANCER FOLLOWING PROGRESSION AFTER, OR INTOLERANCE TO, AT LEAST ONE PRIOR CHEMOTHERAPY	India
15380	2010-022656-22	2011-07-29	Completed	ARCHER 1009: A RANDOMIZED DOUBLE BLIND PHASE 3 EFFICACY AND SAFETY STUDY OF PF-00299804 (DACOMITINIB) VERSUS ERLOTINIB FOR THE TREATMENT OF ADVANCED NON-SMALL CELL LUNG CANCER FOLLOWING PROGRESSION AFTER, OR INTOLERANCE TO, AT LEAST ONE PRIOR CHEMOTHERAPY	India
15381	2010-022656-22	2011-08-05	Completed	ARCHER 1009: A RANDOMIZED DOUBLE BLIND PHASE 3 EFFICACY AND SAFETY STUDY OF PF-00299804 (DACOMITINIB) VERSUS ERLOTINIB FOR THE TREATMENT OF ADVANCED NON-SMALL CELL LUNG CANCER FOLLOWING PROGRESSION AFTER, OR INTOLERANCE TO, AT LEAST ONE PRIOR CHEMOTHERAPY	India
15382	2010-022656-22	2011-08-11	Completed	ARCHER 1009: A RANDOMIZED DOUBLE BLIND PHASE 3 EFFICACY AND SAFETY STUDY OF PF-00299804 (DACOMITINIB) VERSUS ERLOTINIB FOR THE TREATMENT OF ADVANCED NON-SMALL CELL LUNG CANCER FOLLOWING PROGRESSION AFTER, OR INTOLERANCE TO, AT LEAST ONE PRIOR CHEMOTHERAPY	India
15383	2010-022656-22	2011-08-18	Completed	ARCHER 1009: A RANDOMIZED DOUBLE BLIND PHASE 3 EFFICACY AND SAFETY STUDY OF PF-00299804 (DACOMITINIB) VERSUS ERLOTINIB FOR THE TREATMENT OF ADVANCED NON-SMALL CELL LUNG CANCER FOLLOWING PROGRESSION AFTER, OR INTOLERANCE TO, AT LEAST ONE PRIOR CHEMOTHERAPY	India
15384	2010-022656-22	2011-09-07	Completed	ARCHER 1009: A RANDOMIZED DOUBLE BLIND PHASE 3 EFFICACY AND SAFETY STUDY OF PF-00299804 (DACOMITINIB) VERSUS ERLOTINIB FOR THE TREATMENT OF ADVANCED NON-SMALL CELL LUNG CANCER FOLLOWING PROGRESSION AFTER, OR INTOLERANCE TO, AT LEAST ONE PRIOR CHEMOTHERAPY	India
15385	2010-022656-22	2011-09-15	Completed	ARCHER 1009: A RANDOMIZED DOUBLE BLIND PHASE 3 EFFICACY AND SAFETY STUDY OF PF-00299804 (DACOMITINIB) VERSUS ERLOTINIB FOR THE TREATMENT OF ADVANCEDNON-SMALL CELL LUNG CANCER FOLLOWING PROGRESSION AFTER, OR INTOLERANCE TO, AT LEAST ONE PRIOR CHEMOTHERAPY	India
15386	2010-022656-22	2011-10-03	Completed	ARCHER 1009: A RANDOMIZED DOUBLE BLIND PHASE 3 EFFICACY AND SAFETY STUDY OF PF-00299804 (DACOMITINIB) VERSUS ERLOTINIB FOR THE TREATMENT OF ADVANCED NON-SMALL CELL LUNG CANCER FOLLOWING PROGRESSION AFTER, OR INTOLERANCE TO, AT LEAST ONE PRIOR CHEMOTHERAPY	India
15387	2010-022656-22	2011-10-26	Completed	A RANDOMIZED DOUBLE BLIND PHASE 3 EFFICACY AND SAFETY STUDY OF PF-00299804 VERSUS ERLOTINIB FOR THE TREATMENT OF ADVANCEDNON-SMALL CELL LUNG CANCER FOLLOWING PROGRESSION AFTER, OR INTOLERANCE TO, AT LEAST ONE PRIOR CHEMOTHERAPY	India
15388	2010-022656-22	2011-11-02	Completed	A RANDOMIZED DOUBLE BLIND PHASE 3 EFFICACY AND SAFETY STUDY OF PF-00299804 VERSUS ERLOTINIB FOR THE TREATMENT OF ADVANCEDNON-SMALL CELL LUNG CANCER FOLLOWING PROGRESSION AFTER, OR INTOLERANCE TO, AT LEAST ONE PRIOR CHEMOTHERAPY	India
15394	2009-018004-18	2010-07-16	Completed	A Phase III randomised, double-blind, placebo-controlled, parallel-group trial to evaluate efficacy and safety of tiotropium inhalation solution delivered via RespimatÂ® inhaler (2.5 and 5 Âµg once daily) compared with placebo and salmeterol HFA MDI (50 Âµg twice daily) over 24 weeks in patients with moderate persistent asthma	India
15408	2008-003752-30	2008-10-28	Prematurely Ended	An International, Multicenter, Randomized, Double-Blind Study of Vorinostat (MK-0683) or Placebo in Combination with Bortezomib in Patients with Multiple Myeloma	India
15409	2008-003752-30	2008-11-03	Completed	An International, Multicenter, Randomized, Double-Blind Study of Vorinostat (MK-0683) or Placebo in Combination with Bortezomib in Patients with Multiple Myeloma	India
15412	2008-003752-30	2008-12-15	Completed	An International, Multicenter, Randomized, Double-Blind Study of Vorinostat (MK-0683) or Placebo in Combination with Bortezomib in Patients with Multiple Myeloma	India
15413	2008-003752-30	2008-12-31	Prematurely Ended	An International, Multicenter, Randomized, Double-Blind Study of Vorinostat (MK-0683) or Placebo in Combination with Bortezomib in Patients with Multiple Myeloma	India
15414	2008-003752-30	2009-01-08	Prematurely Ended	An International, Multicenter, Randomized, Double-Blind Study of Vorinostat (MK-0683) or Placebo in Combination with Bortezomib in Patients with Multiple Myeloma	India
15416	2008-003752-30	2009-04-03	Prematurely Ended	An International, Multicenter, Randomized, Double-Blind Study of Vorinostat (MK-0683) or Placebo in Combination with Bortezomib in Patients with Multiple Myeloma	India
15417	2008-003752-30	2009-04-27	Completed	An International, Multicenter, Randomized, Double-Blind Study of Vorinostat (MK-0683) or Placebo in Combination with Bortezomib in Patients with Multiple Myeloma	India
15457	2009-015918-22	2011-04-04	Completed	A 24 months, multi-center, open-label, randomized, controlled trial to investigate efficacy, safety and evolution of cardiovascular parameters in de novo renal transplant recipients after early calcineurin inhibitor to everolimus conversion	India
15531	2008-005222-37	2009-06-18	Completed	A Phase 3, Randomized, Double-Blind, Placebo-Controlled, Multi-Center Study Confirming the Efficacy and Safety of Genz-112638 in Patients with Gaucher Disease Type 1	India
15532	2008-005222-37	2009-11-11	Completed	A Phase 3, Randomized, Double-Blind, Placebo-Controlled, Multi-Center Study Confirming the Efficacy and Safety of Genz-112638 in Patients with Gaucher Disease Type 1	India
15540	2010-022710-77	2011-01-31	Completed	Prospective, randomized, placebo-controlled, double-blind, multicenter, parallel group study to assess the efficacy, safety and tolerability of macitentan in patients with ischemic digital ulcers associated with systemic sclerosis	India
15541	2010-022710-77	2011-02-01	Completed	Prospective, randomized, placebo-controlled, double-blind, multicenter, parallel group study to assess the efficacy, safety and tolerability of macitentan in patients with ischemic digital ulcers associated with systemic sclerosis	India
15542	2010-022710-77	2011-02-02	Completed	Prospective, randomized, placebo-controlled, double-blind, multicenter, parallel group study to assess the efficacy, safety and tolerability of macitentan in patients with ischemic digital ulcers associated with systemic sclerosis	India
15543	2010-022710-77	2011-02-03	Prematurely Ended	Prospective, randomized, placebo-controlled, double-blind, multicenter, parallel group study to assess the efficacy, safety and tolerability of macitentan in patients with ischemic digital ulcers associated with systemic sclerosis	India
15544	2010-022710-77	2011-08-26	Completed	Prospective, randomized, placebo-controlled, double-blind, multicenter, parallel group study to assess the efficacy, safety and tolerability of macitentan in patients with ischemic digital ulcers associated with systemic sclerosis	India
15545	2010-022710-77	2011-12-07	Completed	Prospective, randomized, placebo-controlled, double-blind, multicenter, parallel group study to assess the efficacy, safety and tolerability of macitentan in patients with ischemic digital ulcers associated with systemic sclerosis	India
15546	2010-022710-77	2012-02-09	Completed	Prospective, randomized, placebo-controlled, double-blind, multicenter, parallel group study to assess the efficacy, safety and tolerability of macitentan in patients with ischemic digital ulcers associated with systemic sclerosis.Studio prospettico, randomizzato, controllato con placebo, in doppio cieco, multicentrico, a gruppi paralleli per valutare l'efficacia, la sicurezza e la tollerabilita'…	India
15547	2010-022710-77	2012-03-12	Completed	Prospective, randomized, placebo-controlled, double-blind, multicenter, parallel group study to assess the efficacy, safety and tolerability of macitentan in patients with ischemic digital ulcers associated with systemic sclerosis	India
15682	2010-020345-27	2010-10-20	Completed	AN OPEN-LABEL, MULTICENTER, FOLLOW-UP STUDY TO EVALUATE THE LONG-TERM SAFETY AND EFFICACY OF BRIVARACETAM USED AS ADJUNCTIVE TREATMENT IN SUBJECTS AGED 16 YEARS OR OLDER WITH EPILEPSY	India
15683	2010-020345-27	2010-11-26	Completed	AN OPEN-LABEL, MULTICENTER, FOLLOW-UP STUDY TO EVALUATE THE LONG-TERM SAFETY AND EFFICACY OF BRIVARACETAM USED AS ADJUNCTIVE TREATMENT IN SUBJECTS AGED 16 YEARS OR OLDER WITH EPILEPSY	India
15684	2010-020345-27	2011-01-03	Completed	AN OPEN-LABEL, MULTICENTER, FOLLOW-UP STUDY TO EVALUATE THE LONG-TERM SAFETY AND EFFICACY OF BRIVARACETAM USED AS ADJUNCTIVE TREATMENT IN SUBJECTS AGED 16 YEARS OR OLDER WITH EPILEPSY	India
15686	2010-020345-27	2011-02-18	Completed	AN OPEN-LABEL, MULTICENTER, FOLLOW-UP STUDY TO EVALUATE THE LONG-TERM SAFETY AND EFFICACY OF BRIVARACETAM USED AS ADJUNCTIVE TREATMENT IN SUBJECTS AGED 16 YEARS OR OLDER WITH EPILEPSY	India
15687	2010-020345-27	2011-03-30	Completed	AN OPEN-LABEL, MULTICENTER, FOLLOW-UP STUDY TO EVALUATE THE LONG-TERM SAFETY AND EFFICACY OF BRIVARACETAM USED AS ADJUNCTIVE TREATMENT IN SUBJECTS AGED 16 YEARS OR OLDER WITH EPILEPSY	India
15688	2010-020345-27	2011-04-01	NA	AN OPEN-LABEL, MULTICENTER, FOLLOW-UP STUDY TO EVALUATE THE LONG-TERM SAFETY AND EFFICACY OF BRIVARACETAM USED AS ADJUNCTIVE TREATMENT IN SUBJECTS AGED 16 YEARS OR OLDER WITH PARTIAL ONSET SEIZURES	India
15689	2010-020345-27	2011-05-03	Completed	AN OPEN-LABEL, MULTICENTER, FOLLOW-UP STUDY TO EVALUATE THE LONG-TERM SAFETY AND EFFICACY OF BRIVARACETAM USED AS ADJUNCTIVE TREATMENT IN SUBJECTS AGED 16 YEARS OR OLDER WITH EPILEPSY	India
15690	2010-020345-27	2011-05-10	Completed	AN OPEN-LABEL, MULTICENTER, FOLLOW-UP STUDY TO EVALUATE THE LONG-TERM SAFETY AND EFFICACY OF BRIVARACETAM USED AS ADJUNCTIVE TREATMENT IN SUBJECTS AGED 16 YEARS OR OLDER WITH EPILEPSY	India
15691	2010-020345-27	2011-05-11	Completed	AN OPEN-LABEL, MULTICENTER, FOLLOW-UP STUDY TO EVALUATE THE LONG-TERM SAFETY AND EFFICACY OF BRIVARACETAM USED AS ADJUNCTIVE TREATMENT IN SUBJECTS AGED 16 YEARS OR OLDER WITH EPILEPSY	India
15693	2010-020345-27	2012-09-19	Completed	AN OPEN-LABEL, MULTICENTER, FOLLOW-UP STUDY TO EVALUATE THE LONG-TERM SAFETY AND EFFICACY OF BRIVARACETAM USED AS ADJUNCTIVE TREATMENT IN SUBJECTS AGED 16 YEARS OR OLDER WITH EPILEPSY	India
15694	2010-020345-27	2012-09-24	Completed	AN OPEN-LABEL, MULTICENTER, FOLLOW-UP STUDY TO EVALUATE THE LONG-TERM SAFETY AND EFFICACY OF BRIVARACETAM USED AS ADJUNCTIVE TREATMENT IN SUBJECTS AGED 16 YEARS OR OLDER WITH EPILEPSY	India
15695	2010-020345-27	2012-09-28	Completed	AN OPEN-LABEL, MULTICENTER, FOLLOW-UP STUDY TO EVALUATE THE LONG-TERM SAFETY AND EFFICACY OF BRIVARACETAM USED AS ADJUNCTIVE TREATMENT IN SUBJECTS AGED 16 YEARS OR OLDER WITH EPILEPSY	India
15696	2010-020345-27	2013-05-02	Completed	AN OPEN-LABEL, MULTICENTER, FOLLOW-UP STUDY TO EVALUATE THE LONG-TERM SAFETY AND EFFICACY OF BRIVARACETAM USED AS ADJUNCTIVE TREATMENT IN SUBJECTS AGED 16 YEARS OR OLDER WITH EPILEPSY	India
15697	2010-020345-27	2013-10-02	Completed	AN OPEN-LABEL, MULTICENTER, FOLLOW-UP STUDY TO EVALUATE THE LONG-TERM SAFETY AND EFFICACY OF BRIVARACETAM USED AS ADJUNCTIVE TREATMENT IN SUBJECTS AGED 16 YEARS OR OLDER WITH EPILEPSY	India
15750	2011-002813-12	2011-09-29	Prematurely Ended	A Phase 3, Randomized, Parallel-Group, Active-Controlled, Double-Blind Study to Compare the Efficacy and Safety of CT-P10 With MabThera, Each Administered in Combination With Cyclophosphamide, Vincristine, and Prednisone (CVP) in Patients With Advanced Follicular Lymphoma.	India
15751	2011-002813-12	2011-10-10	Prematurely Ended	A Phase 3, Randomized, Parallel-Group, Active-Controlled, Double-Blind Study to Compare the Efficacy and Safety of CT-P10 With MabThera, Each Administered in Combination With Cyclophosphamide, Vincristine, and Prednisone (CVP) in Patients With Advanced Follicular Lymphoma.	India
15752	2011-002813-12	2011-10-24	Prematurely Ended	A Phase 3, Randomized, Parallel-Group, Active-Controlled, Double-Blind Study to Compare the Efficacy and Safety of CT-P10 With MabThera, Each Administered in Combination With Cyclophosphamide, Vincristine, and Prednisone (CVP) in Patients With Advanced Follicular Lymphoma.	India
15753	2011-002813-12	2011-10-31	Prematurely Ended	A Phase 3, Randomized, Parallel-Group, Active-Controlled, Double-Blind Study to Compare the Efficacy and Safety of CT-P10 With MabThera, Each Administered in Combination With Cyclophosphamide, Vincristine, and Prednisone (CVP) in Patients With Advanced Follicular Lymphoma.Estudio de fase 3, aleatorizado, de grupos paralelos, con control activo, doble ciego, para comparar la eficacia y la segurida…	India
15791	2011-000275-13	2011-06-10	Prematurely Ended	A randomized, double-blind, placebo-controlled study of secukinumab to demonstrate the efficacy at 24 weeks and to assess the safety, tolerability and long term efficacy up to 2 years in patients with active rheumatoid arthritis who have an inadequate response to anti-TNFa agents	India
15792	2011-000275-13	2011-07-18	Prematurely Ended	A randomized, double-blind, placebo-controlled study of secukinumab to demonstrate the efficacy at 24 weeks and to assess the safety, tolerability and long term efficacy up to 2 years in patients with active rheumatoid arthritis who have an inadequate response to anti-TNFa agents	India
15793	2011-000275-13	2011-10-20	Completed	A randomized, double-blind, placebo-controlled study of secukinumab to demonstrate the efficacy at 24 weeks and to assess the safety, tolerability and long term efficacy up to 2 years in patients with active rheumatoid arthritis who have an inadequate response to anti-TNFa agents	India
15794	2011-000275-13	2012-02-23	Completed	A randomized, double-blind, placebo-controlled study of secukinumab to demonstrate the efficacy at 24 weeks and to assess the safety, tolerability and long term efficacy up to 2 years in patients with active rheumatoid arthritis who have an inadequate response to anti-TNFa agents.Studio randomizzato, in doppio cieco, controllato verso placebo per dimostrare l`<U+0099>efficacia di secukinumab a 24…	India
15845	2011-001965-42	2012-09-10	Prematurely Ended	A MULTICENTER, DOUBLE-BLIND, RANDOMIZED, PARALLEL-GROUP, PHASE III STUDY OF THE EFFICACY AND SAFETY OF HERCULES PLUS TAXANE VERSUS HERCEPTINÂ® PLUS TAXANE AS FIRST LINE THERAPY IN PATIENTS WITH HER2-POSITIVE METASTATIC BREAST CANCER	India
15846	2011-001965-42	2012-10-03	Completed	A MULTICENTER, DOUBLE-BLIND, RANDOMIZED, PARALLEL-GROUP, PHASE III STUDY OF THE EFFICACY AND SAFETY OF HERCULES PLUS TAXANE VERSUS HERCEPTINÂ® PLUS TAXANE AS FIRST LINE THERAPY IN PATIENTS WITH HER2-POSITIVE METASTATIC BREAST CANCER	India
15847	2011-001965-42	2013-01-14	Completed	A multicentre, double-blind, randomized, parallel-group, Phase III study of the efficacy and safety Hercules plus taxane versus HerceptinÂ® plus taxane as first line therapy in HER2-positive metastatic breast cancer	India
15848	2011-001965-42	2013-01-22	Completed	A MULTICENTER, DOUBLE-BLIND, RANDOMIZED, PARALLEL-GROUP, PHASE III STUDY OF THE EFFICACY AND SAFETY OF HERCULES PLUS TAXANE VERSUS HERCEPTINÂ® PLUS TAXANE AS FIRST LINE THERAPY IN PATIENTS WITH HER2-POSITIVE METASTATIC BREAST CANCER MULTICENTRICKÃ, DVOJITE ZASLEPENÃ, RANDOMIZOVANÃ STUDIE FÃZE III S PARALELNÃMI SKUPINAMI, POROVNÃVAJÃCÃ ÃšCINNOST A BEZPECNOST KOMBINACE PRÃPRAVKU HERCULES A…	India
15849	2011-001965-42	2013-12-05	Completed	A MULTICENTER, DOUBLE-BLIND, RANDOMIZED, PARALLEL-GROUP, PHASE III STUDY OF THE EFFICACY AND SAFETY OF HERCULES PLUS TAXANE VERSUS HERCEPTINÂ® PLUS TAXANE AS FIRST LINE THERAPY IN PATIENTS WITH HER2-POSITIVE METASTATIC BREAST CANCER	India
15850	2011-001965-42	2014-04-16	Completed	A MULTICENTER, DOUBLE-BLIND, RANDOMIZED, PARALLEL-GROUP, PHASE III STUDY OF THE EFFICACY AND SAFETY OF HERCULES PLUS TAXANE VERSUS HERCEPTINÂ® PLUS TAXANE AS FIRST LINE THERAPY IN PATIENTS WITH HER2-POSITIVE METASTATIC BREAST CANCER	India
15851	2011-001965-42	2014-06-09	Prematurely Ended	A MULTICENTER, DOUBLE-BLIND, RANDOMIZED, PARALLEL-GROUP, PHASE III STUDY OF THE EFFICACY AND SAFETY OF HERCULES PLUS TAXANE VERSUS HERCEPTINÂ® PLUS TAXANE AS FIRST LINE THERAPY IN PATIENTS WITH HER2-POSITIVE METASTATIC BREAST CANCERUN ESTUDIO EN FASE III, MULTICÃ‰NTRICO, DOBLE CIEGO,ALEATORIZADO, DE GRUPOS PARALELOS SOBRE LA EFICACIA Y LASEGURIDAD DE HERCULES MÃS TAXANO EN COMPARACIÃ“N CONHERCEP…	India
15852	2011-001965-42	2014-07-09	Completed	A MULTICENTER, DOUBLE-BLIND, RANDOMIZED, PARALLEL-GROUP, PHASE III STUDY OF THE EFFICACY AND SAFETY OF HERCULES PLUS TAXANE VERSUS HERCEPTINÂ® PLUS TAXANE AS FIRST LINE THERAPY IN PATIENTS WITH HER2-POSITIVE METASTATIC BREAST CANCER <U+039C><U+0399><U+0391> <U+03A0><U+039F><U+039B><U+03A5><U+039A><U+0395><U+039D><U+03A4><U+03A1><U+0399><U+039A><U+0397>, <U+0394><U+0399><U+03A0><U+039B><U+0391> <U…	India
15853	2011-001965-42	2014-07-23	Completed	A MULTICENTER, DOUBLE-BLIND, RANDOMIZED, PARALLEL-GROUP, PHASE III STUDY OF THE EFFICACY AND SAFETY OF HERCULES PLUS TAXANE VERSUS HERCEPTINÂ® PLUS TAXANE AS FIRST LINE THERAPY IN PATIENTS WITH HER2-POSITIVE METASTATIC BREAST CANCER	India
15856	2011-002514-37	2011-08-25	Completed	A Long-term, Phase 3, Multicenter, Open-label Trial to Evaluate the Safety and Tolerability of Oral OPC-34712 as Maintenance Treatment in Adults with Schizophrenia	India
15857	2011-002514-37	2012-06-13	Completed	A Long-term, Phase 3, Multicenter, Open-label Trial to Evaluate the Safety and Tolerability of Oral OPC-34712 as Maintenance Treatment in Adults with Schizophrenia	India
15858	2011-002514-37	2013-03-14	Completed	A Long-term, Phase 3, Multicenter, Open-label Trial to Evaluate the Safety and Tolerability of Oral OPC-34712 as Maintenance Treatment in Adults with Schizophrenia	India
15885	2010-022228-66	2011-03-31	Completed	A randomized, double-blind, double-dummy, placebo controlled, multicenter study of subcutaneous secukinumab to demonstrate efficacy after twelve weeks of treatment, compared to placebo and etanercept, and to assess the safety, tolerability and long-term efficacy up to one year in subjects with moderate to severe chronic plaque-type psoriasis.	India
15886	2010-022228-66	2011-04-11	Completed	A randomized, double-blind, double-dummy, placebo controlled, multicenter study of subcutaneous secukinumab to demonstrate efficacy after twelve weeks of treatment, compared to placebo and etanercept, and to assess the safety, tolerability and long-term efficacy up to one year in subjects with moderate to severe chronic plaque-type psoriasis.	India
15887	2010-022228-66	2011-04-12	Completed	A randomized, double-blind, double-dummy, placebo controlled, multicenter study of subcutaneous secukinumab to demonstrate efficacy after twelve weeks of treatment, compared to placebo and etanercept, and to assess the safety, tolerability and long-term efficacy up to one year in subjects with moderate to severe chronic plaque-type psoriasis.	India
15888	2010-022228-66	2011-04-14	Completed	A randomized, double-blind, double-dummy, placebo controlled, multicenter study of subcutaneous secukinumab to demonstrate efficacy after twelve weeks of treatment, compared to placebo and etanercept, and to assess the safety, tolerability and long-term efficacy up to one year in subjects with moderate to severe chronic plaque-type psoriasis.	India
15889	2010-022228-66	2011-04-20	Completed	A randomized, double-blind, double-dummy, placebo controlled, multicenter study of subcutaneous secukinumab to demonstrate efficacy after twelve weeks of treatment, compared to placebo and etanercept, and to assess the safety, tolerability and long-term efficacy up to one year in subjects with moderate to severe chronic plaque-type psoriasis.	India
15890	2010-022228-66	2011-05-09	Completed	A randomized, double-blind, double-dummy, placebo controlled, multicenter study of subcutaneous secukinumab to demonstrate efficacy after twelve weeks of treatment, compared to placebo and etanercept, and to assess the safety, tolerability and long-term efficacy up to one year in subjects with moderate to severe chronic plaque-type psoriasis.	India
15891	2010-022228-66	2011-05-20	Completed	A randomized, double-blind, double-dummy, placebo controlled, multicenter study of subcutaneous secukinumab to demonstrate efficacy after twelve weeks of treatment, compared to placebo and etanercept, and to assess the safety, tolerability and long-term efficacy up to one year in subjects with moderate to severe chronic plaque-type psoriasis.	India
15892	2010-022228-66	2011-08-22	Completed	A randomized, double-blind, double-dummy, placebo controlled, multicenter study of subcutaneous secukinumab to demonstrate efficacy after twelve weeks of treatment, compared to placebo and etanercept, and to assess the safety, tolerability and long-term efficacy up to one year in subjects with moderate to severe chronic plaque-type psoriasis.	India
15893	2010-022228-66	2011-12-28	Completed	A randomized, double-blind, double-dummy, placebo controlled, multicenter study of subcutaneous secukinumab to demonstrate efficacy after twelve weeks of treatment, compared to placebo and etanercept, and to assess the safety, tolerability and long-term efficacy up to one year in subjects with moderate to severe chronic plaque-type psoriasis. FIXTURE (Full year Investigative eXamination of secuki…	India
15894	2010-022228-66	2012-01-12	Completed	Estudio multicÃ©ntrico, aleatorizado, doble ciego, condoble enmascaramiento, controlado con placebo parademostrar la eficacia despuÃ©s de 12 semanas detratamiento de secukinumab subcutÃ¡neo comparadocon placebo y etanercept, y evaluar la seguridad,tolerabilidad y eficacia a largo plazo en el periodo de unaÃ±o en sujetos con psoriasis en placas crÃ³nica demoderada a graveFIXTURE(InvestigaciÃ³n de …	India
15915	2010-023499-25	2011-05-03	Prematurely Ended	A phase II/III randomized, open-label study to compare the efficacy and safety of intravenous volasertib in combination with subcutaneous cytarabine versus investigatorâ€™s choice of anti-leukemic treatment in adult patients with relapsed or refractory acute myeloid leukemia with no established treatment options (POLO-AML 1)	India
15916	2010-023499-25	2011-05-18	Prematurely Ended	A phase II/III randomized, open-label study to compare the efficacy and safety of intravenous volasertib in combination with subcutaneous cytarabine versus investigatorâ€™s choice of anti-leukemic treatment in adult patients with relapsed or refractory acute myeloid leukemia with no established treatment options (POLO-AML 1)	India
15917	2010-023499-25	2011-05-23	Prematurely Ended	A phase II/III randomized, open-label study to compare the efficacy and safety of intravenous volasertib in combination with subcutaneous cytarabine versus investigatorâ€™s choice of anti-leukemic treatment in adult patients with relapsed or refractory acute myeloid leukemia with no established treatment options (POLO-AML 1)	India
15918	2010-023499-25	2011-06-06	Prematurely Ended	A phase II/III randomized, open-label study to compare the efficacy and safety of intravenous volasertib in combination with subcutaneous cytarabine versus investigatorâ€™s choice of anti-leukemic treatment in adult patients with relapsed or refractory acute myeloid leukemia with no established treatment options (POLO-AML 1)	India
15919	2010-023499-25	2011-06-08	Prematurely Ended	A phase II/III randomized, open-label study to compare the efficacy and safety of intravenous volasertib in combination with subcutaneous cytarabine versus investigatorâ€™s choice of anti-leukemic treatment in adult patients with relapsed or refractory acute myeloid leukemia with no established treatment options (POLO-AML 1)	India
15920	2010-023499-25	2011-06-14	Completed	A phase II/III randomized, open-label study to compare the efficacy and safety of intravenous volasertib in combination with subcutaneous cytarabine versus investigatorâ€™s choice of anti-leukemic treatment in adult patients with relapsed or refractory acute myeloid leukemia with no established treatment options (POLO-AML 1)	India
15921	2010-023499-25	2011-06-15	Prematurely Ended	A phase II/III randomized, open-label study to compare the efficacy and safety of intravenous volasertib in combination with subcutaneous cytarabine versus investigatorâ€™s choice of anti-leukemic treatment in adult patients with relapsed or refractory acute myeloid leukemia with no established treatment options (POLO-AML 1)	India
15925	2010-024454-10	2011-04-18	Completed	An open label, phase II trial of afatinib with or without vinorelbine forthe treatment of HER2-overexpressing Inflammatory Breast Cancer	India
15952	2011-004885-14	2012-05-28	Completed	A Phase 3, Randomized, Double-Blind, Controlled Study Evaluating the Efficacy and Safety of Peginterferon Lambda-1a, with and without Daclatasvir, Compared to Peginterferon Alfa-2a, Each in Combination with Ribavirin, in the Treatment of NaÃ¯ve Genotype 2 and 3 Chronic Hepatitis C SubjectsRevised Protocol 02 incorporating Protocol Amendment 06 dated 19-Mar-2013+ Pharmacogenetics Blood Sample Amen…	India
15953	2011-004885-14	2012-06-13	Completed	A Phase 3, Randomized, Double-Blind, Controlled Study Evaluating the Efficacy and Safety of Peginterferon Lambda-1a, with and without Daclatasvir, Compared to Peginterferon Alfa-2a, Each in Combination with Ribavirin, in the Treatment of NaÃ¯ve Genotype 2 and 3 Chronic Hepatitis C Subjects+ Pharmacogenetics Blood Sample Amendment Number 01 - Site Specific (version 1.0, dated 30-Mar12)Revised Prot…	India
15954	2011-004885-14	2012-06-19	Completed	A Phase 3, Randomized, Double-Blind, Controlled Study Evaluating the Efficacy and Safety of Peginterferon Lambda-1a, with and without Daclatasvir, Compared to Peginterferon Alfa-2a, Each in Combination with Ribavirin, in the Treatment of NaÃ¯ve Genotype 2 and 3 Chronic Hepatitis C SubjectsRevised Protocol 02 incorporating Protocol Amendment 06 dated 19-Mar-2013+ Pharmacogenetics Blood Sample Amen…	India
15955	2011-004885-14	2012-06-29	Completed	A Phase 3, Randomized, Double-Blind, Controlled Study Evaluating the Efficacy and Safety of Peginterferon Lambda-1a, with and without Daclatasvir, Compared to Peginterferon Alfa-2a, Each in Combination with Ribavirin, in the Treatment of NaÃ¯ve Genotype 2 and 3 Chronic Hepatitis C Subjects+ Pharmacogenetics Blood Sample Amendment Number 01 - Site Specific (version 1.0, dated 30-Mar12)	India
15956	2011-004885-14	2012-08-29	Completed	A Phase 3, Randomized, Double-Blind, Controlled Study Evaluating theEfficacy and Safety of Peginterferon Lambda-1a, with and withoutDaclatasvir, Compared to Peginterferon Alfa-2a, Each in Combination withRibavirin, in the Treatment of NaÃ¬ve Genotype 2 and 3 Chronic Hepatitis CSubjectsStudio di fase III, Randomizzato, in doppio cieco, controllato di valutazione dell'efficacia e sicurezza di Pegin…	India
15957	2011-004885-14	2012-09-12	Completed	A Phase 3, Randomized, Double-Blind, Controlled Study Evaluating the Efficacy and Safety of Peginterferon Lambda-1a, with and without Daclatasvir, Compared to Peginterferon Alfa-2a, Each in Combination with Ribavirin, in the Treatment of NaÃ¯ve Genotype 2 and 3 Chronic Hepatitis C Subjects	India
15985	2010-021375-92	2012-06-21	Completed	A 24-week phase III randomized, double-blind, parallel group study to evaluate the efficacy and safety of twice daily oral administration of empagliflozin + metformin compared with the individual components of empagliflozin or metformin in drug naive patients with type 2 diabetes mellitus	India
15986	2010-021375-92	2012-06-22	Completed	A 24-week phase III randomized, double-blind, parallel group study to evaluate the efficacy and safety of twice daily oral administration of empagliflozin + metformin compared with the individual components of empagliflozin or metformin in drug naive patients with type 2 diabetes mellitusEstudio de fase III, aleatorizado, doble ciego, con grupos paralelos, de 24 semanas para evaluar la eficacia y…	India
15990	2008-005559-46	2008-11-28	Completed	A Double-Blind, Multicenter, Extension Study to Evaluate the Safety and Efficacy of DAC HYP in Subjects with Multiple Sclerosis Who Have Completed Treatment in Study 205MS201 (SELECT)	India
15991	2008-005559-46	2009-06-05	Completed	A Double-Blind, Multicenter, Extension Study to Evaluate the Safety and Efficacy of DAC HYP in Subjects with Multiple Sclerosis Who Have Completed Treatment in Study 205MS201 (SELECT)	India
15992	2008-005559-46	2009-06-26	Completed	A Double-Blind, Multicenter, Extension Study to Evaluate the Safety and Efficacy of DAC HYP in Subjects with Multiple Sclerosis Who Have Completed Treatment in Study 205MS201 (SELECT)	India
15993	2008-005559-46	2010-07-27	Completed	A Double-Blind, Multicenter, Extension Study to Evaluate the Safety and Efficacy of DAC HYP in Subjects with Multiple Sclerosis Who Have Completed Treatment in Study 205MS201 (SELECT)	India
16186	2011-002538-38	2011-08-25	Completed	A Phase 3, Multicenter, Randomized, Double-blind, Placebo-controlled Trial of Three Fixed Doses of OPC-34712 in the Treatment of Adults With Acute Schizophrenia	India
16187	2011-002538-38	2012-06-15	Completed	A Phase 3, Multicenter, Randomized, Double-blind, Placebo-controlled Trial of Three Fixed Doses of OPC-34712 in the Treatment of Adults With Acute Schizophrenia	India
16209	2011-002380-24	2011-12-21	Completed	LUX-Lung 8: A randomized, open-label Phase III trial of afatinib versus erlotinib in patients with advanced squamous cell carcinoma of the lung as second-line therapy following first-line platinum-based chemotherapyLUX-Lung 8: Ensayo clÃ­nico de fase III, abierto, aleatorizado de afatinib versus erlotinib en pacientes con carcinoma escamoso de pulmÃ³n como segunda lÃ­nea de tratamiento tras quimi…	India
16210	2011-002380-24	2011-12-22	Completed	LUX-Lung 8: A randomized, open-label Phase III trial of afatinib versus erlotinib in patients with advanced squamous cell carcinoma of the lung as second-line therapy following first-line platinum-based chemotherapy	India
16211	2011-002380-24	2011-12-23	Completed	LUX-Lung 8: A randomized, open-label Phase III trial of afatinib versus erlotinib in patients with advanced squamous cell carcinoma of the lung as second-line therapy following first-line platinum-based chemotherapy	India
16212	2011-002380-24	2012-01-13	Completed	LUX-Lung 8: A randomized, open-label Phase III trial of afatinib versus erlotinib in patients with advanced squamous cell carcinoma of the lung as second-line therapy following first-line platinum-based chemotherapy	India
16213	2011-002380-24	2012-01-23	Completed	LUX-Lung 8: A randomized, open-label Phase III trial of afatinib versus erlotinib in patients with advanced squamous cell carcinoma of the lung as second-line therapy following first-line platinum-based chemotherapy	India
16214	2011-002380-24	2012-02-06	Completed	LUX-Lung 8: A randomized, open-label Phase III trial of afatinib versus erlotinib in patients with advanced squamous cell carcinoma of the lung as second-line therapy following first-line platinum-based chemotherapy	India
16215	2011-002380-24	2012-02-09	Completed	LUX-Lung 8: A randomized, open-label Phase III trial of afatinib versus erlotinib in patients with advanced squamous cell carcinoma of the lung as second-line therapy following first-line platinum-based chemotherapy	India
16216	2011-002380-24	2012-03-01	Completed	LUX-Lung 8: A randomized, open-label Phase III trial of afatinib versus erlotinib in patients with advanced squamous cell carcinoma of the lung as second-line therapy following first-line platinum-based chemotherapy	India
16217	2011-002380-24	2012-03-08	Completed	LUX-Lung 8: A randomized, open-label Phase III trial of afatinib versus erlotinib in patients with advanced squamous cell carcinoma of the lung as second-line therapy following first-line platinum-based chemotherapy	India
16218	2011-002380-24	2012-03-08	Completed	LUX-Lung 8: A randomized, open-label Phase III trial of afatinib versus erlotinib in patients with advanced squamous cell carcinoma of the lung as second-line therapy following first-line platinum-based chemotherapyLUX-Lung 8 - Studio randomizzato, in aperto, di fase III, con afatinib verso erlotinib in pazienti con carcinoma squamoso del polmone in stadio avanzato, come terapia di seconda linea …	India
16219	2011-002380-24	2012-04-16	Completed	LUX-Lung 8: A randomized, open-label Phase III trial of afatinib versus erlotinib in patients with advanced squamous cell carcinoma of the lung as second-line therapy following first-line platinum-based chemotherapy	India
16282	2011-000107-40	2011-03-10	Completed	A Phase IIb, 12 week Randomized, Double-Blind, Parallel Group, Placebo-Controlled study to evaluate Efficacy, Safety and Tolerability of 2, 4 and 6 mg of Revamilast in patients with Active Rheumatoid Arthritis who have had an inadequate response to Methotrexate.	India
16286	2011-004578-27	2012-01-12	Completed	A MULTICENTRE, RANDOMIZED, DOUBLE-BLIND, PLACEBO-CONTROLLED, PARALLEL-GROUP STUDY OF ORAL CP-690,550 AS AN INDUCTION THERAPY IN SUBJECTS WITH MODERATE TO SEVERE ULCERATIVE COLITIS	India
16287	2011-004578-27	2012-02-08	Completed	A MULTICENTRE, RANDOMIZED, DOUBLE-BLIND, PLACEBO-CONTROLLED, PARALLEL-GROUP STUDY OF ORAL CP-690,550 AS AN INDUCTION THERAPY IN SUBJECTS WITH MODERATE TO SEVERE ULCERATIVE COLITIS	India
16288	2011-004578-27	2012-02-09	Completed	A MULTICENTRE, RANDOMIZED, DOUBLE-BLIND, PLACEBO-CONTROLLED, PARALLEL-GROUP STUDY OF ORAL CP-690,550 AS AN INDUCTION THERAPY IN SUBJECTS WITH MODERATE TO SEVERE ULCERATIVE COLITIS	India
16289	2011-004578-27	2012-02-10	Completed	A MULTICENTRE, RANDOMIZED, DOUBLE-BLIND, PLACEBO-CONTROLLED, PARALLEL-GROUP STUDY OF ORAL CP-690,550 AS AN INDUCTION THERAPY IN SUBJECTS WITH MODERATE TO SEVERE ULCERATIVE COLITIS	India
16290	2011-004578-27	2012-02-14	Completed	A MULTICENTRE, RANDOMIZED, DOUBLE-BLIND, PLACEBO-CONTROLLED, PARALLEL-GROUP STUDY OF ORAL CP-690,550 AS AN INDUCTION THERAPY IN SUBJECTS WITH MODERATE TO SEVERE ULCERATIVE COLITIS	India
16291	2011-004578-27	2012-03-01	Completed	A MULTICENTRE, RANDOMIZED, DOUBLE-BLIND, PLACEBO-CONTROLLED, PARALLEL-GROUP STUDY OF ORAL CP-690,550 AS AN INDUCTION THERAPY IN SUBJECTS WITH MODERATE TO SEVERE ULCERATIVE COLITIS	India
16292	2011-004578-27	2012-03-05	Completed	A MULTICENTRE, RANDOMIZED, DOUBLE-BLIND, PLACEBO-CONTROLLED, PARALLEL-GROUP STUDY OF ORAL CP-690,550 AS AN INDUCTION THERAPY IN SUBJECTS WITH MODERATE TO SEVERE ULCERATIVE COLITIS	India
16293	2011-004578-27	2012-03-07	Completed	A MULTICENTRE, RANDOMIZED, DOUBLE-BLIND, PLACEBO-CONTROLLED, PARALLEL-GROUP STUDY OF ORAL CP-690,550 AS AN INDUCTION THERAPY IN SUBJECTS WITH MODERATE TO SEVERE ULCERATIVE COLITIS	India
16294	2011-004578-27	2012-03-09	Completed	A MULTICENTRE, RANDOMIZED, DOUBLE-BLIND, PLACEBO-CONTROLLED, PARALLEL-GROUP STUDY OF ORAL CP-690,550 AS AN INDUCTION THERAPY IN SUBJECTS WITH MODERATE TO SEVERE ULCERATIVE COLITISEstudio multicÃ©ntrico, aleatorizado, doble ciego, controlado con placebo y de grupos paralelos de CP-690.550 por vÃ­a oral como tratamiento de inducciÃ³n en pacientes con colitis ulcerosa entre moderada e intensa	India
16295	2011-004578-27	2012-03-12	Completed	A MULTICENTRE, RANDOMIZED, DOUBLE-BLIND, PLACEBO-CONTROLLED, PARALLEL-GROUP STUDY OF ORAL CP-690,550 AS AN INDUCTION THERAPY IN SUBJECTS WITH MODERATE TO SEVERE ULCERATIVE COLITIS	India
16296	2011-004578-27	2012-03-27	Completed	A MULTICENTRE, RANDOMIZED, DOUBLE-BLIND, PLACEBO-CONTROLLED, PARALLEL-GROUP STUDY OF ORAL CP-690,550 AS AN INDUCTION THERAPY IN SUBJECTS WITH MODERATE TO SEVERE ULCERATIVE COLITIS	India
16297	2011-004578-27	2012-04-12	Completed	A MULTICENTRE, RANDOMIZED, DOUBLE-BLIND, PLACEBO-CONTROLLED, PARALLEL-GROUP STUDY OF ORAL CP-690,550 AS AN INDUCTION THERAPY IN SUBJECTS WITH MODERATE TO SEVERE ULCERATIVE COLITIS	India
16298	2011-004578-27	2012-06-20	Completed	A MULTICENTRE, RANDOMIZED, DOUBLE-BLIND, PLACEBO-CONTROLLED, PARALLEL-GROUP STUDY OF ORAL CP-690,550 AS AN INDUCTION THERAPY IN SUBJECTS WITH MODERATE TO SEVERE ULCERATIVE COLITIS	India
16299	2011-004578-27	2012-08-07	Completed	A MULTICENTRE, RANDOMIZED, DOUBLE-BLIND, PLACEBO-CONTROLLED, PARALLEL-GROUP STUDY OF ORAL CP-690,550 AS AN INDUCTION THERAPY IN SUBJECTS WITH MODERATE TO SEVERE ULCERATIVE COLITISStudio multicentrico, randomizzato, in doppio cieco, controllato con placebo, a gruppi paralleli condotto su CP-690,550 per via orale come terapia di induzione in soggetti affetti da colite ulcerosa da moderata a grave	India
16300	2011-004578-27	2014-08-28	Completed	A MULTICENTRE, RANDOMIZED, DOUBLE-BLIND, PLACEBO-CONTROLLED, PARALLEL-GROUP STUDY OF ORAL CP-690,550 AS AN INDUCTION THERAPY IN SUBJECTS WITH MODERATE TO SEVERE ULCERATIVE COLITIS	India
16332	2010-020987-39	NA	View results	A blinded study looking at the efficacy, safety and tolerability of aripirazole in Adolescent Patients with Schizophrenia.	India
16482	2012-002216-10	2012-11-23	Completed	An Extension Study to Evaluate 24 Months of Standard-of-Care Osteoporosis Management Following Completion of 18 Months of BA058 or Placebo Treatment in Protocol BA058-05-003Testinis tyrimas iprastiniam osteoporozes gydymui ivertinti dvideÅ¡imt keturi menesiai laikotarpiu po 18 menesiu trukusio BA058 arba placebo vartojimo pagal BA058-05-003 protokola	India
16616	2014-004477-16	NA	View results	Immunogenicity and safety of Novartis Meningococcal ACWY conjugate vaccine (MenACWY-CRM) in healthy subjects from 2 to 75 years of age in India.	India
16936	2013-005500-33	2014-06-25	Prematurely Ended	A 26-week open label, randomised, 2-armed, parallel group, multi-centre trial investigating efficacy and safety of insulin detemir versus insulin Neutral Protamine Hagedorn in combination with the maximum tolerated dose of metformin and diet/exercise on glycaemic control in children and adolescents with type 2 diabetes insufficiently controlled on the maximum tolerated dose of metformin Â± other …	India
16937	2013-005500-33	2014-07-24	Prematurely Ended	A 26-week open label, randomised, 2-armed, parallel group, multi-centre trial investigating efficacy and safety of insulin detemir versus insulin Neutral Protamine Hagedorn in combination with metformin and diet/exercise on glycaemic control in children and adolescents with type 2 diabetes insufficiently controlled on metformin Â± other oral antidiabetic drug(s) Â± basal insulinStudio multicentri…	India
16938	2013-005500-33	2014-09-19	Completed	A 26-week open label, randomised, 2-armed, parallel group, multi-centre trial investigating efficacy and safety of insulin detemir versus insulin Neutral Protamine Hagedorn in combination with the maximum tolerated dose of metformin and diet/exercise on glycaemic control in children and adolescents with type 2 diabetes insufficiently controlled on the maximum tolerated dose of metformin Â± other …	India
16939	2013-005500-33	2014-11-05	Prematurely Ended	A 26-week open label, randomised, 2-armed, parallel group, multi-centre trial investigating efficacy and safety of insulin detemir versus insulin Neutral Protamine Hagedorn in combination with metformin and diet/exercise on glycaemic control in children and adolescents with type 2 diabetes insufficiently controlled on metformin Â± other oral antidiabetic drug(s) Â± basal insulin26-tjedno, otvoren…	India
16940	2013-005500-33	2014-12-02	Prematurely Ended	A 26-week open label, randomised, 2-armed, parallel group, multi-centre trial investigating efficacy and safety of insulin detemir versus insulin Neutral Protamine Hagedorn in combination with metformin and diet/exercise on glycaemic control in children and adolescents with type 2 diabetes insufficiently controlled on metformin Â± other oral antidiabetic drug(s) Â± basal insulin	India
16941	2013-005500-33	2015-01-29	Prematurely Ended	A 26-week open label, randomised, 2-armed, parallel group, multi-centre trial investigating efficacy and safety of insulin detemir versus insulin Neutral Protamine Hagedorn in combination with metformin and diet/exercise on glycaemic control in children and adolescents with type 2 diabetes insufficiently controlled on metformin Â± other oral antidiabetic drug(s) Â± basal insulinEnsayo de 26 seman…	India
16942	2013-005500-33	2015-07-07	Prematurely Ended	A 26-week open label, randomised, 2-armed, parallel group, multi-centre trial investigating efficacy and safety of insulin detemir versus insulin Neutral Protamine Hagedorn in combination with the maximum tolerated dose of metformin and diet/exercise on glycaemic control in children and adolescents with type 2 diabetes insufficiently controlled on the maximum tolerated dose of metformin Â± other …	India
16981	2013-005164-26	2014-09-11	Completed	An Open-Label Extension Study of DS-5565 for 52 Weeks in Pain Associated with Fibromyalgia	India
16982	2013-005164-26	2014-10-03	Completed	An Open-Label Extension Study of DS-5565 for 52 Weeks in Pain Associated with Fibromyalgia	India
16983	2013-005164-26	2014-10-14	Completed	An Open-Label Extension Study of DS-5565 for 52 Weeks in Pain Associated with Fibromyalgia	India
16984	2013-005164-26	2014-10-28	Completed	An Open-Label Extension Study of DS-5565 for 52 Weeks in Pain Associated with Fibromyalgia	India
16985	2013-005164-26	2014-11-03	Completed	An Open-Label Extension Study of DS-5565 for 52 Weeks in Pain Associated with Fibromyalgia	India
16986	2013-005164-26	2014-11-12	Completed	An Open-Label Extension Study of DS-5565 for 52 Weeks in Pain Associated with Fibromyalgia	India
16987	2013-005164-26	2014-11-12	Completed	An Open-Label Extension Study of DS-5565 for 52 Weeks in Pain Associated with FibromyalgiaOtevrenÃ©, 52 tÃ½dennÃ­ prodlouÅ¾enÃ© klinickÃ© hodnocenÃ­ prÃ­pravku DS-5565 u bolesti souvisejÃ­cÃ­ s fibromyalgiÃ­	India
16988	2013-005164-26	2014-11-25	Completed	An Open-Label Extension Study of DS-5565 for 52 Weeks in Pain Associated with FibromyalgiaEstudio de extensiÃ³n abierto de DS-5565 de 52 semanas de duraciÃ³n para el tratamiento del dolor asociado a la fibromialgia	India
16989	2013-005164-26	2014-11-25	Completed	An Open-Label Extension Study of DS-5565 for 52 Weeks in Pain Associated with Fibromyalgia	India
16990	2013-005164-26	2014-11-26	Completed	An Open-Label Extension Study of DS-5565 for 52 Weeks in Pain Associated with Fibromyalgia	India
16991	2013-005164-26	2014-11-28	Completed	An Open-Label Extension Study of DS-5565 for 52 Weeks in Pain Associated with Fibromyalgia	India
16992	2013-005164-26	2014-12-04	Completed	An Open-Label Extension Study of DS-5565 for 52 Weeks in Pain Associated with Fibromyalgia	India
16993	2013-005164-26	2014-12-08	Completed	An Open-Label Extension Study of DS-5565 for 52 Weeks in Pain Associated with FibromyalgiaOdprta podaljÅ¡ana Å¡tudija ucinkovanja zdravila DS-5565 v trajanju 52 tednov na bolecino, povezano s fibromialgijo	India
16994	2013-005164-26	2015-01-08	Completed	An Open-Label Extension Study of DS-5565 for 52 Weeks in Pain Associated with Fibromyalgia	India
16995	2013-005164-26	2015-01-20	Completed	An Open-Label Extension Study of DS-5565 for 52 Weeks in Pain Associated with Fibromyalgia	India
16996	2013-005164-26	2015-02-05	Completed	An Open-Label Extension Study of DS-5565 for 52 Weeks in Pain Associated with Fibromyalgia	India
17146	2014-003420-46	2015-04-27	Completed	Multicenter, Double-Blind, Randomized, 2-Arm, Parallel-Group, Equivalence Study Evaluating Efficacy and Safety Similarity of Mylan Adalimumab (MYL-1401A) Compared With HumiraÂ® in Subjects With Moderate-to-Severe Chronic Plaque Psoriasis	India
17189	2016-003301-34	2016-10-05	Ongoing	A Randomized, Double-blind, Multicentric, Parallel-group Study Comparing Efficacy, Safety and Immunogenicity of CBT124, a Candidate Biosimilar Bevacizumab in Combination with Carboplatin and Paclitaxel with EU sourced AvastinÂ® in Combination with Carboplatin and Paclitaxel in First line Treatment for Subjects with Stage IV (Unresectable Recurrent Disease or Metastatic) Non-squamous Non-Small Cel…	India
17190	2016-003301-34	2016-10-28	Ongoing	A Randomized, Double-blind, Multicentric, Parallel-group Study Comparing Efficacy, Safety and Immunogenicity of CBT124, a Candidate Biosimilar Bevacizumab in Combination with Carboplatin and Paclitaxel with EU sourced AvastinÂ® in Combination with Carboplatin and Paclitaxel in First line Treatment for Subjects with Stage IV (Unresectable Recurrent Disease or Metastatic) Non-squamous Non-Small Cel…	India
17285	2014-005032-34	NA	View results	Open-Label, Pharmacokinetics Study of Caspofungin in Neonates and Infants	India
17532	2015-002809-12	2015-08-26	Completed	A comparative Study to Assess the Efficacy, Safety and Immunogenicity of YLB113 and Enbrel for the Treatment of Rheumatoid Arthritis	India
17533	2015-002809-12	2015-09-21	Completed	A comparative Study to Assess the Efficacy, Safety and Immunogenicity of YLB113 and Enbrel for the Treatment of Rheumatoid Arthritis	India
17534	2015-002809-12	2015-10-02	Completed	A comparative Study to Assess the Efficacy, Safety and Immunogenicity of YLB113 and Enbrel for the Treatment of Rheumatoid ArthritisSrovnÃ¡vacÃ­ studie hodnotÃ­cÃ­ Ãºcinnost, bezpecnost a imunogenicitu prÃ­pravku YLB113 a Enbrel pri lÃ©cbe revmatoidnÃ­ artritidy	India
17535	2015-002809-12	2015-10-30	Completed	A comparative Study to Assess the Efficacy, Safety and Immunogenicity of YLB113 and Enbrel for the Treatment of Rheumatoid ArthritisEstudio comparativo para evaluar la eficacia, la seguridad y la inmunogenia de YLB113 y Enbrel en el tratamiento de la artritis reumatoide	India
17536	2015-002809-12	2015-12-02	Completed	A comparative Study to Assess the Efficacy, Safety and Immunogenicity of YLB113 and Enbrel for the Treatment of Rheumatoid Arthritis	India
17539	2020-000736-21	2020-04-29	Prematurely Ended	A Phase 3 Multi-Centre, Randomised, Double-Blind, Parallel-Arm Study to Evaluate the Efficacy and Safety of HLX01 Versus Rituximab (MabtheraÂ®) as First Line Treatment in Patients With Low Tumour Burden Follicular Lymphoma.	India
17569	2014-004636-19	NA	View results	Enterogermina (Bacillus Clausii ) in the management of Diarrhea in children	India
17787	2017-000422-36	2017-05-29	Completed	A Phase III Randomised, Double-masked, Parallel Group, Multicentre Study to Compare the Efficacy, Safety, Pharmacokinetics and Immunogenicity between SB11 (proposed ranibizumab biosimilar) and LucentisÂ® in Subjects with Neovascular Age-related Macular Degeneration	India
17788	2017-000422-36	2017-05-30	Completed	A Phase III Randomised, Double-masked, Parallel Group, Multicentre Study to Compare the Efficacy, Safety, Pharmacokinetics and Immunogenicity between SB11 (proposed ranibizumab biosimilar) and LucentisÂ® in Subjects with Neovascular Age-related Macular DegenerationRandomizovanÃ©, dvojite maskovanÃ©, multicentrickÃ© klinickÃ© hodnocenÃ­ fÃ¡ze III s paralelnÃ­mi skupinami porovnÃ¡vajÃ­cÃ­ Ãºcinnost…	India
17789	2017-000422-36	2017-06-14	Completed	A Phase III Randomised, Double-masked, Parallel Group, Multicentre Study to Compare the Efficacy, Safety, Pharmacokinetics and Immunogenicity between SB11 (proposed ranibizumab biosimilar) and LucentisÂ® in Subjects with Neovascular Age-related Macular Degeneration	India
17790	2017-000422-36	2017-11-20	Completed	A Phase III Randomised, Double-masked, Parallel Group, Multicentre Study to Compare the Efficacy, Safety, Pharmacokinetics and Immunogenicity between SB11 (proposed ranibizumab biosimilar) and LucentisÂ® in Subjects with Neovascular Age-related Macular Degeneration	India
18159	2006-005003-33	2007-11-26	Completed	Open label study of isavuconazole in the treatment of patients with aspergillosis and renal impairment or of patients with invasive fungal disease caused by rare moulds, yeasts or dimorphic fungi.	India
18160	2006-005003-33	2007-11-27	Completed	Open label study of isavuconazole in the treatment of patients with aspergillosis and renal impairment or of patients with invasive fungal disease caused by rare moulds, yeasts or dimorphic fungi.	India
18161	2006-005003-33	2008-01-21	Completed	Open label study of isavuconazole in the treatment of patients with aspergillosis and renal impairment or of patients with invasive fungal disease caused by rare moulds, yeasts or dimorphic fungi.	India
18163	2006-005003-33	2008-02-22	Completed	Open label study of isavuconazole in the treatment of patients with aspergillosis and renal impairment or of patients with invasive fungal disease caused by rare moulds, yeasts or dimorphic fungi.	India
18487	2006-000091-32	2006-03-13	Prematurely Ended	A Randomized Phase 2 Trial of Double- Blind, Placebo Controlled AMG 706 in Combination with Paclitaxel, or Open- Label Bevacizumab in Combination with Paclitaxel, as First Line Therapy in Women with HER2 Negative Locally Recurrent or Metastatic Breast Cancer	India
18489	2006-000091-32	2006-10-18	Completed	A Randomized Phase 2 Trial of Double- Blind, Placebo Controlled AMG 706 in Combination with Paclitaxel, or Open- Label Bevacizumab in Combination with Paclitaxel, as First Line Therapy in Women with HER2 Negative Locally Recurrent or Metastatic Breast Cancer	India
18510	2007-004803-36	2008-08-11	Completed	Multicentre, randomised, double-blind, Phase III trial to investigate the efficacy and safety of oral BIBF 1120 plus standard docetaxel therapy compared to placebo plus standard docetaxel therapy in patients withstage IIIB/IV or recurrent non small cell lung cancer after failure of first line chemotherapy	India
18511	2007-004803-36	2008-08-26	Completed	Multicentre, randomised, double-blind, Phase III trial to investigate the efficacy and safety of oral BIBF 1120 plus standard docetaxel therapy compared to placebo plus standard docetaxel therapy in patients with stage IIIB/IV or recurrent non small cell lung cancer after failure of first line chemotherapy	India
18512	2007-004803-36	2008-09-08	Completed	Multicentre, randomised, double-blind, Phase III trial to investigate the efficacy and safety of oral BIBF 1120 plus standard docetaxel therapy compared to placebo plus standard docetaxel therapy in patients with stage IIIB/IV or recurrent non small cell lung cancer after failure of first line chemotherapy	India
18513	2007-004803-36	2008-09-15	Completed	Multicentre, randomised, double-blind, Phase III trial to investigate the efficacy and safety of oral BIBF 1120 plus standard docetaxel therapy compared to placebo plus standard docetaxel therapy in patients withstage IIIB/IV or recurrent non small cell lung cancer after failure of first line chemotherapy	India
18514	2007-004803-36	2008-09-15	Completed	Multicentre, randomised, double-blind, Phase III trial to investigate the efficacy and safety of oral BIBF 1120 plus standard docetaxel therapy compared to placebo plus standard docetaxel therapy in patients with stage IIIB/IV or recurrent non small cell lung cancer after failure of first line chemotherapy	India
18515	2007-004803-36	2008-09-30	Completed	Multicentre, randomised, double-blind, Phase III trial to investigate the efficacy and safety of oral BIBF 1120 plus standard docetaxel therapy compared to placebo plus standard docetaxel therapy in patients with stage IIIB/IV or recurrent non small cell lung cancer after failure of first line chemotherapy	India
18518	2007-004803-36	2008-10-14	Completed	Multicentre, randomised, double-blind, Phase III trial to investigate the efficacy and safety of oral BIBF 1120 plus standard docetaxel therapy compared to placebo plus standard docetaxel therapy in patients with stage IIIB/IV or recurrent non small cell lung cancer after failure of first line chemotherapy	India
18520	2007-004803-36	2009-02-04	Completed	Multicentre, randomised, double-blind, Phase III trial to investigate the efficacy and safety of oral BIBF 1120 plus standard docetaxel therapy compared to placebo plus standard docetaxel therapy in patients withstage IIIB/IV or recurrent non small cell lung cancer after failure of first line chemotherapy	India
18521	2007-004803-36	2009-02-14	Completed	Multicentre, randomised, double-blind, Phase III trial to investigate the efficacy and safety of oral BIBF 1120 plus standard docetaxel therapy compared to placebo plus standard docetaxel therapy in patients with stage IIIB/IV or recurrent non small cell lung cancer after failure of first line chemotherapy	India
18719	2005-003944-68	2005-12-28	Completed	A Phase II Study of Lapatinib for Brain Metastases in Subjectswith ErbB2-Positive Breast Cancer Following Trastuzumab basedSystemic Therapy and Cranial Radiotherapy	India
18828	2005-004230-40	2005-11-24	Completed	A Phase 1/2 Study of SKI-606 in Philadelphia Chromosme Positive Leukemias	India
18833	2005-004230-40	2007-06-12	Completed	A Phase 1/2 Study of SKI-606 in Philadelphia Chromosme Positive Leukemias	India
19467	2011-000723-32	2011-05-26	Completed	A 12-WEEK, PHASE 2, RANDOMIZED, DOUBLE-BLIND, PLACEBO-CONTROLLED, DOSE-RANGING, PARALLEL GROUP STUDY TO EVALUATE THE EFFICACY AND SAFETY OF TWICE DAILY PF-04991532 AND ONCE DAILY SITAGLIPTIN IN ADULT PATIENTS WITH TYPE 2 DIABETES MELLITUS INADEQUATELY CONTROLLED ON METFORMIN	India
19468	2011-000723-32	2011-07-11	Completed	A 12-WEEK, PHASE 2, RANDOMIZED, DOUBLE-BLIND, PLACEBO-CONTROLLED, DOSE-RANGING, PARALLEL GROUP STUDY TO EVALUATE THE EFFICACY AND SAFETY OF TWICE DAILY PF-04991532 AND ONCE DAILY SITAGLIPTIN IN ADULT PATIENTS WITH TYPE 2 DIABETES MELLITUS INADEQUATELY CONTROLLED ON METFORMIN	India
19509	2012-000829-44	2012-07-19	Completed	A Randomized, Open-Label, Parallel-Arm Study Comparing the Effect of Once-Weekly Dulaglutide with Insulin Glargine on Glycemic Control in Patients with Type 2 Diabetes and Moderate or Severe Chronic Kidney Disease?Protocolo H9X-MC-GBDX. Estudio aleatorizado, abierto y de grupos paralelos en el que se compara el efecto sobre el control glucÃ©mico del tratamiento con dulaglutida una vez a la semana…	India
19510	2012-000829-44	2012-07-23	Completed	A Randomized, Open-Label, Parallel-Arm Study Comparing the Effect of Once-Weekly Dulaglutide with Insulin Glargine on Glycemic Control in Patients with Type 2 Diabetes and Moderate or Severe Chronic Kidney Disease	India
19512	2012-000855-15	NA	View results	Study to determine bioavailablity of 300 mg aliskiren mini-tablets vs 300 mg aliskiren market tablet.	India
19576	2012-002117-19	2012-09-28	Completed	A Phase 3, Randomized, Active Comparator, Double-Blind, Multi-Center Study to Compare the Efficacy, Safety and Tolerability of ITCA 650 to Sitagliptin as Add-on Therapy to Metformin in Patients with Type 2 Diabetes	India
19577	2012-002117-19	2012-11-22	Completed	A Phase 3, Randomized, Active Comparator, Double-Blind, Multi-Center Study to Compare the Efficacy, Safety and Tolerability of ITCA 650 to Sitagliptin as Add-on Therapy to Metformin in Patients with Type 2 Diabetes	India
19578	2012-002117-19	2012-12-19	Completed	A Phase 3, Randomized, Active Comparator, Double-Blind, Multi-Center Study to Compare the Efficacy, Safety and Tolerability of ITCA 650 to Sitagliptin as Add-on Therapy to Metformin in Patients with Type 2 Diabetes	India
19663	2010-019778-34	2010-11-15	Completed	A RANDOMIZED, 6-WEEK, DOUBLE-BLIND, PLACEBO-CONTROLLED, FLEXIBLE-DOSE, PARALLEL-GROUP STUDY OF LURASIDONE ADJUNCTIVE TO LITHIUM OR DIVALPROEX FOR THE TREATMENT OF BIPOLAR I DEPRESSION IN SUBJECTS DEMONSTRATING NON-RESPONSE TO TREATMENT WITH LITHIUM OR DIVALPROEX ALONE	India
19664	2010-019778-34	2011-01-03	Completed	A RANDOMIZED, 6-WEEK, DOUBLE-BLIND, PLACEBO-CONTROLLED, FLEXIBLE-DOSE, PARALLEL-GROUP STUDY OF LURASIDONE ADJUNCTIVE TO LITHIUM OR DIVALPROEX FOR THE TREATMENT OF BIPOLAR I DEPRESSION IN SUBJECTS DEMONSTRATING NON-RESPONSE TO TREATMENT WITH LITHIUM OR DIVALPROEX ALONE	India
19714	2011-001436-33	2011-09-27	Completed	A randomized, double-blind, parallel-group study of the safety and efficacy of RO4917523 versus placebo, as adjunctive therapy in patients with major depressive disorder with inadequate response to ongoing antidepressant treatment.	India
19740	2012-002011-26	2013-03-25	Completed	A randomized, double-blind, multicenter study to demonstrate equivalent efficacy and to compare safety and immunogenicity of a biosimilar etanercept (GP2015) and EnbrelÂ® in patients with moderate to severe chronic plaque-type psoriasis	India
19743	2012-002011-26	2013-04-12	Completed	A randomized, double-blind, multicenter study to demonstrate equivalent efficacy and to compare safety and immunogenicity of a biosimilar etanercept (GP2015) and EnbrelÂ® in patients with moderate to severe chronic plaque-type psoriasis	India
19747	2012-002011-26	2013-06-24	Completed	A randomized, double-blind, multicenter study to demonstrate equivalent efficacy and to compare safety and immunogenicity of a biosimilar etanercept (GP2015) and EnbrelÂ® in patients with moderate to severe chronic plaque-type psoriasis	India
19809	2011-002696-41	2012-05-16	Completed	The effect of liraglutide versus placebo when added to basal insulin analogues with or without metformin in subjects with type 2 diabetes	India
19810	2011-002696-41	2012-06-04	Completed	The effect of liraglutide versus placebo when added to basal insulin analogues with or without metformin in subjects with type 2 diabetes	India
19811	2011-002696-41	2012-06-05	Completed	The effect of liraglutide versus placebo when added to basal insulin analogues with or without metformin in subjects with type 2 diabetes	India
19819	2011-000420-15	2011-12-06	Completed	A DOUBLE-BLIND, RANDOMIZED, PLACEBO-CONTROLLED, MULTICENTER, DOSE-RANGING STUDY TO EVALUATE THE EFFICACY AND SAFETY OF PF-04236921 IN SUBJECTS WITH SYSTEMIC LUPUS ERYTHEMATOSUS (SLE)	India
19820	2011-000420-15	2011-12-15	Completed	A DOUBLE-BLIND, RANDOMIZED, PLACEBO-CONTROLLED, MULTICENTER, DOSE-RANGING STUDY TO EVALUATE THE EFFICACY AND SAFETY OF PF-04236921 IN SUBJECTS WITH SYSTEMIC LUPUS ERYTHEMATOSUS (SLE)Egy kettos vak, randomizÃ¡lt, placebo kontrollÃ¡lt, tÃ¶bb kÃ¶zpontban vÃ©gzett, dÃ³zis Ã¶sszehasonlÃ­tÃ³ vizsgÃ¡lat az PF-04236921 hatÃ©konysÃ¡gÃ¡nak Ã©s biztonsÃ¡gossÃ¡gÃ¡nak meghatÃ¡rozÃ¡sÃ¡ra szisztÃ©mÃ¡s lupus ery…	India
19823	2011-003600-20	2011-11-02	Prematurely Ended	A Phase III Randomized Clinical Trial to Study the Efficacy and Safety of the Co-Administration of Sitagliptin and Atorvastatin in Patients with Type 2 Diabetes Mellitus with Inadequate Glycemic Control on Metformin Monotherapy	India
19824	2011-003600-20	2011-11-02	Prematurely Ended	A Phase III Randomized Clinical Trial to Study the Efficacy and Safety of the Co-Administration of Sitagliptin and Atorvastatin in Patients with Type 2 Diabetes Mellitus with Inadequate Glycemic Control on Metformin MonotherapyEgy randomizÃ¡lt, fÃ¡zis III vizsgÃ¡lat a szitagliptin Ã©s atorvastatin egyÃ¼ttadÃ¡sÃ¡nak hatÃ©konysÃ¡gÃ¡rÃ³l Ã©s biztonsÃ¡gossÃ¡gÃ¡rÃ³l olyan 2-es tÃ­pusÃº diabetes mellit…	India
19825	2011-003600-20	2012-06-21	Prematurely Ended	A Phase III Randomized Clinical Trial to Study the Efficacy and Safety of the Co-Administration of Sitagliptin and Atorvastatin in Patients with Type 2 Diabetes Mellitus with Inadequate Glycemic Control on Metformin Monotherapy	India
19835	2011-004570-28	2012-07-19	Completed	A Phase 3, Randomized, Double-Blind, Placebo-Controlled Study to Evaluate the Efficacy and Safety of Belimumab plus Standard of Care versus Placebo plus Standard of Care in Adult Subjects with Active Lupus NephritisIII. fÃ¡zisÃº, randomizÃ¡lt, kettos-vak, placebo-kontrollÃ¡lt vizsgÃ¡lat a szokÃ¡sos kezelÃ©ssel egyÃ¼tt alkalmazott belimumab Ã©s a szokÃ¡sos kezelÃ©ssel egyÃ¼tt alkalmazott placebo h…	India
19836	2011-004570-28	2012-07-30	Completed	A Phase 3, Randomized, Double-Blind, Placebo-Controlled Study to Evaluate the Efficacy and Safety of Belimumab plus Standard of Care versus Placebo plus Standard of Care in Adult Subjects with Active Lupus Nephritis	India
19837	2011-004570-28	2012-08-20	Completed	A Phase 3, Randomized, Double-Blind, Placebo-Controlled Study to Evaluate the Efficacy and Safety of Belimumab plus Standard of Care versus Placebo plus Standard of Care in Adult Subjects with Active Lupus Nephritis	India
19838	2011-004570-28	2012-08-24	Completed	A Phase 3, Randomized, Double-Blind, Placebo-Controlled Study to Evaluate the Efficacy and Safety of Belimumab plus Standard of Care versus Placebo plus Standard of Care in Adult Subjects with Active Lupus Nephritis	India
19839	2011-004570-28	2012-10-01	Completed	A Phase 3, Randomized, Double-Blind, Placebo-Controlled Study to Evaluate the Efficacy and Safety of Belimumab plus Standard of Care versus Placebo plus Standard of Care in Adult Subjects with Active Lupus NephritisEstudio en fase 3, aleatorizado, doble ciego y controlado con placebo para evaluar la eficacia y la seguridad de belimumab mÃ¡s el tratamiento de referencia en comparaciÃ³n con placebo…	India
19842	2011-004570-28	2019-06-18	Completed	A Phase 3, Randomized, Double-Blind, Placebo-Controlled Study to Evaluate the Efficacy and Safety of Belimumab plus Standard of Care versus Placebo plus Standard of Care in Adult Subjects with Active Lupus Nephritis	India
19856	2011-001595-19	2011-06-14	Completed	A Phase III, Multinational, Multicenter, Randomized, Double-Masked, Study Assessing the Safety and efficacy of Intravitreal Injections of DE-109 (three doses) for the Treatment of active, Non-Infectious Uveitis of the Posterior Segment of the eye	India
19857	2011-001595-19	2011-08-09	Completed	A Phase III, Multinational, Multicenter, Randomized, Double-Masked, Study Assessing the Safety and Efficacy of Intravitreal Injections of DE-109 (three doses) for the Treatment of active, Non-Infectious Uveitis of the Posterior Segment of the eyeEstudio de fase III, multinacional, multicÃ©ntrico, randomizado, doble ciego para determinar la seguridad y la eficacia de la inyecciÃ³n intravÃ­trea de …	India
19858	2011-001595-19	2011-08-16	Completed	A Phase III, Multinational, Multicenter, Randomized, Double-Masked, Study Assessing the Safety and Efficacy of Intravitreal Injections of DE-109 (three doses) for the Treatment of active, Non-Infectious Uveitis of the Posterior Segment of the eye	India
19859	2011-001595-19	2011-09-12	Completed	A Phase III, Multinational, Multicenter, Randomized, Double-Masked, Study Assessing the Safety and Efficacy of Intravitreal Injections of DE-109 (three doses) for the Treatment of active, Non-Infectious Uveitis of the Posterior Segment of the eye	India
19860	2011-001595-19	2012-03-13	Completed	A Phase III, Multinational, Multicenter, Randomized, Double-Masked, Study Assessing the Safety and Efficacy of Intravitreal Injections of DE- 109 (three doses) for the Treatment of active, Non-Infectious Uveitis of the Posterior Segment of the eye.Studio di fase III, multinazionale, multicentrico, randomizzato, in doppio cieco, per valutare la sicurezza e l`<U+0099>efficacia di iniezioni intravit…	India
19862	2012-002057-38	2012-06-18	Completed	A placebo and active controlled study to assess the long-term safety of once daily QVA149 for 52 weeks in Chronic Obstructive Pulmonary Disease (COPD) patients with moderate to severe airflow limitation	India
19863	2012-002057-38	2012-07-16	Completed	A placebo and active controlled study to assess the long-term safety of once daily QVA149 for 52 weeks in Chronic Obstructive Pulmonary Disease (COPD) patients with moderate to severe airflow limitation	India
19864	2012-002057-38	2012-07-16	Completed	A placebo and active controlled study to assess the long-term safety of once daily QVA149 for 52 weeks in Chronic Obstructive Pulmonary Disease (COPD) patients with moderate to severe airflow limitation	India
19865	2012-002057-38	2012-08-22	Completed	A placebo and active controlled study to assess the long-term safety of once daily QVA149 for 52 weeks in Chronic Obstructive Pulmonary Disease (COPD) patients with moderate to severe airflow limitation	India
19866	2012-002057-38	2012-09-06	Completed	A placebo and active controlled study to assess the long-term safety of once daily QVA149 for 52 weeks in Chronic Obstructive Pulmonary Disease (COPD) patients with moderate to severe airflow limitation	India
19867	2012-002057-38	2012-09-07	Completed	A placebo and active controlled study to assess the long-term safety of once daily QVA149 for 52 weeks in Chronic Obstructive Pulmonary Disease (COPD) patients with moderate to severe airflow limitation	India
19882	2011-002132-10	2011-10-06	Completed	A randomized, two-arm, open-label, multicenter Phase II trialassessing the efficacy and safety of pertuzumab given in combination with trastuzumab plus an aromatase inhibitor in first line patients with HER2-positive and hormone receptor-positive advanced (metastatic or locally advanced) breast cancer.	India
19883	2011-002132-10	2011-10-13	Completed	A randomized, two-arm, open-label, multicenter Phase II trialassessing the efficacy and safety of pertuzumab given in combination with trastuzumab plus an aromatase inhibitor in first line patients with HER2-positive and hormone receptor-positive advanced (metastatic or locally advanced) breast cancer.Estudio clÃ­nico de fase II, multicÃ©ntrico, abierto, randomizado, con dos grupos de tratamiento…	India
19884	2011-002132-10	2011-10-20	Completed	A randomized, two-arm, open-label, multicenter Phase II trialassessing the efficacy and safety of pertuzumab given in combination with trastuzumab plus an aromatase inhibitor in first line patients with HER2-positive and hormone receptor-positive advanced (metastatic or locally advanced) breast cancer.	India
19885	2011-002132-10	2011-12-19	Completed	A randomized, two-arm, open-label, multicenter Phase II trialassessing the efficacy and safety of pertuzumab given in combinationwith trastuzumab plus an aromatase inhibitor in first line patients withHER2-positive and hormone receptor-positive advanced (metastatic orlocally advanced) breast cancer.Studio di fase II randomizzato, a due bracci, , in aperto, multicentrico, volto a valutare l'effica…	India
19897	2010-024483-17	2011-09-15	Completed	A Randomised, Open-label, Multicenter, Phase 3 Study to Compare the Efficacy and Safety of Eribulin with Dacarbazine in Subjects with Soft Tissue Sarcoma.Estudio de fase 3 multicÃ©ntrico, abierto y aleatorizado para comparar la eficacia y la seguridad de eribulina y dacarbazina en sujetos con sarcoma de tejidos blandos.	India
19898	2010-024483-17	2012-03-20	Completed	A Randomised, Open-label, Multicenter, Phase 3 Study to Compare the Efficacy and Safety of Eribulin with Dacarbazine in Subjects with Soft Tissue Sarcoma.Studio di fase 3, multicentrico, in aperto, randomizzato per confrontare l'efficacia e la sicurezza di eribulina verso dacarbazina in soggetti affetti da sarcoma dei tessuti molli.	India
19905	2010-020992-21	2011-07-08	Prematurely Ended	A 24-week with possible extension, prospective, multicenter, randomised, double-blind, controlled, 3-parallel groups, Phase 2b/3 study to compare efficacy and safety of masitinib at 3 and 4.5 mg/kg/day to methotrexate, with a randomisation 1:1:1, in treatment of patients with active rheumatoid arthritis with inadequate response to 1. methotrexate or to 2. any DMARD including at least one biologic…	India
19906	2010-020992-21	2011-07-18	Prematurely Ended	A 24-week with possible extension, prospective, multicenter, randomised, double-blind, controlled, 3-parallel groups, phase 2b/3 study to compare efficacy and safety of masitinib at 3 and 4.5 mg/kg/day to methotrexate, with a randomisation 1:1:1, in treatment of patients with active rheumatoid arthritis with inadequate response to 1. methotrexate or to 2. any DMARD including at least one biologic…	India
19907	2010-020992-21	2011-12-06	Prematurely Ended	A 24-week with possible extension, prospective, multicenter, randomised, double-blind, controlled, parallel groups, phase 2b/3 study to compare efficacy and safety of masitinib to methotrexate, in treatment of patients with active rheumatoid arthritis with inadequate response to 1. methotrexate or to 2. any DMARD including at least one biologic drug if patients previously failed methotrexate or t…	India
19908	2010-020992-21	2012-05-28	Prematurely Ended	Estudio prospectivo, Fase IIb/III, multicÃ©ntrico, randomizado, doble ciego, controlado, de 3 grupos paralelos y 24 semanas de duraciÃ³n con posible extensiÃ³n, para comparar la eficacia y seguridad de masitinib, a la dosis de 3 y 4,5 mg/kg/dÃ­a, con metotrexato, con randomizaciÃ³n 1:1:1, en el tratamiento de pacientes con artritis reumatoide activa y con una respuesta inadecuada a 1. metotrexato…	India
19909	2010-020992-21	2012-12-06	Prematurely Ended	A 24-week with possible extension, prospective, multicenter, randomised, double-blind, controlled, 3-parallel groups, phase 2b/3 study to compare efficacy and safety of masitinib at 3 and 4,5 mg/kg/day to methotrexate, with a randomisation 1:1:1, in treatment of patients with active rheumatoid arthritis with inadequate response to 1. methotrexate or to 2. any DMARD including at least one biologic…	India
19958	2012-001610-42	2012-09-13	Prematurely Ended	A Randomized, Double-masked, Placebo-controlled Study of the Safety and Efficacy of Gevokizumab in the Treatment of Active Non-infectious Intermediate, Posterior, or Pan- Uveitis	India
19959	2012-001610-42	2012-09-24	Completed	A Randomized, Double-masked, Placebo-controlled Study of the Safety and Efficacy of Gevokizumab in the Treatment of Active Non-infectious Intermediate, Posterior, or Pan- Uveitis	India
19960	2012-001610-42	2012-09-25	Prematurely Ended	A Randomized, Double-masked, Placebo-controlled Study of the Safety and Efficacy of Gevokizumab in the Treatment of Active Non-infectious Intermediate, Posterior, or Pan- Uveitis	India
19961	2012-001610-42	2012-10-02	Completed	A Randomized, Double-masked, Placebo-controlled Study of the Safety and Efficacy of Gevokizumab in the Treatment of Active Non-infectious Intermediate, Posterior, or Pan- UveitisEstudio aleatorizado, frente a placebo, doble enmascarado de eficacia y seguridad de gevokizumab en el tratamiento de la uveÃ­tis no infecciosa activa intermedia, posterior o panuveÃ­tis	India
19962	2012-001610-42	2013-01-14	Prematurely Ended	A Randomized, Double-masked, Placebo-controlled Study of the Safety and Efficacy of Gevokizumab in the Treatment of Active Non-infectious Intermediate, Posterior, or Pan- Uveitis	India
19963	2012-001610-42	2013-03-27	Completed	A Randomized, Double-masked, Placebo-controlled Study of the Safety and Efficacy of Gevokizumab in the Treatment of Active Non-infectious Intermediate, Posterior, or Pan- Uveitis	India
20015	2012-003757-28	2013-01-24	Completed	A three-arm, randomized, open label, phase II study of everolimus in combination with exemestane versus everolimus alone versus capecitabine in the treatment of postmenopausal women with estrogen receptor positive, locally advanced, recurrent, or metastatic breast cancer after recurrence or progression on prior letrozole or anastrozole	India
20016	2012-003757-28	2013-02-06	Completed	A three-arm, randomized, open label, phase II study of everolimus in combination with exemestane versus everolimus alone versus capecitabine in the treatment of postmenopausal women with estrogen receptor positive, locally advanced, recurrent, or metastatic breast cancer after recurrence or progression on prior letrozole or anastrozole	India
20017	2012-003757-28	2013-02-22	Completed	A three-arm, randomized, open label, phase II study of everolimus in combination with exemestane versus everolimus alone versus capecitabine in the treatment of postmenopausal women with estrogen receptor positive, locally advanced, recurrent, or metastatic breast cancer after recurrence or progression on prior letrozole or anastrozole	India
20018	2012-003757-28	2013-03-07	Completed	A three-arm, randomized, open label, phase II study of everolimus in combination with exemestane versus everolimus alone versus capecitabine in the treatment of postmenopausal women with estrogen receptor positive, locally advanced, recurrent, or metastatic breast cancer after recurrence or progression on prior letrozole or anastrozole	India
20019	2012-003757-28	2013-03-12	Completed	A three-arm, randomized, open label, phase II study of everolimus in combination with exemestane versus everolimus alone versus capecitabine in the treatment of postmenopausal women with estrogen receptor positive, locally advanced, recurrent, or metastatic breast cancer after recurrence or progression on prior letrozole or anastrozoleEt Ã¥bent, 3-armet, randomiseret fase II forsÃ¸g, der har til …	India
20020	2012-003757-28	2013-04-09	Completed	A three-arm, randomized, open label, phase II study of everolimus in combination with exemestane versus everolimus alone versus capecitabine in the treatment of postmenopausal women with estrogen receptor positive, locally advanced, recurrent, or metastatic breast cancer after recurrence or progression on prior letrozole or anastrozoleEstudio fase II, aleatorizado, abierto, con tres brazos, de ev…	India
20021	2012-003757-28	2013-05-17	Completed	A three-arm, randomized, open label, phase II study of everolimus in combination with exemestane versus everolimus alone versus capecitabine in the treatment of postmenopausal women with estrogen receptor positive, locally advanced, recurrent, or metastatic breast cancer after recurrence or progression on prior letrozole or anastrozole	India
20171	2011-005586-21	NA	NA	A research study to determine if an experimental IVIG product, GammaplexÂ®, is safe, tolerable, and effective when given to patients who have Idiopathic Thrombocytopenic Purpura	India
20207	2012-001324-34	2013-02-05	Completed	A 3 Month, Multicenter, Double-Masked Safety and Efficacy Study of Travoprost Ophthalmic Solution, 0.004% Compared to Timolol (0.5% or 0.25%) in Pediatric Glaucoma Patients	India
20208	2012-001324-34	2013-02-06	Completed	A 3 Month, Multicenter, Double-Masked Safety and Efficacy Study of Travoprost Ophthalmic Solution, 0.004% Compared to Timolol (0.5% or 0.25%) in Pediatric Glaucoma Patients	India
20209	2012-001324-34	2013-02-11	Completed	A 3 Month, Multicenter, Double-Masked Safety and Efficacy Study of Travoprost Ophthalmic Solution, 0.004% Compared to Timolol (0.5% or 0.25%) in Pediatric Glaucoma Patients.Trzymiesieczne, wieloosrodkowe, podwÃ³jnie maskowane badanie bezpieczenstwa i skutecznosci kropli do oczu zawierajacych 0,004%Trawoprostu w roztworze w porÃ³wnaniu do preparatu Timolol (0,5% lub 0,25%) u pacjentÃ³w z jaskra dz…	India
20210	2012-001324-34	2013-02-15	Completed	A 3 Month, Multicenter, Double-Masked Safety and Efficacy Study of Travoprost Ophthalmic Solution, 0.004% Compared to Timolol (0.5% or 0.25%) in Pediatric Glaucoma Patients	India
20211	2012-001324-34	2013-02-15	Completed	A 3 Month, Multicenter, Double-Masked Safety and Efficacy Study of Travoprost Ophthalmic Solution, 0.004% Compared to Timolol (0.5% or 0.25%) in Pediatric Glaucoma Patients	India
20212	2012-001324-34	2013-02-25	Completed	A 3 Month, Multicenter, Double-Masked Safety and Efficacy Study of Travoprost Ophthalmic Solution, 0.004% Compared to Timolol (0.5% or 0.25%) in Pediatric Glaucoma Patients	India
20213	2012-001324-34	2013-03-06	Completed	A 3 Month, Multicenter, Double-Masked Safety and Efficacy Study of Travoprost Ophthalmic Solution, 0.004% Compared to Timolol (0.5% or 0.25%) in Pediatric Glaucoma PatientsEstudio de 3 meses, multicÃ©ntrico, doble ciego sobre la seguridad y eficacia de Travoprost soluciÃ³n oftÃ¡lmica al 0,004 % en comparaciÃ³n con Timolol (al 0,5 % o al 0,25 %) en pacientes pediÃ¡tricos con glaucoma.	India
20495	2009-017434-45	2010-01-15	Prematurely Ended	A Phase 2b, Multicenter, Single-dose, Blinded, Randomized, Placebo-controlled, Dose-escalation, Safety and Efficacy Trial of Stannsoporfin in Neonates with Hyperbilirubinemia	India
20672	2009-017271-17	2010-07-30	Completed	A Randomized, Double-Blind, Placebo-Controlled, Parallel-Group Study of Paliperidone Palmitate Evaluating Time to Relapse in Subjects With Schizoaffective Disorder	India
20735	2009-012934-63	2009-09-03	Prematurely Ended	A Phase II, Randomised, Double-blind, Placebo-controlled, Multi-centre Study to Assess the Efficacy and Safety of AZD8931 In Combination with Anastrozole, Compared to Anastrozole alone, in Post-menopausal Women With Hormone Receptor-positive, Endocrine Therapy-naive, Locally-advanced or Metastatic Breast Cancer (MINT)	India
20736	2009-012934-63	2009-09-11	Prematurely Ended	A Phase II, Randomised, Double-blind, Placebo-controlled, Multi-centre Study to Assess the Efficacy and Safety of AZD8931 In Combination with Anastrozole, Compared to Anastrozole alone, in Post-menopausal Women With Hormone Receptor-positive, Endocrine Therapy-naive, Locally-advanced or Metastatic Breast Cancer (MINT)	India
20737	2009-012934-63	2009-09-30	Prematurely Ended	A Phase II, Randomised, Double-blind, Placebo-controlled, Multi-centre Study to Assess the Efficacy and Safety of AZD8931 In Combination with Anastrozole, Compared to Anastrozole alone, in Post-menopausal Women With Hormone Receptor-positive, Endocrine Therapy-naive, Locally-advanced or Metastatic Breast Cancer (MINT)	India
20738	2009-012934-63	2010-08-02	Prematurely Ended	A Phase II, Randomised, Double-blind, Placebo-controlled, Multi-centre Study to Assess the Efficacy and Safety of AZD8931 In Combination with Anastrozole, Compared to Anastrozole alone, in Post-menopausal Women With Hormone Receptor-positive, Endocrine Therapy-naive, Locally-advanced or Metastatic Breast Cancer (MINT)	India
20747	2008-005012-41	2009-03-26	Completed	A multi-center, randomized, double-blind, placebo-controlled clinical trial to evaluate the effect of 52 weeks treatment with vildagliptin on left ventricular function in patients with type 2 diabetes and congestive heart failure.	India
20748	2008-005012-41	2009-04-14	Completed	A multi-center, randomized, double-blind, placebo-controlled clinical trial to evaluate the effect of 52 weeks treatment with vildagliptin on left ventricular function in patients with type 2 diabetes and congestive heart failure.	India
20833	2009-015864-32	2010-03-20	Prematurely Ended	A Prospective, Randomized, Double-Blind, Multicenter Study to Establish the Safety and Tolerability of Doripenem Compared With Meropenem in Hospitalized Children With Complicated Intra-Abdominal Infections	India
20834	2009-015864-32	2010-11-24	Prematurely Ended	A Prospective, Randomized, Double-Blind, Multicenter Study to Establish the Safety and Tolerability of Doripenem Compared With Meropenem in Hospitalized Children With Complicated Intra-Abdominal Infections	India
20835	2009-015864-32	NA	View results	A Safety and Tolerability Study of Doripenem Compared with Meropenem in Children Hospitalized with Complicated Intra-abdominal Infections	India
20845	2010-022548-19	2011-02-18	Completed	A Phase 2, Randomized, Double-Blind, Double-Dummy, Multicenter,Prospective Study to Assess the Efficacy, Safety and Pharmacokinetics of 2Dose Regimens of TP-434 Compared with Ertapenem in Adult Community-Acquired Complicated Intra-abdominal Infections	India
20850	2010-022576-30	2011-01-04	Completed	A Randomized, Double-blind, Placebo-controlled, Comparative Phase 3 Multicenter Study to Evaluate the Safety and Efficacy of BA058 for Injection for Prevention of Fracture in Ambulatory Postmenopausal Women with Severe Osteoporosis and at Risk of Fracture	India
20851	2010-022576-30	2011-01-12	Completed	A Randomized, Double-blind, Placebo-controlled, Comparative Phase 3 Multicenter Study to Evaluate the Safety and Efficacy of BA058 for Injection for Prevention of Fracture in Ambulatory Postmenopausal Women with Severe Osteoporosis and at Risk of Fracture	India
20852	2010-022576-30	2011-01-24	Completed	A Randomized, Double-blind, Placebo-controlled, Comparative Phase 3 Multicenter Study to Evaluate the Safety and Efficacy of BA058 for Injection for Prevention of Fracture in Ambulatory Postmenopausal Women with Severe Osteoporosis and at Risk of Fracture	India
20853	2010-022576-30	2011-01-31	Completed	A Randomized, Double-blind, Placebo-controlled, Comparative Phase 3 Multicenter Study to Evaluate the Safety and Efficacy of BA058 for Injection for Prevention of Fracture in Ambulatory Postmenopausal Women with Severe Osteoporosis and at Risk of FractureRandomizovanÃ©, dvojite zaslepenÃ©, placebem kontrolovanÃ©, srovnÃ¡vacÃ­, multicentrickÃ© klinickÃ© hodnocenÃ­, fÃ¡ze 3 posuzujÃ­cÃ­ bezpecnost …	India
20854	2010-022576-30	2011-02-01	Completed	A Randomized, Double-blind, Placebo-controlled, Comparative Phase 3 Multicenter Study to Evaluate the Safety and Efficacy of BA058 for Injection for Prevention of Fracture in Ambulatory Postmenopausal Women with Severe Osteoporosis and at Risk of FractureRandomizowane, podwÃ³jnie zaslepione z kontrolowanym placebo, wieloosrodkowe porÃ³wnawcze badanie III fazy polegajace na ocenie bezpieczenstwa i…	India
20985	2008-006719-20	2009-02-23	Completed	TECOS: A Randomized, Placebo Controlled Clinical Trial to Evaluate Cardiovascular Outcomes after Treatment with Sitagliptin in Patients with Type 2 Diabetes Mellitus and Inadequate Glycemic Control	India
20986	2008-006719-20	2009-03-13	Completed	TECOS: A Randomized, Placebo Controlled Clinical Trial to Evaluate Cardiovascular Outcomes after Treatment with Sitagliptin in Patients with Type 2 Diabetes Mellitus and Inadequate Glycemic Control	India
20987	2008-006719-20	2009-03-17	Completed	TECOS: A Randomized, Placebo Controlled Clinical Trial to Evaluate Cardiovascular Outcomes after Treatment with Sitagliptin in Patients with Type 2 Diabetes Mellitus and Inadequate Glycemic Control	India
20989	2008-006719-20	2009-04-02	Completed	TECOS: A Randomized, Placebo Controlled Clinical Trial to Evaluate Cardiovascular Outcomes after Treatment with Sitagliptin in Patients with Type 2 Diabetes Mellitus and Inadequate Glycemic ControlTECOS: Klinikai vizsgÃ¡lat a sitagliptin kezelÃ©s mellett kialakulÃ³ kardiovaszkulÃ¡ris szÃ¶vodmÃ©nyek felmÃ©rÃ©sÃ©re 2-es tÃ­pusÃº diabetes mellitusban szenvedo, nem megfelelo glikÃ©miÃ¡s kontroll alat…	India
20990	2008-006719-20	2009-04-14	Completed	TECOS: A Randomized, Placebo Controlled Clinical Trial to Evaluate Cardiovascular Outcomes after Treatment with Sitagliptin in Patients with Type 2 Diabetes Mellitus and Inadequate Glycemic Control	India
20992	2008-006719-20	2009-04-17	Completed	TECOS: A Randomized, Placebo Controlled Clinical Trial to Evaluate Cardiovascular Outcomes after Treatment with Sitagliptin in Patients with Type 2 Diabetes Mellitus and Inadequate Glycemic ControlTECOS: RandomizovanÃ¡, placebem kontrolovanÃ¡ klinickÃ¡ studie hodnotÃ­cÃ­ vÃ½skyt kardiovaskulÃ¡rnÃ­ch prÃ­hod po lÃ©cbe sitagliptinem u pacientu s Diabetes Mellitus 2. typu a neadekvÃ¡tnÃ­ kontrolou g…	India
20993	2008-006719-20	2009-05-29	Completed	TECOS: A Randomized, Placebo Controlled Clinical Trial to Evaluate Cardiovascular Outcomes after Treatment with Sitagliptin in Patients with Type 2 Diabetes Mellitus and Inadequate Glycemic Control	India
20996	2008-006719-20	2009-10-06	Completed	TECOS: A Randomized, Placebo Controlled Clinical Trial to Evaluate Cardiovascular Outcomes after Treatment with Sitagliptin in Patients with Type 2 Diabetes Mellitus and Inadequate Glycemic Control	India
20998	2008-006719-20	2010-10-29	Completed	TECOS: A Randomized, Placebo Controlled Clinical Trial to Evaluate Cardiovascular Outcomes after Treatment with Sitagliptin in Patients with Type 2 Diabetes Mellitus and Inadequate Glycemic Control	India
20999	2008-006719-20	2010-11-01	Completed	TECOS: A Randomized, Placebo Controlled Clinical Trial to Evaluate Cardiovascular Outcomes after Treatment with Sitagliptin in Patients with Type 2 Diabetes Mellitus and Inadequate Glycemic Control	India
21000	2008-006719-20	2010-12-01	Completed	TECOS: A Randomized, Placebo Controlled Clinical Trial to Evaluate Cardiovascular Outcomes after Treatment with Sitagliptin in Patients with Type 2 Diabetes Mellitus and Inadequate Glycemic Control	India
21001	2008-006719-20	2010-12-09	Completed	TECOS: A Randomized, Placebo Controlled Clinical Trial to Evaluate Cardiovascular Outcomes after Treatment with Sitagliptin in Patients with Type 2 Diabetes Mellitus and Inadequate Glycemic Control	India
21006	2010-019522-13	2011-08-01	Completed	A randomized, controlled, double-blind Phase III trial to compare the efficacy, safety and pharmacokinetics of GP2013 plus cyclophosphamide, vincristine, prednisone vs. MabTheraÂ® plus cyclophosphamide, vincristine, prednisone, followed by GP2013 or MabTheraÂ® maintenance therapy in patients with previously untreated, advanced stage follicular lymphoma	India
21007	2010-019522-13	2011-08-01	Completed	A randomized, controlled, double-blind Phase III trial to compare the efficacy, safety and pharmacokinetics of GP2013 plus Cyclophosphamide, Vincristine, Prednisone vs. MabTheraÂ® plus Cyclophosphamide, Vincristine, Prednisone, followed by GP2013 or MabTheraÂ® maintenance therapy in patients with previously untreated, advanced stage follicular lymphoma.	India
21008	2010-019522-13	2011-08-29	Completed	A randomized, controlled, double-blind Phase III trial to compare the efficacy, safety and pharmacokinetics of GP2013 plus CVP vs. MabTheraÂ® plus CVP, followed by GP2013 or MabTheraÂ® maintenance therapy in patients with previously untreated, advanced stage follicular lymphoma.	India
21009	2010-019522-13	2011-08-30	Completed	A randomized, controlled, double-blind Phase III trial to compare the efficacy, safety and pharmacokinetics of GP2013 plus Cyclophosphamide, Vincristine, Prednisone vs. MabTheraÂ® plus Cyclophosphamide, Vincristine, Prednisone, followed by GP2013 or MabTheraÂ® maintenance therapy in patients with previously untreated, advanced stage follicular lymphoma.	India
21010	2010-019522-13	2011-08-31	Completed	A randomized, controlled, double-blind Phase III trial to compare theefficacy, safety and pharmacokinetics of GP2013 plus Cyclophosphamide,Vincristine, Prednisone vs. MabTheraÂ® plus Cyclophosphamide, Vincristine,Prednisone, followed by GP2013 or MabTheraÂ® maintenance therapy inpatients with previously untreated, advanced stage follicular lymphoma.	India
21011	2010-019522-13	2011-08-31	Completed	A randomized, controlled, double-blind Phase III trial to compare theefficacy, safety and pharmacokinetics of GP2013 plus Cyclophosphamide,Vincristine, Prednisone vs. MabTheraÂ® plus Cyclophosphamide, Vincristine,Prednisone, followed by GP2013 or MabTheraÂ® maintenance therapy inpatients with previously untreated, advanced stage follicular lymphoma.	India
21012	2010-019522-13	2011-10-25	Completed	A randomized, controlled, double-blind Phase III trial to compare theefficacy, safety and pharmacokinetics of GP2013 plus Cyclophosphamide,Vincristine, Prednisone vs. MabTheraÂ® plus Cyclophosphamide, Vincristine,Prednisone, followed by GP2013 or MabTheraÂ® maintenance therapy inpatients with previously untreated, advanced stage follicular lymphoma.	India
21013	2010-019522-13	2011-11-11	Completed	A randomized, controlled, double-blind Phase III trial to compare the efficacy, safety and pharmacokinetics of GP2013 plus CVP vs. MabTheraÂ® plus CVP, followed by GP2013 or MabTheraÂ® maintenance therapy in patients with previously untreated, advanced stage follicular lymphoma.Ensayo de fase III aleatorizado, controlado, doble ciego para comparar la eficacia, la seguridad y la farmacocinÃ©tica d…	India
21014	2010-019522-13	2012-03-16	Completed	A randomized, controlled, double-blind Phase III trial to compare the efficacy, safety and pharmacokinetics of GP2013 plus Cyclophosphamide, Vincristine, Prednisone vs. MabTheraÂ® plus Cyclophosphamide, Vincristine, Prednisone, followed by GP2013 or MabTheraÂ® maintenance therapy in patients with previously untreated, advanced stage follicular lymphoma.	India
21015	2010-019522-13	2012-12-11	Completed	A randomized, controlled, double-blind Phase III trial to compare the efficacy, safety and pharmacokinetics of GP2013 plus cyclophosphamide, vincristine, prednisone vs. MabTheraÂ® plus cyclophosphamide, vincristine, prednisone, followed by GP2013 or MabTheraÂ® maintenance therapy in patients with previously untreated, advanced stage follicular lymphoma	India
21016	2010-019522-13	2013-01-15	Completed	A randomized, controlled, double-blind Phase III trial to compare the efficacy, safety and pharmacokinetics of GP2013 plus cyclophosphamide, vincristine, prednisone vs. MabThera plus cyclophosphamide, vincristine, prednisone, followed by GP2013 or MabThera maintenance therapy in patients with previously untreated, advanced stage follicular lymphomaStudio randomizzato, controllato, in doppio cieco…	India
21017	2010-019522-13	2013-04-17	Completed	A randomized, controlled, double-blind Phase III trial to compare the efficacy, safety and pharmacokinetics of GP2013 plus cyclophosphamide, vincristine, prednisone vs. MabTheraÂ® plus cyclophosphamide, vincristine, prednisone, followed by GP2013 or MabTheraÂ® maintenance therapy in patients with previously untreated, advanced stage follicular lymphoma	India
21018	2010-019522-13	2013-05-16	Completed	A randomized, controlled, double-blind Phase III trial to compare the efficacy, safety and pharmacokinetics of GP2013 plus cyclophosphamide, vincristine, prednisone vs. MabTheraÂ® plus cyclophosphamide, vincristine, prednisone, followed by GP2013 or MabTheraÂ® maintenance therapy in patients with previously untreated, advanced stage follicular lymphoma	India
21085	2010-019872-65	2010-08-04	Completed	A Phase III, Two-Part, Randomized, Double-Blind, Active Comparator-Controlled, Multicenter Clinical Trial to Study the Relative Efficacy and Tolerability of Two Doses of MK-0663/Etoricoxib in Patients with Ankylosing Spondylitis	India
21086	2010-019872-65	2010-08-10	Completed	A Phase III, Two-Part, Randomized, Double-Blind, Active Comparator-Controlled, Multicenter Clinical Trial to Study the Relative Efficacy and Tolerability of Two Doses of MK-0663/Etoricoxib in Patients with Ankylosing SpondylitisIII. fÃ¡zisÃº, kÃ©t rÃ©szes, randomizÃ¡lt, kettos vak, aktÃ­v Ã¶sszehasonlÃ­tÃ³ szerrel kontrollÃ¡lt, tÃ¶bb kÃ¶zpontban vÃ©gzett klinikai vizsgÃ¡lat az MK-0663/etoricoxib …	India
21087	2010-019872-65	2010-08-30	Completed	A Phase III, Two-Part, Randomized, Double-Blind, Active Comparator-Controlled, Multicenter Clinical Trial to Study the Relative Efficacy and Tolerability of Two Doses of MK-0663/Etoricoxib in Patients with Ankylosing Spondylitis	India
21088	2010-019872-65	2010-08-31	Completed	A Phase III, Two-Part, Randomized, Double-Blind, Active Comparator-Controlled, Multicenter Clinical Trial to Study the Relative Efficacy and Tolerability of Two Doses of MK-0663/Etoricoxib in Patients with Ankylosing Spondylitis	India
21089	2010-019872-65	2010-09-03	Completed	A Phase III, Two-Part, Randomized, Double-Blind, Active Comparator-Controlled, Multicenter Clinical Trial to Study the Relative Efficacy and Tolerability of Two Doses of MK-0663/Etoricoxib in Patients with Ankylosing Spondylitis	India
21091	2010-019872-65	2010-11-03	Completed	A Phase III, Two-Part, Randomized, Double-Blind, Active Comparator-Controlled, Multicenter Clinical Trial to Study the Relative Efficacy and Tolerability of Two Doses of MK-0663/Etoricoxib in Patients with Ankylosing Spondylitis	India
21093	2010-019872-65	2011-03-03	Completed	A Phase III, Two-Part, Randomized, Double-Blind, Active Comparator-Controlled, Multicenter Clinical Trial to Study the Relative Efficacy and Tolerability of Two Doses of MK-0663/Etoricoxib in Patients with Ankylosing Spondylitis	India
21094	2010-019872-65	2013-01-17	Completed	A Phase III, Two-Part, Randomized, Double-Blind, Active Comparator-Controlled, Multicenter Clinical Trial to Study the Relative Efficacy and Tolerability of Two Doses of MK-0663/Etoricoxib in Patients with Ankylosing Spondylitis	India
21100	2008-004438-25	2008-10-08	Completed	A Randomized, Double-Blind, Placebo Controlled, Phase 2 Trial of Paclitaxel in Combination With AMG 386 in Subjects With Advanced Recurrent Epithelial Ovarian or Primary Peritoneal Cancer	India
21155	2010-022271-59	2011-05-27	Completed	A Phase 3, Multicenter, Randomized, Double-blind, Placebo-controlled, Parallel GroupTrial to Evaluate the Safety and Efficacy of Delamanid (OPC-67683) AdministeredOrally as 200 mg Total Daily Dose for Six Months in Patients With Pulmonary SputumCulture-positive, Multidrug-resistant Tuberculosis	India
21156	2010-022271-59	2011-06-13	Completed	A Phase 3, Multicenter, Randomized, Double-blind, Placebo-controlled, Parallel GroupTrial to Evaluate the Safety and Efficacy of Delamanid (OPC-67683) AdministeredOrally as 200 mg Total Daily Dose for Six Months in Patients With Pulmonary SputumCulture-positive, Multidrug-resistant Tuberculosis	India
21157	2010-022271-59	2011-06-30	Completed	A Phase 3, Multicenter, Randomized, Double-blind, Placebo-controlled, Parallel Group Trial to Evaluate the Safety and Efficacy of Delamanid (OPC-67683) Administered Orally as 200 mg Total Daily Dose for Six Months in Patients With Pulmonary Sputum Culture-positive, Multidrug-resistant Tuberculosis	India
21219	2010-024371-12	2011-06-30	Temporarily Halted	A multicenter, Double-blind 58 week Rollover Study to assess the Safety and Tolerability of BMS-820836 in Patients with Treatment Resistant Major Depression.Estudio de extensiÃ³n, multicÃ©ntrico, doble ciego, de 58 semanas de duraciÃ³n, para evaluar la seguridad y tolerabilidad de BMS-820836 en pacientes con trastorno depresivo mayor resistentes al tratamiento	India
21220	2010-024371-12	2011-08-16	Completed	A multicenter, Double-blind 58 week Rollover Study to assess the Safety and Tolerability of BMS-820836 in Patients with Treatment Resistant Major Depression.Revised Protocol 01 Incorporating Protocol Amendment 03 and 05	India
21221	2010-024371-12	2011-08-18	Prematurely Ended	A multicenter, Double-blind 58 week Rollover Study to assess the Safety and Tolerability of BMS-820836 in Patients with Treatment Resistant Major Depression.Revised Protocol 01 Incorporating Protocol Amendment 03 and 05	India
21222	2010-024371-12	2011-09-15	Completed	A multicenter, Double-blind 58 week Rollover Study to assess the Safety and Tolerability of BMS-820836 in Patients with Treatment Resistant Major Depression.Revised Protocol 01 Incorporating Protocol Amendment 03 and 05	India
21223	2010-024371-12	2011-10-13	Completed	A multicenter, Double-blind 58 week Rollover Study to assess the Safety and Tolerability of BMS-820836 in Patients with Treatment Resistant Major Depression.	India
21224	2010-024371-12	2012-04-02	Completed	A Multicenter, Double-Blind, 58 week Rollover Study to assess the Safety and Tolerability of BMS-820836 in Patients with Treatment Resistant Major Depression. Revised Protocol 01 Incorporating Protocol Amendment 03Studio multicentrico, in doppio cieco, di rollover di 58 settimane per valutare la sicurezza e la tollerabilita` di BMS-820836 in pazienti con depressione maggiore resistente al trattam…	India
21269	2011-001456-11	2012-03-01	Completed	A Multicenter, International, Randomized, Double-blind, Placebo controlled, Parallel-group Study to Assess the Efficacy and Safety of Romosozumab Treatment in Postmenopausal Women With Osteoporosis	India
21270	2011-001456-11	2012-03-01	Completed	A Multicenter, International, Randomized, Double-blind, Placebo controlled, Parallel-group Study to Assess the Efficacy and Safety of Romosozumab Treatment in Postmenopausal Women With Osteoporosis	India
21271	2011-001456-11	2012-03-02	Completed	A Multicenter, International, Randomized, Double-blind, Placebo controlled, Parallel-group Study to Assess the Efficacy and Safety of Romosozumab Treatment in Postmenopausal Women With Osteoporosis	India
21272	2011-001456-11	2012-03-05	Completed	A Multicenter, International, Randomized, Double-blind, Placebo controlled, Parallel-group Study to Assess the Efficacy and Safety of RomosozumabTreatment in Postmenopausal Women With Osteoporosis	India
21273	2011-001456-11	2012-03-05	Completed	A Multicenter, International, Randomized, Double-blind, Placebo controlled, Parallel-group Study to Assess the Efficacy and Safety of Romosozumab Treatment in Postmenopausal Women With Osteoporosis	India
21274	2011-001456-11	2012-03-06	Completed	A Multicenter, International, Randomized, Double-blind, Placebo controlled, Parallel-group Study to Assess the Efficacy and Safety of Romosozumab Treatment in Postmenopausal Women With Osteoporosis	India
21275	2011-001456-11	2012-03-09	Completed	A Multicenter, International, Randomized, Double-blind, Placebo controlled, Parallel-group Study to Assess the Efficacy and Safety of Romosozumab Treatment in Postmenopausal Women With Osteoporosis	India
21276	2011-001456-11	2012-03-09	Completed	A Multicenter, International, Randomized, Double-blind, Placebo controlled, Parallel-group Study to Assess the Efficacy and Safety of Romosozumab Treatment in Postmenopausal Women With OsteoporosisMulticentrickÃ©, mezinÃ¡rodnÃ­, randomizovanÃ©, dvojite zaslepenÃ©, placebem kontrolovanÃ© klinickÃ© hodnocenÃ­ s paralelnÃ­mi skupinami, k posouzenÃ­ Ãºcinnosti a bezpecnosti prÃ­pravku AMG 785 v lÃ©cb…	India
21277	2011-001456-11	2012-03-13	Completed	A Multicenter, International, Randomized, Double-blind, Placebo controlled, Parallel-group Study to Assess the Efficacy and Safety of AMG 785 Treatment in Postmenopausal Women With OsteoporosisEstudio multicÃ©ntrico, internacional, aleatorizado, doble ciego, controlado con placebo y de grupos paralelos para evaluar la eficacia y seguridad de AMG 785 en el tratamiento de mujeres con osteoporosis p…	India
21278	2011-001456-11	2012-03-29	Completed	A Multicenter, International, Randomized, Double-blind, Placebo controlled, Parallel-group Study to Assess the Efficacy and Safety of Romosozumab Treatment in Postmenopausal Women With Osteoporosis	India
21279	2011-001456-11	2012-03-30	Completed	A Multicenter, International, Randomized, Double-blind, Placebo controlled, Parallel-group Study to Assess the Efficacy and Safety of Romosozumab Treatment in Postmenopausal Women With Osteoporosis	India
21284	2010-022366-27	2010-11-23	Completed	Efficacy and safety of BIA 9-1067 in idiopathic Parkinsonâ€™s disease patients with â€œwearing-offâ€ phenomenon treated with levodopa plus a dopa decarboxylase inhibitor (DDCI): a double-blind, randomised, placebo-controlled, parallel-group, multicentre clinical study.	India
21285	2010-022366-27	2010-11-30	Completed	Efficacy and safety of BIA 9-1067 in idiopathic Parkinsonâ€™s disease patients with â€œwearing-offâ€ phenomenon treated with levodopa plus a dopa decarboxylase inhibitor (DDCI): a double-blind, randomised, placebo-controlled, parallel-group, multicentre clinical study.	India
21329	2010-019454-41	2010-07-08	Completed	A Phase III Randomized, Placebo-Controlled Clinical Trial to Assess the Safety and Efficacy of Odanacatib (MK-0822) to reduce the Risk of Fracture in Osteoporotic Men Treated with Vitamin D and Calcium	India
21361	2009-018038-12	NA	View results	A Long-Term Safety Trial of Asenapine in Adolescent Subjects With Schizophrenia	India
21419	2010-024477-39	2011-03-21	Completed	A Dose-Frequency Blinded, Multicenter, Extension Study to Determine the Long-Term Safety and Efficacy of PEGylated Interferon Beta-1a (BIIB017) in Subjects With Relapsing Multiple Sclerosis	India
21420	2010-024477-39	2011-06-20	Completed	A Dose-Frequency Blinded, Multicenter, Extension Study to Determine the Long-Term Safety and Efficacy of PEGylated Interferon Beta-1a (BIIB017) in Subjects With Relapsing Multiple Sclerosis	India
21421	2010-024477-39	2011-06-21	Completed	A Dose-Frequency Blinded, Multicenter, Extension Study to Determine the Long-Term Safety and Efficacy of PEGylated Interferon Beta-1a (BIIB017) in Subjects With Relapsing Multiple Sclerosis	India
21422	2010-024477-39	2011-06-28	Completed	A Dose-Frequency Blinded, Multicenter, Extension Study to Determine the Long-Term Safety and Efficacy of PEGylated Interferon Beta-1a (BIIB017) in Subjects With Relapsing Multiple SclerosisUn estudio de extensiÃ³n multicÃ©ntrico de frecuencia de dosis ciego, para determinar la seguridad y eficacia a largo plazo del interferÃ³n beta-1a pegilado (BIIB017) en sujetos con esclerosis mÃºltiple recidiv…	India
21423	2010-024477-39	2011-09-20	Completed	A Dose-Frequency Blinded, Multicenter, Extension Study to Determine the Long-Term Safety and Efficacy of PEGylated Interferon Beta-1a (BIIB017) in Subjects With Relapsing Multiple Sclerosis	India
21424	2010-024477-39	2011-09-26	Completed	A Dose-Frequency Blinded, Multicenter, Extension Study to Determine the Long-Term Safety and Efficacy of PEGylated Interferon Beta-1a (BIIB017) in Subjects With Relapsing Multiple Sclerosis	India
21425	2010-024477-39	2012-03-20	Completed	A Dose-Frequency Blinded, Multicenter, Extension Study to Determine the Long-Term Safety and Efficacy of PEGylated Interferon Beta-1a (BIIB017) in Subjects With Relapsing Multiple Sclerosis	India
21426	2010-024477-39	2012-04-18	Completed	A Dose-Frequency Blinded, Multicenter, Extension Study to Determine the Long-Term Safety and Efficacy of PEGylated Interferon Beta-1a (BIIB017) in Subjects With Relapsing Multiple Sclerosis	India
21427	2010-024477-39	2012-04-24	Completed	A Dose-Frequency Blinded, Multicenter, Extension Study to Determine the Long-Term Safety and Efficacy of PEGylated Interferon Beta-1a (BIIB017) in Subjects With Relapsing Multiple SclerosisZaslepenÃ¡, multicentrickÃ¡, prodlouÅ¾enÃ¡ klinickÃ¡ studie cetnosti dÃ¡vek ke stanovenÃ­ dlouhodobÃ© bezpecnosti a Ãºcinnosti pegylovanÃ©ho interferonu beta-1a (BIIB017) u pacientu s relabujÃ­cÃ­ roztrouÅ¡enou…	India
21428	2009-015086-31	2010-03-17	Prematurely Ended	Ten03: A Phase III Open, Multicentre Study to Investigate the Safety and Efficacy of BPLâ€™s High Purity Factor X in the treatment of the Factor X Deficient Subjects Undergoing Surgery	India
21429	2009-015086-31	2012-02-27	Prematurely Ended	Ten03: A Phase III Open, Multicentre Study to Investigate the Safety and Efficacy of BPLâ€™s High Purity Factor X in the treatment of the Factor X Deficient Subjects Undergoing SurgeryEstudio de fase III, multicÃ©ntrico y abierto para investigar la seguridad y la eficacia del FACTOR X de alta pureza de BPL para el tratamiento de pacientes con deficiencia de factor X que se someten a cirugÃ­a.	India
21450	2011-004148-23	2013-08-14	Completed	A multicenter, international, randomized, parallel group, double-blind, placebo-controlled, cardiovascular safety and renal microvascular outcome study with linagliptin, 5 mg once daily in patients with type 2 diabetes mellitus at high vascular riskEstudio multicÃ©ntrico, internacional, aleatorizado, en grupos paralelos, doble ciego y controlado con placebo sobre seguridad cardiovascular y result…	India
21451	2011-004148-23	2013-09-18	Completed	A multicenter, international, randomized, parallel group, double-blind, placebo-controlled, cardiovascular safety and renal microvascular outcome study with linagliptin, 5 mg once daily in patients with type 2 diabetes mellitus at high vascular risk	India
21453	2011-004148-23	2014-09-01	Completed	A multicenter, international, randomized, parallel group, double blind,placebo-controlled CArdiovascular Safety & Renal Microvascular outcomE with LINAgliptin, 5 mg once daily in patients with type 2 diabetes mellitus at high vascular risk. CARMELINA	India
21479	2010-020370-42	2010-10-08	Prematurely Ended	A Phase III, multi-center, randomized, 24 week, double-blind, parallel-group, placebo-controlled study to evaluate efficacy and safety of RO4917838 in stable patients with persistent, predominant negative symptoms of schizophrenia treated with antipsychotics followed by a 28 week double-blind treatment period.	India
21481	2010-020370-42	2010-10-15	Prematurely Ended	A Phase III, multi-center, randomized, 24 week, double-blind, parallel-group, placebo-controlled study to evaluate efficacy and safety of RO4917838 in stable patients with persistent, predominant negative symptoms of schizophrenia treated with antipsychotics followed by a 28 week double-blind treatment period.	India
21482	2010-020370-42	2010-12-21	Prematurely Ended	A Phase III, multi-center, randomized, 24 week, double-blind, parallel-group, placebo-controlled study to evaluate efficacy and safety of RO4917838 in stable patients with persistent, predominant negative symptoms of schizophrenia treated with antipsychotics followed by a 28 week double-blind treatment period.	India
21487	2011-004622-96	2011-10-18	Completed	A Phase III, Multicenter, Randomized, Double-Blind, Placebo-Controlled Clinical Trial to Study the Safety and Insulin-SparingEfficacy of the Addition of Sitagliptin in Patients With Type 2Diabetes Mellitus Who Have Inadequate Glycemic Control onInsulin Alone or in Combination With MetforminEstudio Fase III, MulticÃ©ntrico, Randomizado, Doble-ciego, y Controlado con Placebo, para Evaluar la Seguri…	India
21488	2011-004622-96	2011-10-24	Completed	A Phase III, Multicenter, Randomized, Double-Blind, Placebo-Controlled Clinical Trial to Study the Safety and Insulin-SparingEfficacy of the Addition of Sitagliptin in Patients With Type 2Diabetes Mellitus Who Have Inadequate Glycemic Control onInsulin Alone or in Combination With Metformin	India
21489	2011-004622-96	2011-11-03	Completed	A Phase III, Multicenter, Randomized, Double-Blind, Placebo-Controlled Clinical Trial to Study the Safety and Insulin-SparingEfficacy of the Addition of Sitagliptin in Patients With Type 2Diabetes Mellitus Who Have Inadequate Glycemic Control onInsulin Alone or in Combination With Metformin	India
21490	2011-004622-96	2011-11-14	Completed	A Phase III, Multicenter, Randomized, Double-Blind, Placebo-Controlled Clinical Trial to Study the Safety and Insulin-SparingEfficacy of the Addition of Sitagliptin in Patients With Type 2Diabetes Mellitus Who Have Inadequate Glycemic Control onInsulin Alone or in Combination With Metformin	India
21491	2011-004622-96	2011-11-17	Completed	A Phase III, Multicenter, Randomized, Double-Blind, Placebo-Controlled Clinical Trial to Study the Safety and Insulin-SparingEfficacy of the Addition of Sitagliptin in Patients With Type 2Diabetes Mellitus Who Have Inadequate Glycemic Control onInsulin Alone or in Combination With Metformin	India
21492	2011-004622-96	2011-11-22	Completed	A Phase III, Multicenter, Randomized, Double-Blind, Placebo-Controlled Clinical Trial to Study the Safety and Insulin-SparingEfficacy of the Addition of Sitagliptin in Patients With Type 2Diabetes Mellitus Who Have Inadequate Glycemic Control onInsulin Alone or in Combination With MetforminIII-as fÃ¡zisÃº, multicentrikus, randomizÃ¡lt, kettos vak, placÃ©bÃ³ kontrollÃ¡lt klinikai vizsgÃ¡lat a szit…	India
21493	2011-004622-96	2011-11-29	Completed	A Phase III, Multicenter, Randomized, Double-Blind, Placebo-Controlled Clinical Trial to Study the Safety and Insulin-SparingEfficacy of the Addition of Sitagliptin in Patients With Type 2Diabetes Mellitus Who Have Inadequate Glycemic Control onInsulin Alone or in Combination With Metformin	India
21494	2011-004622-96	2011-12-05	Completed	A Phase III, Multicenter, Randomized, Double-Blind, Placebo-Controlled Clinical Trial to Study the Safety and Insulin-SparingEfficacy of the Addition of Sitagliptin in Patients With Type 2Diabetes Mellitus Who Have Inadequate Glycemic Control onInsulin Alone or in Combination With Metformin	India
21495	2011-004622-96	2011-12-16	Completed	A Phase III, Multicenter, Randomized, Double-Blind, Placebo-Controlled Clinical Trial to Study the Safety and Insulin-SparingEfficacy of the Addition of Sitagliptin in Patients With Type 2Diabetes Mellitus Who Have Inadequate Glycemic Control onInsulin Alone or in Combination With MetforminStudio clinico di fase III, multicentrico, randomizzato, in doppio cieco, controllato con placebo per valuta…	India
21496	2011-004622-96	2012-01-10	Completed	A Phase III, Multicenter, Randomized, Double-Blind, Placebo-Controlled Clinical Trial to Study the Safety and Insulin-SparingEfficacy of the Addition of Sitagliptin in Patients With Type 2Diabetes Mellitus Who Have Inadequate Glycemic Control onInsulin Alone or in Combination With Metformin	India
21562	2010-019798-13	2010-10-28	Completed	A Multicenter, Randomized, Double-Blind, Placebo-Controlled, Parallel Group, Phase 3 Trial to Evaluate the Safety and Efficacy of Dapagliflozin in Subjects with Type 2 Diabetes with Inadequately Controlled Hypertension treated with an Angiotensin-Converting Enzyme Inhibitor (ACEI) or Angiotensin Receptor Blocker(ARB) and an Additional Antihypertensive Medication	India
21563	2010-019798-13	2010-11-03	Completed	A Multicenter, Randomized, Double-Blind, Placebo-Controlled, Parallel Group, Phase 3 Trial to Evaluate the Safety and Efficacy of Dapagliflozin in Subjects with Type 2 Diabetes with Inadequately Controlled Hypertension treated with an Angiotensin-Converting Enzyme Inhibitor (ACEI) or Angiotensin Receptor Blocker(ARB) and an Additional Antihypertensive Medication	India
21564	2010-019798-13	2010-11-12	Completed	A Multicenter, Randomized, Double-Blind, Placebo-Controlled, Parallel Group, Phase 3 Trial to Evaluate the Safety and Efficacy of Dapagliflozin in Subjects with Type 2 Diabetes with Inadequately Controlled Hypertension treated with an Angiotensin-Converting Enzyme Inhibitor (ACEI) or Angiotensin Receptor Blocker(ARB) and an Additional Antihypertensive Medication	India
21565	2010-019798-13	2010-11-26	Completed	A Multicenter, Randomized, Double-Blind, Placebo-Controlled, Parallel Group, Phase 3 Trial to Evaluate the Safety and Efficacy of Dapagliflozin in Subjects with Type 2 Diabetes with Inadequately Controlled Hypertension treated with an Angiotensin-Converting Enzyme Inhibitor (ACEI) or Angiotensin Receptor Blocker(ARB) and an Additional Antihypertensive Medication	India
21566	2010-019798-13	2010-12-14	Completed	A Multicenter, Randomized, Double-Blind, Placebo-Controlled, Parallel Group, Phase 3 Trial to Evaluate the Safety and Efficacy of Dapagliflozin in Subjects with Type 2 Diabetes with Inadequately Controlled Hypertension treated with an Angiotensin-Converting Enzyme Inhibitor (ACEI) or Angiotensin Receptor Blocker(ARB) and an Additional Antihypertensive Medication	India
21567	2010-019798-13	2011-01-18	Completed	A Multicenter, Randomized, Double-Blind, Placebo-Controlled, Parallel Group, Phase 3 Trial to Evaluate the Safety and Efficacy of Dapagliflozin in Subjects with Type 2 Diabetes with Inadequately Controlled Hypertension treated with an Angiotensin-Converting Enzyme Inhibitor (ACEI) or Angiotensin Receptor Blocker(ARB) and an Additional Antihypertensive Medication	India
21568	2010-019798-13	2011-03-29	Completed	A Multicenter, Randomized, Double-Blind, Placebo-Controlled, Parallel Group, Phase 3 Trial to Evaluate the Safety and Efficacy of Dapagliflozin in Subjects with Type 2 Diabetes with Inadequately Controlled Hypertension treated with an Angiotensin-Converting Enzyme Inhibitor (ACEI) or Angiotensin Receptor Blocker(ARB) and an Additional Antihypertensive Medication	India
21571	2010-024251-87	2011-02-09	Completed	A 52 weeks, double blind, randomized, placebo-controlled trial evaluating the effect of oral BIBF 1120, 150 mg twice daily, on annual Forced Vital Capacity decline , in patients with Idiopathic Pulmonary Fibrosis (IPF)	India
21573	2010-024251-87	2011-03-17	Completed	A 52 weeks, double blind, randomized, placebo-controlled trial evaluating the effect of oral BIBF 1120, 150 mg twice daily, on annual Forced Vital Capacity decline , in patients with Idiopathic Pulmonary Fibrosis (IPF)	India
21575	2010-024251-87	2011-04-08	Completed	A 52 weeks, double blind, randomized, placebo-controlled trial evaluating the effect of oral BIBF 1120, 150 mg twice daily, on annual Forced Vital Capacity decline , in patients with Idiopathic Pulmonary Fibrosis (IPF)	India
21886	2017-000451-14	NA	View results	Reactogenicity and Safety of GlaxoSmithKline (GSK) Biologicalsâ€™ Rotarix (Human Rotavirus Vaccine) in Indian infants	India
21964	2014-005498-35	2015-12-17	Completed	TWILIGHT Study - Ticagrelor With Aspirin or Alone in High-Risk Patients After Coronary Intervention	India
21965	2014-005498-35	2016-01-11	Completed	TWILIGHT Study - Ticagrelor With Aspirin or Alone in High-Risk Patients After Coronary Intervention	India
21966	2014-005498-35	2016-02-17	Completed	TWILIGHT Study - Ticagrelor With Aspirin or Alone in High-Risk Patients After Coronary InterventionEstudio TWILIGHT- Ticagrelor con Aspirina o sola en pacientes de alto riesgo despuÃ©s de una intervenciÃ³n coronaria	India
21967	2014-005498-35	2016-02-24	GB - no longer in EU/EEA	TWILIGHT Study: Ticagrelor with Aspirin or alone in high-risk patients after coronary intervention.	India
21968	2014-005498-35	2016-12-08	Completed	TWLIGHT Study - Ticagrelor With Aspirin or Alone in High-Risk Patients After Coronary Intervention	India
21969	2014-005498-35	2020-11-05	Completed	TWILIGHT StudyTicagrelor With Aspirin or Alone in High-Risk Patients After CoronaryInterventionTWILIGHTTicagrelor Con Aspirina o Da Solo In Pazienti Ad Alto Rischio DopoIntervento Coronarico	India
22279	2014-002161-30	2015-07-31	Completed	A multicenter, randomized, double-blind Phase III trial to evaluate efficacy and safety of BI 695502 plus chemotherapy versus AvastinÂ® plus chemotherapy in patients with advanced nonsquamous Non-Small Cell Lung Cancer	India
22280	2014-002161-30	2015-10-01	Completed	A multicenter, randomized, double-blind Phase III trial to evaluate efficacy and safety of BI 695502 plus chemotherapy versus AvastinÂ® plus chemotherapy in patients with advanced nonsquamous Non-Small Cell Lung Cancer	India
22281	2014-002161-30	2015-12-18	Completed	A multicenter, randomized, double-blind Phase III trial to evaluate efficacy and safety of BI 695502 plus chemotherapy versus AvastinÂ® plus chemotherapy in patients with advanced nonsquamous Non-Small Cell Lung Cancer	India
22377	2014-003372-23	NA	NA	Pharmacokinetic Study to Evaluate Anti-mycobacterial Activity of TMC207 in Combination With Background Regimen (BR) of Multidrug Resistant Tuberculosis (MDR-TB) Medications for Treatment of Children/Adolescents Pulmonary MDR-TB	India
22504	2012-003995-38	2013-03-27	Completed	A double-blind, placebo-controlled, study examining the effect of orally administered QAW039 (450 mg QD) on FEV1 and ACQ in non-atopic, asthmatic patients with a baseline, pre-bronchodilator FEV1 of 40-80% predicted, inadequately controlled with low dose ICS therapy	India
22505	2012-003995-38	2013-05-09	Completed	A double-blind, placebo-controlled, study examining the effect of orally administered QAW039 (450 mg QD) on FEV1 and ACQ in non-atopic, asthmatic patients with a baseline, pre-bronchodilator FEV1 of 40-80% predicted, inadequately controlled with low dose ICS therapyDvojite zaslepenÃ©, placebem kontrolovanÃ© klinickÃ© hodnocenÃ­ Ãºcinnosti perorÃ¡lnÃ­ho prÃ­pravku QAW039 (450 mg 1 x denne) na usil…	India
22649	2009-016728-29	2009-12-21	Completed	A Phase III, randomized, comparative, open-label study of intravenous Iron Isomaltoside 1000 (MonoferÂ®)administered by infusions or repeated bolus injections in comparison with oral Iron Sulphate in subjectswith non-dialysis dependent chronic kidney disease and with renal-related anaemia.	India
22650	2009-016728-29	2010-03-02	Completed	A Phase III, randomized, comparative, open-label study of intravenous Iron Isomaltoside 1000 (MonoferÂ®)administered by infusions or repeated bolus injections in comparison with oral Iron Sulphate in subjectswith non-dialysis dependent chronic kidney disease and with renal-related anaemia.	India
22651	2009-016728-29	2010-06-24	Completed	A Phase III, randomized, comparative, open-label study of intravenous Iron Isomaltoside 1000 (MonoferÂ®)administered by infusions or repeated bolus injections in comparison with oral Iron Sulphate in subjectswith non-dialysis dependent chronic kidney disease and with renal-related anaemia.	India
22652	2009-016728-29	2012-04-10	Completed	A Phase III, randomized, comparative, open-label study of intravenous Iron Isomaltoside 1000 (MonoferÂ®)administered by infusions or repeated bolus injections in comparison with oral Iron Sulphate in subjectswith non-dialysis dependent chronic kidney disease and with renal-related anaemia.	India
22653	2009-016728-29	2012-07-13	Completed	A Phase III, Randomized, Comparative, Open-label Study of Intravenous Iron Isomaltoside 1000(MonoferÂ®) administered by Infusions or Repeated Bolus Injections in Comparison with Oral Iron Sulphate in Subjects with Non-Dialysis Dependent Chronic Kidney Disease and with Renal-Related Anaemia.	India
22654	2009-016728-29	2012-07-16	Completed	A Phase III, Randomized, Comparative, Open-label Study of Intravenous Iron Isomaltoside 1000 (MonoferÂ®) administered by Infusions or Repeated Bolus Injections in Comparison with Oral Iron Sulphate in Subjects with on-Dialysis Dependent Chronic Kidney Disease and with Renal-Related Anaemia.Randomizowane, porÃ³wnawcze, prowadzone metoda otwartej prÃ³by badanie fazy III oceniajace stosowanie izomal…	India
22655	2009-016728-29	2013-06-03	Completed	A Phase III, randomized, comparative, open-label study of intravenous Iron Isomaltoside 1000 (MonoferÂ®)administered by infusions or repeated bolus injections in comparison with oral Iron Sulphate in subjectswith non-dialysis dependent chronic kidney disease and with renal-related anaemia.Eine randomisierte, vergleichende, Open-Label- Phase III Studie mit intravenÃ¶sem Eisen-Isomaltosid (Monofer …	India
22694	2011-005196-16	NA	View results	Investigation of Exenatide inAdolescents with Type 2 Diabetes	India
22695	2011-005206-30	2012-02-24	Completed	A PHASE 2, RANDOMIZED, DOUBLE-BLINDED, PLACEBO-CONTROLLED, DOSE-RANGING, PARALLEL GROUP STUDY TO EVALUATE SAFETY AND EFFICACY OF PF-04937319 AND GLIMEPIRIDE IN ADULT PATIENTS WITH TYPE 2 DIABETES MELLITUS INADEQUATELY CONTROLLED ON METFORMIN	India
22696	2011-005206-30	2012-04-10	Completed	A PHASE 2, RANDOMIZED, DOUBLE-BLINDED, PLACEBO-CONTROLLED, DOSE-RANGING, PARALLEL GROUP STUDY TO EVALUATE SAFETY AND EFFICACY OF PF-04937319 AND GLIMEPIRIDE IN ADULT PATIENTS WITH TYPE 2 DIABETES MELLITUS INADEQUATELY CONTROLLED ON METFORMIN	India
22697	2011-005206-30	2012-06-11	Completed	A PHASE 2, RANDOMIZED, DOUBLE-BLINDED, PLACEBO-CONTROLLED, DOSE-RANGING, PARALLEL GROUP STUDY TO EVALUATE SAFETY AND EFFICACY OF PF-04937319 AND GLIMEPIRIDE IN ADULT PATIENTS WITH TYPE 2 DIABETES MELLITUS INADEQUATELY CONTROLLED ON METFORMIN	India
22720	2011-001733-16	2011-10-19	Prematurely Ended	A RANDOMIZED, DOUBLE-BLIND, PLACEBO-CONTROLLED, PARALLELGROUP, MULTI-CENTRE STUDY TO INVESTIGATE THE SAFETY ANDEFFICACY OF CP-690,550 FOR INDUCTION THERAPY IN SUBJECTS WITH MODERATE TO SEVERE CROHNâ€™S DISEASE	India
22721	2011-001733-16	2011-10-28	Completed	A RANDOMIZED, DOUBLE-BLIND, PLACEBO-CONTROLLED, PARALLELGROUP, MULTI-CENTRE STUDY TO INVESTIGATE THE SAFETY ANDEFFICACY OF CP-690,550 FOR INDUCTION THERAPY IN SUBJECTS WITH MODERATE TO SEVERE CROHN?S DISEASEEstudio aleatorizado, doble ciego, controlado con placebo, con grupos paralelos, multicÃ©ntrico para investigar la seguridad y la eficacia de CP-690,550 como tratamiento de inducciÃ³n en sujet…	India
22723	2011-001733-16	2011-12-14	Completed	A RANDOMIZED, DOUBLE-BLIND, PLACEBO-CONTROLLED, PARALLELGROUP, MULTI-CENTRE STUDY TO INVESTIGATE THE SAFETY ANDEFFICACY OF CP-690,550 FOR INDUCTION THERAPY IN SUBJECTS WITH MODERATE TO SEVERE CROHNâ€™S DISEASE	India
22724	2011-001733-16	2011-12-21	Completed	A RANDOMIZED, DOUBLE-BLIND, PLACEBO-CONTROLLED, PARALLELGROUP, MULTI-CENTRE STUDY TO INVESTIGATE THE SAFETY ANDEFFICACY OF CP-690,550 FOR INDUCTION THERAPY IN SUBJECTS WITH MODERATE TO SEVERE CROHNâ€™S DISEASE	India
22728	2011-001733-16	2014-08-28	Completed	A RANDOMIZED, DOUBLE-BLIND, PLACEBO-CONTROLLED, PARALLELGROUP, MULTI-CENTRE STUDY TO INVESTIGATE THE SAFETY ANDEFFICACY OF CP-690,550 FOR INDUCTION THERAPY IN SUBJECTS WITH MODERATE TO SEVERE CROHNâ€™S DISEASE	India
22737	2011-005514-10	2011-12-28	Prematurely Ended	A 2nd Open-Label Extension for 5 Years to: The Placebo-Controlled 1st Extension to a Randomized, Placebo-Controlled Clinical Trial to Assess the Safety and Efficacy of Odanacatib (MK-0822) to Reduce the Risk of Fracture in Osteoporotic Postmenopausal Women Treated With Vitamin D and Calcium	India
22818	2011-000758-41	2011-07-18	Completed	A phase III, observer-blind, randomized, multi-country, non-influenza vaccine comparator-controlled study to demonstrate the efficacy of GlaxoSmithKline Biologicalsâ€™ quadrivalent seasonal influenza candidate vaccine GSK2321138A (FLU D-QIV), administered intramuscularly in children 6 to 35 months of age	India
22820	2011-000758-41	2011-07-26	Completed	A phase III, observer-blind, randomized, multi-country, non-influenza vaccine comparator-controlled study to demonstrate the efficacy of GlaxoSmithKline Biologicalsâ€™ quadrivalent seasonal influenza candidate vaccine GSK2321138A (FLU D-QIV), administered intramuscularly in children 6 to 35 months of age	India
22821	2011-000758-41	2011-08-02	Completed	A phase III, observer-blind, randomized, multi-country, non-influenza vaccine comparator-controlled study to demonstrate the efficacy of GlaxoSmithKline Biologicalsâ€™ quadrivalent seasonal influenza candidate vaccine GSK2321138A (FLU D-QIV), administered intramuscularly in children 6 to 35 months of age	India
22822	2011-000758-41	2011-08-29	Completed	A phase III, observer-blind, randomized, multi-country, non-influenza vaccine comparator-controlled study to demonstrate the efficacy of GlaxoSmithKline Biologicalsâ€™ quadrivalent seasonal influenza candidate vaccine GSK2321138A (FLU D-QIV), administered intramuscularly in children 6 to 35 months of age	India
22823	2011-000758-41	NA	View results	An efficacy study of GSK Biologicalsâ€™ quadrivalent influenza vaccine GSK2321138A in children	India
22982	2013-002371-17	2013-10-21	Completed	A trial comparing cardiovascular safety of insulin degludec versus insulin glargine in subjects with type 2 diabetes at high risk of cardiovascular events	India
22983	2013-002371-17	2013-11-26	Completed	A trial comparing cardiovascular safety of insulin degludec versus insulin glargine in subjects with type 2 diabetes at high risk of cardiovascular events	India
22984	2013-002371-17	2013-12-02	Completed	A trial comparing cardiovascular safety of insulin degludec versus insulin glargine in subjects with type 2 diabetes at high risk of cardiovascular events	India
22985	2013-002371-17	2013-12-09	Completed	A trial comparing cardiovascular safety of insulin degludec versus insulin glargine in subjects with type 2 diabetes at high risk of cardiovascular eventsStudio sulla sicurezza cardiovascolare di insulina Degludec in confronto con insulina Glargine in soggetti con diabete di tipo 2 ad alto rischio cardiovascolare	India
22986	2013-002371-17	2014-01-16	Completed	A trial comparing cardiovascular safety of insulin degludec versus insulin glargine in subjects with type 2 diabetes at high risk of cardiovascular eventsEnsayo para comparar la seguridad cardiovascular de la insulina degludec frente a la insulina glargina en pacientes con diabetes de tipo 2 y alto riesgo de episodios cardiovasculares	India
[truncated: 6,571 more rows]

## Sheet: 1357_IDs
EudraCT_number
2011-004368-31
2012-002993-29
2020-004341-36
2017-002411-34
2017-005197-19
2017-002281-46
2020-005111-51
2008-003258-14
2009-012709-20
2009-009696-34
2008-005872-29
2008-000701-11
2004-002980-26
2010-019521-34
2010-022718-17
2010-020892-22
2010-021662-30
2009-015162-57
2010-021424-94
[truncated: 1,338 more rows]

## Sheet: 102
Trial_ID	EudraCT_number	Date_of_Registration	Trial_Status	Full_title_of_the_trial	General_Information_india
[truncated: 102 more rows]

[truncated: 7 more sheets: 52_IDs, 4_common_IDs, 7534, 1343_IDs, 46, 18_IDs, 4 IDs common]
