# Supplementary material for: Three levels of discrepancies in the records of trial sites in India, registered with the European Union Clinical Trials Register
Source: Front Med (Lausanne). 2024 Jul 5;11:1357930. doi: 10.3389/fmed.2024.1357930 (PMC11257842; doi:10.3389/fmed.2024.1357930)
Supplement: Supplementary file 5 [file Table_5.XLS]

## Sheet: Cover Sheet
Supplementary File S5: Analysis of the 46 records that had ‘India’ in General Information, but not in Trial involving sites outside the EEA
Sheet name	Description	No. of records	No. of IDs
46	Records that had 'India' in the General Information on the trial and not in the sub-field Trial involving sites outside the EEA	46	18
18 IDs	Number of unique IDs for the 46 records		18
39	Number of records that indicated that the trial had run in India	39	13
13 IDs	Number of unique IDs for the 39 records		13
7	Number of records that indicted that the trial had not run in India	7	5
5 IDs	Number of unique IDs for the 7 records		5

## Sheet: 46
Trial_ID	EudraCT_number	Field_name	Relevant lines
Trials that had run in India:
8837	2010-023342-67	Principal Inclusion Criteria	(a1) The patient is a male or female 12 through 75 years of age with a previous diagnosis of asthma. Patients 12 through 17 years of age are excluded from participating in India and Argentina; patients 66 through 75 years of age are excluded from participating in India.
8838	2010-023342-67	Principal Inclusion Criteria	(a1) The patient is a male or female 12 through 75 years of age with a previous diagnosis of asthma. Patients 12 through 17 years of age are excluded from participating in India and Argentina; patients 66 through 75 years of age are excluded from participating in India.
8839	2010-023342-67	Principal Inclusion Criteria	(a1) The patient is male or female, 12 through 75 years of age, with a previous diagnosis of asthma. Patients 12 through 17 years of age are excluded from participating in India and Argentina; patients 66 through 75 years of age are excluded from participating in India.
8840	2010-023342-67	Principal Inclusion Criteria	(a1) The patient is a male or female 12 through 75 years of age with a previous diagnosis of asthma. Patients 12 through 17 years of age are excluded from participating in India and Argentina; patients 66 through 75 years of age are excluded from participating in India.
8841	2010-023342-67	Principal Inclusion Criteria	(a1) The patient is male or female, 12 through 75 years of age, with a previous diagnosis of asthma. Patients 12 through 17 years of age are excluded from participating in India and Argentina; patients 66 through 75 years of age are excluded from participating in India.
13434	2008-007784-16	Principal Inclusion Criteria	23.For sites in South Africa, Indonesia, India, and Taiwan: A positive intradermal tuberculin skin test (PPD 5 TU) ≥ 10 mm induration read at 48 to 72 hours by a qualified health professional. For sites in all other countries: A positive intradermal skin tuberculin test (PPD 5 TU) ≥5 mm induration read at 48 to 72 hours by a qualified health professional
24414	2012-002332-85	Principal Inclusion Criteria	Have T2DM and be >/=30 years of age on day of signing informed consent. Note: For India only: Subject has T2DM and is >/=30 and </=65 years of age on day of signing informed consent.
24415	2012-002332-85	Principal Inclusion Criteria	Have T2DM and be ≥30 years of age on day of signing informed consent. Note: For India only: Subject has T2DM and is ≥30 and ≤65 years of age on day of signing informed consent.
28325	2012-003670-11	Principal Inclusion Criteria	1. Subject has T2DM, and must be ≥18 years of age on the day of signing the informed consent form. Note: For India only: Subject has T2DM and is ≥18 and ≤65 years of age on day of signing informed consent.
28328	2012-003670-11	Principal Inclusion Criteria	1. Subject has T2DM, and must be ≥18 years of age on the day of signing the informed consent form. Note: For India only: Subject has T2DM and is ≥18 and ≤65 years of age on day of signing informed consent.
28329	2012-003670-11	Principal Inclusion Criteria	1. Subject has T2DM, and must be ≥18 years of age on the day of signing the informed consent form. Note: For India only: Subject has T2DM and is ≥18 and ≤65 years of age on day of signing informed consent.
34866	2013-003905-24	Principal Inclusion Criteria	2. Male or female, age ?18 years (age ?20 years in Japan, Korea and Taiwan, age ?18 years and ? 65 years in India).
38858	2008-007762-39	Principal Exclusion Criteria	24.For sites in South Africa, Indonesia, India, and Taiwan: A positive intradermal tuberculin skin test (PPD 5 TU) ≥ 10 mm induration read at 48 to 72 hours by a qualified health professional For sites in all other countries: A positive intradermal skin tuberculin test (PPD 5 TU) ≥ 5 mm induration read at 48 to 72 hours by a qualified health professional
48735	2006-000977-31	Principal Inclusion Criteria	Male and female patients 3 to less than 18 years of age at baseline (12< 18 years of age at baseline in Russia and India)
48736	2006-000977-31	Principal Inclusion Criteria	Male and female patients 3 to less than 18 years of age at baseline (12 to < 18 years of age at baseline in Russia and India)
48737	2006-000977-31	Principal Inclusion Criteria	Male and female patients 3 to less than 18 years of age at baseline (12< 18 years of age at baseline in Russia and India)
50956	2008-005964-15	Primary end point(s)	El análisis principal comparará la SG observada con IMC-1121B y con placebo. La comparación utilizará una prueba de rangos logarítmicos estratificada en función de la pérdida de peso previa (> ó = 10% durante los 3 meses previos frente a < 10%), la región geográfica (Norteamérica, Europa, Australia y Nueva Zelanda, o América Central o del Sur, India, Egipto, Sudáfrica, Jordania, Líbano y Arabia S…
53958	2007-006168-31	Primary Inclusion Criteria	Male or female and greater than or equal to 12 years of age (within the course of the study);In Germany, the Netherlands, France, and India, subjects must be greater than or equal to 18 years of age (at the time of signing the informed consent). (revised per Amendments B, C, E, and F)
53959	2007-006168-31	Primary Inclusion Criteria	Male or female and greater than or equal to 12 years of age (within the course of the study);In Germany, the Netherlands, France, and India, subjects must be greater than or equal to 18 years of age (at the time of signing the informed consent). (revised per Amendments B, C, E, and F)
53960	2007-006168-31	Primary Inclusion Criteria	Male or female and greater than or equal to 12 years of age (within the course of the study);In Germany, the Netherlands, France, and India, subjects must be greater than or equal to 18 years of age (at the time of signing the informed consent). (revised per Amendments B, C, E, and F)
53961	2007-006168-31	Primary Inclusion Criteria	Male or female and greater than or equal to 12 years of age (within the course of the study);In Germany, the Netherlands, France, and India, subjects must be greater than or equal to 18 years of age (at the time of signing the informed consent). (revised per Amendments B, C, E, and F)
53963	2007-006168-31	Primary Inclusion Criteria	Male or female and greater than or equal to 12 years of age (within the course of the study);In Germany, the Netherlands, France, and India, subjects must be greater than or equal to 18 years of age (at the time of signing the informed consent). (revised per Amendments B, C, E, and F)
53964	2007-006168-31	Primary Inclusion Criteria	Male or female and greater than or equal to 12 years of age (within the course of the study);In Germany, the Netherlands, France, and India, subjects must be greater than or equal to 18 years of age (at the time of signing the informed consent). (revised per Amendments B, C, E, and F)
53966	2007-006168-31	Primary Inclusion Criteria	Male or female and greater than or equal to 12 years of age (within the course of the study);In Germany, the Netherlands, France, and India, subjects must be greater than or equal to 18 years of age (at the time of signing the informed consent). (revised per Amendments B, C, E, and F)
54472	2006-000156-40	Primary Exclusion Criteria	In all countries except India, South Korea and Taiwan: subjects with Asian ancestry, unless they can be tested for the HLA B1502 allele.
54474	2006-000156-40	Primary Exclusion Criteria	In all countries except India, South Korea and Taiwan: subjects with Asian ancestry, unless they can be tested for the HLA B1502 allele.
54475	2006-000156-40	Primary Exclusion Criteria	In all countries except India, South Korea and Taiwan: subjects with Asian ancestry, unless they can be tested for the HLA B1502 allele.
54476	2006-000156-40	Primary Exclusion Criteria	In all countries except India, South Korea and Taiwan: subjects with Asian ancestry, unless they can be tested for the HLA B1502 allele.
54480	2006-000156-40	Primary Exclusion Criteria	In all countries except India, South Korea and Taiwan: subjects with Asian ancestry, unless they can be tested for the HLA B1502 allele.
64658	2007-006169-33	Principal Inclusion Criteria	Male or female and greater than or equal to 12 years of age (within the course of the study);For sites in Germany, Bulgaria, Portugal, Lithuania, India, and China: subjects must be greater than or equal to 18 years of age at the time of signing the informed consent. (revised per Amendments A, B, C, D, E, F, and G)
64661	2007-006169-33	Principal Inclusion Criteria	Male or female and greater than or equal to 12 years of age (within the course of the study);For sites in Germany, Bulgaria, Portugal, Lithuania, India, and China: subjects must be greater than or equal to 18 years of age at the time of signing the informed consent. (revised per Amendments A, B, C, D, E, F, and G)
64662	2007-006169-33	Principal Inclusion Criteria	Male or female and greater than or equal to 12 years of age (within the course of the study);For sites in Germany, Bulgaria, Portugal, Lithuania, India, and China: subjects must be greater than or equal to 18 years of age at the time of signing the informed consent. (revised per Amendments A, B, C, D, E, F, and G)
64664	2007-006169-33	Principal Inclusion Criteria	Male or female and greater than or equal to 12 years of age (within the course of the study);For sites in Germany, Bulgaria, Portugal, Lithuania, India, and China: subjects must be greater than or equal to 18 years of age at the time of signing the informed consent. (revised per Amendments A, B, C, D, E, F, and G)
64666	2007-006169-33	Principal Inclusion Criteria	Male or female and greater than or equal to 12 years of age (within the course of the study);For sites in Germany, Bulgaria, Portugal, Lithuania, India, and China: subjects must be greater than or equal to 18 years of age at the time of signing the informed consent. (revised per Amendments A, B, C, D, E, F, and G)
64667	2007-006169-33	Principal Inclusion Criteria	Male or female and greater than or equal to 12 years of age (within the course of the study);For sites in Germany, Bulgaria, Portugal, Lithuania, India, and China: subjects must be greater than or equal to 18 years of age at the time of signing the informed consent. (revised per Amendments A, B, C, D, E, F, and G)
70115	2013-004556-38	Principal Inclusion Criteria	At least 18 years of age (and not over 65 years of age for subjects in India)
76815	2009-016278-34	Secondary objectives of the trial	Secondary aims include assessing barriers to adherence (reviewing if the patient is taking the medications they have been prescribed, and if not, the reasons for stopping), quality of life (by using a health questionnaire), safety (reporting of serious adverse events), and to assess whether results are similar in the Netherlands, Ireland and India.
76816	2009-016278-34	Secondary objectives of the trial	Secondary aims include assessing barriers to adherence (reviewing if the patient is taking the medications they have been prescribed, and if not, the reasons for stopping), quality of life (by using a health questionnaire), safety (reporting of serious adverse events), and to assess whether results are similar in the Netherlands, Ireland and India.
76817	2009-016278-34	Secondary objectives of the trial	Secondary aims include assessing barriers to adherence (reviewing if the patient is taking the medications they have been prescribed, and if not, the reasons for stopping), quality of life (by using a health questionnaire), safety (reporting of serious adverse events), and to assess whether results are similar in the Netherlands, Ireland and India.
Trials that had not run in India:
12622	2006-003286-14	Principal Inclusion Criteria	2. Self-described Asian, first or second generation (includes origin of India, Pakistan,Bangladesh, Sri Lanka, Nepal, Bhutan, Japan, China, Phillipines, Vietnam , Korea,Indonesia and Malaysia, and the intention to reside in the UK for the duration of the study)
13894	2009-015603-10	Main objective of the trial	The primary objective of the study is to evaluate the efficacy of TD Vaccine System to prevent moderate to severe ETEC disease in travelers to India.
13895	2009-015603-10	Main objective of the trial	The primary objective of the study is to evaluate the efficacy of TD Vaccine System to prevent moderate to severe ETEC disease in travelers to India.
41755	2010-020343-13	Principal Inclusion Criteria	The Caucasian subjects should be distinguished especially by very light to brown skin pigmentation and straight to wavy or curly hair, and should be indigenous to Europe,northern Africa, western Asia, and India. Therefore, the study may as well include Caucasian subjects from North America, Australia and South Africa.
74219	2018-003436-74	Objective of the trial	To establish the therapeutic equivalence between Fluorouracil 5% Cream, a test product from Intas Pharmaceuticals Ltd, INDIA and Efudex (Fluorouracil) 5% Cream and a product from Valeant Pharmaceuticals Ltd., USA (RLD).
74220	2018-003436-74	Objective of the trial	To establish the therapeutic equivalence between Fluorouracil 5% Cream, a test product from Intas Pharmaceuticals Ltd, INDIA and Efudex (Fluorouracil) 5% Cream and a product from Valeant Pharmaceuticals Ltd., USA (RLD).
102294	2020-004918-35	Principal Inclusion Criteria	Recuento de plaquetas ≥ 100 × 103 / μLsegún se india a sin transfusión en 28 días antes del inicio del fármaco del estudio.

## Sheet: 18 IDs
EudraCT_number
2010-023342-67
2006-003286-14
2008-007784-16
2009-015603-10
2012-002332-85
2012-003670-11
2013-003905-24
2008-007762-39
2010-020343-13
2006-000977-31
2008-005964-15
2007-006168-31
2006-000156-40
2007-006169-33
2013-004556-38
2018-003436-74
2009-016278-34
2020-004918-35

## Sheet: 39
Trial_ID	EudraCT_number	Field_name	Relevant lines
8837	2010-023342-67	Principal Inclusion Criteria	(a1) The patient is a male or female 12 through 75 years of age with a previous diagnosis of asthma. Patients 12 through 17 years of age are excluded from participating in India and Argentina; patients 66 through 75 years of age are excluded from participating in India.
8838	2010-023342-67	Principal Inclusion Criteria	(a1) The patient is a male or female 12 through 75 years of age with a previous diagnosis of asthma. Patients 12 through 17 years of age are excluded from participating in India and Argentina; patients 66 through 75 years of age are excluded from participating in India.
8839	2010-023342-67	Principal Inclusion Criteria	(a1) The patient is male or female, 12 through 75 years of age, with a previous diagnosis of asthma. Patients 12 through 17 years of age are excluded from participating in India and Argentina; patients 66 through 75 years of age are excluded from participating in India.
8840	2010-023342-67	Principal Inclusion Criteria	(a1) The patient is a male or female 12 through 75 years of age with a previous diagnosis of asthma. Patients 12 through 17 years of age are excluded from participating in India and Argentina; patients 66 through 75 years of age are excluded from participating in India.
8841	2010-023342-67	Principal Inclusion Criteria	(a1) The patient is male or female, 12 through 75 years of age, with a previous diagnosis of asthma. Patients 12 through 17 years of age are excluded from participating in India and Argentina; patients 66 through 75 years of age are excluded from participating in India.
13434	2008-007784-16	Principal Inclusion Criteria	23.For sites in South Africa, Indonesia, India, and Taiwan: A positive intradermal tuberculin skin test (PPD 5 TU) ≥ 10 mm induration read at 48 to 72 hours by a qualified health professional. For sites in all other countries: A positive intradermal skin tuberculin test (PPD 5 TU) ≥5 mm induration read at 48 to 72 hours by a qualified health professional
24414	2012-002332-85	Principal Inclusion Criteria	Have T2DM and be >/=30 years of age on day of signing informed consent. Note: For India only: Subject has T2DM and is >/=30 and </=65 years of age on day of signing informed consent.
24415	2012-002332-85	Principal Inclusion Criteria	Have T2DM and be ≥30 years of age on day of signing informed consent. Note: For India only: Subject has T2DM and is ≥30 and ≤65 years of age on day of signing informed consent.
28325	2012-003670-11	Principal Inclusion Criteria	1. Subject has T2DM, and must be ≥18 years of age on the day of signing the informed consent form. Note: For India only: Subject has T2DM and is ≥18 and ≤65 years of age on day of signing informed consent.
28328	2012-003670-11	Principal Inclusion Criteria	1. Subject has T2DM, and must be ≥18 years of age on the day of signing the informed consent form. Note: For India only: Subject has T2DM and is ≥18 and ≤65 years of age on day of signing informed consent.
28329	2012-003670-11	Principal Inclusion Criteria	1. Subject has T2DM, and must be ≥18 years of age on the day of signing the informed consent form. Note: For India only: Subject has T2DM and is ≥18 and ≤65 years of age on day of signing informed consent.
34866	2013-003905-24	Principal Inclusion Criteria	2. Male or female, age ?18 years (age ?20 years in Japan, Korea and Taiwan, age ?18 years and ? 65 years in India).
38858	2008-007762-39	Principal Exclusion Criteria	24.For sites in South Africa, Indonesia, India, and Taiwan: A positive intradermal tuberculin skin test (PPD 5 TU) ≥ 10 mm induration read at 48 to 72 hours by a qualified health professional For sites in all other countries: A positive intradermal skin tuberculin test (PPD 5 TU) ≥ 5 mm induration read at 48 to 72 hours by a qualified health professional
48735	2006-000977-31	Principal Inclusion Criteria	Male and female patients 3 to less than 18 years of age at baseline (12< 18 years of age at baseline in Russia and India)
48736	2006-000977-31	Principal Inclusion Criteria	Male and female patients 3 to less than 18 years of age at baseline (12 to < 18 years of age at baseline in Russia and India)
48737	2006-000977-31	Principal Inclusion Criteria	Male and female patients 3 to less than 18 years of age at baseline (12< 18 years of age at baseline in Russia and India)
50956	2008-005964-15	Primary end point(s)	El análisis principal comparará la SG observada con IMC-1121B y con placebo. La comparación utilizará una prueba de rangos logarítmicos estratificada en función de la pérdida de peso previa (> ó = 10% durante los 3 meses previos frente a < 10%), la región geográfica (Norteamérica, Europa, Australia y Nueva Zelanda, o América Central o del Sur, India, Egipto, Sudáfrica, Jordania, Líbano y Arabia S…
53958	2007-006168-31	Primary Inclusion Criteria	Male or female and greater than or equal to 12 years of age (within the course of the study);In Germany, the Netherlands, France, and India, subjects must be greater than or equal to 18 years of age (at the time of signing the informed consent). (revised per Amendments B, C, E, and F)
53959	2007-006168-31	Primary Inclusion Criteria	Male or female and greater than or equal to 12 years of age (within the course of the study);In Germany, the Netherlands, France, and India, subjects must be greater than or equal to 18 years of age (at the time of signing the informed consent). (revised per Amendments B, C, E, and F)
53960	2007-006168-31	Primary Inclusion Criteria	Male or female and greater than or equal to 12 years of age (within the course of the study);In Germany, the Netherlands, France, and India, subjects must be greater than or equal to 18 years of age (at the time of signing the informed consent). (revised per Amendments B, C, E, and F)
53961	2007-006168-31	Primary Inclusion Criteria	Male or female and greater than or equal to 12 years of age (within the course of the study);In Germany, the Netherlands, France, and India, subjects must be greater than or equal to 18 years of age (at the time of signing the informed consent). (revised per Amendments B, C, E, and F)
53963	2007-006168-31	Primary Inclusion Criteria	Male or female and greater than or equal to 12 years of age (within the course of the study);In Germany, the Netherlands, France, and India, subjects must be greater than or equal to 18 years of age (at the time of signing the informed consent). (revised per Amendments B, C, E, and F)
53964	2007-006168-31	Primary Inclusion Criteria	Male or female and greater than or equal to 12 years of age (within the course of the study);In Germany, the Netherlands, France, and India, subjects must be greater than or equal to 18 years of age (at the time of signing the informed consent). (revised per Amendments B, C, E, and F)
53966	2007-006168-31	Primary Inclusion Criteria	Male or female and greater than or equal to 12 years of age (within the course of the study);In Germany, the Netherlands, France, and India, subjects must be greater than or equal to 18 years of age (at the time of signing the informed consent). (revised per Amendments B, C, E, and F)
64658	2007-006169-33	Principal Inclusion Criteria	Male or female and greater than or equal to 12 years of age (within the course of the study);For sites in Germany, Bulgaria, Portugal, Lithuania, India, and China: subjects must be greater than or equal to 18 years of age at the time of signing the informed consent. (revised per Amendments A, B, C, D, E, F, and G)
64661	2007-006169-33	Principal Inclusion Criteria	Male or female and greater than or equal to 12 years of age (within the course of the study);For sites in Germany, Bulgaria, Portugal, Lithuania, India, and China: subjects must be greater than or equal to 18 years of age at the time of signing the informed consent. (revised per Amendments A, B, C, D, E, F, and G)
64662	2007-006169-33	Principal Inclusion Criteria	Male or female and greater than or equal to 12 years of age (within the course of the study);For sites in Germany, Bulgaria, Portugal, Lithuania, India, and China: subjects must be greater than or equal to 18 years of age at the time of signing the informed consent. (revised per Amendments A, B, C, D, E, F, and G)
64664	2007-006169-33	Principal Inclusion Criteria	Male or female and greater than or equal to 12 years of age (within the course of the study);For sites in Germany, Bulgaria, Portugal, Lithuania, India, and China: subjects must be greater than or equal to 18 years of age at the time of signing the informed consent. (revised per Amendments A, B, C, D, E, F, and G)
64666	2007-006169-33	Principal Inclusion Criteria	Male or female and greater than or equal to 12 years of age (within the course of the study);For sites in Germany, Bulgaria, Portugal, Lithuania, India, and China: subjects must be greater than or equal to 18 years of age at the time of signing the informed consent. (revised per Amendments A, B, C, D, E, F, and G)
64667	2007-006169-33	Principal Inclusion Criteria	Male or female and greater than or equal to 12 years of age (within the course of the study);For sites in Germany, Bulgaria, Portugal, Lithuania, India, and China: subjects must be greater than or equal to 18 years of age at the time of signing the informed consent. (revised per Amendments A, B, C, D, E, F, and G)
70115	2013-004556-38	Principal Inclusion Criteria	At least 18 years of age (and not over 65 years of age for subjects in India)
76815	2009-016278-34	Secondary objectives of the trial	Secondary aims include assessing barriers to adherence (reviewing if the patient is taking the medications they have been prescribed, and if not, the reasons for stopping), quality of life (by using a health questionnaire), safety (reporting of serious adverse events), and to assess whether results are similar in the Netherlands, Ireland and India.
76816	2009-016278-34	Secondary objectives of the trial	Secondary aims include assessing barriers to adherence (reviewing if the patient is taking the medications they have been prescribed, and if not, the reasons for stopping), quality of life (by using a health questionnaire), safety (reporting of serious adverse events), and to assess whether results are similar in the Netherlands, Ireland and India.
76817	2009-016278-34	Secondary objectives of the trial	Secondary aims include assessing barriers to adherence (reviewing if the patient is taking the medications they have been prescribed, and if not, the reasons for stopping), quality of life (by using a health questionnaire), safety (reporting of serious adverse events), and to assess whether results are similar in the Netherlands, Ireland and India.
54472	2006-000156-40	Primary Exclusion Criteria	In all countries except India, South Korea and Taiwan: subjects with Asian ancestry, unless they can be tested for the HLA B1502 allele.
54474	2006-000156-40	Primary Exclusion Criteria	In all countries except India, South Korea and Taiwan: subjects with Asian ancestry, unless they can be tested for the HLA B1502 allele.
54475	2006-000156-40	Primary Exclusion Criteria	In all countries except India, South Korea and Taiwan: subjects with Asian ancestry, unless they can be tested for the HLA B1502 allele.
54476	2006-000156-40	Primary Exclusion Criteria	In all countries except India, South Korea and Taiwan: subjects with Asian ancestry, unless they can be tested for the HLA B1502 allele.
54480	2006-000156-40	Primary Exclusion Criteria	In all countries except India, South Korea and Taiwan: subjects with Asian ancestry, unless they can be tested for the HLA B1502 allele.

## Sheet: 13 IDs
EudraCT_number
2010-023342-67
2008-007784-16
2012-002332-85
2012-003670-11
2013-003905-24
2008-007762-39
2006-000977-31
2008-005964-15
2007-006168-31
2007-006169-33
2013-004556-38
2009-016278-34
2006-000156-40

## Sheet: 7
Trial_ID	EudraCT_number	Field_name	Relevant lines
12622	2006-003286-14	Principal Inclusion Criteria	2. Self-described Asian, first or second generation (includes origin of India, Pakistan,Bangladesh, Sri Lanka, Nepal, Bhutan, Japan, China, Phillipines, Vietnam , Korea,Indonesia and Malaysia, and the intention to reside in the UK for the duration of the study)
13894	2009-015603-10	Main objective of the trial	The primary objective of the study is to evaluate the efficacy of TD Vaccine System to prevent moderate to severe ETEC disease in travelers to India.
13895	2009-015603-10	Main objective of the trial	The primary objective of the study is to evaluate the efficacy of TD Vaccine System to prevent moderate to severe ETEC disease in travelers to India.
41755	2010-020343-13	Principal Inclusion Criteria	The Caucasian subjects should be distinguished especially by very light to brown skin pigmentation and straight to wavy or curly hair, and should be indigenous to Europe,northern Africa, western Asia, and India. Therefore, the study may as well include Caucasian subjects from North America, Australia and South Africa.
74219	2018-003436-74	Objective of the trial	To establish the therapeutic equivalence between Fluorouracil 5% Cream, a test product from Intas Pharmaceuticals Ltd, INDIA and Efudex (Fluorouracil) 5% Cream and a product from Valeant Pharmaceuticals Ltd., USA (RLD).
74220	2018-003436-74	Objective of the trial	To establish the therapeutic equivalence between Fluorouracil 5% Cream, a test product from Intas Pharmaceuticals Ltd, INDIA and Efudex (Fluorouracil) 5% Cream and a product from Valeant Pharmaceuticals Ltd., USA (RLD).
102294	2020-004918-35	Principal Inclusion Criteria	Recuento de plaquetas ≥ 100 × 103 / μLsegún se india a sin transfusión en 28 días antes del inicio del fármaco del estudio.

## Sheet: 5 IDs
EudraCT_number
2006-003286-14
2009-015603-10
2010-020343-13
2018-003436-74
2020-004918-35
