# Supplementary material for: Three levels of discrepancies in the records of trial sites in India, registered with the European Union Clinical Trials Register
Source: Front Med (Lausanne). 2024 Jul 5;11:1357930. doi: 10.3389/fmed.2024.1357930 (PMC11257842; doi:10.3389/fmed.2024.1357930)
Supplement: Supplementary file 6 [file Table_6.XLS]

## Sheet: Cover Sheet
Supplementary File S6. Analysis of the 102 records that had the ‘India’ keyword, but not in General Information on the Trial.
Sheet name	Description	No. of records	No. of IDs
102	Number of records that did not have 'India' keyword in the General Information on the Trial field	102	52
52_IDs	Number of unique records of the 102 records		52
A breakup of the 102 records:
69	Number of records that had 'India' keyword in the Sponsors Information field	69	37
37_IDs	Number of unique records of the 69 records		37
32	Number of records that had 'India' keyword in the IMP Identification field	32	14
14_IDs	Number of unique records of the 32 records		14
1	Number of records that had 'India' keyword in the Protocol Information field	1	1

## Sheet: 102
Trial_ID	EudraCT	Date_of_Registration	Trial_Status	Trial_Results	Member_state_concern	Clinical_Trial_Type	Full_title_of_the_trial	Protocol_india	Sponsor_india	IMP_india	Information_on_placebo_india	Population_india	Networks_india	Ethics_india	Third_country_india	End_of_trial_india
62	2012-002255-42	2012-10-15	GB - no longer in EU/EEA	NA	UK - MHRA	EEA CTA	A 64-Week, Phase 3, Randomized, Placebo-Controlled, Parallel Design Study to Evaluate the Efficacy and Safety/Tolerability of Subcutaneous Tildrakizumab (SCH 900222/MK-3222), Followed by an Optional Long-Term Safety Extension Study, in Subjects With Moderate-to-Severe Chronic Plaque Psoriasis (Protocol No. MK-3222-010)	NA	India	NA	NA	NA	NA	NA	NA	NA
172	2016-003937-62	2017-01-06	Completed	View results	Hungary - National Institute of Pharmacy	EEA CTA	A Randomized, Double-Blind, Placebo-Controlled, Multiple Dose, Phase 2b Study to Demonstrate the Safety and Efficacy of Tildrakizumab in Subjects with Active Psoriatic Arthritis	NA	India	NA	NA	NA	NA	NA	NA	NA
173	2016-003937-62	2017-01-31	Completed	View results	Spain - AEMPS	EEA CTA	A Randomized, Double-Blind, Placebo-Controlled, Multiple Dose, Phase 2b Study to Demonstrate the Safety and Efficacy of Tildrakizumab in Subjects with Active Psoriatic ArthritisEstudio de Fase IIb aleatorizado, con doble enmascaramiento, controlado con placebo y con dosis múltiples para demostrar la seguridad y la eficacia de tildrakizumab en sujetos con artritis psoriásica activa	NA	India	NA	NA	NA	NA	NA	NA	NA
174	2016-003937-62	2017-08-24	Completed	View results	Poland - Office for Medicinal Products	EEA CTA	A Randomized, Double-Blind, Placebo-Controlled, Multiple Dose, Phase 2b Study to Demonstrate the Safety and Efficacy of Tildrakizumab in Subjects with Active Psoriatic Arthritis	NA	India	NA	NA	NA	NA	NA	NA	NA
246	2015-005540-34	2016-06-03	Completed	View results	Bulgarian Drug Agency	EEA CTA	A Multi-Center, Investigator-Masked, Randomized, Crossover, Equivalence Study of the Safety and Efficacy of Once Daily Brimonidine Tartrate 0.35% OphthalmicSuspension Compared with Brimonidine Tartrate 0.1% Ophthalmic Solution (Alphagan® P 0.1%) Dosed Three Times Daily in Subjects with Open Angle Glaucoma, Chronic Angle Closure Glaucoma with Patent Iridotomy/Iridectomy, or Ocular Hypertension<U+0…	NA	India	NA	NA	NA	NA	NA	NA	NA
3734	2010-018354-12	2010-06-14	Completed	View results	Hungary - National Institute of Pharmacy	EEA CTA	A randomized, active controlled, parallel group, multi-center, two phase, open label study comparing safety and immunogenicity of Insugen R and Insugen N with Actrapid and Insulatard in patients with type 1 diabetes melllitus.	NA	NA	India	NA	NA	NA	NA	NA	NA
3735	2010-018354-12	2010-11-08	Completed	View results	Italy - Italian Medicines Agency	EEA CTA	A Randomized, Active Controlled, Parallel Group, Multicentre, Two-Phase, Open-Label Study Comparing the Safety and Immunogenicity of Insugen R and Insugen N with Actrapid and Insulatard in Patients with Type 1 Diabetes Mellitus	NA	NA	India	NA	NA	NA	NA	NA	NA
5317	2016-001531-12	2016-06-15	Completed	View results	Hungary - National Institute of Pharmacy	EEA CTA	A Phase II, Dose Ranging, Exploratory Clinical Study to Assess the Efficacy, Pharmacodynamics, and Safety of LNP1955 in Patients with Moderate-to-Severe Plaque PsoriasisII. fázisú, dózistartomány-kereso, feltáró klinikai vizsgálat az LNP1955 hatásosságának, farmakodinámiájának és biztonságosságának értékelésére mérsékelten súlyos és súlyos, plakkos pikkelysömörben szenvedo betegek esetében	NA	India	NA	NA	NA	NA	NA	NA	NA
5373	2014-002978-36	2014-12-11	GB - no longer in EU/EEA	NA	UK - MHRA	EEA CTA	Vaccines Against Salmonella Typhi: a phase IIb, single centre, observer-blind, randomised controlled trial to assess the immunogenicity and protective efficacy of Vi conjugated (Vi-TCV) and unconjugated (Vi-PS) polysaccharide vaccines in preventing typhoid infection compared to a control vaccine (meningococcal ACWY), using a human challenge model of typhoid infection	NA	NA	India	NA	NA	NA	NA	NA	NA
5388	2015-004765-90	2015-11-27	Completed	View results	Germany - BfArM	EEA CTA	A Randomized, Double-Blind, Vehicle-Controlled Study of the Safety and Efficacy of DFD-03 Lotion in the Treatment of Acne Vulgaris for 12 Weeks	NA	India	NA	NA	NA	NA	NA	NA	NA
5678	2020-002448-21	2020-05-20	Ongoing	NA	Greece - EOF	EEA CTA	A RANDOMIZED CLINICAL TRIAL FOR ENHANCED TRAINED IMMUNE RESPONSES THROUGH BACILLUS CALMETTE-GUÉRIN VACCINATION TO PREVENT INFECTIONS <U+0392><U+03A5> COVID-19: THE ACTIVATE II TRIAL<U+039C><U+0399><U+0391> <U+03A4><U+03A5><U+03A7><U+0391><U+0399><U+039F><U+03A0><U+039F>I<U+0397><U+039C><U+0395><U+039D><U+0397> <U+039A><U+039B><U+0399><U+039D><U+0399><U+039A><U+0397> <U+039C><U+0395><U+039B><U+039…	NA	NA	India	NA	NA	NA	NA	NA	NA
6510	2015-004353-40	2015-12-17	Completed	View results	Czechia - SUKL	EEA CTA	AN OPEN-LABEL, RANDOMIZED, MULTI-CENTER, PARALLEL-GROUPCLINICAL TRIAL COMPARING THE EFFICACY AND SAFETY OF MYLAN’SINSULIN GLARGINE WITH LANTUS® IN TYPE 1 DIABETES MELLITUSPATIENTS: AN EXTENSION STUDYOTEVRENÉ RANDOMIZOVANÉ MULTICENTRICKÉ KLINICKÉ HODNOCENÍ S PARALELNÍMI SKUPINAMI POROVNÁVAJÍCÍ ÚCINNOST A BEZPECNOST INZULINU GLARGINU SPOLECNOSTI MYLAN S PRÍPRAVKEM LANTUS® U PACIENTU S DIABETEM MELL…	NA	NA	India	NA	NA	NA	NA	NA	NA
6511	2015-004353-40	2016-01-05	Completed	View results	Slovakia - SIDC (Slovak)	EEA CTA	AN OPEN-LABEL, RANDOMIZED, MULTI-CENTER, PARALLEL-GROUPCLINICAL TRIAL COMPARING THE EFFICACY AND SAFETY OF MYLAN’SINSULIN GLARGINE WITH LANTUS® IN TYPE 1 DIABETES MELLITUSPATIENTS: AN EXTENSION STUDY	NA	NA	India	NA	NA	NA	NA	NA	NA
6512	2015-004353-40	2016-02-05	Completed	View results	Latvia - SAM	EEA CTA	AN OPEN-LABEL, RANDOMIZED, MULTI-CENTER, PARALLEL-GROUPCLINICAL TRIAL COMPARING THE EFFICACY AND SAFETY OF MYLAN’SINSULIN GLARGINE WITH LANTUS® IN TYPE 1 DIABETES MELLITUSPATIENTS: AN EXTENSION STUDY	NA	NA	India	NA	NA	NA	NA	NA	NA
6513	2015-004353-40	2016-02-08	Completed	View results	Hungary - National Institute of Pharmacy	EEA CTA	AN OPEN-LABEL, RANDOMIZED, MULTI-CENTER, PARALLEL-GROUPCLINICAL TRIAL COMPARING THE EFFICACY AND SAFETY OF MYLAN’SINSULIN GLARGINE WITH LANTUS® IN TYPE 1 DIABETES MELLITUSPATIENTS: AN EXTENSION STUDY	NA	NA	India	NA	NA	NA	NA	NA	NA
6514	2015-004353-40	2016-02-16	Completed	View results	Estonia - SAM	EEA CTA	AN OPEN-LABEL, RANDOMIZED, MULTI-CENTER, PARALLEL-GROUPCLINICAL TRIAL COMPARING THE EFFICACY AND SAFETY OF MYLAN’SINSULIN GLARGINE WITH LANTUS® IN TYPE 1 DIABETES MELLITUSPATIENTS: AN EXTENSION STUDY	NA	NA	India	NA	NA	NA	NA	NA	NA
6515	2015-004353-40	2016-02-18	Completed	View results	Germany - BfArM	EEA CTA	AN OPEN-LABEL, RANDOMIZED, MULTI-CENTER, PARALLEL-GROUPCLINICAL TRIAL COMPARING THE EFFICACY AND SAFETY OF MYLAN’SINSULIN GLARGINE WITH LANTUS® IN TYPE 1 DIABETES MELLITUSPATIENTS: AN EXTENSION STUDY	NA	NA	India	NA	NA	NA	NA	NA	NA
10083	2011-001023-21	2011-12-28	Completed	View results	Italy - Italian Medicines Agency	EEA CTA	A Randomized, Double-Blind, Placebo-Controlled, Parallel Group Study to Evaluate Efficacy, Safety and Tolerability of DRL-17822 in Patients with Type II HyperlipidemiaStudio randomizzato, in doppio cieco, controllato verso placebo, a gruppi paralleli, per valutare efficacia, sicurezza e tollerabilita' di DRL-17822 in pazienti con Iperlipidemia di tipo II.	NA	India	NA	NA	NA	NA	NA	NA	NA
11214	2018-002700-14	2018-10-11	Completed	NA	Germany - BfArM	EEA CTA	Single-center, open-label, adaptive design study to evaluate the influence on hormonal and ovarian function and vaginal bleeding pattern of different dosages of levonorgestrel administered once daily for 28 days over two consecutive treatment cycles in healthy, cyclic women	NA	India	NA	NA	NA	NA	NA	NA	NA
11594	2016-003197-41	2016-10-04	Prematurely Ended	View results	Germany - BfArM	EEA CTA	A Multi-Center, Randomized, Double-Blind, Parallel-Group, Controlled Study to Assess the Efficacy, Safety and Tolerability of Oral DFD-29 Extended Release Capsules for the Treatment of Inflammatory Lesions of Rosacea over 16 weeksMultizentrische, randomisierte, doppelblinde, Parallelgruppen, kontrollierte Studie mit dem Ziel, die Wirksamkeit, Sicherheit und Verträglichkeit von oral verabreichten …	NA	India	NA	NA	NA	NA	NA	NA	NA
16682	2015-005486-23	2016-01-15	Completed	NA	Germany - BfArM	EEA CTA	A Multi-center, Randomized, Double-Blind, Parallel-Group, Placebo-Controlled Study to Assess the Efficacy, Safety and Tolerability of DFD-04 (itraconazole) Ointment, 5% in Patients with Inflammatory Lesions of Rosacea Over 12-weeks	NA	India	NA	NA	NA	NA	NA	NA	NA
19965	2012-001613-16	2012-04-30	Completed	View results	Germany - BfArM	EEA CTA	Efficacy And Safety of Intranasal S0597 in Environmental Exposure Chamber Model of Seasonal Allergic Rhinitis: A Phase II, Single-Center, Randomized, Double-Blind, Placebo-Controlled Parallel Group StudyWirksamkeit und Sicherheit von intranasalem S0597 am Modell der saisonalen allergischen Rhinitis im Pollenraum: Eine monozentrische, randomisierte, doppelblinde, plazebokontrollierte Parallelgrupp…	NA	India	NA	NA	NA	NA	NA	NA	NA
23371	2016-001532-35	2016-06-15	Completed	View results	Hungary - National Institute of Pharmacy	EEA CTA	A Phase II, Dose Ranging, Exploratory Clinical Study to Assess the Efficacy, Pharmacodynamics, Pharmacokinetics, and Safety of LNP1955 in Patients with Moderate to Severe Rheumatoid Arthritis.II. fázisú, dózistartomány-kereso, feltáró klinikai vizsgálat az LNP1955 hatásosságának, farmakodinámiájának, farmakokinetikájának és biztonságosságának értékelésére mérsékelten súlyos és súlyos, aktív rheum…	NA	India	NA	NA	NA	NA	NA	NA	NA
23372	2016-001532-35	2016-11-14	Prematurely Ended	View results	Bulgarian Drug Agency	EEA CTA	A Phase II, Dose Ranging, Exploratory Clinical Study to Assess the Efficacy, Pharmacodynamics, Pharmacokinetics, and Safety of LNP1955 in Patients with Moderate to Severe Rheumatoid Arthritis.	NA	India	NA	NA	NA	NA	NA	NA	NA
26311	2009-013795-44	2010-04-16	Completed	NA	UK - MHRA	EEA CTA	A randomised, double-blind, placebo-controlled, clinical trial to compare the safety and efficacy of reduced dose efavirenz (EFV) with standard dose EFV plus two nucleotide reverse transcriptase inhibitors (N(t)RTI) in antiretroviral-naïve HIV-infected individuals over 96 weeks.	NA	NA	India	NA	NA	NA	NA	NA	NA
31809	2007-005034-36	2008-05-20	Completed	NA	Hungary - National Institute of Pharmacy	EEA CTA	A non comparative, multicentre, repeat dose safety in use study of Neukine® (Filgrastim) in patients receiving chemotherapy known to induce neutropenia	NA	NA	India	NA	NA	NA	NA	NA	NA
31810	2007-005034-36	2008-08-13	Completed	NA	Austria - BASG	EEA CTA	A non comparative, multicentre, repeat dose safety in use study of Neukine® (Filgrastim) in patients receiving chemotherapy known to induce neutropenia	NA	NA	India	NA	NA	NA	NA	NA	NA
31811	2007-005034-36	2008-09-16	Completed	NA	Poland - Office for Medicinal Products	EEA CTA	A non comparative, multicentre, repeat dose safety in use study of Neukine® (Filgrastim) in patients receiving chemotherapy known to induce neutropenia	NA	NA	India	NA	NA	NA	NA	NA	NA
31812	2007-005034-36	2008-10-22	Completed	NA	Bulgarian Drug Agency	EEA CTA	A non comparative, multicentre, repeat dose safety in use study of Neukine® (Filgrastim) in patients receiving chemotherapy known to induce neutropenia	NA	NA	India	NA	NA	NA	NA	NA	NA
31813	2007-005034-36	2009-02-06	Prematurely Ended	NA	Greece - EOF	EEA CTA	A non comparative, multicentre, repeat dose safety in use study of Neukine® (Filgrastim) in patients receiving chemotherapy known to induce neutropenia	NA	NA	India	NA	NA	NA	NA	NA	NA
33567	2010-024640-15	2011-03-03	Completed	NA	Estonia - SAM	EEA CTA	A randomized, double-blind, placebo-controlled ‘Proof of Concept’ study of 12 week treatment with RBx 10017609 in subjects with moderate to severe chronic obstructive pulmonary disease (COPD).	NA	India	NA	NA	NA	NA	NA	NA	NA
35822	2014-000881-23	2014-06-10	Completed	View results	Slovakia - SIDC (Slovak)	EEA CTA	AN OPEN-LABEL, RANDOMIZED, MULTI-CENTER, PARALLEL GROUP CLINICAL TRIAL COMPARING THE EFFICACY AND SAFETY OF MYLAN’S INSULIN GLARGINE WITH LANTUS® IN TYPE 2 DIABETES MELLITUS PATIENTS	NA	NA	India	NA	NA	NA	NA	NA	NA
35861	2015-003770-32	2016-01-04	Completed	View results	Netherlands - Competent Authority	EEA CTA	A Randomized, Double-Blind, Four Treatment, Four period, Crossover Study, with Placebo, Tizanidine Immediate Release and Diphenhydramine to Study the Effect of Tizanidine Extended Release on Simulated Driving Performance, Cognitive, and Psychomotor Functioning	NA	India	NA	NA	NA	NA	NA	NA	NA
35910	2013-002441-12	2013-10-07	Completed	View results	Belgium - FPS Health-DGM	EEA CTA	A blind randomized multicenter study of accelerated fractionated chemo-radiotherapy with or without the hypoxic radiosensitizer nimorazole (Nimoral), using a 15 gene signature for hypoxia in the treatment of squamous cell carcinoma of the head and neck.	NA	NA	India	NA	NA	NA	NA	NA	NA
35911	2013-002441-12	2014-05-12	Completed	View results	Netherlands - Competent Authority	EEA CTA	A blind randomized multicenter study of accelerated fractionated chemo-radiotherapy with or without the hypoxic radiosensitizer nimorazole (Nimoral), using a 15 gene signature for hypoxia in the treatment of squamous cell carcinoma of the head and neck.	NA	NA	India	NA	NA	NA	NA	NA	NA
35912	2013-002441-12	2016-11-28	Completed	View results	Poland - Office for Medicinal Products	EEA CTA	A blind randomized multicenter study of accelerated fractionated chemo-radiotherapy with or without the hypoxic radiosensitizer nimorazole (Nimoral), using a 15 gene signature for hypoxia in the treatment of squamous cell carcinoma of the head and neck.	NA	NA	India	NA	NA	NA	NA	NA	NA
36157	2016-003936-19	2017-01-06	Prematurely Ended	View results	Hungary - National Institute of Pharmacy	EEA CTA	A Randomized, Double-Blind, Placebo-Controlled Phase 2a Study to Evaluate the Efficacy and Safety of Tildrakizumab in Subjects with Active Ankylosing Spondylitis or Non-Radiographic Axial Spondyloarthritis	NA	India	NA	NA	NA	NA	NA	NA	NA
41596	2014-001946-10	2014-06-19	Ongoing	NA	Bulgarian Drug Agency	EEA CTA	A randomised, single dose, open label, two-period crossover study evaluating bioequivalence of salmeterol xinafoate HFA pMDI 25µg per actuation manufactured by Cipla Ltd, India (test product) with salmeterol xinafoate HFA pMDI 25µg per actuation (Serevent™ Evohaler™), supplied by Allen and Hanburys, UK (reference product) when administered by a volumatic spacer to paediatric asthma subjects.	India	India	NA	NA	NA	NA	NA	NA	NA
41805	2012-002727-15	2015-06-22	NA	View results	NA	Outside EU/EEA	Impact of GSK Biologicals’ 2189242A vaccine on nasopharyngeal carriage, safety and immunogenicity when co-administered with routine EPI vaccines in infants following safety assessment in children aged 2-4 yrs in The Gambia.	NA	NA	India	NA	NA	NA	NA	NA	NA
42037	2016-001356-22	2016-04-26	Completed	View results	Hungary - National Institute of Pharmacy	EEA CTA	A PLACEBO-CONTROLLED RANDOMIZED WITHDRAWAL EVALUATION OF THE EFFICACY AND SAFETY OF BACLOFEN ER CAPSULES (GRS) IN SUBJECTS WITH SPASTICITY DUE TO MULTIPLE SCLEROSIS	NA	India	India	NA	NA	NA	NA	NA	NA
47010	2014-000747-32	2014-06-10	Completed	View results	Slovakia - SIDC (Slovak)	EEA CTA	AN OPEN-LABEL, RANDOMIZED, MULTI-CENTER, PARALLEL-GROUP CLINICAL TRIAL COMPARING THE EFFICACY AND SAFETY OF MYLAN’S INSULIN GLARGINE WITH LANTUS® IN TYPE 1 DIABETES MELLITUS PATIENTS	NA	NA	India	NA	NA	NA	NA	NA	NA
47011	2014-000747-32	2014-08-08	Completed	View results	Czechia - SUKL	EEA CTA	AN OPEN-LABEL, RANDOMIZED, MULTI-CENTER, PARALLEL-GROUP CLINICAL TRIAL COMPARING THE EFFICACY AND SAFETY OF MYLAN’S INSULIN GLARGINE WITH LANTUS® IN TYPE 1 DIABETES MELLITUS PATIENTSOtevrené randomizované multicentrické klinické hodnocení s paralelními skupinami porovnávající úcinnost a bezpecnost inzulinu glarginu spolecnosti Mylan s prípravkem Lantus® u pacientu s diabetem mellitus 1. Typu	NA	NA	India	NA	NA	NA	NA	NA	NA
47012	2014-000747-32	2014-08-11	Completed	View results	Germany - BfArM	EEA CTA	AN OPEN-LABEL, RANDOMIZED, MULTI-CENTER, PARALLEL-GROUP CLINICAL TRIAL COMPARING THE EFFICACY AND SAFETY OF MYLAN’S INSULIN GLARGINE WITH LANTUS® IN TYPE 1 DIABETES MELLITUS PATIENTS	NA	NA	India	NA	NA	NA	NA	NA	NA
47013	2014-000747-32	2014-08-12	Completed	View results	UK - MHRA	EEA CTA	AN OPEN-LABEL, RANDOMIZED, MULTI-CENTER, PARALLEL-GROUP CLINICAL TRIAL COMPARING THE EFFICACY AND SAFETY OF MYLAN’S INSULIN GLARGINE WITH LANTUS® IN TYPE 1 DIABETES MELLITUS PATIENTS	NA	NA	India	NA	NA	NA	NA	NA	NA
47014	2014-000747-32	2014-08-12	Completed	View results	Estonia - SAM	EEA CTA	AN OPEN-LABEL, RANDOMIZED, MULTI-CENTER, PARALLEL-GROUP CLINICAL TRIAL COMPARING THE EFFICACY AND SAFETY OF MYLAN’S INSULIN GLARGINE WITH LANTUS® IN TYPE 1 DIABETES MELLITUS PATIENTS	NA	NA	India	NA	NA	NA	NA	NA	NA
47015	2014-000747-32	2014-08-12	Completed	View results	Hungary - National Institute of Pharmacy	EEA CTA	AN OPEN-LABEL, RANDOMIZED, MULTI-CENTER, PARALLEL-GROUP CLINICAL TRIAL COMPARING THE EFFICACY AND SAFETY OF MYLAN’S INSULIN GLARGINE WITH LANTUS® IN TYPE 1 DIABETES MELLITUS PATIENTS	NA	NA	India	NA	NA	NA	NA	NA	NA
47016	2014-000747-32	2014-09-01	Completed	View results	Latvia - SAM	EEA CTA	AN OPEN-LABEL, RANDOMIZED, MULTI-CENTER, PARALLEL-GROUP CLINICAL TRIAL COMPARING THE EFFICACY AND SAFETY OF MYLAN’S INSULIN GLARGINE WITH LANTUS® IN TYPE 1 DIABETES MELLITUS PATIENTS	NA	NA	India	NA	NA	NA	NA	NA	NA
47612	2015-000266-64	2015-05-04	Completed	View results	Hungary - National Institute of Pharmacy	EEA CTA	A Randomised, Multi-Centre, Assessor-Blinded, Active-Controlled, Parallel Group, Equivalence Phase III Study Comparing the Safety and Efficacy of USV Pegfilgrastim and Neulasta® in Breast Cancer Patients Undergoing Myelosuppressive Chemotherapy	NA	India	NA	NA	NA	NA	NA	NA	NA
47613	2015-000266-64	2015-09-28	Completed	View results	Bulgarian Drug Agency	EEA CTA	A Randomised, Multi-Centre, Assessor-Blinded, Active-Controlled, Parallel Group, Equivalence Phase III Study Comparing the Safety and Efficacy of USV Pegfilgrastim and Neulasta® in Breast Cancer Patients Undergoing Myelosuppressive Chemotherapy	NA	India	NA	NA	NA	NA	NA	NA	NA
48507	2017-000262-30	2020-11-04	Completed	View results	Italy - Italian Medicines Agency	EEA CTA	Efficacy, Safety, Tolerability and Pharmacokinetics of EXN-32 and EXN-44 in patients with Parkinson¿s Disease experiencing motor fluctuationsEfficacy, Safety, Tolerability and Pharmacokinetics of EXN-32 and EXN-44 in patients with Parkinson¿s Disease experiencing motor fluctuations	NA	India	NA	NA	NA	NA	NA	NA	NA
61349	2012-005789-36	2013-01-29	Completed	View results	Belgium - FPS Health-DGM	EEA CTA	Double blind, double dummy, randomized, two way cross-over study to compare the effects of Seretide® Evohaler (supplied by Allen & Hanburys, UK) and a generic test HFA pMDI (manufactured by Cipla Ltd, India) on functional respiratory imaging parameters in asthmatic patients.Dubbelblinde, dubbel dummy, gerandomiseerde, 2 weg cross-over studie om de effecten van Seretide® Evohaler (geleverd door Al…	India	NA	NA	NA	NA	NA	NA	NA	NA
63633	2013-001851-11	2013-08-01	Completed	View results	UK - MHRA	EEA CTA	A Randomized, Double-blind, Placebo-controlled, Parallel Group, Comparative, Multicenter, Phase 2 Clinical Study to Evaluate Efficacy and Safety of Two Doses of LND101001 Monotherapy in Patients with Mild to Moderate Alzheimer’s Disease.	NA	India	NA	NA	NA	NA	NA	NA	NA
63634	2013-001851-11	2013-09-03	Completed	View results	Czechia - SUKL	EEA CTA	A Randomized, Double-blind, Placebo-controlled, Parallel Group, Comparative, Multicenter, Phase 2 Clinical Study to Evaluate Efficacy and Safety of Two Doses of LND101001 Monotherapy in Patients with Mild to Moderate Alzheimer’s Disease.Randomizované, dvojite zaslepené, placebem kontrolované, srovnávací,multicentrické klinické hodnocení fáze 2 s paralelní skupinou, hodnotícíúcinnost a bezpecnost …	NA	India	NA	NA	NA	NA	NA	NA	NA
63635	2013-001851-11	2013-09-19	Prematurely Ended	View results	Lithuania - SMCA	EEA CTA	A Randomized, Double-blind, Placebo-controlled, Parallel Group, Comparative, Multicenter, Phase 2 Clinical Study to Evaluate Efficacy and Safety of Two Doses of LND101001 Monotherapy in Patients with Mild to Moderate Alzheimer’s Disease.	NA	India	NA	NA	NA	NA	NA	NA	NA
63636	2013-001851-11	2013-09-23	Completed	View results	Poland - Office for Medicinal Products	EEA CTA	A Randomized, Double-blind, Placebo-controlled, Parallel Group, Comparative, Multicenter, Phase 2 Clinical Study to Evaluate Efficacy and Safety of Two Doses of LND101001 Monotherapy in Patients with Mild to Moderate Alzheimer’s Disease.	NA	India	NA	NA	NA	NA	NA	NA	NA
63637	2013-001851-11	2013-10-01	Completed	View results	Italy - Italian Medicines Agency	EEA CTA	A Randomized, Double-blind, Placebo-controlled, Parallel Group, Comparative, Multicenter, Phase 2 Clinical Study to Evaluate Efficacy and Safety of Two Doses of LND101001 Monotherapy in Patients with Mild to Moderate Alzheimer’s Disease.	NA	India	NA	NA	NA	NA	NA	NA	NA
63638	2013-001851-11	2013-10-01	Completed	View results	Spain - AEMPS	EEA CTA	A Randomized, Double-blind, Placebo-controlled, Parallel Group, Comparative, Multicenter, Phase 2 Clinical Study to Evaluate Efficacy and Safety of Two Doses of LND101001 Monotherapy in Patients with Mild to Moderate Alzheimer?s Disease.Estudio clínico de fase 2, multicéntrico, aleatorizado, doble ciego, comparativo, controlado con placebo y con grupos paralelos, para evaluar la eficacia y seguri…	NA	India	NA	NA	NA	NA	NA	NA	NA
63639	2013-001851-11	2016-04-15	Completed	View results	Croatia - MIZ	EEA CTA	A Randomized, Double-blind, Placebo-controlled, Parallel Group, Comparative, Multicenter, Phase 2 Clinical Study to Evaluate Efficacy and Safety of Two Doses of LND101001 Monotherapy in Patients with Mild to Moderate Alzheimer’s Disease.Randomizirano, dvostruko slijepo, placebom kontrolirano, komparativno, multicentricno klinickoispitivanje faze 2, s paralelnim skupinama, radi procjene ucinkovito…	NA	India	NA	NA	NA	NA	NA	NA	NA
72844	2012-001377-88	2013-02-07	Completed	NA	Germany - PEI	EEA CTA	A 52-Week, Phase 3, Randomized, Active Comparator and Placebo-Controlled, Parallel Design Study to Evaluate the Efficacy and Safety/Tolerability of Subcutaneous Tildrakizumab (SCH 900222 / MK-3222), Followed by an Optional Long Term Safety Extension Study, in Subjects With Moderate-to-Severe Chronic Plaque Psoriasis (Protocol No. MK-3222-011)	NA	India	NA	NA	NA	NA	NA	NA	NA
72846	2012-001377-88	2013-02-08	Completed	NA	Austria - BASG	EEA CTA	A 52-Week, Phase 3, Randomized, Active Comparator and Placebo-Controlled, Parallel Design Study to Evaluate the Efficacy and Safety/Tolerability of Subcutaneous Tildrakizumab SCH 900222 / MK-3222, Followed by an Optional Long Term Safety Extension Study, in Subjects With Moderate-to-Severe Chronic Plaque Psoriasis (Protocol No. MK-3222-011)	NA	India	NA	NA	NA	NA	NA	NA	NA
72847	2012-001377-88	2013-02-20	Completed	NA	Belgium - FPS Health-DGM	EEA CTA	A 52-Week, Phase 3, Randomized, Active Comparator and Placebo-Controlled, Parallel Design Study to Evaluate the Efficacy and Safety/Tolerability of Subcutaneous Tildrakizumab (SCH 900222 / MK-3222), Followed by an Optional Long Term Safety Extension Study, in Subjects With Moderate-to-Severe Chronic Plaque Psoriasis (Protocol No. MK-3222-011)	NA	India	NA	NA	NA	NA	NA	NA	NA
72848	2012-001377-88	2013-03-05	Completed	NA	Czechia - SUKL	EEA CTA	A 52-Week, Phase 3, Randomized, Active Comparator and Placebo-Controlled, Parallel Design Study to Evaluate the Efficacy and Safety/Tolerability of Subcutaneous Tildrakizumab (SCH 900222 / MK-3222), Followed by an Optional Long-Term Safety Extension Study, in Subjects With Moderate-to-Severe Chronic Plaque Psoriasis (Protocol No. MK-3222-011)52tydenni, randomizovana studie faze 3 kontrolovana akt…	NA	India	NA	NA	NA	NA	NA	NA	NA
72850	2012-001377-88	2013-04-03	Completed	NA	Netherlands - Competent Authority	EEA CTA	A 52-Week, Phase 3, Randomized, Active Comparator and Placebo-Controlled, Parallel Design Study to Evaluate the Efficacy andSafety/Tolerability of Subcutaneous Tildrakizumab (SCH 900222 / MK-3222), Followed by an Optional Long-Term Safety Extension Study, in Subjects With Moderate-to-Severe Chronic Plaque Psoriasis (Protocol No. MK-3222-011)	NA	India	NA	NA	NA	NA	NA	NA	NA
72851	2012-001377-88	2013-04-09	Completed	NA	Denmark - DHMA	EEA CTA	A 52-Week, Phase 3, Randomized, Active Comparator and Placebo-Controlled, Parallel Design Study to Evaluate the Efficacy and Safety/Tolerability of Subcutaneous Tildrakizumab (SCH 900222 / MK-3222), Followed by an Optional Long-Term Safety Extension Study, in Subjects With Moderate-to-Severe Chronic Plaque Psoriasis (Protocol No. MK-3222-011)	NA	India	NA	NA	NA	NA	NA	NA	NA
76813	2008-006237-27	2009-07-20	Completed	View results	Netherlands - Competent Authority	EEA CTA	Safety and efficacy of TRC4186 in the treatment of stable heart failure associated with HbA1c >= 6 % or type 2 diabetes receiving oral hypoglycaemic therapy (with or without additional insulin) as an add-on to conventional treatment for heart failure	NA	India	NA	NA	NA	NA	NA	NA	NA
76814	2008-006237-27	2009-07-20	Prematurely Ended	View results	UK - MHRA	EEA CTA	Safety and efficacy of TRC4186 in the treatment of stable heart failure associated with HbA1c >= 6 % or type 2 diabetes receiving oral hypoglycaemic therapy (with or without additional insulin) as an add-on to conventional treatment for heart failure	NA	India	NA	NA	NA	NA	NA	NA	NA
79855	2007-004526-24	2008-06-09	Completed	View results	Germany - BfArM	EEA CTA	A double-blind, randomized, placebo-controlled, multicentre study to assess the efficacy and safety of Euphorbia Prostrata Dry Extract Tablets in patients of 1° and 2° internal haemorrhoids	NA	India	NA	NA	NA	NA	NA	NA	NA
82812	2012-002302-43	2012-05-30	Completed	View results	Netherlands - Competent Authority	EEA CTA	A study to investigate the analgesic effects of buprenorphine and milnacipram in healthy volunteers.	NA	India	NA	NA	NA	NA	NA	NA	NA
83865	2016-001754-18	2019-06-11	Ongoing	NA	Spain - AEMPS	EEA CTA	A Two-Part Phase 1/2 Study to Determine Safety, Tolerability, Pharmacokinetics, and Activity of K0706, a Novel Tyrosine Kinase Inhibitor (TKI), in Healthy Subjects and in Subjects with Chronic Myeloid Leukemia (CML) or Philadelphia Chromosome Positive Acute Lymphoblastic Leukemia (Ph+ ALL)Estudio de fase 1/2 de dos partes para determinar la seguridad, tolerabilidad, farmacocinética y actividad de…	NA	India	NA	NA	NA	NA	NA	NA	NA
85231	2009-016382-29	2009-10-21	Completed	NA	Netherlands - Competent Authority	EEA CTA	A Phase II, 12-Week Randomised, Double-Blind, Placebo-Controlled, Proof of Concept Study to Evaluate Safety, Tolerability, Pharmacokinetics and Effect On Glycemic Control of P1736-05 in Subjects with Type 2 Diabetes Mellitus	NA	India	NA	NA	NA	NA	NA	NA	NA
85232	2009-016382-29	2009-11-03	Completed	NA	Hungary - National Institute of Pharmacy	EEA CTA	A Phase II, 12-Week Randomised, Double-Blind, Placebo-Controlled, Proof of Concept Study to Evaluate Safety, Tolerability, Pharmacokinetics and Effect On Glycemic Control of P1736-05 in Subjects with Type 2 Diabetes Mellitus	NA	India	NA	NA	NA	NA	NA	NA	NA
85233	2009-016382-29	2009-11-04	Completed	NA	Czechia - SUKL	EEA CTA	A Phase II, 12-Week Randomised, Double-Blind, Placebo-Controlled, Proof of Concept Study to Evaluate Safety, Tolerability, Pharmacokinetics and Effect On Glycemic Control of P1736-05 in Subjects with Type 2 Diabetes Mellitus	NA	India	NA	NA	NA	NA	NA	NA	NA
87430	2021-006686-37	2022-02-18	NA	View results	NA	Outside EU/EEA	Study of DTwP-HepB-Hib-IPV (SHAN6™) vaccine administered concomitantly with routine pediatric vaccines to healthy infants and toddlers in Thailand	NA	NA	India	NA	NA	NA	NA	NA	NA
90148	2018-001060-35	2018-06-21	Ongoing	NA	Hungary - National Institute of Pharmacy	EEA CTA	A Long-Term Extension Study to Demonstrate Safety of Tildrakizumab in Subjects with Psoriatic Arthritis who Have Previously Completed Study with Tildrakizumab	NA	India	NA	NA	NA	NA	NA	NA	NA
90149	2018-001060-35	2018-07-17	Ongoing	NA	Spain - AEMPS	EEA CTA	A Multiple-Dose, Long-Term Extension Study to Demonstrate the Safety and Efficacy of Tildrakizumab in Subjects with Psoriatic Arthritis and Ankylosing Spondylitis or Non-Radiographic Axial Spondyloarthritis who have previously completed studies with TildrakizumabEstudio de extensión a largo plazo con dosis múltiples para demostrar la seguridad y la eficacia del tildrakizumab en sujetos con artrit…	NA	India	NA	NA	NA	NA	NA	NA	NA
90732	2020-005246-42	2021-10-19	Ongoing	NA	Spain - AEMPS	EEA CTA	A Multicenter, Three- arm, Double- blind, Double dummy, Parallel-group, placebo controlled Study for efficacy and safety evaluation of prolonged release formulation of Betahistine PR 48 mg once daily in comparison with conventional release formulation of Betahistine IR 24 mg, twice daily in treatment of adult patients with Menière's disease.Estudio multicéntrico, de tres brazos, doble ciego, dobl…	NA	India	NA	NA	NA	NA	NA	NA	NA
90733	2020-005246-42	2022-07-25	Ongoing	NA	France - ANSM	EEA CTA	A Multicenter, Three- arm, Double- blind, Double dummy, Parallel-group, placebo controlled Study for efficacy and safety evaluation of prolonged release formulation of Betahistine PR 48 mg once daily in comparison with conventional release formulation of Betahistine IR 24 mg, twice daily in treatment of adult patients with Menière's disease.	NA	India	NA	NA	NA	NA	NA	NA	NA
90816	2019-002810-37	2020-01-20	Completed	NA	Hungary - National Institute of Pharmacy	EEA CTA	A Randomized, Double-Blind, Parallel Group, Multicenter Study to Assess the Immunogenicity and Safety of Transitioning Subjects With Rheumatoid Arthritis to Biosimilar Rituximab (DRL_RI) or Continued Treatment With Rituxan® or MabThera®Randomizált, kettos-vak, párhuzamos csoportos, multicentrikus vizsgálat reumás ízületi gyulladásban szenvedo betegeknél biohasonló rituximab (DRL_RI) kezelésre tör…	NA	India	India	NA	NA	NA	NA	NA	NA
90817	2019-002810-37	2020-02-20	Completed	NA	Germany - PEI	EEA CTA	A Randomized, Double-Blind, Parallel Group, Multicenter Study to Assess the Immunogenicity and Safety of Transitioning Subjects With Rheumatoid Arthritis to Biosimilar Rituximab (DRL_RI) or Continued Treatment With Rituxan® or MabThera®	NA	India	India	NA	NA	NA	NA	NA	NA
90818	2019-002810-37	2020-03-03	Completed	NA	Lithuania - SMCA	EEA CTA	A Randomized, Double-Blind, Parallel Group, Multicenter Study to Assess the Immunogenicity and Safety of Transitioning Subjects With Rheumatoid Arthritis to Biosimilar Rituximab (DRL_RI) or Continued Treatment With Rituxan® or MabThera®	NA	India	India	NA	NA	NA	NA	NA	NA
90819	2019-002810-37	2020-03-11	Completed	NA	Poland - Office for Medicinal Products	EEA CTA	A Randomized, Double-Blind, Parallel Group, Multicenter Study to Assess the Immunogenicity and Safety of Transitioning Subjects With Rheumatoid Arthritis to Biosimilar Rituximab (DRL_RI) or Continued Treatment With Rituxan® or MabThera®	NA	India	India	NA	NA	NA	NA	NA	NA
90820	2019-002810-37	2020-04-28	Completed	NA	Bulgarian Drug Agency	EEA CTA	A Randomized, Double-Blind, Parallel Group, Multicenter Study to Assess the Immunogenicity and Safety of Transitioning Subjects With Rheumatoid Arthritis to Biosimilar Rituximab (DRL_RI) or Continued Treatment With Rituxan® or MabThera®	NA	India	India	NA	NA	NA	NA	NA	NA
91350	2019-003551-11	2020-06-19	Ongoing	NA	Hungary - National Institute of Pharmacy	EEA CTA	A Multicenter, Randomized, Placebo and Active Comparator-Controlled Clinical trial to Study the Efficacy, Safety and Pharmacokinetics (PK) of Tildrakizumab in Pediatric Subjects from 6 to <18 Years of Age with Moderate to Severe Chronic Plaque Psoriasis	NA	India	NA	NA	NA	NA	NA	NA	NA
91351	2019-003551-11	2020-07-20	Ongoing	NA	Spain - AEMPS	EEA CTA	A Multicenter, Randomized, Placebo and Active Comparator-Controlled Clinical trial to Study the Efficacy, Safety and Pharmacokinetics (PK) of Tildrakizumab in Pediatric Subjects from 6 to <18 Years of Age with Moderate to Severe Chronic Plaque PsoriasisEnsayo clínico multicéntrico, aleatorizado, controlado con comparador activo y con placebo para estudiar la eficacia, seguridad y farmacocinética …	NA	India	NA	NA	NA	NA	NA	NA	NA
94385	2019-002706-46	2019-07-29	Completed	View results	Germany - PEI	EEA CTA	A Phase II/III, Multicenter, Randomized, Observer-blinded, Active Controlled Clinical Study to Assess the Safety and Immunogenicity of the Tetanus, Diphtheria and Acellular Pertussis Vaccine SIIPL Tdap in Comparison with Boostrix® in Healthy Adults, Adolescents and Children	NA	India	NA	NA	NA	NA	NA	NA	NA
95646	2021-003405-22	2022-09-27	Ongoing	NA	Poland - Office for Medicinal Products	EEA CTA	A Phase 3, Double-Blind, Randomized, Placebo-Controlled, Parallel Group, Multicenter Study to Evaluate the Efficacy, Safety, Tolerability, and Pharmacokinetics of Masupirdine (SUVN-502) for the Treatment of Agitation in Participants with Dementia of the Alzheimer's Type	NA	India	NA	NA	NA	NA	NA	NA	NA
97403	2022-001387-10	2022-11-16	Ongoing	NA	Portugal - INFARMED	EEA CTA	A Phase 3, Multicenter, Prospective, Placebo-Controlled, Randomized, Double-Blind Study to Assess the Efficacy and Safety of Favipiravir in Non-critical Hospitalized Patients with COVID-19 Pneumonia (PROVIR)	NA	NA	India	NA	NA	NA	NA	NA	NA
97774	2020-000955-11	2020-12-14	Ongoing	NA	Estonia - SAM	EEA CTA	A Phase III, Randomized, Double-Blind, Placebo-Controlled Study to Demonstrate the Efficacy and Safety of Tildrakizumab in Anti-TNF Experienced Subjects with Active Psoriatic Arthritis I (INSPIRE 1)	NA	India	NA	NA	NA	NA	NA	NA	NA
99136	2021-005382-40	2022-03-23	Ongoing	NA	Germany - BfArM	EEA CTA	A Multicenter, Randomized, Double-Blind, Parallel-Group, Active and Placebo-Controlled Study to Assess the Safety, Efficacy, and Tolerability of Oral DFD-29 Extended Release Capsules for the Treatment of Inflammatory Lesions ofRosacea Over 16 Weeks	NA	India	NA	NA	NA	NA	NA	NA	NA
99264	2022-001634-10	2022-10-13	Ongoing	NA	Spain - AEMPS	EEA CTA	A Multicenter, Randomized, Double-blind, Placebo-controlled, Phase 2b/3 Study to Evaluate the Efficacy and Safety of Saroglitazar Magnesium in Subjects with Primary Biliary Cholangitis.Estudio de fase 2b/3, multicéntrico, aleatorizado, doble ciego y controlado con placebo para evaluar la eficacia y la seguridad del saroglitazar magnésico en sujetos con colangitis biliar primaria.	NA	NA	India	NA	NA	NA	NA	NA	NA
100461	2021-006668-25	2022-05-25	Ongoing	NA	Estonia - SAM	EEA CTA	A Randomized, Double-Blind, Parallel Group, Multicenter, Phase 3 Study to Compare the Efficacy and Safety of Bmab 1200 and Stelara® in Patients with Moderate to Severe Chronic Plaque Psoriasis	NA	India	NA	NA	NA	NA	NA	NA	NA
100462	2021-006668-25	2022-06-14	Ongoing	NA	Latvia - SAM	EEA CTA	A Randomized, Double-Blind, Parallel Group, Multicenter, Phase 3 Study to Compare the Efficacy and Safety of Bmab 1200 and Stelara® in Patients with Moderate to Severe Chronic Plaque Psoriasis	NA	India	NA	NA	NA	NA	NA	NA	NA
102754	2020-000105-92	2021-08-24	Ongoing	NA	Hungary - National Institute of Pharmacy	EEA CTA	A Randomized, Double-Blind, Placebo-Controlled Dose Range Finding Study with Open-Label Extension to Evaluate the Safety, Tolerability, Pharmacokinetics and Pharmacodynamics of LMI070/branaplam when Administered as Weekly Oral Doses in Participants with Early Manifest Huntington’s Disease Randomizált, kettos vak, placebo kontrollos, dózistartomány-kereso vizsgálat nyílt elrendezésu kiterjesztésse…	NA	India	NA	NA	NA	NA	NA	NA	NA
106000	2021-004811-26	2021-12-28	Ongoing	NA	Lithuania - SMCA	EEA CTA	A Phase 3, Randomized, Double-blind, Parallel-group, Active-controlled Study to Compare the Efficacy, Safety, Pharmacodynamics, Pharmacokinetics and Immunogenicity of Enzene Denosumab (ENZ215) and Prolia®in Postmenopausal Women with Osteoporosis	NA	India	NA	NA	NA	NA	NA	NA	NA
106001	2021-004811-26	2022-01-10	Ongoing	NA	Denmark - DHMA	EEA CTA	A Phase 3, Randomized, Double-blind, Parallel-group, Active-controlled Study to Compare the Efficacy, Safety, Pharmacodynamics, Pharmacokinetics and Immunogenicity of Enzene Denosumab (ENZ215) and Prolia®in Postmenopausal Women with Osteoporosis	NA	India	NA	NA	NA	NA	NA	NA	NA
106002	2021-004811-26	2022-02-02	Ongoing	NA	Spain - AEMPS	EEA CTA	A Phase 3, Randomized, Double-blind, Parallel-group, Active-controlled Study to Compare the Efficacy, Safety, Pharmacodynamics, Pharmacokinetics and Immunogenicity of Enzene Denosumab (ENZ215) and Prolia®in Postmenopausal Women with OsteoporosisEstudio de fase 3, aleatorizado, en doble ciego, de grupos paralelos y controlado con principio activo, para comparar la eficacia, seguridad, farmacodinam…	NA	India	NA	NA	NA	NA	NA	NA	NA
106003	2021-004811-26	2022-03-17	Ongoing	NA	Bulgarian Drug Agency	EEA CTA	A Phase 3, Randomized, Double-blind, Parallel-group, Active-controlled Study to Compare the Efficacy, Safety, Pharmacodynamics, Pharmacokinetics and Immunogenicity of Enzene Denosumab (ENZ215) and Prolia®in Postmenopausal Women with Osteoporosis	NA	India	NA	NA	NA	NA	NA	NA	NA
106004	2021-004811-26	2022-03-17	Ongoing	NA	Poland - Office for Medicinal Products	EEA CTA	A Phase 3, Randomized, Double-blind, Parallel-group, Active-controlled Study to Compare the Efficacy, Safety, Pharmacodynamics, Pharmacokinetics and Immunogenicity of Enzene Denosumab (ENZ215) and Prolia®in Postmenopausal Women with Osteoporosis	NA	India	NA	NA	NA	NA	NA	NA	NA
109148	2022-003923-17	2023-01-26	NA	View results	NA	Outside EU/EEA	Study of Full Schedule (3-Dose of Shan6™) or Shan6™-Shan5®-Shan6™ Versus the Licensed Vaccine Shan5® With bOPV and IPV When Administered Per National Immunization Schedule in Healthy Kenyan Infants	NA	NA	India	NA	NA	NA	NA	NA	NA
110530	2022-001745-20	2022-11-25	Ongoing	NA	Lithuania - SMCA	EEA CTA	Phase 3, Randomized, Double-Blind, Parallel-Group, Multicenter Study to Compare Efficacy, Safety, Pharmacodynamics, Pharmacokinetics, and Immunogenicity of BP11 Versus EU-Approved Xolair® in Patients With Chronic Spontaneous Urticaria Who Are Resistant to H1 Antagonist	NA	India	NA	NA	NA	NA	NA	NA	NA
110531	2022-001745-20	2022-11-29	Ongoing	NA	Slovakia - SIDC (Slovak)	EEA CTA	A Phase 3, Randomized, Double-Blind, Parallel-Group, Multicenter Study to Compare Efficacy, Safety, Pharmacodynamics, Pharmacokinetics, and Immunogenicity of BP11 Versus EU-Approved Xolair® in Patients With Chronic Spontaneous Urticaria Who Are Resistant to H1 AntagonistRandomizované, dvojito zaslepené, multicentrické klinické skúšanie v paralelných skupinách v 3. fáze na porovnanie úcinnosti, be…	NA	India	NA	NA	NA	NA	NA	NA	NA
110532	2022-001745-20	2022-12-21	Ongoing	NA	Hungary - National Institute of Pharmacy	EEA CTA	A Phase 3, Randomized, Double-Blind, Parallel-Group, Multicenter Study to Compare Efficacy, Safety, Pharmacodynamics, Pharmacokinetics, and Immunogenicity of BP11 Versus EU-Approved Xolair® in Patients With Chronic Spontaneous Urticaria Who Are Resistant to H1 AntagonistIII. fázisú, randomizált, kettos vak, párhuzamos csoportos, multicentrikus vizsgálat a BP11 hatásosságának, biztonságosságának, …	NA	India	NA	NA	NA	NA	NA	NA	NA

## Sheet: 52_IDs
EudraCT_number
2012-002255-42
2016-003937-62
2015-005540-34
2010-018354-12
2016-001531-12
2014-002978-36
2015-004765-90
2020-002448-21
2015-004353-40
2011-001023-21
2018-002700-14
2016-003197-41
2015-005486-23
2012-001613-16
2016-001532-35
2009-013795-44
2007-005034-36
2010-024640-15
2014-000881-23
2015-003770-32
2013-002441-12
2016-003936-19
2014-001946-10
2012-002727-15
2016-001356-22
2014-000747-32
2015-000266-64
2017-000262-30
2012-005789-36
2013-001851-11
2012-001377-88
2008-006237-27
2007-004526-24
2012-002302-43
2016-001754-18
2009-016382-29
2021-006686-37
2018-001060-35
2020-005246-42
2019-002810-37
2019-003551-11
2019-002706-46
2021-003405-22
2022-001387-10
2020-000955-11
2021-005382-40
2022-001634-10
2021-006668-25
2020-000105-92
2021-004811-26
2022-003923-17
2022-001745-20

## Sheet: 69
Trial_ID	EudraCT	Date_of_Registration	Trial_Status	Trial_Results	Member_state_concern	Clinical_Trial_Type	Full_title_of_the_trial	Sponsors_India
62	2012-002255-42	2012-10-15	GB - no longer in EU/EEA	NA	UK - MHRA	EEA CTA	A 64-Week, Phase 3, Randomized, Placebo-Controlled, Parallel Design Study to Evaluate the Efficacy and Safety/Tolerability of Subcutaneous Tildrakizumab (SCH 900222/MK-3222), Followed by an Optional Long-Term Safety Extension Study, in Subjects With Moderate-to-Severe Chronic Plaque Psoriasis (Protocol No. MK-3222-010)	India
172	2016-003937-62	2017-01-06	Completed	View results	Hungary - National Institute of Pharmacy	EEA CTA	A Randomized, Double-Blind, Placebo-Controlled, Multiple Dose, Phase 2b Study to Demonstrate the Safety and Efficacy of Tildrakizumab in Subjects with Active Psoriatic Arthritis	India
173	2016-003937-62	2017-01-31	Completed	View results	Spain - AEMPS	EEA CTA	A Randomized, Double-Blind, Placebo-Controlled, Multiple Dose, Phase 2b Study to Demonstrate the Safety and Efficacy of Tildrakizumab in Subjects with Active Psoriatic ArthritisEstudio de Fase IIb aleatorizado, con doble enmascaramiento, controlado con placebo y con dosis mÃºltiples para demostrar la seguridad y la eficacia de tildrakizumab en sujetos con artritis psoriÃ¡sica activa	India
174	2016-003937-62	2017-08-24	Completed	View results	Poland - Office for Medicinal Products	EEA CTA	A Randomized, Double-Blind, Placebo-Controlled, Multiple Dose, Phase 2b Study to Demonstrate the Safety and Efficacy of Tildrakizumab in Subjects with Active Psoriatic Arthritis	India
246	2015-005540-34	2016-06-03	Completed	View results	Bulgarian Drug Agency	EEA CTA	A Multi-Center, Investigator-Masked, Randomized, Crossover, Equivalence Study of the Safety and Efficacy of Once Daily Brimonidine Tartrate 0.35% OphthalmicSuspension Compared with Brimonidine Tartrate 0.1% Ophthalmic Solution (AlphaganÂ® P 0.1%) Dosed Three Times Daily in Subjects with Open Angle Glaucoma, Chronic Angle Closure Glaucoma with Patent Iridotomy/Iridectomy, or Ocular Hypertension<U+…	India
5317	2016-001531-12	2016-06-15	Completed	View results	Hungary - National Institute of Pharmacy	EEA CTA	A Phase II, Dose Ranging, Exploratory Clinical Study to Assess the Efficacy, Pharmacodynamics, and Safety of LNP1955 in Patients with Moderate-to-Severe Plaque PsoriasisII. fÃ¡zisÃº, dÃ³zistartomÃ¡ny-kereso, feltÃ¡rÃ³ klinikai vizsgÃ¡lat az LNP1955 hatÃ¡sossÃ¡gÃ¡nak, farmakodinÃ¡miÃ¡jÃ¡nak Ã©s biztonsÃ¡gossÃ¡gÃ¡nak Ã©rtÃ©kelÃ©sÃ©re mÃ©rsÃ©kelten sÃºlyos Ã©s sÃºlyos, plakkos pikkelysÃ¶mÃ¶rben szen…	India
5388	2015-004765-90	2015-11-27	Completed	View results	Germany - BfArM	EEA CTA	A Randomized, Double-Blind, Vehicle-Controlled Study of the Safety and Efficacy of DFD-03 Lotion in the Treatment of Acne Vulgaris for 12 Weeks	India
10083	2011-001023-21	2011-12-28	Completed	View results	Italy - Italian Medicines Agency	EEA CTA	A Randomized, Double-Blind, Placebo-Controlled, Parallel Group Study to Evaluate Efficacy, Safety and Tolerability of DRL-17822 in Patients with Type II HyperlipidemiaStudio randomizzato, in doppio cieco, controllato verso placebo, a gruppi paralleli, per valutare efficacia, sicurezza e tollerabilita' di DRL-17822 in pazienti con Iperlipidemia di tipo II.	India
11214	2018-002700-14	2018-10-11	Completed	NA	Germany - BfArM	EEA CTA	Single-center, open-label, adaptive design study to evaluate the influence on hormonal and ovarian function and vaginal bleeding pattern of different dosages of levonorgestrel administered once daily for 28 days over two consecutive treatment cycles in healthy, cyclic women	India
11594	2016-003197-41	2016-10-04	Prematurely Ended	View results	Germany - BfArM	EEA CTA	A Multi-Center, Randomized, Double-Blind, Parallel-Group, Controlled Study to Assess the Efficacy, Safety and Tolerability of Oral DFD-29 Extended Release Capsules for the Treatment of Inflammatory Lesions of Rosacea over 16 weeksMultizentrische, randomisierte, doppelblinde, Parallelgruppen, kontrollierte Studie mit dem Ziel, die Wirksamkeit, Sicherheit und VertrÃ¤glichkeit von oral verabreichten…	India
16682	2015-005486-23	2016-01-15	Completed	NA	Germany - BfArM	EEA CTA	A Multi-center, Randomized, Double-Blind, Parallel-Group, Placebo-Controlled Study to Assess the Efficacy, Safety and Tolerability of DFD-04 (itraconazole) Ointment, 5% in Patients with Inflammatory Lesions of Rosacea Over 12-weeks	India
19965	2012-001613-16	2012-04-30	Completed	View results	Germany - BfArM	EEA CTA	Efficacy And Safety of Intranasal S0597 in Environmental Exposure Chamber Model of Seasonal Allergic Rhinitis: A Phase II, Single-Center, Randomized, Double-Blind, Placebo-Controlled Parallel Group StudyWirksamkeit und Sicherheit von intranasalem S0597 am Modell der saisonalen allergischen Rhinitis im Pollenraum: Eine monozentrische, randomisierte, doppelblinde, plazebokontrollierte Parallelgrupp…	India
23371	2016-001532-35	2016-06-15	Completed	View results	Hungary - National Institute of Pharmacy	EEA CTA	A Phase II, Dose Ranging, Exploratory Clinical Study to Assess the Efficacy, Pharmacodynamics, Pharmacokinetics, and Safety of LNP1955 in Patients with Moderate to Severe Rheumatoid Arthritis.II. fÃ¡zisÃº, dÃ³zistartomÃ¡ny-kereso, feltÃ¡rÃ³ klinikai vizsgÃ¡lat az LNP1955 hatÃ¡sossÃ¡gÃ¡nak, farmakodinÃ¡miÃ¡jÃ¡nak, farmakokinetikÃ¡jÃ¡nak Ã©s biztonsÃ¡gossÃ¡gÃ¡nak Ã©rtÃ©kelÃ©sÃ©re mÃ©rsÃ©kelten sÃºl…	India
23372	2016-001532-35	2016-11-14	Prematurely Ended	View results	Bulgarian Drug Agency	EEA CTA	A Phase II, Dose Ranging, Exploratory Clinical Study to Assess the Efficacy, Pharmacodynamics, Pharmacokinetics, and Safety of LNP1955 in Patients with Moderate to Severe Rheumatoid Arthritis.	India
33567	2010-024640-15	2011-03-03	Completed	NA	Estonia - SAM	EEA CTA	A randomized, double-blind, placebo-controlled â€˜Proof of Conceptâ€™ study of 12 week treatment with RBx 10017609 in subjects with moderate to severe chronic obstructive pulmonary disease (COPD).	India
35861	2015-003770-32	2016-01-04	Completed	View results	Netherlands - Competent Authority	EEA CTA	A Randomized, Double-Blind, Four Treatment, Four period, Crossover Study, with Placebo, Tizanidine Immediate Release and Diphenhydramine to Study the Effect of Tizanidine Extended Release on Simulated Driving Performance, Cognitive, and Psychomotor Functioning	India
36157	2016-003936-19	2017-01-06	Prematurely Ended	View results	Hungary - National Institute of Pharmacy	EEA CTA	A Randomized, Double-Blind, Placebo-Controlled Phase 2a Study to Evaluate the Efficacy and Safety of Tildrakizumab in Subjects with Active Ankylosing Spondylitis or Non-Radiographic Axial Spondyloarthritis	India
41596	2014-001946-10	2014-06-19	Ongoing	NA	Bulgarian Drug Agency	EEA CTA	A randomised, single dose, open label, two-period crossover study evaluating bioequivalence of salmeterol xinafoate HFA pMDI 25Âµg per actuation manufactured by Cipla Ltd, India (test product) with salmeterol xinafoate HFA pMDI 25Âµg per actuation (Sereventâ„¢ Evohalerâ„¢), supplied by Allen and Hanburys, UK (reference product) when administered by a volumatic spacer to paediatric asthma subjects.	India
42037	2016-001356-22	2016-04-26	Completed	View results	Hungary - National Institute of Pharmacy	EEA CTA	A PLACEBO-CONTROLLED RANDOMIZED WITHDRAWAL EVALUATION OF THE EFFICACY AND SAFETY OF BACLOFEN ER CAPSULES (GRS) IN SUBJECTS WITH SPASTICITY DUE TO MULTIPLE SCLEROSIS	India
47612	2015-000266-64	2015-05-04	Completed	View results	Hungary - National Institute of Pharmacy	EEA CTA	A Randomised, Multi-Centre, Assessor-Blinded, Active-Controlled, Parallel Group, Equivalence Phase III Study Comparing the Safety and Efficacy of USV Pegfilgrastim and NeulastaÂ® in Breast Cancer Patients Undergoing Myelosuppressive Chemotherapy	India
47613	2015-000266-64	2015-09-28	Completed	View results	Bulgarian Drug Agency	EEA CTA	A Randomised, Multi-Centre, Assessor-Blinded, Active-Controlled, Parallel Group, Equivalence Phase III Study Comparing the Safety and Efficacy of USV Pegfilgrastim and NeulastaÂ® in Breast Cancer Patients Undergoing Myelosuppressive Chemotherapy	India
48507	2017-000262-30	2020-11-04	Completed	View results	Italy - Italian Medicines Agency	EEA CTA	Efficacy, Safety, Tolerability and Pharmacokinetics of EXN-32 and EXN-44 in patients with ParkinsonÂ¿s Disease experiencing motor fluctuationsEfficacy, Safety, Tolerability and Pharmacokinetics of EXN-32 and EXN-44 in patients with ParkinsonÂ¿s Disease experiencing motor fluctuations	India
63633	2013-001851-11	2013-08-01	Completed	View results	UK - MHRA	EEA CTA	A Randomized, Double-blind, Placebo-controlled, Parallel Group, Comparative, Multicenter, Phase 2 Clinical Study to Evaluate Efficacy and Safety of Two Doses of LND101001 Monotherapy in Patients with Mild to Moderate Alzheimerâ€™s Disease.	India
63634	2013-001851-11	2013-09-03	Completed	View results	Czechia - SUKL	EEA CTA	A Randomized, Double-blind, Placebo-controlled, Parallel Group, Comparative, Multicenter, Phase 2 Clinical Study to Evaluate Efficacy and Safety of Two Doses of LND101001 Monotherapy in Patients with Mild to Moderate Alzheimerâ€™s Disease.RandomizovanÃ©, dvojite zaslepenÃ©, placebem kontrolovanÃ©, srovnÃ¡vacÃ­,multicentrickÃ© klinickÃ© hodnocenÃ­ fÃ¡ze 2 s paralelnÃ­ skupinou, hodnotÃ­cÃ­Ãºcinnos…	India
63635	2013-001851-11	2013-09-19	Prematurely Ended	View results	Lithuania - SMCA	EEA CTA	A Randomized, Double-blind, Placebo-controlled, Parallel Group, Comparative, Multicenter, Phase 2 Clinical Study to Evaluate Efficacy and Safety of Two Doses of LND101001 Monotherapy in Patients with Mild to Moderate Alzheimerâ€™s Disease.	India
63636	2013-001851-11	2013-09-23	Completed	View results	Poland - Office for Medicinal Products	EEA CTA	A Randomized, Double-blind, Placebo-controlled, Parallel Group, Comparative, Multicenter, Phase 2 Clinical Study to Evaluate Efficacy and Safety of Two Doses of LND101001 Monotherapy in Patients with Mild to Moderate Alzheimerâ€™s Disease.	India
63637	2013-001851-11	2013-10-01	Completed	View results	Italy - Italian Medicines Agency	EEA CTA	A Randomized, Double-blind, Placebo-controlled, Parallel Group, Comparative, Multicenter, Phase 2 Clinical Study to Evaluate Efficacy and Safety of Two Doses of LND101001 Monotherapy in Patients with Mild to Moderate Alzheimerâ€™s Disease.	India
63638	2013-001851-11	2013-10-01	Completed	View results	Spain - AEMPS	EEA CTA	A Randomized, Double-blind, Placebo-controlled, Parallel Group, Comparative, Multicenter, Phase 2 Clinical Study to Evaluate Efficacy and Safety of Two Doses of LND101001 Monotherapy in Patients with Mild to Moderate Alzheimer?s Disease.Estudio clÃ­nico de fase 2, multicÃ©ntrico, aleatorizado, doble ciego, comparativo, controlado con placebo y con grupos paralelos, para evaluar la eficacia y segu…	India
63639	2013-001851-11	2016-04-15	Completed	View results	Croatia - MIZ	EEA CTA	A Randomized, Double-blind, Placebo-controlled, Parallel Group, Comparative, Multicenter, Phase 2 Clinical Study to Evaluate Efficacy and Safety of Two Doses of LND101001 Monotherapy in Patients with Mild to Moderate Alzheimerâ€™s Disease.Randomizirano, dvostruko slijepo, placebom kontrolirano, komparativno, multicentricno klinickoispitivanje faze 2, s paralelnim skupinama, radi procjene ucinkovi…	India
72844	2012-001377-88	2013-02-07	Completed	NA	Germany - PEI	EEA CTA	A 52-Week, Phase 3, Randomized, Active Comparator and Placebo-Controlled, Parallel Design Study to Evaluate the Efficacy and Safety/Tolerability of Subcutaneous Tildrakizumab (SCH 900222 / MK-3222), Followed by an Optional Long Term Safety Extension Study, in Subjects With Moderate-to-Severe Chronic Plaque Psoriasis (Protocol No. MK-3222-011)	India
72846	2012-001377-88	2013-02-08	Completed	NA	Austria - BASG	EEA CTA	A 52-Week, Phase 3, Randomized, Active Comparator and Placebo-Controlled, Parallel Design Study to Evaluate the Efficacy and Safety/Tolerability of Subcutaneous Tildrakizumab SCH 900222 / MK-3222, Followed by an Optional Long Term Safety Extension Study, in Subjects With Moderate-to-Severe Chronic Plaque Psoriasis (Protocol No. MK-3222-011)	India
72847	2012-001377-88	2013-02-20	Completed	NA	Belgium - FPS Health-DGM	EEA CTA	A 52-Week, Phase 3, Randomized, Active Comparator and Placebo-Controlled, Parallel Design Study to Evaluate the Efficacy and Safety/Tolerability of Subcutaneous Tildrakizumab (SCH 900222 / MK-3222), Followed by an Optional Long Term Safety Extension Study, in Subjects With Moderate-to-Severe Chronic Plaque Psoriasis (Protocol No. MK-3222-011)	India
72848	2012-001377-88	2013-03-05	Completed	NA	Czechia - SUKL	EEA CTA	A 52-Week, Phase 3, Randomized, Active Comparator and Placebo-Controlled, Parallel Design Study to Evaluate the Efficacy and Safety/Tolerability of Subcutaneous Tildrakizumab (SCH 900222 / MK-3222), Followed by an Optional Long-Term Safety Extension Study, in Subjects With Moderate-to-Severe Chronic Plaque Psoriasis (Protocol No. MK-3222-011)52tydenni, randomizovana studie faze 3 kontrolovana akt…	India
72850	2012-001377-88	2013-04-03	Completed	NA	Netherlands - Competent Authority	EEA CTA	A 52-Week, Phase 3, Randomized, Active Comparator and Placebo-Controlled, Parallel Design Study to Evaluate the Efficacy andSafety/Tolerability of Subcutaneous Tildrakizumab (SCH 900222 / MK-3222), Followed by an Optional Long-Term Safety Extension Study, in Subjects With Moderate-to-Severe Chronic Plaque Psoriasis (Protocol No. MK-3222-011)	India
72851	2012-001377-88	2013-04-09	Completed	NA	Denmark - DHMA	EEA CTA	A 52-Week, Phase 3, Randomized, Active Comparator and Placebo-Controlled, Parallel Design Study to Evaluate the Efficacy and Safety/Tolerability of Subcutaneous Tildrakizumab (SCH 900222 / MK-3222), Followed by an Optional Long-Term Safety Extension Study, in Subjects With Moderate-to-Severe Chronic Plaque Psoriasis (Protocol No. MK-3222-011)	India
76813	2008-006237-27	2009-07-20	Completed	View results	Netherlands - Competent Authority	EEA CTA	Safety and efficacy of TRC4186 in the treatment of stable heart failure associated with HbA1c >= 6 % or type 2 diabetes receiving oral hypoglycaemic therapy (with or without additional insulin) as an add-on to conventional treatment for heart failure	India
76814	2008-006237-27	2009-07-20	Prematurely Ended	View results	UK - MHRA	EEA CTA	Safety and efficacy of TRC4186 in the treatment of stable heart failure associated with HbA1c >= 6 % or type 2 diabetes receiving oral hypoglycaemic therapy (with or without additional insulin) as an add-on to conventional treatment for heart failure	India
79855	2007-004526-24	2008-06-09	Completed	View results	Germany - BfArM	EEA CTA	A double-blind, randomized, placebo-controlled, multicentre study to assess the efficacy and safety of Euphorbia Prostrata Dry Extract Tablets in patients of 1Â° and 2Â° internal haemorrhoids	India
82812	2012-002302-43	2012-05-30	Completed	View results	Netherlands - Competent Authority	EEA CTA	A study to investigate the analgesic effects of buprenorphine and milnacipram in healthy volunteers.	India
83865	2016-001754-18	2019-06-11	Ongoing	NA	Spain - AEMPS	EEA CTA	A Two-Part Phase 1/2 Study to Determine Safety, Tolerability, Pharmacokinetics, and Activity of K0706, a Novel Tyrosine Kinase Inhibitor (TKI), in Healthy Subjects and in Subjects with Chronic Myeloid Leukemia (CML) or Philadelphia Chromosome Positive Acute Lymphoblastic Leukemia (Ph+ ALL)Estudio de fase 1/2 de dos partes para determinar la seguridad, tolerabilidad, farmacocinÃ©tica y actividad d…	India
85231	2009-016382-29	2009-10-21	Completed	NA	Netherlands - Competent Authority	EEA CTA	A Phase II, 12-Week Randomised, Double-Blind, Placebo-Controlled, Proof of Concept Study to Evaluate Safety, Tolerability, Pharmacokinetics and Effect On Glycemic Control of P1736-05 in Subjects with Type 2 Diabetes Mellitus	India
85232	2009-016382-29	2009-11-03	Completed	NA	Hungary - National Institute of Pharmacy	EEA CTA	A Phase II, 12-Week Randomised, Double-Blind, Placebo-Controlled, Proof of Concept Study to Evaluate Safety, Tolerability, Pharmacokinetics and Effect On Glycemic Control of P1736-05 in Subjects with Type 2 Diabetes Mellitus	India
85233	2009-016382-29	2009-11-04	Completed	NA	Czechia - SUKL	EEA CTA	A Phase II, 12-Week Randomised, Double-Blind, Placebo-Controlled, Proof of Concept Study to Evaluate Safety, Tolerability, Pharmacokinetics and Effect On Glycemic Control of P1736-05 in Subjects with Type 2 Diabetes Mellitus	India
90148	2018-001060-35	2018-06-21	Ongoing	NA	Hungary - National Institute of Pharmacy	EEA CTA	A Long-Term Extension Study to Demonstrate Safety of Tildrakizumab in Subjects with Psoriatic Arthritis who Have Previously Completed Study with Tildrakizumab	India
90149	2018-001060-35	2018-07-17	Ongoing	NA	Spain - AEMPS	EEA CTA	A Multiple-Dose, Long-Term Extension Study to Demonstrate the Safety and Efficacy of Tildrakizumab in Subjects with Psoriatic Arthritis and Ankylosing Spondylitis or Non-Radiographic Axial Spondyloarthritis who have previously completed studies with TildrakizumabEstudio de extensiÃ³n a largo plazo con dosis mÃºltiples para demostrar la seguridad y la eficacia del tildrakizumab en sujetos con artr…	India
90732	2020-005246-42	2021-10-19	Ongoing	NA	Spain - AEMPS	EEA CTA	A Multicenter, Three- arm, Double- blind, Double dummy, Parallel-group, placebo controlled Study for efficacy and safety evaluation of prolonged release formulation of Betahistine PR 48 mg once daily in comparison with conventional release formulation of Betahistine IR 24 mg, twice daily in treatment of adult patients with MeniÃ¨re's disease.Estudio multicÃ©ntrico, de tres brazos, doble ciego, do…	India
90733	2020-005246-42	2022-07-25	Ongoing	NA	France - ANSM	EEA CTA	A Multicenter, Three- arm, Double- blind, Double dummy, Parallel-group, placebo controlled Study for efficacy and safety evaluation of prolonged release formulation of Betahistine PR 48 mg once daily in comparison with conventional release formulation of Betahistine IR 24 mg, twice daily in treatment of adult patients with MeniÃ¨re's disease.	India
90816	2019-002810-37	2020-01-20	Completed	NA	Hungary - National Institute of Pharmacy	EEA CTA	A Randomized, Double-Blind, Parallel Group, Multicenter Study to Assess the Immunogenicity and Safety of Transitioning Subjects With Rheumatoid Arthritis to Biosimilar Rituximab (DRL_RI) or Continued Treatment With RituxanÂ® or MabTheraÂ®RandomizÃ¡lt, kettos-vak, pÃ¡rhuzamos csoportos, multicentrikus vizsgÃ¡lat reumÃ¡s Ã­zÃ¼leti gyulladÃ¡sban szenvedo betegeknÃ©l biohasonlÃ³ rituximab (DRL_RI) ke…	India
90817	2019-002810-37	2020-02-20	Completed	NA	Germany - PEI	EEA CTA	A Randomized, Double-Blind, Parallel Group, Multicenter Study to Assess the Immunogenicity and Safety of Transitioning Subjects With Rheumatoid Arthritis to Biosimilar Rituximab (DRL_RI) or Continued Treatment With RituxanÂ® or MabTheraÂ®	India
90818	2019-002810-37	2020-03-03	Completed	NA	Lithuania - SMCA	EEA CTA	A Randomized, Double-Blind, Parallel Group, Multicenter Study to Assess the Immunogenicity and Safety of Transitioning Subjects With Rheumatoid Arthritis to Biosimilar Rituximab (DRL_RI) or Continued Treatment With RituxanÂ® or MabTheraÂ®	India
90819	2019-002810-37	2020-03-11	Completed	NA	Poland - Office for Medicinal Products	EEA CTA	A Randomized, Double-Blind, Parallel Group, Multicenter Study to Assess the Immunogenicity and Safety of Transitioning Subjects With Rheumatoid Arthritis to Biosimilar Rituximab (DRL_RI) or Continued Treatment With RituxanÂ® or MabTheraÂ®	India
90820	2019-002810-37	2020-04-28	Completed	NA	Bulgarian Drug Agency	EEA CTA	A Randomized, Double-Blind, Parallel Group, Multicenter Study to Assess the Immunogenicity and Safety of Transitioning Subjects With Rheumatoid Arthritis to Biosimilar Rituximab (DRL_RI) or Continued Treatment With RituxanÂ® or MabTheraÂ®	India
91350	2019-003551-11	2020-06-19	Ongoing	NA	Hungary - National Institute of Pharmacy	EEA CTA	A Multicenter, Randomized, Placebo and Active Comparator-Controlled Clinical trial to Study the Efficacy, Safety and Pharmacokinetics (PK) of Tildrakizumab in Pediatric Subjects from 6 to <18 Years of Age with Moderate to Severe Chronic Plaque Psoriasis	India
91351	2019-003551-11	2020-07-20	Ongoing	NA	Spain - AEMPS	EEA CTA	A Multicenter, Randomized, Placebo and Active Comparator-Controlled Clinical trial to Study the Efficacy, Safety and Pharmacokinetics (PK) of Tildrakizumab in Pediatric Subjects from 6 to <18 Years of Age with Moderate to Severe Chronic Plaque PsoriasisEnsayo clÃ­nico multicÃ©ntrico, aleatorizado, controlado con comparador activo y con placebo para estudiar la eficacia, seguridad y farmacocinÃ©ti…	India
94385	2019-002706-46	2019-07-29	Completed	View results	Germany - PEI	EEA CTA	A Phase II/III, Multicenter, Randomized, Observer-blinded, Active Controlled Clinical Study to Assess the Safety and Immunogenicity of the Tetanus, Diphtheria and Acellular Pertussis Vaccine SIIPL Tdap in Comparison with BoostrixÂ® in Healthy Adults, Adolescents and Children	India
95646	2021-003405-22	2022-09-27	Ongoing	NA	Poland - Office for Medicinal Products	EEA CTA	A Phase 3, Double-Blind, Randomized, Placebo-Controlled, Parallel Group, Multicenter Study to Evaluate the Efficacy, Safety, Tolerability, and Pharmacokinetics of Masupirdine (SUVN-502) for the Treatment of Agitation in Participants with Dementia of the Alzheimer's Type	India
97774	2020-000955-11	2020-12-14	Ongoing	NA	Estonia - SAM	EEA CTA	A Phase III, Randomized, Double-Blind, Placebo-Controlled Study to Demonstrate the Efficacy and Safety of Tildrakizumab in Anti-TNF Experienced Subjects with Active Psoriatic Arthritis I (INSPIRE 1)	India
99136	2021-005382-40	2022-03-23	Ongoing	NA	Germany - BfArM	EEA CTA	A Multicenter, Randomized, Double-Blind, Parallel-Group, Active and Placebo-Controlled Study to Assess the Safety, Efficacy, and Tolerability of Oral DFD-29 Extended Release Capsules for the Treatment of Inflammatory Lesions ofRosacea Over 16 Weeks	India
100461	2021-006668-25	2022-05-25	Ongoing	NA	Estonia - SAM	EEA CTA	A Randomized, Double-Blind, Parallel Group, Multicenter, Phase 3 Study to Compare the Efficacy and Safety of Bmab 1200 and StelaraÂ® in Patients with Moderate to Severe Chronic Plaque Psoriasis	India
100462	2021-006668-25	2022-06-14	Ongoing	NA	Latvia - SAM	EEA CTA	A Randomized, Double-Blind, Parallel Group, Multicenter, Phase 3 Study to Compare the Efficacy and Safety of Bmab 1200 and StelaraÂ® in Patients with Moderate to Severe Chronic Plaque Psoriasis	India
102754	2020-000105-92	2021-08-24	Ongoing	NA	Hungary - National Institute of Pharmacy	EEA CTA	A Randomized, Double-Blind, Placebo-Controlled Dose Range Finding Study with Open-Label Extension to Evaluate the Safety, Tolerability, Pharmacokinetics and Pharmacodynamics of LMI070/branaplam when Administered as Weekly Oral Doses in Participants with Early Manifest Huntingtonâ€™s Disease RandomizÃ¡lt, kettos vak, placebo kontrollos, dÃ³zistartomÃ¡ny-kereso vizsgÃ¡lat nyÃ­lt elrendezÃ©su kiterj…	India
106000	2021-004811-26	2021-12-28	Ongoing	NA	Lithuania - SMCA	EEA CTA	A Phase 3, Randomized, Double-blind, Parallel-group, Active-controlled Study to Compare the Efficacy, Safety, Pharmacodynamics, Pharmacokinetics and Immunogenicity of Enzene Denosumab (ENZ215) and ProliaÂ®in Postmenopausal Women with Osteoporosis	India
106001	2021-004811-26	2022-01-10	Ongoing	NA	Denmark - DHMA	EEA CTA	A Phase 3, Randomized, Double-blind, Parallel-group, Active-controlled Study to Compare the Efficacy, Safety, Pharmacodynamics, Pharmacokinetics and Immunogenicity of Enzene Denosumab (ENZ215) and ProliaÂ®in Postmenopausal Women with Osteoporosis	India
106002	2021-004811-26	2022-02-02	Ongoing	NA	Spain - AEMPS	EEA CTA	A Phase 3, Randomized, Double-blind, Parallel-group, Active-controlled Study to Compare the Efficacy, Safety, Pharmacodynamics, Pharmacokinetics and Immunogenicity of Enzene Denosumab (ENZ215) and ProliaÂ®in Postmenopausal Women with OsteoporosisEstudio de fase 3, aleatorizado, en doble ciego, de grupos paralelos y controlado con principio activo, para comparar la eficacia, seguridad, farmacodina…	India
106003	2021-004811-26	2022-03-17	Ongoing	NA	Bulgarian Drug Agency	EEA CTA	A Phase 3, Randomized, Double-blind, Parallel-group, Active-controlled Study to Compare the Efficacy, Safety, Pharmacodynamics, Pharmacokinetics and Immunogenicity of Enzene Denosumab (ENZ215) and ProliaÂ®in Postmenopausal Women with Osteoporosis	India
106004	2021-004811-26	2022-03-17	Ongoing	NA	Poland - Office for Medicinal Products	EEA CTA	A Phase 3, Randomized, Double-blind, Parallel-group, Active-controlled Study to Compare the Efficacy, Safety, Pharmacodynamics, Pharmacokinetics and Immunogenicity of Enzene Denosumab (ENZ215) and ProliaÂ®in Postmenopausal Women with Osteoporosis	India
110530	2022-001745-20	2022-11-25	Ongoing	NA	Lithuania - SMCA	EEA CTA	Phase 3, Randomized, Double-Blind, Parallel-Group, Multicenter Study to Compare Efficacy, Safety, Pharmacodynamics, Pharmacokinetics, and Immunogenicity of BP11 Versus EU-Approved XolairÂ® in Patients With Chronic Spontaneous Urticaria Who Are Resistant to H1 Antagonist	India
110531	2022-001745-20	2022-11-29	Ongoing	NA	Slovakia - SIDC (Slovak)	EEA CTA	A Phase 3, Randomized, Double-Blind, Parallel-Group, Multicenter Study to Compare Efficacy, Safety, Pharmacodynamics, Pharmacokinetics, and Immunogenicity of BP11 Versus EU-Approved XolairÂ® in Patients With Chronic Spontaneous Urticaria Who Are Resistant to H1 AntagonistRandomizovanÃ©, dvojito zaslepenÃ©, multicentrickÃ© klinickÃ© skÃºÅ¡anie v paralelnÃ½ch skupinÃ¡ch v 3. fÃ¡ze na porovnanie Ãºc…	India
110532	2022-001745-20	2022-12-21	Ongoing	NA	Hungary - National Institute of Pharmacy	EEA CTA	A Phase 3, Randomized, Double-Blind, Parallel-Group, Multicenter Study to Compare Efficacy, Safety, Pharmacodynamics, Pharmacokinetics, and Immunogenicity of BP11 Versus EU-Approved XolairÂ® in Patients With Chronic Spontaneous Urticaria Who Are Resistant to H1 AntagonistIII. fÃ¡zisÃº, randomizÃ¡lt, kettos vak, pÃ¡rhuzamos csoportos, multicentrikus vizsgÃ¡lat a BP11 hatÃ¡sossÃ¡gÃ¡nak, biztonsÃ¡go…	India

## Sheet: 37_IDs
EudraCT_number
2012-002255-42
2016-003937-62
2015-005540-34
2016-001531-12
2015-004765-90
2011-001023-21
2018-002700-14
2016-003197-41
2015-005486-23
2012-001613-16
2016-001532-35
2010-024640-15
2015-003770-32
2016-003936-19
2014-001946-10
2016-001356-22
2015-000266-64
2017-000262-30
2013-001851-11
2012-001377-88
2008-006237-27
2007-004526-24
2012-002302-43
2016-001754-18
2009-016382-29
2018-001060-35
2020-005246-42
2019-002810-37
2019-003551-11
2019-002706-46
2021-003405-22
2020-000955-11
2021-005382-40
2021-006668-25
2020-000105-92
2021-004811-26
2022-001745-20

## Sheet: 32
Trial_ID	EudraCT	Date_of_Registration	Trial_Status	Trial_Results	Member_state_concern	Clinical_Trial_Type	Full_title_of_the_trial	IMP_india
3734	2010-018354-12	2010-06-14	Completed	View results	Hungary - National Institute of Pharmacy	EEA CTA	A randomized, active controlled, parallel group, multi-center, two phase, open label study comparing safety and immunogenicity of Insugen R and Insugen N with Actrapid and Insulatard in patients with type 1 diabetes melllitus.	India
3735	2010-018354-12	2010-11-08	Completed	View results	Italy - Italian Medicines Agency	EEA CTA	A Randomized, Active Controlled, Parallel Group, Multicentre, Two-Phase, Open-Label Study Comparing the Safety and Immunogenicity of Insugen R and Insugen N with Actrapid and Insulatard in Patients with Type 1 Diabetes Mellitus	India
5373	2014-002978-36	2014-12-11	GB - no longer in EU/EEA	NA	UK - MHRA	EEA CTA	Vaccines Against Salmonella Typhi: a phase IIb, single centre, observer-blind, randomised controlled trial to assess the immunogenicity and protective efficacy of Vi conjugated (Vi-TCV) and unconjugated (Vi-PS) polysaccharide vaccines in preventing typhoid infection compared to a control vaccine (meningococcal ACWY), using a human challenge model of typhoid infection	India
5678	2020-002448-21	2020-05-20	Ongoing	NA	Greece - EOF	EEA CTA	A RANDOMIZED CLINICAL TRIAL FOR ENHANCED TRAINED IMMUNE RESPONSES THROUGH BACILLUS CALMETTE-GUÉRIN VACCINATION TO PREVENT INFECTIONS <U+0392><U+03A5> COVID-19: THE ACTIVATE II TRIAL<U+039C><U+0399><U+0391> <U+03A4><U+03A5><U+03A7><U+0391><U+0399><U+039F><U+03A0><U+039F>I<U+0397><U+039C><U+0395><U+039D><U+0397> <U+039A><U+039B><U+0399><U+039D><U+0399><U+039A><U+0397> <U+039C><U+0395><U+039B><U+039…	India
6510	2015-004353-40	2015-12-17	Completed	View results	Czechia - SUKL	EEA CTA	AN OPEN-LABEL, RANDOMIZED, MULTI-CENTER, PARALLEL-GROUPCLINICAL TRIAL COMPARING THE EFFICACY AND SAFETY OF MYLAN’SINSULIN GLARGINE WITH LANTUS® IN TYPE 1 DIABETES MELLITUSPATIENTS: AN EXTENSION STUDYOTEVRENÉ RANDOMIZOVANÉ MULTICENTRICKÉ KLINICKÉ HODNOCENÍ S PARALELNÍMI SKUPINAMI POROVNÁVAJÍCÍ ÚCINNOST A BEZPECNOST INZULINU GLARGINU SPOLECNOSTI MYLAN S PRÍPRAVKEM LANTUS® U PACIENTU S DIABETEM MELL…	India
6511	2015-004353-40	2016-01-05	Completed	View results	Slovakia - SIDC (Slovak)	EEA CTA	AN OPEN-LABEL, RANDOMIZED, MULTI-CENTER, PARALLEL-GROUPCLINICAL TRIAL COMPARING THE EFFICACY AND SAFETY OF MYLAN’SINSULIN GLARGINE WITH LANTUS® IN TYPE 1 DIABETES MELLITUSPATIENTS: AN EXTENSION STUDY	India
6512	2015-004353-40	2016-02-05	Completed	View results	Latvia - SAM	EEA CTA	AN OPEN-LABEL, RANDOMIZED, MULTI-CENTER, PARALLEL-GROUPCLINICAL TRIAL COMPARING THE EFFICACY AND SAFETY OF MYLAN’SINSULIN GLARGINE WITH LANTUS® IN TYPE 1 DIABETES MELLITUSPATIENTS: AN EXTENSION STUDY	India
6513	2015-004353-40	2016-02-08	Completed	View results	Hungary - National Institute of Pharmacy	EEA CTA	AN OPEN-LABEL, RANDOMIZED, MULTI-CENTER, PARALLEL-GROUPCLINICAL TRIAL COMPARING THE EFFICACY AND SAFETY OF MYLAN’SINSULIN GLARGINE WITH LANTUS® IN TYPE 1 DIABETES MELLITUSPATIENTS: AN EXTENSION STUDY	India
6514	2015-004353-40	2016-02-16	Completed	View results	Estonia - SAM	EEA CTA	AN OPEN-LABEL, RANDOMIZED, MULTI-CENTER, PARALLEL-GROUPCLINICAL TRIAL COMPARING THE EFFICACY AND SAFETY OF MYLAN’SINSULIN GLARGINE WITH LANTUS® IN TYPE 1 DIABETES MELLITUSPATIENTS: AN EXTENSION STUDY	India
6515	2015-004353-40	2016-02-18	Completed	View results	Germany - BfArM	EEA CTA	AN OPEN-LABEL, RANDOMIZED, MULTI-CENTER, PARALLEL-GROUPCLINICAL TRIAL COMPARING THE EFFICACY AND SAFETY OF MYLAN’SINSULIN GLARGINE WITH LANTUS® IN TYPE 1 DIABETES MELLITUSPATIENTS: AN EXTENSION STUDY	India
26311	2009-013795-44	2010-04-16	Completed	NA	UK - MHRA	EEA CTA	A randomised, double-blind, placebo-controlled, clinical trial to compare the safety and efficacy of reduced dose efavirenz (EFV) with standard dose EFV plus two nucleotide reverse transcriptase inhibitors (N(t)RTI) in antiretroviral-naïve HIV-infected individuals over 96 weeks.	India
31809	2007-005034-36	2008-05-20	Completed	NA	Hungary - National Institute of Pharmacy	EEA CTA	A non comparative, multicentre, repeat dose safety in use study of Neukine® (Filgrastim) in patients receiving chemotherapy known to induce neutropenia	India
31810	2007-005034-36	2008-08-13	Completed	NA	Austria - BASG	EEA CTA	A non comparative, multicentre, repeat dose safety in use study of Neukine® (Filgrastim) in patients receiving chemotherapy known to induce neutropenia	India
31811	2007-005034-36	2008-09-16	Completed	NA	Poland - Office for Medicinal Products	EEA CTA	A non comparative, multicentre, repeat dose safety in use study of Neukine® (Filgrastim) in patients receiving chemotherapy known to induce neutropenia	India
31812	2007-005034-36	2008-10-22	Completed	NA	Bulgarian Drug Agency	EEA CTA	A non comparative, multicentre, repeat dose safety in use study of Neukine® (Filgrastim) in patients receiving chemotherapy known to induce neutropenia	India
31813	2007-005034-36	2009-02-06	Prematurely Ended	NA	Greece - EOF	EEA CTA	A non comparative, multicentre, repeat dose safety in use study of Neukine® (Filgrastim) in patients receiving chemotherapy known to induce neutropenia	India
35822	2014-000881-23	2014-06-10	Completed	View results	Slovakia - SIDC (Slovak)	EEA CTA	AN OPEN-LABEL, RANDOMIZED, MULTI-CENTER, PARALLEL GROUP CLINICAL TRIAL COMPARING THE EFFICACY AND SAFETY OF MYLAN’S INSULIN GLARGINE WITH LANTUS® IN TYPE 2 DIABETES MELLITUS PATIENTS	India
35910	2013-002441-12	2013-10-07	Completed	View results	Belgium - FPS Health-DGM	EEA CTA	A blind randomized multicenter study of accelerated fractionated chemo-radiotherapy with or without the hypoxic radiosensitizer nimorazole (Nimoral), using a 15 gene signature for hypoxia in the treatment of squamous cell carcinoma of the head and neck.	India
35911	2013-002441-12	2014-05-12	Completed	View results	Netherlands - Competent Authority	EEA CTA	A blind randomized multicenter study of accelerated fractionated chemo-radiotherapy with or without the hypoxic radiosensitizer nimorazole (Nimoral), using a 15 gene signature for hypoxia in the treatment of squamous cell carcinoma of the head and neck.	India
35912	2013-002441-12	2016-11-28	Completed	View results	Poland - Office for Medicinal Products	EEA CTA	A blind randomized multicenter study of accelerated fractionated chemo-radiotherapy with or without the hypoxic radiosensitizer nimorazole (Nimoral), using a 15 gene signature for hypoxia in the treatment of squamous cell carcinoma of the head and neck.	India
41805	2012-002727-15	2015-06-22	NA	View results	NA	Outside EU/EEA	Impact of GSK Biologicals’ 2189242A vaccine on nasopharyngeal carriage, safety and immunogenicity when co-administered with routine EPI vaccines in infants following safety assessment in children aged 2-4 yrs in The Gambia.	India
47010	2014-000747-32	2014-06-10	Completed	View results	Slovakia - SIDC (Slovak)	EEA CTA	AN OPEN-LABEL, RANDOMIZED, MULTI-CENTER, PARALLEL-GROUP CLINICAL TRIAL COMPARING THE EFFICACY AND SAFETY OF MYLAN’S INSULIN GLARGINE WITH LANTUS® IN TYPE 1 DIABETES MELLITUS PATIENTS	India
47011	2014-000747-32	2014-08-08	Completed	View results	Czechia - SUKL	EEA CTA	AN OPEN-LABEL, RANDOMIZED, MULTI-CENTER, PARALLEL-GROUP CLINICAL TRIAL COMPARING THE EFFICACY AND SAFETY OF MYLAN’S INSULIN GLARGINE WITH LANTUS® IN TYPE 1 DIABETES MELLITUS PATIENTSOtevrené randomizované multicentrické klinické hodnocení s paralelními skupinami porovnávající úcinnost a bezpecnost inzulinu glarginu spolecnosti Mylan s prípravkem Lantus® u pacientu s diabetem mellitus 1. Typu	India
47012	2014-000747-32	2014-08-11	Completed	View results	Germany - BfArM	EEA CTA	AN OPEN-LABEL, RANDOMIZED, MULTI-CENTER, PARALLEL-GROUP CLINICAL TRIAL COMPARING THE EFFICACY AND SAFETY OF MYLAN’S INSULIN GLARGINE WITH LANTUS® IN TYPE 1 DIABETES MELLITUS PATIENTS	India
47013	2014-000747-32	2014-08-12	Completed	View results	UK - MHRA	EEA CTA	AN OPEN-LABEL, RANDOMIZED, MULTI-CENTER, PARALLEL-GROUP CLINICAL TRIAL COMPARING THE EFFICACY AND SAFETY OF MYLAN’S INSULIN GLARGINE WITH LANTUS® IN TYPE 1 DIABETES MELLITUS PATIENTS	India
47014	2014-000747-32	2014-08-12	Completed	View results	Estonia - SAM	EEA CTA	AN OPEN-LABEL, RANDOMIZED, MULTI-CENTER, PARALLEL-GROUP CLINICAL TRIAL COMPARING THE EFFICACY AND SAFETY OF MYLAN’S INSULIN GLARGINE WITH LANTUS® IN TYPE 1 DIABETES MELLITUS PATIENTS	India
47015	2014-000747-32	2014-08-12	Completed	View results	Hungary - National Institute of Pharmacy	EEA CTA	AN OPEN-LABEL, RANDOMIZED, MULTI-CENTER, PARALLEL-GROUP CLINICAL TRIAL COMPARING THE EFFICACY AND SAFETY OF MYLAN’S INSULIN GLARGINE WITH LANTUS® IN TYPE 1 DIABETES MELLITUS PATIENTS	India
47016	2014-000747-32	2014-09-01	Completed	View results	Latvia - SAM	EEA CTA	AN OPEN-LABEL, RANDOMIZED, MULTI-CENTER, PARALLEL-GROUP CLINICAL TRIAL COMPARING THE EFFICACY AND SAFETY OF MYLAN’S INSULIN GLARGINE WITH LANTUS® IN TYPE 1 DIABETES MELLITUS PATIENTS	India
87430	2021-006686-37	2022-02-18	NA	View results	NA	Outside EU/EEA	Study of DTwP-HepB-Hib-IPV (SHAN6™) vaccine administered concomitantly with routine pediatric vaccines to healthy infants and toddlers in Thailand	India
97403	2022-001387-10	2022-11-16	Ongoing	NA	Portugal - INFARMED	EEA CTA	A Phase 3, Multicenter, Prospective, Placebo-Controlled, Randomized, Double-Blind Study to Assess the Efficacy and Safety of Favipiravir in Non-critical Hospitalized Patients with COVID-19 Pneumonia (PROVIR)	India
99264	2022-001634-10	2022-10-13	Ongoing	NA	Spain - AEMPS	EEA CTA	A Multicenter, Randomized, Double-blind, Placebo-controlled, Phase 2b/3 Study to Evaluate the Efficacy and Safety of Saroglitazar Magnesium in Subjects with Primary Biliary Cholangitis.Estudio de fase 2b/3, multicéntrico, aleatorizado, doble ciego y controlado con placebo para evaluar la eficacia y la seguridad del saroglitazar magnésico en sujetos con colangitis biliar primaria.	India
109148	2022-003923-17	2023-01-26	NA	View results	NA	Outside EU/EEA	Study of Full Schedule (3-Dose of Shan6™) or Shan6™-Shan5®-Shan6™ Versus the Licensed Vaccine Shan5® With bOPV and IPV When Administered Per National Immunization Schedule in Healthy Kenyan Infants	India

## Sheet: 14_IDs
EudraCT_number
2010-018354-12
2014-002978-36
2020-002448-21
2015-004353-40
2009-013795-44
2007-005034-36
2014-000881-23
2013-002441-12
2012-002727-15
2014-000747-32
2021-006686-37
2022-001387-10
2022-001634-10
2022-003923-17

## Sheet: 1
Trial_ID	EudraCT	Date_of_Registration	Trial_Status	Trial_Results	Member_state_concern	Clinical_Trial_Type	Full_title_of_the_trial	Protocol_india
61349	2012-005789-36	2013-01-29	Completed	View results	Belgium - FPS Health-DGM	EEA CTA	Double blind, double dummy, randomized, two way cross-over study to compare the effects of Seretide® Evohaler (supplied by Allen & Hanburys, UK) and a generic test HFA pMDI (manufactured by Cipla Ltd, India) on functional respiratory imaging parameters in asthmatic patients.Dubbelblinde, dubbel dummy, gerandomiseerde, 2 weg cross-over studie om de effecten van Seretide® Evohaler (geleverd door Al…	India
