# Supplementary material for: Three levels of discrepancies in the records of trial sites in India, registered with the European Union Clinical Trials Register
Source: Front Med (Lausanne). 2024 Jul 5;11:1357930. doi: 10.3389/fmed.2024.1357930 (PMC11257842; doi:10.3389/fmed.2024.1357930)
Supplement: Supplementary file 7 [file Table_7.XLS]

## Sheet: Cover sheet
Supplementary File S7: Processing of records by Methodology B
Sheet name	Description	No. of records	No. of IDs
10011	Number of records retrieved by a simple search for 'India’ in the EUCTR website	10011	1414
1414	Number of IDs for 10,011 records		1414
7533	Number of records that had 'India' in Trial involving sites outside the EEA.	7533	1342
1342	Number of unique IDs for 7533 records		1342
32	Number of records from other fields that indicated that the trial had run in India	32	10
10	Number of unique IDs for 32 records		10
4	IDs common between the 1342 IDs and 10 IDs sets		4
In summary
7565	Number of trials that had run in India	7565	1348
1348	Number of unique IDs for 7565 records		1348

## Sheet: 10,011
EudraCT_number	EudraCT_number_with_Countries	URLs
2020-005111-51	2020-005111-51/3rd	https://www.clinicaltrialsregister.eu/ctr-search/trial/2020-005111-51/3rd
2017-000111-16	2017-000111-16/3rd	https://www.clinicaltrialsregister.eu/ctr-search/trial/2017-000111-16/3rd
2019-000890-21	2019-000890-21/3rd	https://www.clinicaltrialsregister.eu/ctr-search/trial/2019-000890-21/3rd
2016-005165-31	2016-005165-31/3rd	https://www.clinicaltrialsregister.eu/ctr-search/trial/2016-005165-31/3rd
2022-002520-13	2022-002520-13/3rd	https://www.clinicaltrialsregister.eu/ctr-search/trial/2022-002520-13/3rd
2015-002238-37	2015-002238-37/3rd	https://www.clinicaltrialsregister.eu/ctr-search/trial/2015-002238-37/3rd
2011-005882-19	2011-005882-19/3rd	https://www.clinicaltrialsregister.eu/ctr-search/trial/2011-005882-19/3rd
2016-005134-29	2016-005134-29/3rd	https://www.clinicaltrialsregister.eu/ctr-search/trial/2016-005134-29/3rd
2014-004477-16	2014-004477-16/3rd	https://www.clinicaltrialsregister.eu/ctr-search/trial/2014-004477-16/3rd
2017-002281-46	2017-002281-46/3rd	https://www.clinicaltrialsregister.eu/ctr-search/trial/2017-002281-46/3rd
2020-004341-36	2020-004341-36/3rd	https://www.clinicaltrialsregister.eu/ctr-search/trial/2020-004341-36/3rd
2020-002448-21	2020-002448-21/GR	https://www.clinicaltrialsregister.eu/ctr-search/trial/2020-002448-21/GR
2011-005586-21	2011-005586-21/3rd	https://www.clinicaltrialsregister.eu/ctr-search/trial/2011-005586-21/3rd
2016-004323-23	2016-004323-23/3rd	https://www.clinicaltrialsregister.eu/ctr-search/trial/2016-004323-23/3rd
2008-003687-20	2008-003687-20/3rd	https://www.clinicaltrialsregister.eu/ctr-search/trial/2008-003687-20/3rd
2014-001174-34	2014-001174-34/3rd	https://www.clinicaltrialsregister.eu/ctr-search/trial/2014-001174-34/3rd
2014-001946-10	2014-001946-10/BG	https://www.clinicaltrialsregister.eu/ctr-search/trial/2014-001946-10/BG
2022-001441-21	2022-001441-21/3rd	https://www.clinicaltrialsregister.eu/ctr-search/trial/2022-001441-21/3rd
2013-004294-27	2013-004294-27/SE	https://www.clinicaltrialsregister.eu/ctr-search/trial/2013-004294-27/SE
2014-005032-34	2014-005032-34/3rd	https://www.clinicaltrialsregister.eu/ctr-search/trial/2014-005032-34/3rd
2014-004636-19	2014-004636-19/3rd	https://www.clinicaltrialsregister.eu/ctr-search/trial/2014-004636-19/3rd
2017-000451-14	2017-000451-14/3rd	https://www.clinicaltrialsregister.eu/ctr-search/trial/2017-000451-14/3rd
2019-000406-30	2019-000406-30/BG	https://www.clinicaltrialsregister.eu/ctr-search/trial/2019-000406-30/BG
2018-003436-74	2018-003436-74/ES	https://www.clinicaltrialsregister.eu/ctr-search/trial/2018-003436-74/ES
2018-003436-74	2018-003436-74/RO	https://www.clinicaltrialsregister.eu/ctr-search/trial/2018-003436-74/RO
2021-000264-29	2021-000264-29/CZ	https://www.clinicaltrialsregister.eu/ctr-search/trial/2021-000264-29/CZ
2010-024540-15	2010-024540-15/BE	https://www.clinicaltrialsregister.eu/ctr-search/trial/2010-024540-15/BE
2010-024540-15	2010-024540-15/DE	https://www.clinicaltrialsregister.eu/ctr-search/trial/2010-024540-15/DE
2010-024540-15	2010-024540-15/SE	https://www.clinicaltrialsregister.eu/ctr-search/trial/2010-024540-15/SE
2010-024540-15	2010-024540-15/CZ	https://www.clinicaltrialsregister.eu/ctr-search/trial/2010-024540-15/CZ
2010-024540-15	2010-024540-15/GR	https://www.clinicaltrialsregister.eu/ctr-search/trial/2010-024540-15/GR
2010-024540-15	2010-024540-15/HU	https://www.clinicaltrialsregister.eu/ctr-search/trial/2010-024540-15/HU
2010-024540-15	2010-024540-15/NL	https://www.clinicaltrialsregister.eu/ctr-search/trial/2010-024540-15/NL
2010-024540-15	2010-024540-15/DK	https://www.clinicaltrialsregister.eu/ctr-search/trial/2010-024540-15/DK
2010-024540-15	2010-024540-15/PL	https://www.clinicaltrialsregister.eu/ctr-search/trial/2010-024540-15/PL
2010-024540-15	2010-024540-15/SK	https://www.clinicaltrialsregister.eu/ctr-search/trial/2010-024540-15/SK
2009-015603-10	2009-015603-10/DE	https://www.clinicaltrialsregister.eu/ctr-search/trial/2009-015603-10/DE
2009-015603-10	2009-015603-10/GB	https://www.clinicaltrialsregister.eu/ctr-search/trial/2009-015603-10/GB
2020-004570-21	2020-004570-21/3rd	https://www.clinicaltrialsregister.eu/ctr-search/trial/2020-004570-21/3rd
2021-001768-95	2021-001768-95/3rd	https://www.clinicaltrialsregister.eu/ctr-search/trial/2021-001768-95/3rd
2016-002089-29	2016-002089-29/3rd	https://www.clinicaltrialsregister.eu/ctr-search/trial/2016-002089-29/3rd
2013-003427-10	2013-003427-10/3rd	https://www.clinicaltrialsregister.eu/ctr-search/trial/2013-003427-10/3rd
2022-001387-10	2022-001387-10/PT	https://www.clinicaltrialsregister.eu/ctr-search/trial/2022-001387-10/PT
2016-003301-34	2016-003301-34/HU	https://www.clinicaltrialsregister.eu/ctr-search/trial/2016-003301-34/HU
2016-003301-34	2016-003301-34/BG	https://www.clinicaltrialsregister.eu/ctr-search/trial/2016-003301-34/BG
2013-001913-34	2013-001913-34/LV	https://www.clinicaltrialsregister.eu/ctr-search/trial/2013-001913-34/LV
2013-001913-34	2013-001913-34/CZ	https://www.clinicaltrialsregister.eu/ctr-search/trial/2013-001913-34/CZ
2013-001913-34	2013-001913-34/EE	https://www.clinicaltrialsregister.eu/ctr-search/trial/2013-001913-34/EE
2013-001913-34	2013-001913-34/LT	https://www.clinicaltrialsregister.eu/ctr-search/trial/2013-001913-34/LT
2013-001913-34	2013-001913-34/DE	https://www.clinicaltrialsregister.eu/ctr-search/trial/2013-001913-34/DE
2013-001913-34	2013-001913-34/BG	https://www.clinicaltrialsregister.eu/ctr-search/trial/2013-001913-34/BG
2011-002513-11	2011-002513-11/SK	https://www.clinicaltrialsregister.eu/ctr-search/trial/2011-002513-11/SK
2016-001531-12	2016-001531-12/HU	https://www.clinicaltrialsregister.eu/ctr-search/trial/2016-001531-12/HU
2012-003427-38	2012-003427-38/3rd	https://www.clinicaltrialsregister.eu/ctr-search/trial/2012-003427-38/3rd
2013-004343-23	2013-004343-23/IT	https://www.clinicaltrialsregister.eu/ctr-search/trial/2013-004343-23/IT
2014-004397-42	2014-004397-42/3rd	https://www.clinicaltrialsregister.eu/ctr-search/trial/2014-004397-42/3rd
2010-020447-13	2010-020447-13/BG	https://www.clinicaltrialsregister.eu/ctr-search/trial/2010-020447-13/BG
2015-000751-25	2015-000751-25/FI	https://www.clinicaltrialsregister.eu/ctr-search/trial/2015-000751-25/FI
2013-000057-44	2013-000057-44/SE	https://www.clinicaltrialsregister.eu/ctr-search/trial/2013-000057-44/SE
2011-005196-16	2011-005196-16/3rd	https://www.clinicaltrialsregister.eu/ctr-search/trial/2011-005196-16/3rd
2012-002426-70	2012-002426-70/3rd	https://www.clinicaltrialsregister.eu/ctr-search/trial/2012-002426-70/3rd
2014-005309-18	2014-005309-18/3rd	https://www.clinicaltrialsregister.eu/ctr-search/trial/2014-005309-18/3rd
2018-001615-78	2018-001615-78/3rd	https://www.clinicaltrialsregister.eu/ctr-search/trial/2018-001615-78/3rd
2011-004644-22	2011-004644-22/3rd	https://www.clinicaltrialsregister.eu/ctr-search/trial/2011-004644-22/3rd
2012-004821-26	2012-004821-26/GR	https://www.clinicaltrialsregister.eu/ctr-search/trial/2012-004821-26/GR
2011-001889-17	2011-001889-17/GB	https://www.clinicaltrialsregister.eu/ctr-search/trial/2011-001889-17/GB
2015-003770-32	2015-003770-32/NL	https://www.clinicaltrialsregister.eu/ctr-search/trial/2015-003770-32/NL
2011-002777-27	2011-002777-27/BG	https://www.clinicaltrialsregister.eu/ctr-search/trial/2011-002777-27/BG
2015-001065-76	2015-001065-76/FR	https://www.clinicaltrialsregister.eu/ctr-search/trial/2015-001065-76/FR
2018-003726-93	2018-003726-93/GR	https://www.clinicaltrialsregister.eu/ctr-search/trial/2018-003726-93/GR
2012-001180-77	2012-001180-77/3rd	https://www.clinicaltrialsregister.eu/ctr-search/trial/2012-001180-77/3rd
2014-003895-21	2014-003895-21/3rd	https://www.clinicaltrialsregister.eu/ctr-search/trial/2014-003895-21/3rd
2020-000439-32	2020-000439-32/IT	https://www.clinicaltrialsregister.eu/ctr-search/trial/2020-000439-32/IT
2020-005963-29	2020-005963-29/DK	https://www.clinicaltrialsregister.eu/ctr-search/trial/2020-005963-29/DK
2017-000092-84	2017-000092-84/PL	https://www.clinicaltrialsregister.eu/ctr-search/trial/2017-000092-84/PL
2007-004526-24	2007-004526-24/DE	https://www.clinicaltrialsregister.eu/ctr-search/trial/2007-004526-24/DE
2011-000901-37	2011-000901-37/PL	https://www.clinicaltrialsregister.eu/ctr-search/trial/2011-000901-37/PL
2013-002210-12	2013-002210-12/ES	https://www.clinicaltrialsregister.eu/ctr-search/trial/2013-002210-12/ES
2020-003363-25	2020-003363-25/DK	https://www.clinicaltrialsregister.eu/ctr-search/trial/2020-003363-25/DK
2019-003350-80	2019-003350-80/FR	https://www.clinicaltrialsregister.eu/ctr-search/trial/2019-003350-80/FR
2020-004430-38	2020-004430-38/3rd	https://www.clinicaltrialsregister.eu/ctr-search/trial/2020-004430-38/3rd
2012-002612-10	2012-002612-10/PL	https://www.clinicaltrialsregister.eu/ctr-search/trial/2012-002612-10/PL
2011-006236-23	2011-006236-23/PL	https://www.clinicaltrialsregister.eu/ctr-search/trial/2011-006236-23/PL
2018-002872-42	2018-002872-42/HU	https://www.clinicaltrialsregister.eu/ctr-search/trial/2018-002872-42/HU
2018-002872-42	2018-002872-42/PL	https://www.clinicaltrialsregister.eu/ctr-search/trial/2018-002872-42/PL
2017-004409-42	2017-004409-42/HU	https://www.clinicaltrialsregister.eu/ctr-search/trial/2017-004409-42/HU
2017-004409-42	2017-004409-42/BG	https://www.clinicaltrialsregister.eu/ctr-search/trial/2017-004409-42/BG
2022-003923-17	2022-003923-17/3rd	https://www.clinicaltrialsregister.eu/ctr-search/trial/2022-003923-17/3rd
2010-023342-67	2010-023342-67/BE	https://www.clinicaltrialsregister.eu/ctr-search/trial/2010-023342-67/BE
2010-023342-67	2010-023342-67/SE	https://www.clinicaltrialsregister.eu/ctr-search/trial/2010-023342-67/SE
2010-023342-67	2010-023342-67/HU	https://www.clinicaltrialsregister.eu/ctr-search/trial/2010-023342-67/HU
2010-023342-67	2010-023342-67/NL	https://www.clinicaltrialsregister.eu/ctr-search/trial/2010-023342-67/NL
2010-023342-67	2010-023342-67/PL	https://www.clinicaltrialsregister.eu/ctr-search/trial/2010-023342-67/PL
2010-024006-35	2010-024006-35/SK	https://www.clinicaltrialsregister.eu/ctr-search/trial/2010-024006-35/SK
2010-024006-35	2010-024006-35/DE	https://www.clinicaltrialsregister.eu/ctr-search/trial/2010-024006-35/DE
2010-024006-35	2010-024006-35/GR	https://www.clinicaltrialsregister.eu/ctr-search/trial/2010-024006-35/GR
2009-016278-34	2009-016278-34/IE	https://www.clinicaltrialsregister.eu/ctr-search/trial/2009-016278-34/IE
2009-016278-34	2009-016278-34/GB	https://www.clinicaltrialsregister.eu/ctr-search/trial/2009-016278-34/GB
2009-016278-34	2009-016278-34/NL	https://www.clinicaltrialsregister.eu/ctr-search/trial/2009-016278-34/NL
2012-002309-23	2012-002309-23/HU	https://www.clinicaltrialsregister.eu/ctr-search/trial/2012-002309-23/HU
2012-002309-23	2012-002309-23/LT	https://www.clinicaltrialsregister.eu/ctr-search/trial/2012-002309-23/LT
2012-002309-23	2012-002309-23/DE	https://www.clinicaltrialsregister.eu/ctr-search/trial/2012-002309-23/DE
2012-002309-23	2012-002309-23/PL	https://www.clinicaltrialsregister.eu/ctr-search/trial/2012-002309-23/PL
2010-024640-15	2010-024640-15/EE	https://www.clinicaltrialsregister.eu/ctr-search/trial/2010-024640-15/EE
2010-024640-15	2010-024640-15/DE	https://www.clinicaltrialsregister.eu/ctr-search/trial/2010-024640-15/DE
2010-024640-15	2010-024640-15/GR	https://www.clinicaltrialsregister.eu/ctr-search/trial/2010-024640-15/GR
2015-004448-20	2015-004448-20/GB	https://www.clinicaltrialsregister.eu/ctr-search/trial/2015-004448-20/GB
2015-004448-20	2015-004448-20/IT	https://www.clinicaltrialsregister.eu/ctr-search/trial/2015-004448-20/IT
2017-004397-34	2017-004397-34/HU	https://www.clinicaltrialsregister.eu/ctr-search/trial/2017-004397-34/HU
2017-004397-34	2017-004397-34/PL	https://www.clinicaltrialsregister.eu/ctr-search/trial/2017-004397-34/PL
2015-003079-31	2015-003079-31/DE	https://www.clinicaltrialsregister.eu/ctr-search/trial/2015-003079-31/DE
2015-003079-31	2015-003079-31/IT	https://www.clinicaltrialsregister.eu/ctr-search/trial/2015-003079-31/IT
2018-002134-20	2018-002134-20/FR	https://www.clinicaltrialsregister.eu/ctr-search/trial/2018-002134-20/FR
2018-002134-20	2018-002134-20/ES	https://www.clinicaltrialsregister.eu/ctr-search/trial/2018-002134-20/ES
2018-002134-20	2018-002134-20/IT	https://www.clinicaltrialsregister.eu/ctr-search/trial/2018-002134-20/IT
2021-004897-77	2021-004897-77/3rd	https://www.clinicaltrialsregister.eu/ctr-search/trial/2021-004897-77/3rd
2021-006686-37	2021-006686-37/3rd	https://www.clinicaltrialsregister.eu/ctr-search/trial/2021-006686-37/3rd
2020-003125-39	2020-003125-39/BE	https://www.clinicaltrialsregister.eu/ctr-search/trial/2020-003125-39/BE
2020-003125-39	2020-003125-39/GB	https://www.clinicaltrialsregister.eu/ctr-search/trial/2020-003125-39/GB
2020-003125-39	2020-003125-39/DE	https://www.clinicaltrialsregister.eu/ctr-search/trial/2020-003125-39/DE
2019-002706-46	2019-002706-46/DE	https://www.clinicaltrialsregister.eu/ctr-search/trial/2019-002706-46/DE
2021-000890-10	2021-000890-10/HU	https://www.clinicaltrialsregister.eu/ctr-search/trial/2021-000890-10/HU
2021-000890-10	2021-000890-10/NL	https://www.clinicaltrialsregister.eu/ctr-search/trial/2021-000890-10/NL
2020-005416-22	2020-005416-22/PT	https://www.clinicaltrialsregister.eu/ctr-search/trial/2020-005416-22/PT
2020-005416-22	2020-005416-22/ES	https://www.clinicaltrialsregister.eu/ctr-search/trial/2020-005416-22/ES
2021-002297-11	2021-002297-11/PL	https://www.clinicaltrialsregister.eu/ctr-search/trial/2021-002297-11/PL
2021-002297-11	2021-002297-11/BG	https://www.clinicaltrialsregister.eu/ctr-search/trial/2021-002297-11/BG
2012-002255-42	2012-002255-42/GB	https://www.clinicaltrialsregister.eu/ctr-search/trial/2012-002255-42/GB
2012-002993-29	2012-002993-29/BE	https://www.clinicaltrialsregister.eu/ctr-search/trial/2012-002993-29/BE
2017-002411-34	2017-002411-34/3rd	https://www.clinicaltrialsregister.eu/ctr-search/trial/2017-002411-34/3rd
2017-005197-19	2017-005197-19/IT	https://www.clinicaltrialsregister.eu/ctr-search/trial/2017-005197-19/IT
2012-001096-37	2012-001096-37/NL	https://www.clinicaltrialsregister.eu/ctr-search/trial/2012-001096-37/NL
2015-004765-90	2015-004765-90/DE	https://www.clinicaltrialsregister.eu/ctr-search/trial/2015-004765-90/DE
2015-002778-19	2015-002778-19/3rd	https://www.clinicaltrialsregister.eu/ctr-search/trial/2015-002778-19/3rd
2012-001875-35	2012-001875-35/3rd	https://www.clinicaltrialsregister.eu/ctr-search/trial/2012-001875-35/3rd
2011-001023-21	2011-001023-21/IT	https://www.clinicaltrialsregister.eu/ctr-search/trial/2011-001023-21/IT
2012-001334-33	2012-001334-33/EE	https://www.clinicaltrialsregister.eu/ctr-search/trial/2012-001334-33/EE
2012-005641-21	2012-005641-21/3rd	https://www.clinicaltrialsregister.eu/ctr-search/trial/2012-005641-21/3rd
2018-002700-14	2018-002700-14/DE	https://www.clinicaltrialsregister.eu/ctr-search/trial/2018-002700-14/DE
2016-003197-41	2016-003197-41/DE	https://www.clinicaltrialsregister.eu/ctr-search/trial/2016-003197-41/DE
2020-001448-24	2020-001448-24/GB	https://www.clinicaltrialsregister.eu/ctr-search/trial/2020-001448-24/GB
2006-003286-14	2006-003286-14/GB	https://www.clinicaltrialsregister.eu/ctr-search/trial/2006-003286-14/GB
2012-003629-40	2012-003629-40/CZ	https://www.clinicaltrialsregister.eu/ctr-search/trial/2012-003629-40/CZ
2010-024454-10	2010-024454-10/GB	https://www.clinicaltrialsregister.eu/ctr-search/trial/2010-024454-10/GB
2015-005486-23	2015-005486-23/DE	https://www.clinicaltrialsregister.eu/ctr-search/trial/2015-005486-23/DE
2020-000736-21	2020-000736-21/HU	https://www.clinicaltrialsregister.eu/ctr-search/trial/2020-000736-21/HU
2012-000855-15	2012-000855-15/3rd	https://www.clinicaltrialsregister.eu/ctr-search/trial/2012-000855-15/3rd
2011-001436-33	2011-001436-33/DE	https://www.clinicaltrialsregister.eu/ctr-search/trial/2011-001436-33/DE
2012-001613-16	2012-001613-16/DE	https://www.clinicaltrialsregister.eu/ctr-search/trial/2012-001613-16/DE
2014-003372-23	2014-003372-23/3rd	https://www.clinicaltrialsregister.eu/ctr-search/trial/2014-003372-23/3rd
2013-002192-18	2013-002192-18/ES	https://www.clinicaltrialsregister.eu/ctr-search/trial/2013-002192-18/ES
2015-001050-16	2015-001050-16/IT	https://www.clinicaltrialsregister.eu/ctr-search/trial/2015-001050-16/IT
2019-004190-46	2019-004190-46/GB	https://www.clinicaltrialsregister.eu/ctr-search/trial/2019-004190-46/GB
2011-001368-23	2011-001368-23/3rd	https://www.clinicaltrialsregister.eu/ctr-search/trial/2011-001368-23/3rd
2011-003299-36	2011-003299-36/IT	https://www.clinicaltrialsregister.eu/ctr-search/trial/2011-003299-36/IT
2010-020300-29	2010-020300-29/CZ	https://www.clinicaltrialsregister.eu/ctr-search/trial/2010-020300-29/CZ
2014-005115-16	2014-005115-16/3rd	https://www.clinicaltrialsregister.eu/ctr-search/trial/2014-005115-16/3rd
2014-000627-24	2014-000627-24/HU	https://www.clinicaltrialsregister.eu/ctr-search/trial/2014-000627-24/HU
2014-000627-24	2014-000627-24/PL	https://www.clinicaltrialsregister.eu/ctr-search/trial/2014-000627-24/PL
2011-005545-12	2011-005545-12/GB	https://www.clinicaltrialsregister.eu/ctr-search/trial/2011-005545-12/GB
2019-002531-29	2019-002531-29/GB	https://www.clinicaltrialsregister.eu/ctr-search/trial/2019-002531-29/GB
2012-000528-17	2012-000528-17/SI	https://www.clinicaltrialsregister.eu/ctr-search/trial/2012-000528-17/SI
2012-000528-17	2012-000528-17/EE	https://www.clinicaltrialsregister.eu/ctr-search/trial/2012-000528-17/EE
2011-003032-31	2011-003032-31/DE	https://www.clinicaltrialsregister.eu/ctr-search/trial/2011-003032-31/DE
2010-020343-13	2010-020343-13/GB	https://www.clinicaltrialsregister.eu/ctr-search/trial/2010-020343-13/GB
2011-004158-24	2011-004158-24/SK	https://www.clinicaltrialsregister.eu/ctr-search/trial/2011-004158-24/SK
2018-001725-75	2018-001725-75/HU	https://www.clinicaltrialsregister.eu/ctr-search/trial/2018-001725-75/HU
2007-000576-16	2007-000576-16/3rd	https://www.clinicaltrialsregister.eu/ctr-search/trial/2007-000576-16/3rd
2011-004927-11	2011-004927-11/HU	https://www.clinicaltrialsregister.eu/ctr-search/trial/2011-004927-11/HU
2021-000408-39	2021-000408-39/BE	https://www.clinicaltrialsregister.eu/ctr-search/trial/2021-000408-39/BE
2019-003638-18	2019-003638-18/IT	https://www.clinicaltrialsregister.eu/ctr-search/trial/2019-003638-18/IT
2020-000437-41	2020-000437-41/IT	https://www.clinicaltrialsregister.eu/ctr-search/trial/2020-000437-41/IT
2010-021955-14	2010-021955-14/HU	https://www.clinicaltrialsregister.eu/ctr-search/trial/2010-021955-14/HU
2011-000773-31	2011-000773-31/GB	https://www.clinicaltrialsregister.eu/ctr-search/trial/2011-000773-31/GB
2019-003999-39	2019-003999-39/NO	https://www.clinicaltrialsregister.eu/ctr-search/trial/2019-003999-39/NO
2017-003998-34	2017-003998-34/DE	https://www.clinicaltrialsregister.eu/ctr-search/trial/2017-003998-34/DE
2021-001213-36	2021-001213-36/AT	https://www.clinicaltrialsregister.eu/ctr-search/trial/2021-001213-36/AT
2012-002039-28	2012-002039-28/ES	https://www.clinicaltrialsregister.eu/ctr-search/trial/2012-002039-28/ES
2020-005960-68	2020-005960-68/PL	https://www.clinicaltrialsregister.eu/ctr-search/trial/2020-005960-68/PL
2020-000475-21	2020-000475-21/RO	https://www.clinicaltrialsregister.eu/ctr-search/trial/2020-000475-21/RO
2012-002302-43	2012-002302-43/NL	https://www.clinicaltrialsregister.eu/ctr-search/trial/2012-002302-43/NL
2018-002857-31	2018-002857-31/RO	https://www.clinicaltrialsregister.eu/ctr-search/trial/2018-002857-31/RO
2022-002375-11	2022-002375-11/3rd	https://www.clinicaltrialsregister.eu/ctr-search/trial/2022-002375-11/3rd
2021-005526-17	2021-005526-17/ES	https://www.clinicaltrialsregister.eu/ctr-search/trial/2021-005526-17/ES
2020-005720-11	2020-005720-11/3rd	https://www.clinicaltrialsregister.eu/ctr-search/trial/2020-005720-11/3rd
2021-001248-82	2021-001248-82/DE	https://www.clinicaltrialsregister.eu/ctr-search/trial/2021-001248-82/DE
2021-005382-40	2021-005382-40/DE	https://www.clinicaltrialsregister.eu/ctr-search/trial/2021-005382-40/DE
2022-001634-10	2022-001634-10/ES	https://www.clinicaltrialsregister.eu/ctr-search/trial/2022-001634-10/ES
2021-006820-41	2021-006820-41/GR	https://www.clinicaltrialsregister.eu/ctr-search/trial/2021-006820-41/GR
2021-003612-31	2021-003612-31/IT	https://www.clinicaltrialsregister.eu/ctr-search/trial/2021-003612-31/IT
2021-003406-47	2021-003406-47/BG	https://www.clinicaltrialsregister.eu/ctr-search/trial/2021-003406-47/BG
2021-000029-28	2021-000029-28/PL	https://www.clinicaltrialsregister.eu/ctr-search/trial/2021-000029-28/PL
2022-001773-31	2022-001773-31/ES	https://www.clinicaltrialsregister.eu/ctr-search/trial/2022-001773-31/ES
2022-003268-25	2022-003268-25/ES	https://www.clinicaltrialsregister.eu/ctr-search/trial/2022-003268-25/ES
2022-003365-38	2022-003365-38/HU	https://www.clinicaltrialsregister.eu/ctr-search/trial/2022-003365-38/HU
2021-006005-30	2021-006005-30/ES	https://www.clinicaltrialsregister.eu/ctr-search/trial/2021-006005-30/ES
2021-006005-30	2021-006005-30/AT	https://www.clinicaltrialsregister.eu/ctr-search/trial/2021-006005-30/AT
2012-003626-24	2012-003626-24/HU	https://www.clinicaltrialsregister.eu/ctr-search/trial/2012-003626-24/HU
2012-003626-24	2012-003626-24/DE	https://www.clinicaltrialsregister.eu/ctr-search/trial/2012-003626-24/DE
2012-003626-24	2012-003626-24/NL	https://www.clinicaltrialsregister.eu/ctr-search/trial/2012-003626-24/NL
2012-003626-24	2012-003626-24/IT	https://www.clinicaltrialsregister.eu/ctr-search/trial/2012-003626-24/IT
2012-003626-24	2012-003626-24/BG	https://www.clinicaltrialsregister.eu/ctr-search/trial/2012-003626-24/BG
2011-000265-12	2011-000265-12/HU	https://www.clinicaltrialsregister.eu/ctr-search/trial/2011-000265-12/HU
2011-000265-12	2011-000265-12/DE	https://www.clinicaltrialsregister.eu/ctr-search/trial/2011-000265-12/DE
2011-000265-12	2011-000265-12/LV	https://www.clinicaltrialsregister.eu/ctr-search/trial/2011-000265-12/LV
2011-000265-12	2011-000265-12/GR	https://www.clinicaltrialsregister.eu/ctr-search/trial/2011-000265-12/GR
2011-000265-12	2011-000265-12/AT	https://www.clinicaltrialsregister.eu/ctr-search/trial/2011-000265-12/AT
2011-000265-12	2011-000265-12/CZ	https://www.clinicaltrialsregister.eu/ctr-search/trial/2011-000265-12/CZ
2011-000265-12	2011-000265-12/NL	https://www.clinicaltrialsregister.eu/ctr-search/trial/2011-000265-12/NL
2011-000265-12	2011-000265-12/PL	https://www.clinicaltrialsregister.eu/ctr-search/trial/2011-000265-12/PL
2011-000265-12	2011-000265-12/LT	https://www.clinicaltrialsregister.eu/ctr-search/trial/2011-000265-12/LT
2010-021336-33	2010-021336-33/DE	https://www.clinicaltrialsregister.eu/ctr-search/trial/2010-021336-33/DE
2010-021336-33	2010-021336-33/ES	https://www.clinicaltrialsregister.eu/ctr-search/trial/2010-021336-33/ES
2010-021336-33	2010-021336-33/FI	https://www.clinicaltrialsregister.eu/ctr-search/trial/2010-021336-33/FI
2010-021336-33	2010-021336-33/IE	https://www.clinicaltrialsregister.eu/ctr-search/trial/2010-021336-33/IE
2010-021336-33	2010-021336-33/AT	https://www.clinicaltrialsregister.eu/ctr-search/trial/2010-021336-33/AT
2010-021336-33	2010-021336-33/IT	https://www.clinicaltrialsregister.eu/ctr-search/trial/2010-021336-33/IT
2010-021336-33	2010-021336-33/GB	https://www.clinicaltrialsregister.eu/ctr-search/trial/2010-021336-33/GB
2010-021336-33	2010-021336-33/BE	https://www.clinicaltrialsregister.eu/ctr-search/trial/2010-021336-33/BE
2010-021336-33	2010-021336-33/NL	https://www.clinicaltrialsregister.eu/ctr-search/trial/2010-021336-33/NL
2010-021336-33	2010-021336-33/DK	https://www.clinicaltrialsregister.eu/ctr-search/trial/2010-021336-33/DK
2010-021336-33	2010-021336-33/PT	https://www.clinicaltrialsregister.eu/ctr-search/trial/2010-021336-33/PT
2010-021336-33	2010-021336-33/NO	https://www.clinicaltrialsregister.eu/ctr-search/trial/2010-021336-33/NO
2012-001640-22	2012-001640-22/GB	https://www.clinicaltrialsregister.eu/ctr-search/trial/2012-001640-22/GB
2012-001640-22	2012-001640-22/BE	https://www.clinicaltrialsregister.eu/ctr-search/trial/2012-001640-22/BE
2012-001640-22	2012-001640-22/ES	https://www.clinicaltrialsregister.eu/ctr-search/trial/2012-001640-22/ES
2012-001640-22	2012-001640-22/FR	https://www.clinicaltrialsregister.eu/ctr-search/trial/2012-001640-22/FR
2011-000602-22	2011-000602-22/SK	https://www.clinicaltrialsregister.eu/ctr-search/trial/2011-000602-22/SK
2011-000602-22	2011-000602-22/HU	https://www.clinicaltrialsregister.eu/ctr-search/trial/2011-000602-22/HU
2011-002514-37	2011-002514-37/LV	https://www.clinicaltrialsregister.eu/ctr-search/trial/2011-002514-37/LV
2011-002514-37	2011-002514-37/PL	https://www.clinicaltrialsregister.eu/ctr-search/trial/2011-002514-37/PL
2011-002514-37	2011-002514-37/SK	https://www.clinicaltrialsregister.eu/ctr-search/trial/2011-002514-37/SK
2011-000723-32	2011-000723-32/SK	https://www.clinicaltrialsregister.eu/ctr-search/trial/2011-000723-32/SK
2011-000723-32	2011-000723-32/HU	https://www.clinicaltrialsregister.eu/ctr-search/trial/2011-000723-32/HU
2011-002132-10	2011-002132-10/FR	https://www.clinicaltrialsregister.eu/ctr-search/trial/2011-002132-10/FR
2011-002132-10	2011-002132-10/ES	https://www.clinicaltrialsregister.eu/ctr-search/trial/2011-002132-10/ES
2011-002132-10	2011-002132-10/GB	https://www.clinicaltrialsregister.eu/ctr-search/trial/2011-002132-10/GB
2011-002132-10	2011-002132-10/IT	https://www.clinicaltrialsregister.eu/ctr-search/trial/2011-002132-10/IT
2011-000468-83	2011-000468-83/DE	https://www.clinicaltrialsregister.eu/ctr-search/trial/2011-000468-83/DE
2011-000468-83	2011-000468-83/BG	https://www.clinicaltrialsregister.eu/ctr-search/trial/2011-000468-83/BG
2012-003670-11	2012-003670-11/HU	https://www.clinicaltrialsregister.eu/ctr-search/trial/2012-003670-11/HU
2012-003670-11	2012-003670-11/SK	https://www.clinicaltrialsregister.eu/ctr-search/trial/2012-003670-11/SK
2012-003670-11	2012-003670-11/ES	https://www.clinicaltrialsregister.eu/ctr-search/trial/2012-003670-11/ES
2012-003670-11	2012-003670-11/BG	https://www.clinicaltrialsregister.eu/ctr-search/trial/2012-003670-11/BG
2012-003670-11	2012-003670-11/PL	https://www.clinicaltrialsregister.eu/ctr-search/trial/2012-003670-11/PL
2012-003670-11	2012-003670-11/RO	https://www.clinicaltrialsregister.eu/ctr-search/trial/2012-003670-11/RO
2012-003158-10	2012-003158-10/GB	https://www.clinicaltrialsregister.eu/ctr-search/trial/2012-003158-10/GB
2012-003158-10	2012-003158-10/DK	https://www.clinicaltrialsregister.eu/ctr-search/trial/2012-003158-10/DK
2012-003158-10	2012-003158-10/IE	https://www.clinicaltrialsregister.eu/ctr-search/trial/2012-003158-10/IE
2009-017594-37	2009-017594-37/DE	https://www.clinicaltrialsregister.eu/ctr-search/trial/2009-017594-37/DE
2009-017594-37	2009-017594-37/FI	https://www.clinicaltrialsregister.eu/ctr-search/trial/2009-017594-37/FI
2009-017594-37	2009-017594-37/PL	https://www.clinicaltrialsregister.eu/ctr-search/trial/2009-017594-37/PL
2012-005793-63	2012-005793-63/HU	https://www.clinicaltrialsregister.eu/ctr-search/trial/2012-005793-63/HU
2012-005793-63	2012-005793-63/SK	https://www.clinicaltrialsregister.eu/ctr-search/trial/2012-005793-63/SK
2012-005793-63	2012-005793-63/IT	https://www.clinicaltrialsregister.eu/ctr-search/trial/2012-005793-63/IT
2012-005793-63	2012-005793-63/PL	https://www.clinicaltrialsregister.eu/ctr-search/trial/2012-005793-63/PL
2011-004130-34	2011-004130-34/HU	https://www.clinicaltrialsregister.eu/ctr-search/trial/2011-004130-34/HU
2011-004130-34	2011-004130-34/DK	https://www.clinicaltrialsregister.eu/ctr-search/trial/2011-004130-34/DK
2011-004130-34	2011-004130-34/DE	https://www.clinicaltrialsregister.eu/ctr-search/trial/2011-004130-34/DE
2010-024527-25	2010-024527-25/IT	https://www.clinicaltrialsregister.eu/ctr-search/trial/2010-024527-25/IT
2010-024527-25	2010-024527-25/DE	https://www.clinicaltrialsregister.eu/ctr-search/trial/2010-024527-25/DE
2011-006294-26	2011-006294-26/ES	https://www.clinicaltrialsregister.eu/ctr-search/trial/2011-006294-26/ES
2011-006294-26	2011-006294-26/BE	https://www.clinicaltrialsregister.eu/ctr-search/trial/2011-006294-26/BE
2011-006294-26	2011-006294-26/PL	https://www.clinicaltrialsregister.eu/ctr-search/trial/2011-006294-26/PL
2015-005524-26	2015-005524-26/ES	https://www.clinicaltrialsregister.eu/ctr-search/trial/2015-005524-26/ES
2015-005524-26	2015-005524-26/IT	https://www.clinicaltrialsregister.eu/ctr-search/trial/2015-005524-26/IT
2021-002894-24	2021-002894-24/ES	https://www.clinicaltrialsregister.eu/ctr-search/trial/2021-002894-24/ES
2021-002894-24	2021-002894-24/BG	https://www.clinicaltrialsregister.eu/ctr-search/trial/2021-002894-24/BG
2021-002894-24	2021-002894-24/HU	https://www.clinicaltrialsregister.eu/ctr-search/trial/2021-002894-24/HU
2018-001060-35	2018-001060-35/HU	https://www.clinicaltrialsregister.eu/ctr-search/trial/2018-001060-35/HU
2018-001060-35	2018-001060-35/ES	https://www.clinicaltrialsregister.eu/ctr-search/trial/2018-001060-35/ES
2016-000361-22	2016-000361-22/DE	https://www.clinicaltrialsregister.eu/ctr-search/trial/2016-000361-22/DE
2016-000361-22	2016-000361-22/GB	https://www.clinicaltrialsregister.eu/ctr-search/trial/2016-000361-22/GB
2016-000361-22	2016-000361-22/FR	https://www.clinicaltrialsregister.eu/ctr-search/trial/2016-000361-22/FR
2016-000361-22	2016-000361-22/HU	https://www.clinicaltrialsregister.eu/ctr-search/trial/2016-000361-22/HU
2020-005246-42	2020-005246-42/ES	https://www.clinicaltrialsregister.eu/ctr-search/trial/2020-005246-42/ES
2020-005246-42	2020-005246-42/FR	https://www.clinicaltrialsregister.eu/ctr-search/trial/2020-005246-42/FR
2020-004390-44	2020-004390-44/NO	https://www.clinicaltrialsregister.eu/ctr-search/trial/2020-004390-44/NO
2020-004390-44	2020-004390-44/ES	https://www.clinicaltrialsregister.eu/ctr-search/trial/2020-004390-44/ES
2020-005186-13	2020-005186-13/AT	https://www.clinicaltrialsregister.eu/ctr-search/trial/2020-005186-13/AT
2020-005186-13	2020-005186-13/SI	https://www.clinicaltrialsregister.eu/ctr-search/trial/2020-005186-13/SI
2020-005186-13	2020-005186-13/CZ	https://www.clinicaltrialsregister.eu/ctr-search/trial/2020-005186-13/CZ
2017-004544-38	2017-004544-38/GR	https://www.clinicaltrialsregister.eu/ctr-search/trial/2017-004544-38/GR
2017-004544-38	2017-004544-38/RO	https://www.clinicaltrialsregister.eu/ctr-search/trial/2017-004544-38/RO
2015-005540-34	2015-005540-34/BG	https://www.clinicaltrialsregister.eu/ctr-search/trial/2015-005540-34/BG
2009-009696-34	2009-009696-34/DE	https://www.clinicaltrialsregister.eu/ctr-search/trial/2009-009696-34/DE
2010-019521-34	2010-019521-34/CZ	https://www.clinicaltrialsregister.eu/ctr-search/trial/2010-019521-34/CZ
2012-004190-12	2012-004190-12/IT	https://www.clinicaltrialsregister.eu/ctr-search/trial/2012-004190-12/IT
2015-004768-12	2015-004768-12/CZ	https://www.clinicaltrialsregister.eu/ctr-search/trial/2015-004768-12/CZ
2007-005386-35	2007-005386-35/BG	https://www.clinicaltrialsregister.eu/ctr-search/trial/2007-005386-35/BG
2011-005317-37	2011-005317-37/ES	https://www.clinicaltrialsregister.eu/ctr-search/trial/2011-005317-37/ES
2011-005317-37	2011-005317-37/AT	https://www.clinicaltrialsregister.eu/ctr-search/trial/2011-005317-37/AT
2011-004532-58	2011-004532-58/BG	https://www.clinicaltrialsregister.eu/ctr-search/trial/2011-004532-58/BG
2014-002587-33	2014-002587-33/GB	https://www.clinicaltrialsregister.eu/ctr-search/trial/2014-002587-33/GB
2018-004141-17	2018-004141-17/GB	https://www.clinicaltrialsregister.eu/ctr-search/trial/2018-004141-17/GB
2012-000283-23	2012-000283-23/3rd	https://www.clinicaltrialsregister.eu/ctr-search/trial/2012-000283-23/3rd
2009-018004-18	2009-018004-18/LV	https://www.clinicaltrialsregister.eu/ctr-search/trial/2009-018004-18/LV
2011-002538-38	2011-002538-38/LV	https://www.clinicaltrialsregister.eu/ctr-search/trial/2011-002538-38/LV
2011-002538-38	2011-002538-38/PL	https://www.clinicaltrialsregister.eu/ctr-search/trial/2011-002538-38/PL
2008-004438-25	2008-004438-25/BE	https://www.clinicaltrialsregister.eu/ctr-search/trial/2008-004438-25/BE
2009-018038-12	2009-018038-12/RO	https://www.clinicaltrialsregister.eu/ctr-search/trial/2009-018038-12/RO
2009-018038-12	2009-018038-12/3rd	https://www.clinicaltrialsregister.eu/ctr-search/trial/2009-018038-12/3rd
2009-015086-31	2009-015086-31/GB	https://www.clinicaltrialsregister.eu/ctr-search/trial/2009-015086-31/GB
2009-015086-31	2009-015086-31/ES	https://www.clinicaltrialsregister.eu/ctr-search/trial/2009-015086-31/ES
2015-002417-29	2015-002417-29/LV	https://www.clinicaltrialsregister.eu/ctr-search/trial/2015-002417-29/LV
2012-000282-20	2012-000282-20/3rd	https://www.clinicaltrialsregister.eu/ctr-search/trial/2012-000282-20/3rd
2012-005583-10	2012-005583-10/SI	https://www.clinicaltrialsregister.eu/ctr-search/trial/2012-005583-10/SI
2019-002641-37	2019-002641-37/SE	https://www.clinicaltrialsregister.eu/ctr-search/trial/2019-002641-37/SE
2019-002641-37	2019-002641-37/NL	https://www.clinicaltrialsregister.eu/ctr-search/trial/2019-002641-37/NL
2009-016083-36	2009-016083-36/DE	https://www.clinicaltrialsregister.eu/ctr-search/trial/2009-016083-36/DE
2010-018671-20	2010-018671-20/BG	https://www.clinicaltrialsregister.eu/ctr-search/trial/2010-018671-20/BG
2014-004445-26	2014-004445-26/GB	https://www.clinicaltrialsregister.eu/ctr-search/trial/2014-004445-26/GB
2014-005658-20	2014-005658-20/BG	https://www.clinicaltrialsregister.eu/ctr-search/trial/2014-005658-20/BG
2016-001356-22	2016-001356-22/HU	https://www.clinicaltrialsregister.eu/ctr-search/trial/2016-001356-22/HU
2012-003805-86	2012-003805-86/LV	https://www.clinicaltrialsregister.eu/ctr-search/trial/2012-003805-86/LV
2008-004630-25	2008-004630-25/3rd	https://www.clinicaltrialsregister.eu/ctr-search/trial/2008-004630-25/3rd
2018-004005-81	2018-004005-81/BG	https://www.clinicaltrialsregister.eu/ctr-search/trial/2018-004005-81/BG
2017-000262-30	2017-000262-30/IT	https://www.clinicaltrialsregister.eu/ctr-search/trial/2017-000262-30/IT
2012-003547-29	2012-003547-29/HU	https://www.clinicaltrialsregister.eu/ctr-search/trial/2012-003547-29/HU
2021-004792-14	2021-004792-14/3rd	https://www.clinicaltrialsregister.eu/ctr-search/trial/2021-004792-14/3rd
2011-002047-10	2011-002047-10/GB	https://www.clinicaltrialsregister.eu/ctr-search/trial/2011-002047-10/GB
2011-002047-10	2011-002047-10/BE	https://www.clinicaltrialsregister.eu/ctr-search/trial/2011-002047-10/BE
2011-002047-10	2011-002047-10/NL	https://www.clinicaltrialsregister.eu/ctr-search/trial/2011-002047-10/NL
2011-002047-10	2011-002047-10/DE	https://www.clinicaltrialsregister.eu/ctr-search/trial/2011-002047-10/DE
2011-002047-10	2011-002047-10/DK	https://www.clinicaltrialsregister.eu/ctr-search/trial/2011-002047-10/DK
2011-002047-10	2011-002047-10/SE	https://www.clinicaltrialsregister.eu/ctr-search/trial/2011-002047-10/SE
2011-002047-10	2011-002047-10/NO	https://www.clinicaltrialsregister.eu/ctr-search/trial/2011-002047-10/NO
2011-002047-10	2011-002047-10/FR	https://www.clinicaltrialsregister.eu/ctr-search/trial/2011-002047-10/FR
2020-003284-25	2020-003284-25/3rd	https://www.clinicaltrialsregister.eu/ctr-search/trial/2020-003284-25/3rd
2017-001485-17	2017-001485-17/GB	https://www.clinicaltrialsregister.eu/ctr-search/trial/2017-001485-17/GB
2011-005595-42	2011-005595-42/DE	https://www.clinicaltrialsregister.eu/ctr-search/trial/2011-005595-42/DE
2010-023532-16	2010-023532-16/RO	https://www.clinicaltrialsregister.eu/ctr-search/trial/2010-023532-16/RO
2018-000236-97	2018-000236-97/HU	https://www.clinicaltrialsregister.eu/ctr-search/trial/2018-000236-97/HU
2018-000236-97	2018-000236-97/BG	https://www.clinicaltrialsregister.eu/ctr-search/trial/2018-000236-97/BG
2021-005878-25	2021-005878-25/ES	https://www.clinicaltrialsregister.eu/ctr-search/trial/2021-005878-25/ES
2015-000531-32	2015-000531-32/AT	https://www.clinicaltrialsregister.eu/ctr-search/trial/2015-000531-32/AT
2015-000531-32	2015-000531-32/SE	https://www.clinicaltrialsregister.eu/ctr-search/trial/2015-000531-32/SE
2015-000531-32	2015-000531-32/SI	https://www.clinicaltrialsregister.eu/ctr-search/trial/2015-000531-32/SI
2015-000531-32	2015-000531-32/DE	https://www.clinicaltrialsregister.eu/ctr-search/trial/2015-000531-32/DE
2015-000531-32	2015-000531-32/BE	https://www.clinicaltrialsregister.eu/ctr-search/trial/2015-000531-32/BE
2013-000626-63	2013-000626-63/IT	https://www.clinicaltrialsregister.eu/ctr-search/trial/2013-000626-63/IT
2013-000626-63	2013-000626-63/GB	https://www.clinicaltrialsregister.eu/ctr-search/trial/2013-000626-63/GB
2013-000626-63	2013-000626-63/DE	https://www.clinicaltrialsregister.eu/ctr-search/trial/2013-000626-63/DE
2013-000626-63	2013-000626-63/ES	https://www.clinicaltrialsregister.eu/ctr-search/trial/2013-000626-63/ES
2013-000626-63	2013-000626-63/PL	https://www.clinicaltrialsregister.eu/ctr-search/trial/2013-000626-63/PL
2011-002140-27	2011-002140-27/3rd	https://www.clinicaltrialsregister.eu/ctr-search/trial/2011-002140-27/3rd
2021-006215-29	2021-006215-29/PL	https://www.clinicaltrialsregister.eu/ctr-search/trial/2021-006215-29/PL
2021-004193-64	2021-004193-64/BG	https://www.clinicaltrialsregister.eu/ctr-search/trial/2021-004193-64/BG
2022-000289-16	2022-000289-16/ES	https://www.clinicaltrialsregister.eu/ctr-search/trial/2022-000289-16/ES
2021-004554-32	2021-004554-32/ES	https://www.clinicaltrialsregister.eu/ctr-search/trial/2021-004554-32/ES
2021-004554-32	2021-004554-32/IT	https://www.clinicaltrialsregister.eu/ctr-search/trial/2021-004554-32/IT
2021-004554-32	2021-004554-32/GR	https://www.clinicaltrialsregister.eu/ctr-search/trial/2021-004554-32/GR
2022-002690-29	2022-002690-29/DE	https://www.clinicaltrialsregister.eu/ctr-search/trial/2022-002690-29/DE
2021-003702-42	2021-003702-42/ES	https://www.clinicaltrialsregister.eu/ctr-search/trial/2021-003702-42/ES
2018-002294-22	2018-002294-22/PL	https://www.clinicaltrialsregister.eu/ctr-search/trial/2018-002294-22/PL
2011-006324-20	2011-006324-20/GB	https://www.clinicaltrialsregister.eu/ctr-search/trial/2011-006324-20/GB
2011-006324-20	2011-006324-20/CZ	https://www.clinicaltrialsregister.eu/ctr-search/trial/2011-006324-20/CZ
2011-006324-20	2011-006324-20/PL	https://www.clinicaltrialsregister.eu/ctr-search/trial/2011-006324-20/PL
2012-002320-33	2012-002320-33/GB	https://www.clinicaltrialsregister.eu/ctr-search/trial/2012-002320-33/GB
2012-002320-33	2012-002320-33/DE	https://www.clinicaltrialsregister.eu/ctr-search/trial/2012-002320-33/DE
2012-002320-33	2012-002320-33/CZ	https://www.clinicaltrialsregister.eu/ctr-search/trial/2012-002320-33/CZ
2011-006131-38	2011-006131-38/ES	https://www.clinicaltrialsregister.eu/ctr-search/trial/2011-006131-38/ES
2011-006131-38	2011-006131-38/HU	https://www.clinicaltrialsregister.eu/ctr-search/trial/2011-006131-38/HU
2011-006131-38	2011-006131-38/GB	https://www.clinicaltrialsregister.eu/ctr-search/trial/2011-006131-38/GB
2011-006131-38	2011-006131-38/PL	https://www.clinicaltrialsregister.eu/ctr-search/trial/2011-006131-38/PL
2011-006131-38	2011-006131-38/IT	https://www.clinicaltrialsregister.eu/ctr-search/trial/2011-006131-38/IT
2011-006131-38	2011-006131-38/DE	https://www.clinicaltrialsregister.eu/ctr-search/trial/2011-006131-38/DE
2011-000330-11	2011-000330-11/BE	https://www.clinicaltrialsregister.eu/ctr-search/trial/2011-000330-11/BE
2011-000330-11	2011-000330-11/GB	https://www.clinicaltrialsregister.eu/ctr-search/trial/2011-000330-11/GB
2011-000330-11	2011-000330-11/NL	https://www.clinicaltrialsregister.eu/ctr-search/trial/2011-000330-11/NL
2011-000330-11	2011-000330-11/DK	https://www.clinicaltrialsregister.eu/ctr-search/trial/2011-000330-11/DK
2011-000330-11	2011-000330-11/DE	https://www.clinicaltrialsregister.eu/ctr-search/trial/2011-000330-11/DE
2011-000330-11	2011-000330-11/FR	https://www.clinicaltrialsregister.eu/ctr-search/trial/2011-000330-11/FR
2011-000330-11	2011-000330-11/HU	https://www.clinicaltrialsregister.eu/ctr-search/trial/2011-000330-11/HU
2006-000977-31	2006-000977-31/GB	https://www.clinicaltrialsregister.eu/ctr-search/trial/2006-000977-31/GB
2006-000977-31	2006-000977-31/DE	https://www.clinicaltrialsregister.eu/ctr-search/trial/2006-000977-31/DE
2006-000977-31	2006-000977-31/BE	https://www.clinicaltrialsregister.eu/ctr-search/trial/2006-000977-31/BE
2006-000977-31	2006-000977-31/IT	https://www.clinicaltrialsregister.eu/ctr-search/trial/2006-000977-31/IT
2018-003337-15	2018-003337-15/HU	https://www.clinicaltrialsregister.eu/ctr-search/trial/2018-003337-15/HU
2018-003337-15	2018-003337-15/SK	https://www.clinicaltrialsregister.eu/ctr-search/trial/2018-003337-15/SK
2018-003337-15	2018-003337-15/ES	https://www.clinicaltrialsregister.eu/ctr-search/trial/2018-003337-15/ES
2018-004622-28	2018-004622-28/DK	https://www.clinicaltrialsregister.eu/ctr-search/trial/2018-004622-28/DK
2018-004622-28	2018-004622-28/DE	https://www.clinicaltrialsregister.eu/ctr-search/trial/2018-004622-28/DE
2018-004622-28	2018-004622-28/FR	https://www.clinicaltrialsregister.eu/ctr-search/trial/2018-004622-28/FR
2018-004622-28	2018-004622-28/IT	https://www.clinicaltrialsregister.eu/ctr-search/trial/2018-004622-28/IT
2018-004622-28	2018-004622-28/NL	https://www.clinicaltrialsregister.eu/ctr-search/trial/2018-004622-28/NL
2012-002215-26	2012-002215-26/BE	https://www.clinicaltrialsregister.eu/ctr-search/trial/2012-002215-26/BE
2012-002215-26	2012-002215-26/AT	https://www.clinicaltrialsregister.eu/ctr-search/trial/2012-002215-26/AT
2012-002215-26	2012-002215-26/ES	https://www.clinicaltrialsregister.eu/ctr-search/trial/2012-002215-26/ES
2012-002215-26	2012-002215-26/FI	https://www.clinicaltrialsregister.eu/ctr-search/trial/2012-002215-26/FI
2017-005027-25	2017-005027-25/ES	https://www.clinicaltrialsregister.eu/ctr-search/trial/2017-005027-25/ES
2017-005027-25	2017-005027-25/IT	https://www.clinicaltrialsregister.eu/ctr-search/trial/2017-005027-25/IT
2017-005027-25	2017-005027-25/RO	https://www.clinicaltrialsregister.eu/ctr-search/trial/2017-005027-25/RO
2020-004897-22	2020-004897-22/AT	https://www.clinicaltrialsregister.eu/ctr-search/trial/2020-004897-22/AT
2020-004897-22	2020-004897-22/DK	https://www.clinicaltrialsregister.eu/ctr-search/trial/2020-004897-22/DK
2020-004897-22	2020-004897-22/LT	https://www.clinicaltrialsregister.eu/ctr-search/trial/2020-004897-22/LT
2020-004897-22	2020-004897-22/CZ	https://www.clinicaltrialsregister.eu/ctr-search/trial/2020-004897-22/CZ
2020-004897-22	2020-004897-22/ES	https://www.clinicaltrialsregister.eu/ctr-search/trial/2020-004897-22/ES
2021-001088-26	2021-001088-26/IT	https://www.clinicaltrialsregister.eu/ctr-search/trial/2021-001088-26/IT
2021-001088-26	2021-001088-26/FR	https://www.clinicaltrialsregister.eu/ctr-search/trial/2021-001088-26/FR
2021-001088-26	2021-001088-26/DE	https://www.clinicaltrialsregister.eu/ctr-search/trial/2021-001088-26/DE
2020-000949-14	2020-000949-14/FR	https://www.clinicaltrialsregister.eu/ctr-search/trial/2020-000949-14/FR
2020-000949-14	2020-000949-14/DK	https://www.clinicaltrialsregister.eu/ctr-search/trial/2020-000949-14/DK
2020-000949-14	2020-000949-14/DE	https://www.clinicaltrialsregister.eu/ctr-search/trial/2020-000949-14/DE
2020-000949-14	2020-000949-14/IT	https://www.clinicaltrialsregister.eu/ctr-search/trial/2020-000949-14/IT
2018-003012-51	2018-003012-51/DK	https://www.clinicaltrialsregister.eu/ctr-search/trial/2018-003012-51/DK
2018-003012-51	2018-003012-51/ES	https://www.clinicaltrialsregister.eu/ctr-search/trial/2018-003012-51/ES
2018-003012-51	2018-003012-51/IT	https://www.clinicaltrialsregister.eu/ctr-search/trial/2018-003012-51/IT
2021-002163-22	2021-002163-22/DE	https://www.clinicaltrialsregister.eu/ctr-search/trial/2021-002163-22/DE
2021-002163-22	2021-002163-22/IT	https://www.clinicaltrialsregister.eu/ctr-search/trial/2021-002163-22/IT
2021-002163-22	2021-002163-22/CZ	https://www.clinicaltrialsregister.eu/ctr-search/trial/2021-002163-22/CZ
2019-004132-37	2019-004132-37/HU	https://www.clinicaltrialsregister.eu/ctr-search/trial/2019-004132-37/HU
2019-004132-37	2019-004132-37/CZ	https://www.clinicaltrialsregister.eu/ctr-search/trial/2019-004132-37/CZ
2019-004132-37	2019-004132-37/BG	https://www.clinicaltrialsregister.eu/ctr-search/trial/2019-004132-37/BG
2019-004132-37	2019-004132-37/PL	https://www.clinicaltrialsregister.eu/ctr-search/trial/2019-004132-37/PL
2019-004132-37	2019-004132-37/SK	https://www.clinicaltrialsregister.eu/ctr-search/trial/2019-004132-37/SK
2019-004132-37	2019-004132-37/IT	https://www.clinicaltrialsregister.eu/ctr-search/trial/2019-004132-37/IT
2013-004398-28	2013-004398-28/GB	https://www.clinicaltrialsregister.eu/ctr-search/trial/2013-004398-28/GB
2013-004398-28	2013-004398-28/IE	https://www.clinicaltrialsregister.eu/ctr-search/trial/2013-004398-28/IE
2010-022656-22	2010-022656-22/ES	https://www.clinicaltrialsregister.eu/ctr-search/trial/2010-022656-22/ES
2010-022656-22	2010-022656-22/SE	https://www.clinicaltrialsregister.eu/ctr-search/trial/2010-022656-22/SE
2010-022656-22	2010-022656-22/SK	https://www.clinicaltrialsregister.eu/ctr-search/trial/2010-022656-22/SK
2010-022656-22	2010-022656-22/PL	https://www.clinicaltrialsregister.eu/ctr-search/trial/2010-022656-22/PL
2010-022656-22	2010-022656-22/HU	https://www.clinicaltrialsregister.eu/ctr-search/trial/2010-022656-22/HU
2010-022656-22	2010-022656-22/IE	https://www.clinicaltrialsregister.eu/ctr-search/trial/2010-022656-22/IE
2010-022656-22	2010-022656-22/FI	https://www.clinicaltrialsregister.eu/ctr-search/trial/2010-022656-22/FI
2010-022656-22	2010-022656-22/BE	https://www.clinicaltrialsregister.eu/ctr-search/trial/2010-022656-22/BE
2010-022656-22	2010-022656-22/GB	https://www.clinicaltrialsregister.eu/ctr-search/trial/2010-022656-22/GB
2010-022656-22	2010-022656-22/DE	https://www.clinicaltrialsregister.eu/ctr-search/trial/2010-022656-22/DE
2010-022656-22	2010-022656-22/AT	https://www.clinicaltrialsregister.eu/ctr-search/trial/2010-022656-22/AT
2010-022656-22	2010-022656-22/DK	https://www.clinicaltrialsregister.eu/ctr-search/trial/2010-022656-22/DK
2010-022656-22	2010-022656-22/GR	https://www.clinicaltrialsregister.eu/ctr-search/trial/2010-022656-22/GR
2012-002332-85	2012-002332-85/CZ	https://www.clinicaltrialsregister.eu/ctr-search/trial/2012-002332-85/CZ
2012-002332-85	2012-002332-85/HU	https://www.clinicaltrialsregister.eu/ctr-search/trial/2012-002332-85/HU
2012-002332-85	2012-002332-85/PL	https://www.clinicaltrialsregister.eu/ctr-search/trial/2012-002332-85/PL
2012-002332-85	2012-002332-85/ES	https://www.clinicaltrialsregister.eu/ctr-search/trial/2012-002332-85/ES
2012-002332-85	2012-002332-85/GB	https://www.clinicaltrialsregister.eu/ctr-search/trial/2012-002332-85/GB
2007-006168-31	2007-006168-31/AT	https://www.clinicaltrialsregister.eu/ctr-search/trial/2007-006168-31/AT
2007-006168-31	2007-006168-31/BE	https://www.clinicaltrialsregister.eu/ctr-search/trial/2007-006168-31/BE
2007-006168-31	2007-006168-31/NL	https://www.clinicaltrialsregister.eu/ctr-search/trial/2007-006168-31/NL
2007-006168-31	2007-006168-31/DE	https://www.clinicaltrialsregister.eu/ctr-search/trial/2007-006168-31/DE
2007-006168-31	2007-006168-31/FR	https://www.clinicaltrialsregister.eu/ctr-search/trial/2007-006168-31/FR
2007-006168-31	2007-006168-31/SE	https://www.clinicaltrialsregister.eu/ctr-search/trial/2007-006168-31/SE
2007-006168-31	2007-006168-31/GB	https://www.clinicaltrialsregister.eu/ctr-search/trial/2007-006168-31/GB
2007-006168-31	2007-006168-31/DK	https://www.clinicaltrialsregister.eu/ctr-search/trial/2007-006168-31/DK
2007-006168-31	2007-006168-31/FI	https://www.clinicaltrialsregister.eu/ctr-search/trial/2007-006168-31/FI
2007-006168-31	2007-006168-31/IT	https://www.clinicaltrialsregister.eu/ctr-search/trial/2007-006168-31/IT
2007-006168-31	2007-006168-31/GR	https://www.clinicaltrialsregister.eu/ctr-search/trial/2007-006168-31/GR
2007-006169-33	2007-006169-33/ES	https://www.clinicaltrialsregister.eu/ctr-search/trial/2007-006169-33/ES
2007-006169-33	2007-006169-33/CZ	https://www.clinicaltrialsregister.eu/ctr-search/trial/2007-006169-33/CZ
2007-006169-33	2007-006169-33/PT	https://www.clinicaltrialsregister.eu/ctr-search/trial/2007-006169-33/PT
2007-006169-33	2007-006169-33/HU	https://www.clinicaltrialsregister.eu/ctr-search/trial/2007-006169-33/HU
2007-006169-33	2007-006169-33/EE	https://www.clinicaltrialsregister.eu/ctr-search/trial/2007-006169-33/EE
2007-006169-33	2007-006169-33/LT	https://www.clinicaltrialsregister.eu/ctr-search/trial/2007-006169-33/LT
2007-006169-33	2007-006169-33/PL	https://www.clinicaltrialsregister.eu/ctr-search/trial/2007-006169-33/PL
2007-006169-33	2007-006169-33/LV	https://www.clinicaltrialsregister.eu/ctr-search/trial/2007-006169-33/LV
2007-006169-33	2007-006169-33/IT	https://www.clinicaltrialsregister.eu/ctr-search/trial/2007-006169-33/IT
2007-006169-33	2007-006169-33/BG	https://www.clinicaltrialsregister.eu/ctr-search/trial/2007-006169-33/BG
2007-006169-33	2007-006169-33/DE	https://www.clinicaltrialsregister.eu/ctr-search/trial/2007-006169-33/DE
2012-002271-34	2012-002271-34/PT	https://www.clinicaltrialsregister.eu/ctr-search/trial/2012-002271-34/PT
2012-002271-34	2012-002271-34/DE	https://www.clinicaltrialsregister.eu/ctr-search/trial/2012-002271-34/DE
2012-002271-34	2012-002271-34/ES	https://www.clinicaltrialsregister.eu/ctr-search/trial/2012-002271-34/ES
2012-002271-34	2012-002271-34/IT	https://www.clinicaltrialsregister.eu/ctr-search/trial/2012-002271-34/IT
2011-006058-94	2011-006058-94/CZ	https://www.clinicaltrialsregister.eu/ctr-search/trial/2011-006058-94/CZ
2011-006058-94	2011-006058-94/DE	https://www.clinicaltrialsregister.eu/ctr-search/trial/2011-006058-94/DE
2011-006058-94	2011-006058-94/IT	https://www.clinicaltrialsregister.eu/ctr-search/trial/2011-006058-94/IT
2011-006058-94	2011-006058-94/PT	https://www.clinicaltrialsregister.eu/ctr-search/trial/2011-006058-94/PT
2011-006058-94	2011-006058-94/GR	https://www.clinicaltrialsregister.eu/ctr-search/trial/2011-006058-94/GR
2010-022951-49	2010-022951-49/GR	https://www.clinicaltrialsregister.eu/ctr-search/trial/2010-022951-49/GR
2010-022951-49	2010-022951-49/EE	https://www.clinicaltrialsregister.eu/ctr-search/trial/2010-022951-49/EE
2010-022951-49	2010-022951-49/LV	https://www.clinicaltrialsregister.eu/ctr-search/trial/2010-022951-49/LV
2010-022951-49	2010-022951-49/LT	https://www.clinicaltrialsregister.eu/ctr-search/trial/2010-022951-49/LT
2010-024371-12	2010-024371-12/ES	https://www.clinicaltrialsregister.eu/ctr-search/trial/2010-024371-12/ES
2010-024371-12	2010-024371-12/SE	https://www.clinicaltrialsregister.eu/ctr-search/trial/2010-024371-12/SE
2010-024371-12	2010-024371-12/FI	https://www.clinicaltrialsregister.eu/ctr-search/trial/2010-024371-12/FI
2010-024371-12	2010-024371-12/AT	https://www.clinicaltrialsregister.eu/ctr-search/trial/2010-024371-12/AT
2010-024371-12	2010-024371-12/GB	https://www.clinicaltrialsregister.eu/ctr-search/trial/2010-024371-12/GB
2010-024371-12	2010-024371-12/IT	https://www.clinicaltrialsregister.eu/ctr-search/trial/2010-024371-12/IT
2011-002685-20	2011-002685-20/DE	https://www.clinicaltrialsregister.eu/ctr-search/trial/2011-002685-20/DE
2011-002685-20	2011-002685-20/GB	https://www.clinicaltrialsregister.eu/ctr-search/trial/2011-002685-20/GB
2011-002685-20	2011-002685-20/FI	https://www.clinicaltrialsregister.eu/ctr-search/trial/2011-002685-20/FI
2011-002685-20	2011-002685-20/IT	https://www.clinicaltrialsregister.eu/ctr-search/trial/2011-002685-20/IT
2011-002685-20	2011-002685-20/AT	https://www.clinicaltrialsregister.eu/ctr-search/trial/2011-002685-20/AT
2011-002685-20	2011-002685-20/CZ	https://www.clinicaltrialsregister.eu/ctr-search/trial/2011-002685-20/CZ
2011-002685-20	2011-002685-20/PL	https://www.clinicaltrialsregister.eu/ctr-search/trial/2011-002685-20/PL
2011-002685-20	2011-002685-20/DK	https://www.clinicaltrialsregister.eu/ctr-search/trial/2011-002685-20/DK
2012-004548-31	2012-004548-31/CZ	https://www.clinicaltrialsregister.eu/ctr-search/trial/2012-004548-31/CZ
2012-004548-31	2012-004548-31/ES	https://www.clinicaltrialsregister.eu/ctr-search/trial/2012-004548-31/ES
2012-004548-31	2012-004548-31/HU	https://www.clinicaltrialsregister.eu/ctr-search/trial/2012-004548-31/HU
2012-004548-31	2012-004548-31/LV	https://www.clinicaltrialsregister.eu/ctr-search/trial/2012-004548-31/LV
2012-004548-31	2012-004548-31/LT	https://www.clinicaltrialsregister.eu/ctr-search/trial/2012-004548-31/LT
2012-004548-31	2012-004548-31/PL	https://www.clinicaltrialsregister.eu/ctr-search/trial/2012-004548-31/PL
2018-004687-64	2018-004687-64/PL	https://www.clinicaltrialsregister.eu/ctr-search/trial/2018-004687-64/PL
2018-004687-64	2018-004687-64/FR	https://www.clinicaltrialsregister.eu/ctr-search/trial/2018-004687-64/FR
2018-004687-64	2018-004687-64/CZ	https://www.clinicaltrialsregister.eu/ctr-search/trial/2018-004687-64/CZ
2018-004687-64	2018-004687-64/ES	https://www.clinicaltrialsregister.eu/ctr-search/trial/2018-004687-64/ES
2018-004687-64	2018-004687-64/PT	https://www.clinicaltrialsregister.eu/ctr-search/trial/2018-004687-64/PT
2018-004687-64	2018-004687-64/SK	https://www.clinicaltrialsregister.eu/ctr-search/trial/2018-004687-64/SK
2012-003332-23	2012-003332-23/IT	https://www.clinicaltrialsregister.eu/ctr-search/trial/2012-003332-23/IT
2012-003332-23	2012-003332-23/DE	https://www.clinicaltrialsregister.eu/ctr-search/trial/2012-003332-23/DE
2012-003332-23	2012-003332-23/ES	https://www.clinicaltrialsregister.eu/ctr-search/trial/2012-003332-23/ES
2012-003332-23	2012-003332-23/PL	https://www.clinicaltrialsregister.eu/ctr-search/trial/2012-003332-23/PL
2012-003332-23	2012-003332-23/RO	https://www.clinicaltrialsregister.eu/ctr-search/trial/2012-003332-23/RO
2011-005109-56	2011-005109-56/SE	https://www.clinicaltrialsregister.eu/ctr-search/trial/2011-005109-56/SE
2011-005109-56	2011-005109-56/GB	https://www.clinicaltrialsregister.eu/ctr-search/trial/2011-005109-56/GB
2011-005109-56	2011-005109-56/AT	https://www.clinicaltrialsregister.eu/ctr-search/trial/2011-005109-56/AT
2011-005109-56	2011-005109-56/CZ	https://www.clinicaltrialsregister.eu/ctr-search/trial/2011-005109-56/CZ
2011-005109-56	2011-005109-56/NL	https://www.clinicaltrialsregister.eu/ctr-search/trial/2011-005109-56/NL
2011-005109-56	2011-005109-56/NO	https://www.clinicaltrialsregister.eu/ctr-search/trial/2011-005109-56/NO
2011-005109-56	2011-005109-56/ES	https://www.clinicaltrialsregister.eu/ctr-search/trial/2011-005109-56/ES
2011-005109-56	2011-005109-56/DK	https://www.clinicaltrialsregister.eu/ctr-search/trial/2011-005109-56/DK
2015-005356-99	2015-005356-99/SE	https://www.clinicaltrialsregister.eu/ctr-search/trial/2015-005356-99/SE
2015-005356-99	2015-005356-99/ES	https://www.clinicaltrialsregister.eu/ctr-search/trial/2015-005356-99/ES
2015-005356-99	2015-005356-99/SK	https://www.clinicaltrialsregister.eu/ctr-search/trial/2015-005356-99/SK
2015-005356-99	2015-005356-99/DE	https://www.clinicaltrialsregister.eu/ctr-search/trial/2015-005356-99/DE
2015-005356-99	2015-005356-99/AT	https://www.clinicaltrialsregister.eu/ctr-search/trial/2015-005356-99/AT
2015-005356-99	2015-005356-99/PL	https://www.clinicaltrialsregister.eu/ctr-search/trial/2015-005356-99/PL
2015-005356-99	2015-005356-99/GR	https://www.clinicaltrialsregister.eu/ctr-search/trial/2015-005356-99/GR
2015-005356-99	2015-005356-99/IT	https://www.clinicaltrialsregister.eu/ctr-search/trial/2015-005356-99/IT
2015-005356-99	2015-005356-99/RO	https://www.clinicaltrialsregister.eu/ctr-search/trial/2015-005356-99/RO
2019-004379-38	2019-004379-38/FR	https://www.clinicaltrialsregister.eu/ctr-search/trial/2019-004379-38/FR
2019-004379-38	2019-004379-38/DE	https://www.clinicaltrialsregister.eu/ctr-search/trial/2019-004379-38/DE
2019-004379-38	2019-004379-38/GB	https://www.clinicaltrialsregister.eu/ctr-search/trial/2019-004379-38/GB
2019-004379-38	2019-004379-38/BE	https://www.clinicaltrialsregister.eu/ctr-search/trial/2019-004379-38/BE
2019-004379-38	2019-004379-38/NL	https://www.clinicaltrialsregister.eu/ctr-search/trial/2019-004379-38/NL
2019-004379-38	2019-004379-38/IT	https://www.clinicaltrialsregister.eu/ctr-search/trial/2019-004379-38/IT
2019-004379-38	2019-004379-38/RO	https://www.clinicaltrialsregister.eu/ctr-search/trial/2019-004379-38/RO
2018-002800-16	2018-002800-16/SK	https://www.clinicaltrialsregister.eu/ctr-search/trial/2018-002800-16/SK
2018-002800-16	2018-002800-16/HU	https://www.clinicaltrialsregister.eu/ctr-search/trial/2018-002800-16/HU
2018-002800-16	2018-002800-16/EE	https://www.clinicaltrialsregister.eu/ctr-search/trial/2018-002800-16/EE
2018-002800-16	2018-002800-16/GR	https://www.clinicaltrialsregister.eu/ctr-search/trial/2018-002800-16/GR
2018-002800-16	2018-002800-16/IT	https://www.clinicaltrialsregister.eu/ctr-search/trial/2018-002800-16/IT
2017-002840-34	2017-002840-34/AT	https://www.clinicaltrialsregister.eu/ctr-search/trial/2017-002840-34/AT
2017-002840-34	2017-002840-34/DE	https://www.clinicaltrialsregister.eu/ctr-search/trial/2017-002840-34/DE
2017-002840-34	2017-002840-34/FR	https://www.clinicaltrialsregister.eu/ctr-search/trial/2017-002840-34/FR
2017-002840-34	2017-002840-34/ES	https://www.clinicaltrialsregister.eu/ctr-search/trial/2017-002840-34/ES
2017-002840-34	2017-002840-34/BG	https://www.clinicaltrialsregister.eu/ctr-search/trial/2017-002840-34/BG
2017-002840-34	2017-002840-34/BE	https://www.clinicaltrialsregister.eu/ctr-search/trial/2017-002840-34/BE
2017-002840-34	2017-002840-34/NL	https://www.clinicaltrialsregister.eu/ctr-search/trial/2017-002840-34/NL
2017-002840-34	2017-002840-34/PL	https://www.clinicaltrialsregister.eu/ctr-search/trial/2017-002840-34/PL
2017-002840-34	2017-002840-34/IT	https://www.clinicaltrialsregister.eu/ctr-search/trial/2017-002840-34/IT
2019-004378-24	2019-004378-24/FR	https://www.clinicaltrialsregister.eu/ctr-search/trial/2019-004378-24/FR
2019-004378-24	2019-004378-24/DE	https://www.clinicaltrialsregister.eu/ctr-search/trial/2019-004378-24/DE
2019-004378-24	2019-004378-24/GB	https://www.clinicaltrialsregister.eu/ctr-search/trial/2019-004378-24/GB
2019-004378-24	2019-004378-24/NL	https://www.clinicaltrialsregister.eu/ctr-search/trial/2019-004378-24/NL
2019-004378-24	2019-004378-24/BE	https://www.clinicaltrialsregister.eu/ctr-search/trial/2019-004378-24/BE
2019-004378-24	2019-004378-24/IT	https://www.clinicaltrialsregister.eu/ctr-search/trial/2019-004378-24/IT
2019-004378-24	2019-004378-24/RO	https://www.clinicaltrialsregister.eu/ctr-search/trial/2019-004378-24/RO
2011-006326-24	2011-006326-24/GB	https://www.clinicaltrialsregister.eu/ctr-search/trial/2011-006326-24/GB
2011-006326-24	2011-006326-24/ES	https://www.clinicaltrialsregister.eu/ctr-search/trial/2011-006326-24/ES
2011-006326-24	2011-006326-24/CZ	https://www.clinicaltrialsregister.eu/ctr-search/trial/2011-006326-24/CZ
2011-006326-24	2011-006326-24/SK	https://www.clinicaltrialsregister.eu/ctr-search/trial/2011-006326-24/SK
2011-006326-24	2011-006326-24/IT	https://www.clinicaltrialsregister.eu/ctr-search/trial/2011-006326-24/IT
2011-006326-24	2011-006326-24/PL	https://www.clinicaltrialsregister.eu/ctr-search/trial/2011-006326-24/PL
2020-003017-35	2020-003017-35/SK	https://www.clinicaltrialsregister.eu/ctr-search/trial/2020-003017-35/SK
2020-003017-35	2020-003017-35/HU	https://www.clinicaltrialsregister.eu/ctr-search/trial/2020-003017-35/HU
2020-003017-35	2020-003017-35/CZ	https://www.clinicaltrialsregister.eu/ctr-search/trial/2020-003017-35/CZ
2020-003017-35	2020-003017-35/BE	https://www.clinicaltrialsregister.eu/ctr-search/trial/2020-003017-35/BE
2020-003017-35	2020-003017-35/PL	https://www.clinicaltrialsregister.eu/ctr-search/trial/2020-003017-35/PL
2020-003017-35	2020-003017-35/LV	https://www.clinicaltrialsregister.eu/ctr-search/trial/2020-003017-35/LV
2020-002917-16	2020-002917-16/DE	https://www.clinicaltrialsregister.eu/ctr-search/trial/2020-002917-16/DE
2020-002917-16	2020-002917-16/HU	https://www.clinicaltrialsregister.eu/ctr-search/trial/2020-002917-16/HU
2020-002917-16	2020-002917-16/GR	https://www.clinicaltrialsregister.eu/ctr-search/trial/2020-002917-16/GR
2020-002917-16	2020-002917-16/BG	https://www.clinicaltrialsregister.eu/ctr-search/trial/2020-002917-16/BG
2020-002917-16	2020-002917-16/FR	https://www.clinicaltrialsregister.eu/ctr-search/trial/2020-002917-16/FR
2020-002917-16	2020-002917-16/IT	https://www.clinicaltrialsregister.eu/ctr-search/trial/2020-002917-16/IT
2019-003323-38	2019-003323-38/DE	https://www.clinicaltrialsregister.eu/ctr-search/trial/2019-003323-38/DE
2019-003323-38	2019-003323-38/HU	https://www.clinicaltrialsregister.eu/ctr-search/trial/2019-003323-38/HU
2019-003323-38	2019-003323-38/CZ	https://www.clinicaltrialsregister.eu/ctr-search/trial/2019-003323-38/CZ
2019-003323-38	2019-003323-38/PL	https://www.clinicaltrialsregister.eu/ctr-search/trial/2019-003323-38/PL
2019-003323-38	2019-003323-38/GB	https://www.clinicaltrialsregister.eu/ctr-search/trial/2019-003323-38/GB
2019-003323-38	2019-003323-38/RO	https://www.clinicaltrialsregister.eu/ctr-search/trial/2019-003323-38/RO
2011-004368-31	2011-004368-31/HU	https://www.clinicaltrialsregister.eu/ctr-search/trial/2011-004368-31/HU
2011-004368-31	2011-004368-31/DE	https://www.clinicaltrialsregister.eu/ctr-search/trial/2011-004368-31/DE
2011-004368-31	2011-004368-31/BG	https://www.clinicaltrialsregister.eu/ctr-search/trial/2011-004368-31/BG
2011-004368-31	2011-004368-31/PL	https://www.clinicaltrialsregister.eu/ctr-search/trial/2011-004368-31/PL
2009-017971-10	2009-017971-10/RO	https://www.clinicaltrialsregister.eu/ctr-search/trial/2009-017971-10/RO
2009-017971-10	2009-017971-10/3rd	https://www.clinicaltrialsregister.eu/ctr-search/trial/2009-017971-10/3rd
2013-003429-28	2013-003429-28/EE	https://www.clinicaltrialsregister.eu/ctr-search/trial/2013-003429-28/EE
2014-002978-36	2014-002978-36/GB	https://www.clinicaltrialsregister.eu/ctr-search/trial/2014-002978-36/GB
2012-002156-16	2012-002156-16/RO	https://www.clinicaltrialsregister.eu/ctr-search/trial/2012-002156-16/RO
2011-003399-36	2011-003399-36/LV	https://www.clinicaltrialsregister.eu/ctr-search/trial/2011-003399-36/LV
2011-005197-40	2011-005197-40/DE	https://www.clinicaltrialsregister.eu/ctr-search/trial/2011-005197-40/DE
2011-005197-40	2011-005197-40/BE	https://www.clinicaltrialsregister.eu/ctr-search/trial/2011-005197-40/BE
2010-024190-39	2010-024190-39/GB	https://www.clinicaltrialsregister.eu/ctr-search/trial/2010-024190-39/GB
2012-004545-32	2012-004545-32/SK	https://www.clinicaltrialsregister.eu/ctr-search/trial/2012-004545-32/SK
2012-004545-32	2012-004545-32/HU	https://www.clinicaltrialsregister.eu/ctr-search/trial/2012-004545-32/HU
2012-004545-32	2012-004545-32/ES	https://www.clinicaltrialsregister.eu/ctr-search/trial/2012-004545-32/ES
2012-004545-32	2012-004545-32/LV	https://www.clinicaltrialsregister.eu/ctr-search/trial/2012-004545-32/LV
2012-004545-32	2012-004545-32/PL	https://www.clinicaltrialsregister.eu/ctr-search/trial/2012-004545-32/PL
2012-004545-32	2012-004545-32/LT	https://www.clinicaltrialsregister.eu/ctr-search/trial/2012-004545-32/LT
2012-004545-32	2012-004545-32/RO	https://www.clinicaltrialsregister.eu/ctr-search/trial/2012-004545-32/RO
2011-000107-40	2011-000107-40/GB	https://www.clinicaltrialsregister.eu/ctr-search/trial/2011-000107-40/GB
2010-020987-39	2010-020987-39/3rd	https://www.clinicaltrialsregister.eu/ctr-search/trial/2010-020987-39/3rd
2009-017434-45	2009-017434-45/PL	https://www.clinicaltrialsregister.eu/ctr-search/trial/2009-017434-45/PL
2009-017434-45	2009-017434-45/ES	https://www.clinicaltrialsregister.eu/ctr-search/trial/2009-017434-45/ES
2009-017271-17	2009-017271-17/BG	https://www.clinicaltrialsregister.eu/ctr-search/trial/2009-017271-17/BG
2011-005514-10	2011-005514-10/LT	https://www.clinicaltrialsregister.eu/ctr-search/trial/2011-005514-10/LT
2010-019866-96	2010-019866-96/BE	https://www.clinicaltrialsregister.eu/ctr-search/trial/2010-019866-96/BE
2010-019866-96	2010-019866-96/GB	https://www.clinicaltrialsregister.eu/ctr-search/trial/2010-019866-96/GB
2010-019866-96	2010-019866-96/ES	https://www.clinicaltrialsregister.eu/ctr-search/trial/2010-019866-96/ES
2010-019866-96	2010-019866-96/IT	https://www.clinicaltrialsregister.eu/ctr-search/trial/2010-019866-96/IT
2010-023043-15	2010-023043-15/DE	https://www.clinicaltrialsregister.eu/ctr-search/trial/2010-023043-15/DE
2010-023043-15	2010-023043-15/HU	https://www.clinicaltrialsregister.eu/ctr-search/trial/2010-023043-15/HU
2010-023043-15	2010-023043-15/CZ	https://www.clinicaltrialsregister.eu/ctr-search/trial/2010-023043-15/CZ
2021-001672-42	2021-001672-42/3rd	https://www.clinicaltrialsregister.eu/ctr-search/trial/2021-001672-42/3rd
2010-019581-82	2010-019581-82/DE	https://www.clinicaltrialsregister.eu/ctr-search/trial/2010-019581-82/DE
2010-019581-82	2010-019581-82/CZ	https://www.clinicaltrialsregister.eu/ctr-search/trial/2010-019581-82/CZ
2010-019581-82	2010-019581-82/DK	https://www.clinicaltrialsregister.eu/ctr-search/trial/2010-019581-82/DK
2010-023093-39	2010-023093-39/IT	https://www.clinicaltrialsregister.eu/ctr-search/trial/2010-023093-39/IT
2010-023093-39	2010-023093-39/CZ	https://www.clinicaltrialsregister.eu/ctr-search/trial/2010-023093-39/CZ
2010-023093-39	2010-023093-39/ES	https://www.clinicaltrialsregister.eu/ctr-search/trial/2010-023093-39/ES
2008-008444-25	2008-008444-25/LV	https://www.clinicaltrialsregister.eu/ctr-search/trial/2008-008444-25/LV
2008-008444-25	2008-008444-25/EE	https://www.clinicaltrialsregister.eu/ctr-search/trial/2008-008444-25/EE
2011-004982-33	2011-004982-33/BG	https://www.clinicaltrialsregister.eu/ctr-search/trial/2011-004982-33/BG
2013-003905-24	2013-003905-24/ES	https://www.clinicaltrialsregister.eu/ctr-search/trial/2013-003905-24/ES
2013-005014-34	2013-005014-34/IT	https://www.clinicaltrialsregister.eu/ctr-search/trial/2013-005014-34/IT
2014-000881-23	2014-000881-23/SK	https://www.clinicaltrialsregister.eu/ctr-search/trial/2014-000881-23/SK
2016-003936-19	2016-003936-19/HU	https://www.clinicaltrialsregister.eu/ctr-search/trial/2016-003936-19/HU
2016-003936-19	2016-003936-19/ES	https://www.clinicaltrialsregister.eu/ctr-search/trial/2016-003936-19/ES
2013-000944-25	2013-000944-25/IT	https://www.clinicaltrialsregister.eu/ctr-search/trial/2013-000944-25/IT
2013-000944-25	2013-000944-25/HU	https://www.clinicaltrialsregister.eu/ctr-search/trial/2013-000944-25/HU
2011-002419-27	2011-002419-27/GB	https://www.clinicaltrialsregister.eu/ctr-search/trial/2011-002419-27/GB
2011-002419-27	2011-002419-27/BG	https://www.clinicaltrialsregister.eu/ctr-search/trial/2011-002419-27/BG
2018-002949-11	2018-002949-11/PL	https://www.clinicaltrialsregister.eu/ctr-search/trial/2018-002949-11/PL
2018-002949-11	2018-002949-11/GB	https://www.clinicaltrialsregister.eu/ctr-search/trial/2018-002949-11/GB
2013-003742-16	2013-003742-16/GB	https://www.clinicaltrialsregister.eu/ctr-search/trial/2013-003742-16/GB
2012-005789-36	2012-005789-36/BE	https://www.clinicaltrialsregister.eu/ctr-search/trial/2012-005789-36/BE
2014-004042-96	2014-004042-96/DE	https://www.clinicaltrialsregister.eu/ctr-search/trial/2014-004042-96/DE
2014-004042-96	2014-004042-96/AT	https://www.clinicaltrialsregister.eu/ctr-search/trial/2014-004042-96/AT
2014-004042-96	2014-004042-96/IT	https://www.clinicaltrialsregister.eu/ctr-search/trial/2014-004042-96/IT
2012-004827-19	2012-004827-19/SE	https://www.clinicaltrialsregister.eu/ctr-search/trial/2012-004827-19/SE
2012-004827-19	2012-004827-19/BG	https://www.clinicaltrialsregister.eu/ctr-search/trial/2012-004827-19/BG
2012-004827-19	2012-004827-19/PT	https://www.clinicaltrialsregister.eu/ctr-search/trial/2012-004827-19/PT
2012-004827-19	2012-004827-19/ES	https://www.clinicaltrialsregister.eu/ctr-search/trial/2012-004827-19/ES
2012-004827-19	2012-004827-19/HU	https://www.clinicaltrialsregister.eu/ctr-search/trial/2012-004827-19/HU
2012-004827-19	2012-004827-19/CZ	https://www.clinicaltrialsregister.eu/ctr-search/trial/2012-004827-19/CZ
2012-004827-19	2012-004827-19/NO	https://www.clinicaltrialsregister.eu/ctr-search/trial/2012-004827-19/NO
2016-003724-23	2016-003724-23/NL	https://www.clinicaltrialsregister.eu/ctr-search/trial/2016-003724-23/NL
2016-003724-23	2016-003724-23/GB	https://www.clinicaltrialsregister.eu/ctr-search/trial/2016-003724-23/GB
2020-005528-12	2020-005528-12/ES	https://www.clinicaltrialsregister.eu/ctr-search/trial/2020-005528-12/ES
2011-005724-17	2011-005724-17/BE	https://www.clinicaltrialsregister.eu/ctr-search/trial/2011-005724-17/BE
2011-005724-17	2011-005724-17/SE	https://www.clinicaltrialsregister.eu/ctr-search/trial/2011-005724-17/SE
2011-005724-17	2011-005724-17/DK	https://www.clinicaltrialsregister.eu/ctr-search/trial/2011-005724-17/DK
2011-005724-17	2011-005724-17/FI	https://www.clinicaltrialsregister.eu/ctr-search/trial/2011-005724-17/FI
2011-005724-17	2011-005724-17/DE	https://www.clinicaltrialsregister.eu/ctr-search/trial/2011-005724-17/DE
2011-005724-17	2011-005724-17/NL	https://www.clinicaltrialsregister.eu/ctr-search/trial/2011-005724-17/NL
2011-005724-17	2011-005724-17/IT	https://www.clinicaltrialsregister.eu/ctr-search/trial/2011-005724-17/IT
2011-005724-17	2011-005724-17/ES	https://www.clinicaltrialsregister.eu/ctr-search/trial/2011-005724-17/ES
2011-005724-17	2011-005724-17/IE	https://www.clinicaltrialsregister.eu/ctr-search/trial/2011-005724-17/IE
2011-005724-17	2011-005724-17/CZ	https://www.clinicaltrialsregister.eu/ctr-search/trial/2011-005724-17/CZ
2011-005724-17	2011-005724-17/SI	https://www.clinicaltrialsregister.eu/ctr-search/trial/2011-005724-17/SI
2011-005724-17	2011-005724-17/HU	https://www.clinicaltrialsregister.eu/ctr-search/trial/2011-005724-17/HU
2018-001155-13	2018-001155-13/DE	https://www.clinicaltrialsregister.eu/ctr-search/trial/2018-001155-13/DE
2017-002089-37	2017-002089-37/GB	https://www.clinicaltrialsregister.eu/ctr-search/trial/2017-002089-37/GB
2017-002089-37	2017-002089-37/HU	https://www.clinicaltrialsregister.eu/ctr-search/trial/2017-002089-37/HU
2017-002089-37	2017-002089-37/EE	https://www.clinicaltrialsregister.eu/ctr-search/trial/2017-002089-37/EE
2017-004190-13	2017-004190-13/HU	https://www.clinicaltrialsregister.eu/ctr-search/trial/2017-004190-13/HU
2017-004190-13	2017-004190-13/BG	https://www.clinicaltrialsregister.eu/ctr-search/trial/2017-004190-13/BG
2008-006237-27	2008-006237-27/NL	https://www.clinicaltrialsregister.eu/ctr-search/trial/2008-006237-27/NL
2008-006237-27	2008-006237-27/GB	https://www.clinicaltrialsregister.eu/ctr-search/trial/2008-006237-27/GB
2020-003401-60	2020-003401-60/RO	https://www.clinicaltrialsregister.eu/ctr-search/trial/2020-003401-60/RO
2020-003401-60	2020-003401-60/IT	https://www.clinicaltrialsregister.eu/ctr-search/trial/2020-003401-60/IT
2009-016382-29	2009-016382-29/NL	https://www.clinicaltrialsregister.eu/ctr-search/trial/2009-016382-29/NL
2009-016382-29	2009-016382-29/HU	https://www.clinicaltrialsregister.eu/ctr-search/trial/2009-016382-29/HU
2009-016382-29	2009-016382-29/CZ	https://www.clinicaltrialsregister.eu/ctr-search/trial/2009-016382-29/CZ
2021-002193-63	2021-002193-63/LT	https://www.clinicaltrialsregister.eu/ctr-search/trial/2021-002193-63/LT
2018-003296-35	2018-003296-35/SK	https://www.clinicaltrialsregister.eu/ctr-search/trial/2018-003296-35/SK
2018-003296-35	2018-003296-35/IT	https://www.clinicaltrialsregister.eu/ctr-search/trial/2018-003296-35/IT
2018-003296-35	2018-003296-35/CZ	https://www.clinicaltrialsregister.eu/ctr-search/trial/2018-003296-35/CZ
2018-003296-35	2018-003296-35/LT	https://www.clinicaltrialsregister.eu/ctr-search/trial/2018-003296-35/LT
2018-003296-35	2018-003296-35/ES	https://www.clinicaltrialsregister.eu/ctr-search/trial/2018-003296-35/ES
2018-003296-35	2018-003296-35/SI	https://www.clinicaltrialsregister.eu/ctr-search/trial/2018-003296-35/SI
2021-003405-22	2021-003405-22/PL	https://www.clinicaltrialsregister.eu/ctr-search/trial/2021-003405-22/PL
2019-001176-11	2019-001176-11/BG	https://www.clinicaltrialsregister.eu/ctr-search/trial/2019-001176-11/BG
2019-001176-11	2019-001176-11/GR	https://www.clinicaltrialsregister.eu/ctr-search/trial/2019-001176-11/GR
2020-002915-23	2020-002915-23/DE	https://www.clinicaltrialsregister.eu/ctr-search/trial/2020-002915-23/DE
2020-002915-23	2020-002915-23/FR	https://www.clinicaltrialsregister.eu/ctr-search/trial/2020-002915-23/FR
2020-002915-23	2020-002915-23/HU	https://www.clinicaltrialsregister.eu/ctr-search/trial/2020-002915-23/HU
2020-002915-23	2020-002915-23/BG	https://www.clinicaltrialsregister.eu/ctr-search/trial/2020-002915-23/BG
2020-002915-23	2020-002915-23/GR	https://www.clinicaltrialsregister.eu/ctr-search/trial/2020-002915-23/GR
2020-002915-23	2020-002915-23/IT	https://www.clinicaltrialsregister.eu/ctr-search/trial/2020-002915-23/IT
2018-000867-10	2018-000867-10/ES	https://www.clinicaltrialsregister.eu/ctr-search/trial/2018-000867-10/ES
2018-000867-10	2018-000867-10/NL	https://www.clinicaltrialsregister.eu/ctr-search/trial/2018-000867-10/NL
2018-000867-10	2018-000867-10/BE	https://www.clinicaltrialsregister.eu/ctr-search/trial/2018-000867-10/BE
2018-000867-10	2018-000867-10/PL	https://www.clinicaltrialsregister.eu/ctr-search/trial/2018-000867-10/PL
2018-000867-10	2018-000867-10/GB	https://www.clinicaltrialsregister.eu/ctr-search/trial/2018-000867-10/GB
2018-000867-10	2018-000867-10/IT	https://www.clinicaltrialsregister.eu/ctr-search/trial/2018-000867-10/IT
2019-003097-11	2019-003097-11/DE	https://www.clinicaltrialsregister.eu/ctr-search/trial/2019-003097-11/DE
2019-003097-11	2019-003097-11/FR	https://www.clinicaltrialsregister.eu/ctr-search/trial/2019-003097-11/FR
2019-003097-11	2019-003097-11/BE	https://www.clinicaltrialsregister.eu/ctr-search/trial/2019-003097-11/BE
2019-003097-11	2019-003097-11/IT	https://www.clinicaltrialsregister.eu/ctr-search/trial/2019-003097-11/IT
2022-000648-32	2022-000648-32/ES	https://www.clinicaltrialsregister.eu/ctr-search/trial/2022-000648-32/ES
2022-000648-32	2022-000648-32/BG	https://www.clinicaltrialsregister.eu/ctr-search/trial/2022-000648-32/BG
2021-003822-54	2021-003822-54/IT	https://www.clinicaltrialsregister.eu/ctr-search/trial/2021-003822-54/IT
2021-003822-54	2021-003822-54/ES	https://www.clinicaltrialsregister.eu/ctr-search/trial/2021-003822-54/ES
2022-000526-21	2022-000526-21/ES	https://www.clinicaltrialsregister.eu/ctr-search/trial/2022-000526-21/ES
2022-002447-22	2022-002447-22/BG	https://www.clinicaltrialsregister.eu/ctr-search/trial/2022-002447-22/BG
2022-002447-22	2022-002447-22/SK	https://www.clinicaltrialsregister.eu/ctr-search/trial/2022-002447-22/SK
2021-003425-30	2021-003425-30/ES	https://www.clinicaltrialsregister.eu/ctr-search/trial/2021-003425-30/ES
2021-003425-30	2021-003425-30/HU	https://www.clinicaltrialsregister.eu/ctr-search/trial/2021-003425-30/HU
2020-003371-18	2020-003371-18/IT	https://www.clinicaltrialsregister.eu/ctr-search/trial/2020-003371-18/IT
2022-001672-34	2022-001672-34/ES	https://www.clinicaltrialsregister.eu/ctr-search/trial/2022-001672-34/ES
2022-001672-34	2022-001672-34/HU	https://www.clinicaltrialsregister.eu/ctr-search/trial/2022-001672-34/HU
2022-001672-34	2022-001672-34/CZ	https://www.clinicaltrialsregister.eu/ctr-search/trial/2022-001672-34/CZ
2020-003562-39	2020-003562-39/SK	https://www.clinicaltrialsregister.eu/ctr-search/trial/2020-003562-39/SK
2020-003562-39	2020-003562-39/GR	https://www.clinicaltrialsregister.eu/ctr-search/trial/2020-003562-39/GR
2010-018354-12	2010-018354-12/DE	https://www.clinicaltrialsregister.eu/ctr-search/trial/2010-018354-12/DE
2010-018354-12	2010-018354-12/HU	https://www.clinicaltrialsregister.eu/ctr-search/trial/2010-018354-12/HU
2010-018354-12	2010-018354-12/IT	https://www.clinicaltrialsregister.eu/ctr-search/trial/2010-018354-12/IT
2012-000985-39	2012-000985-39/CZ	https://www.clinicaltrialsregister.eu/ctr-search/trial/2012-000985-39/CZ
2012-000985-39	2012-000985-39/GB	https://www.clinicaltrialsregister.eu/ctr-search/trial/2012-000985-39/GB
2012-000985-39	2012-000985-39/SK	https://www.clinicaltrialsregister.eu/ctr-search/trial/2012-000985-39/SK
2012-000985-39	2012-000985-39/DE	https://www.clinicaltrialsregister.eu/ctr-search/trial/2012-000985-39/DE
2012-000985-39	2012-000985-39/AT	https://www.clinicaltrialsregister.eu/ctr-search/trial/2012-000985-39/AT
2012-000985-39	2012-000985-39/IT	https://www.clinicaltrialsregister.eu/ctr-search/trial/2012-000985-39/IT
2012-000985-39	2012-000985-39/BG	https://www.clinicaltrialsregister.eu/ctr-search/trial/2012-000985-39/BG
2012-000985-39	2012-000985-39/PL	https://www.clinicaltrialsregister.eu/ctr-search/trial/2012-000985-39/PL
2011-003076-36	2011-003076-36/GB	https://www.clinicaltrialsregister.eu/ctr-search/trial/2011-003076-36/GB
2011-003076-36	2011-003076-36/IE	https://www.clinicaltrialsregister.eu/ctr-search/trial/2011-003076-36/IE
2011-003076-36	2011-003076-36/NL	https://www.clinicaltrialsregister.eu/ctr-search/trial/2011-003076-36/NL
2011-006132-24	2011-006132-24/ES	https://www.clinicaltrialsregister.eu/ctr-search/trial/2011-006132-24/ES
2011-006132-24	2011-006132-24/HU	https://www.clinicaltrialsregister.eu/ctr-search/trial/2011-006132-24/HU
2011-006132-24	2011-006132-24/GB	https://www.clinicaltrialsregister.eu/ctr-search/trial/2011-006132-24/GB
2011-006132-24	2011-006132-24/PL	https://www.clinicaltrialsregister.eu/ctr-search/trial/2011-006132-24/PL
2011-006132-24	2011-006132-24/IT	https://www.clinicaltrialsregister.eu/ctr-search/trial/2011-006132-24/IT
2011-006132-24	2011-006132-24/DE	https://www.clinicaltrialsregister.eu/ctr-search/trial/2011-006132-24/DE
2008-005222-37	2008-005222-37/NL	https://www.clinicaltrialsregister.eu/ctr-search/trial/2008-005222-37/NL
2008-005222-37	2008-005222-37/GB	https://www.clinicaltrialsregister.eu/ctr-search/trial/2008-005222-37/GB
2008-005222-37	2008-005222-37/BG	https://www.clinicaltrialsregister.eu/ctr-search/trial/2008-005222-37/BG
2012-002117-19	2012-002117-19/LV	https://www.clinicaltrialsregister.eu/ctr-search/trial/2012-002117-19/LV
2012-002117-19	2012-002117-19/DK	https://www.clinicaltrialsregister.eu/ctr-search/trial/2012-002117-19/DK
2012-002117-19	2012-002117-19/DE	https://www.clinicaltrialsregister.eu/ctr-search/trial/2012-002117-19/DE
2011-000420-15	2011-000420-15/DE	https://www.clinicaltrialsregister.eu/ctr-search/trial/2011-000420-15/DE
2011-000420-15	2011-000420-15/HU	https://www.clinicaltrialsregister.eu/ctr-search/trial/2011-000420-15/HU
2011-001595-19	2011-001595-19/GB	https://www.clinicaltrialsregister.eu/ctr-search/trial/2011-001595-19/GB
2011-001595-19	2011-001595-19/ES	https://www.clinicaltrialsregister.eu/ctr-search/trial/2011-001595-19/ES
2011-001595-19	2011-001595-19/DE	https://www.clinicaltrialsregister.eu/ctr-search/trial/2011-001595-19/DE
2011-001595-19	2011-001595-19/AT	https://www.clinicaltrialsregister.eu/ctr-search/trial/2011-001595-19/AT
2011-001595-19	2011-001595-19/IT	https://www.clinicaltrialsregister.eu/ctr-search/trial/2011-001595-19/IT
2010-022271-59	2010-022271-59/LV	https://www.clinicaltrialsregister.eu/ctr-search/trial/2010-022271-59/LV
2010-022271-59	2010-022271-59/EE	https://www.clinicaltrialsregister.eu/ctr-search/trial/2010-022271-59/EE
2010-022271-59	2010-022271-59/LT	https://www.clinicaltrialsregister.eu/ctr-search/trial/2010-022271-59/LT
2011-006006-27	2011-006006-27/HU	https://www.clinicaltrialsregister.eu/ctr-search/trial/2011-006006-27/HU
2011-006006-27	2011-006006-27/ES	https://www.clinicaltrialsregister.eu/ctr-search/trial/2011-006006-27/ES
2011-006006-27	2011-006006-27/CZ	https://www.clinicaltrialsregister.eu/ctr-search/trial/2011-006006-27/CZ
2011-006006-27	2011-006006-27/IT	https://www.clinicaltrialsregister.eu/ctr-search/trial/2011-006006-27/IT
2011-006006-27	2011-006006-27/3rd	https://www.clinicaltrialsregister.eu/ctr-search/trial/2011-006006-27/3rd
2011-004296-36	2011-004296-36/CZ	https://www.clinicaltrialsregister.eu/ctr-search/trial/2011-004296-36/CZ
2011-004296-36	2011-004296-36/HU	https://www.clinicaltrialsregister.eu/ctr-search/trial/2011-004296-36/HU
2011-004296-36	2011-004296-36/BG	https://www.clinicaltrialsregister.eu/ctr-search/trial/2011-004296-36/BG
2015-005357-12	2015-005357-12/HU	https://www.clinicaltrialsregister.eu/ctr-search/trial/2015-005357-12/HU
2015-005357-12	2015-005357-12/ES	https://www.clinicaltrialsregister.eu/ctr-search/trial/2015-005357-12/ES
2015-005357-12	2015-005357-12/SK	https://www.clinicaltrialsregister.eu/ctr-search/trial/2015-005357-12/SK
2015-005357-12	2015-005357-12/DE	https://www.clinicaltrialsregister.eu/ctr-search/trial/2015-005357-12/DE
2015-005357-12	2015-005357-12/IT	https://www.clinicaltrialsregister.eu/ctr-search/trial/2015-005357-12/IT
2011-000986-10	2011-000986-10/HU	https://www.clinicaltrialsregister.eu/ctr-search/trial/2011-000986-10/HU
2011-000986-10	2011-000986-10/SK	https://www.clinicaltrialsregister.eu/ctr-search/trial/2011-000986-10/SK
2011-000986-10	2011-000986-10/CZ	https://www.clinicaltrialsregister.eu/ctr-search/trial/2011-000986-10/CZ
2011-000986-10	2011-000986-10/PL	https://www.clinicaltrialsregister.eu/ctr-search/trial/2011-000986-10/PL
2013-000747-11	2013-000747-11/BG	https://www.clinicaltrialsregister.eu/ctr-search/trial/2013-000747-11/BG
2013-000747-11	2013-000747-11/SK	https://www.clinicaltrialsregister.eu/ctr-search/trial/2013-000747-11/SK
2013-000747-11	2013-000747-11/PL	https://www.clinicaltrialsregister.eu/ctr-search/trial/2013-000747-11/PL
2013-003997-28	2013-003997-28/GB	https://www.clinicaltrialsregister.eu/ctr-search/trial/2013-003997-28/GB
2013-003997-28	2013-003997-28/DE	https://www.clinicaltrialsregister.eu/ctr-search/trial/2013-003997-28/DE
2013-003997-28	2013-003997-28/FR	https://www.clinicaltrialsregister.eu/ctr-search/trial/2013-003997-28/FR
2012-001125-27	2012-001125-27/GB	https://www.clinicaltrialsregister.eu/ctr-search/trial/2012-001125-27/GB
2012-001125-27	2012-001125-27/DE	https://www.clinicaltrialsregister.eu/ctr-search/trial/2012-001125-27/DE
2012-001125-27	2012-001125-27/GR	https://www.clinicaltrialsregister.eu/ctr-search/trial/2012-001125-27/GR
2012-001125-27	2012-001125-27/PT	https://www.clinicaltrialsregister.eu/ctr-search/trial/2012-001125-27/PT
2012-001125-27	2012-001125-27/IT	https://www.clinicaltrialsregister.eu/ctr-search/trial/2012-001125-27/IT
2012-001125-27	2012-001125-27/ES	https://www.clinicaltrialsregister.eu/ctr-search/trial/2012-001125-27/ES
2013-001810-14	2013-001810-14/HU	https://www.clinicaltrialsregister.eu/ctr-search/trial/2013-001810-14/HU
2013-001810-14	2013-001810-14/DE	https://www.clinicaltrialsregister.eu/ctr-search/trial/2013-001810-14/DE
2013-001810-14	2013-001810-14/GB	https://www.clinicaltrialsregister.eu/ctr-search/trial/2013-001810-14/GB
2013-001810-14	2013-001810-14/IT	https://www.clinicaltrialsregister.eu/ctr-search/trial/2013-001810-14/IT
2012-002727-15	2012-002727-15/3rd	https://www.clinicaltrialsregister.eu/ctr-search/trial/2012-002727-15/3rd
2017-002136-16	2017-002136-16/FR	https://www.clinicaltrialsregister.eu/ctr-search/trial/2017-002136-16/FR
2017-002136-16	2017-002136-16/BG	https://www.clinicaltrialsregister.eu/ctr-search/trial/2017-002136-16/BG
2017-002136-16	2017-002136-16/ES	https://www.clinicaltrialsregister.eu/ctr-search/trial/2017-002136-16/ES
2017-002136-16	2017-002136-16/IT	https://www.clinicaltrialsregister.eu/ctr-search/trial/2017-002136-16/IT
2016-000785-37	2016-000785-37/3rd	https://www.clinicaltrialsregister.eu/ctr-search/trial/2016-000785-37/3rd
2016-000785-37	2016-000785-37/BE	https://www.clinicaltrialsregister.eu/ctr-search/trial/2016-000785-37/BE
2016-000785-37	2016-000785-37/IT	https://www.clinicaltrialsregister.eu/ctr-search/trial/2016-000785-37/IT
2016-003083-39	2016-003083-39/BE	https://www.clinicaltrialsregister.eu/ctr-search/trial/2016-003083-39/BE
2016-003083-39	2016-003083-39/BG	https://www.clinicaltrialsregister.eu/ctr-search/trial/2016-003083-39/BG
2016-003083-39	2016-003083-39/3rd	https://www.clinicaltrialsregister.eu/ctr-search/trial/2016-003083-39/3rd
2016-003083-39	2016-003083-39/IT	https://www.clinicaltrialsregister.eu/ctr-search/trial/2016-003083-39/IT
2016-004675-52	2016-004675-52/DE	https://www.clinicaltrialsregister.eu/ctr-search/trial/2016-004675-52/DE
2016-004675-52	2016-004675-52/ES	https://www.clinicaltrialsregister.eu/ctr-search/trial/2016-004675-52/ES
2016-004675-52	2016-004675-52/HU	https://www.clinicaltrialsregister.eu/ctr-search/trial/2016-004675-52/HU
2016-004675-52	2016-004675-52/PL	https://www.clinicaltrialsregister.eu/ctr-search/trial/2016-004675-52/PL
2016-004675-52	2016-004675-52/IT	https://www.clinicaltrialsregister.eu/ctr-search/trial/2016-004675-52/IT
2012-000586-20	2012-000586-20/PL	https://www.clinicaltrialsregister.eu/ctr-search/trial/2012-000586-20/PL
2012-000586-20	2012-000586-20/BG	https://www.clinicaltrialsregister.eu/ctr-search/trial/2012-000586-20/BG
2012-000586-20	2012-000586-20/3rd	https://www.clinicaltrialsregister.eu/ctr-search/trial/2012-000586-20/3rd
2013-004162-34	2013-004162-34/ES	https://www.clinicaltrialsregister.eu/ctr-search/trial/2013-004162-34/ES
2013-004162-34	2013-004162-34/CZ	https://www.clinicaltrialsregister.eu/ctr-search/trial/2013-004162-34/CZ
2013-004162-34	2013-004162-34/IT	https://www.clinicaltrialsregister.eu/ctr-search/trial/2013-004162-34/IT
2020-001870-32	2020-001870-32/DE	https://www.clinicaltrialsregister.eu/ctr-search/trial/2020-001870-32/DE
2020-001870-32	2020-001870-32/HU	https://www.clinicaltrialsregister.eu/ctr-search/trial/2020-001870-32/HU
2020-001870-32	2020-001870-32/DK	https://www.clinicaltrialsregister.eu/ctr-search/trial/2020-001870-32/DK
2020-001870-32	2020-001870-32/NL	https://www.clinicaltrialsregister.eu/ctr-search/trial/2020-001870-32/NL
2020-001870-32	2020-001870-32/ES	https://www.clinicaltrialsregister.eu/ctr-search/trial/2020-001870-32/ES
2011-003669-14	2011-003669-14/ES	https://www.clinicaltrialsregister.eu/ctr-search/trial/2011-003669-14/ES
2011-003669-14	2011-003669-14/GB	https://www.clinicaltrialsregister.eu/ctr-search/trial/2011-003669-14/GB
2011-003669-14	2011-003669-14/IT	https://www.clinicaltrialsregister.eu/ctr-search/trial/2011-003669-14/IT
2011-003669-14	2011-003669-14/IE	https://www.clinicaltrialsregister.eu/ctr-search/trial/2011-003669-14/IE
2011-003669-14	2011-003669-14/SI	https://www.clinicaltrialsregister.eu/ctr-search/trial/2011-003669-14/SI
2010-019760-36	2010-019760-36/SK	https://www.clinicaltrialsregister.eu/ctr-search/trial/2010-019760-36/SK
2010-019760-36	2010-019760-36/HU	https://www.clinicaltrialsregister.eu/ctr-search/trial/2010-019760-36/HU
2010-019760-36	2010-019760-36/DE	https://www.clinicaltrialsregister.eu/ctr-search/trial/2010-019760-36/DE
2010-019760-36	2010-019760-36/BE	https://www.clinicaltrialsregister.eu/ctr-search/trial/2010-019760-36/BE
2010-019760-36	2010-019760-36/ES	https://www.clinicaltrialsregister.eu/ctr-search/trial/2010-019760-36/ES
2010-019760-36	2010-019760-36/CZ	https://www.clinicaltrialsregister.eu/ctr-search/trial/2010-019760-36/CZ
2010-019760-36	2010-019760-36/BG	https://www.clinicaltrialsregister.eu/ctr-search/trial/2010-019760-36/BG
2011-004218-41	2011-004218-41/HU	https://www.clinicaltrialsregister.eu/ctr-search/trial/2011-004218-41/HU
2011-004218-41	2011-004218-41/ES	https://www.clinicaltrialsregister.eu/ctr-search/trial/2011-004218-41/ES
2011-004218-41	2011-004218-41/SK	https://www.clinicaltrialsregister.eu/ctr-search/trial/2011-004218-41/SK
2011-004218-41	2011-004218-41/IT	https://www.clinicaltrialsregister.eu/ctr-search/trial/2011-004218-41/IT
2016-005223-88	2016-005223-88/GR	https://www.clinicaltrialsregister.eu/ctr-search/trial/2016-005223-88/GR
2016-005223-88	2016-005223-88/PL	https://www.clinicaltrialsregister.eu/ctr-search/trial/2016-005223-88/PL
2016-005223-88	2016-005223-88/3rd	https://www.clinicaltrialsregister.eu/ctr-search/trial/2016-005223-88/3rd
2016-005126-11	2016-005126-11/DE	https://www.clinicaltrialsregister.eu/ctr-search/trial/2016-005126-11/DE
2016-005126-11	2016-005126-11/ES	https://www.clinicaltrialsregister.eu/ctr-search/trial/2016-005126-11/ES
2016-005126-11	2016-005126-11/FR	https://www.clinicaltrialsregister.eu/ctr-search/trial/2016-005126-11/FR
2016-005126-11	2016-005126-11/IT	https://www.clinicaltrialsregister.eu/ctr-search/trial/2016-005126-11/IT
2020-001366-11	2020-001366-11/ES	https://www.clinicaltrialsregister.eu/ctr-search/trial/2020-001366-11/ES
2020-001366-11	2020-001366-11/LT	https://www.clinicaltrialsregister.eu/ctr-search/trial/2020-001366-11/LT
2020-001366-11	2020-001366-11/IE	https://www.clinicaltrialsregister.eu/ctr-search/trial/2020-001366-11/IE
2020-001366-11	2020-001366-11/IT	https://www.clinicaltrialsregister.eu/ctr-search/trial/2020-001366-11/IT
2020-001366-11	2020-001366-11/PT	https://www.clinicaltrialsregister.eu/ctr-search/trial/2020-001366-11/PT
2020-001366-11	2020-001366-11/SK	https://www.clinicaltrialsregister.eu/ctr-search/trial/2020-001366-11/SK
2020-001366-11	2020-001366-11/RO	https://www.clinicaltrialsregister.eu/ctr-search/trial/2020-001366-11/RO
2020-001366-11	2020-001366-11/LV	https://www.clinicaltrialsregister.eu/ctr-search/trial/2020-001366-11/LV
2009-016197-33	2009-016197-33/AT	https://www.clinicaltrialsregister.eu/ctr-search/trial/2009-016197-33/AT
2009-016197-33	2009-016197-33/PL	https://www.clinicaltrialsregister.eu/ctr-search/trial/2009-016197-33/PL
2009-016197-33	2009-016197-33/BG	https://www.clinicaltrialsregister.eu/ctr-search/trial/2009-016197-33/BG
2017-004351-23	2017-004351-23/DK	https://www.clinicaltrialsregister.eu/ctr-search/trial/2017-004351-23/DK
2017-004351-23	2017-004351-23/DE	https://www.clinicaltrialsregister.eu/ctr-search/trial/2017-004351-23/DE
2017-004351-23	2017-004351-23/IT	https://www.clinicaltrialsregister.eu/ctr-search/trial/2017-004351-23/IT
2017-004351-23	2017-004351-23/NL	https://www.clinicaltrialsregister.eu/ctr-search/trial/2017-004351-23/NL
2020-003084-26	2020-003084-26/DE	https://www.clinicaltrialsregister.eu/ctr-search/trial/2020-003084-26/DE
2020-003084-26	2020-003084-26/PL	https://www.clinicaltrialsregister.eu/ctr-search/trial/2020-003084-26/PL
2020-003084-26	2020-003084-26/IT	https://www.clinicaltrialsregister.eu/ctr-search/trial/2020-003084-26/IT
2020-003084-26	2020-003084-26/CZ	https://www.clinicaltrialsregister.eu/ctr-search/trial/2020-003084-26/CZ
2020-003084-26	2020-003084-26/IE	https://www.clinicaltrialsregister.eu/ctr-search/trial/2020-003084-26/IE
2020-003084-26	2020-003084-26/PT	https://www.clinicaltrialsregister.eu/ctr-search/trial/2020-003084-26/PT
2018-003951-39	2018-003951-39/GB	https://www.clinicaltrialsregister.eu/ctr-search/trial/2018-003951-39/GB
2018-003951-39	2018-003951-39/ES	https://www.clinicaltrialsregister.eu/ctr-search/trial/2018-003951-39/ES
2018-003951-39	2018-003951-39/IT	https://www.clinicaltrialsregister.eu/ctr-search/trial/2018-003951-39/IT
2018-002526-23	2018-002526-23/HU	https://www.clinicaltrialsregister.eu/ctr-search/trial/2018-002526-23/HU
2018-002526-23	2018-002526-23/LT	https://www.clinicaltrialsregister.eu/ctr-search/trial/2018-002526-23/LT
2018-002526-23	2018-002526-23/GR	https://www.clinicaltrialsregister.eu/ctr-search/trial/2018-002526-23/GR
2021-002857-28	2021-002857-28/ES	https://www.clinicaltrialsregister.eu/ctr-search/trial/2021-002857-28/ES
2021-002857-28	2021-002857-28/HU	https://www.clinicaltrialsregister.eu/ctr-search/trial/2021-002857-28/HU
2021-002857-28	2021-002857-28/BG	https://www.clinicaltrialsregister.eu/ctr-search/trial/2021-002857-28/BG
2021-002857-28	2021-002857-28/CZ	https://www.clinicaltrialsregister.eu/ctr-search/trial/2021-002857-28/CZ
2021-002857-28	2021-002857-28/SK	https://www.clinicaltrialsregister.eu/ctr-search/trial/2021-002857-28/SK
2021-002895-38	2021-002895-38/ES	https://www.clinicaltrialsregister.eu/ctr-search/trial/2021-002895-38/ES
2021-002895-38	2021-002895-38/CZ	https://www.clinicaltrialsregister.eu/ctr-search/trial/2021-002895-38/CZ
2021-002895-38	2021-002895-38/HU	https://www.clinicaltrialsregister.eu/ctr-search/trial/2021-002895-38/HU
2021-002895-38	2021-002895-38/BG	https://www.clinicaltrialsregister.eu/ctr-search/trial/2021-002895-38/BG
2018-004688-30	2018-004688-30/PL	https://www.clinicaltrialsregister.eu/ctr-search/trial/2018-004688-30/PL
2018-004688-30	2018-004688-30/FR	https://www.clinicaltrialsregister.eu/ctr-search/trial/2018-004688-30/FR
2018-004688-30	2018-004688-30/BG	https://www.clinicaltrialsregister.eu/ctr-search/trial/2018-004688-30/BG
2018-004688-30	2018-004688-30/GB	https://www.clinicaltrialsregister.eu/ctr-search/trial/2018-004688-30/GB
2018-004688-30	2018-004688-30/IT	https://www.clinicaltrialsregister.eu/ctr-search/trial/2018-004688-30/IT
2020-004206-59	2020-004206-59/DE	https://www.clinicaltrialsregister.eu/ctr-search/trial/2020-004206-59/DE
2020-004206-59	2020-004206-59/NL	https://www.clinicaltrialsregister.eu/ctr-search/trial/2020-004206-59/NL
2020-004206-59	2020-004206-59/ES	https://www.clinicaltrialsregister.eu/ctr-search/trial/2020-004206-59/ES
2020-004206-59	2020-004206-59/RO	https://www.clinicaltrialsregister.eu/ctr-search/trial/2020-004206-59/RO
2020-004703-14	2020-004703-14/HU	https://www.clinicaltrialsregister.eu/ctr-search/trial/2020-004703-14/HU
2020-004703-14	2020-004703-14/PL	https://www.clinicaltrialsregister.eu/ctr-search/trial/2020-004703-14/PL
2020-004703-14	2020-004703-14/IT	https://www.clinicaltrialsregister.eu/ctr-search/trial/2020-004703-14/IT
2021-000692-36	2021-000692-36/HU	https://www.clinicaltrialsregister.eu/ctr-search/trial/2021-000692-36/HU
2021-000692-36	2021-000692-36/DE	https://www.clinicaltrialsregister.eu/ctr-search/trial/2021-000692-36/DE
2021-000692-36	2021-000692-36/CZ	https://www.clinicaltrialsregister.eu/ctr-search/trial/2021-000692-36/CZ
2019-001177-90	2019-001177-90/BE	https://www.clinicaltrialsregister.eu/ctr-search/trial/2019-001177-90/BE
2019-001177-90	2019-001177-90/GR	https://www.clinicaltrialsregister.eu/ctr-search/trial/2019-001177-90/GR
2019-001177-90	2019-001177-90/SE	https://www.clinicaltrialsregister.eu/ctr-search/trial/2019-001177-90/SE
2019-001177-90	2019-001177-90/CZ	https://www.clinicaltrialsregister.eu/ctr-search/trial/2019-001177-90/CZ
2019-001177-90	2019-001177-90/BG	https://www.clinicaltrialsregister.eu/ctr-search/trial/2019-001177-90/BG
2019-001177-90	2019-001177-90/IT	https://www.clinicaltrialsregister.eu/ctr-search/trial/2019-001177-90/IT
2020-003555-16	2020-003555-16/FR	https://www.clinicaltrialsregister.eu/ctr-search/trial/2020-003555-16/FR
2020-003555-16	2020-003555-16/DE	https://www.clinicaltrialsregister.eu/ctr-search/trial/2020-003555-16/DE
2020-003555-16	2020-003555-16/IT	https://www.clinicaltrialsregister.eu/ctr-search/trial/2020-003555-16/IT
2020-003555-16	2020-003555-16/ES	https://www.clinicaltrialsregister.eu/ctr-search/trial/2020-003555-16/ES
2021-006574-23	2021-006574-23/SE	https://www.clinicaltrialsregister.eu/ctr-search/trial/2021-006574-23/SE
2021-006574-23	2021-006574-23/FR	https://www.clinicaltrialsregister.eu/ctr-search/trial/2021-006574-23/FR
2021-006574-23	2021-006574-23/NL	https://www.clinicaltrialsregister.eu/ctr-search/trial/2021-006574-23/NL
2021-001970-41	2021-001970-41/CZ	https://www.clinicaltrialsregister.eu/ctr-search/trial/2021-001970-41/CZ
2021-001970-41	2021-001970-41/HU	https://www.clinicaltrialsregister.eu/ctr-search/trial/2021-001970-41/HU
2021-001970-41	2021-001970-41/PL	https://www.clinicaltrialsregister.eu/ctr-search/trial/2021-001970-41/PL
2021-001970-41	2021-001970-41/LV	https://www.clinicaltrialsregister.eu/ctr-search/trial/2021-001970-41/LV
2016-002814-29	2016-002814-29/ES	https://www.clinicaltrialsregister.eu/ctr-search/trial/2016-002814-29/ES
2016-002814-29	2016-002814-29/NL	https://www.clinicaltrialsregister.eu/ctr-search/trial/2016-002814-29/NL
2016-002814-29	2016-002814-29/HU	https://www.clinicaltrialsregister.eu/ctr-search/trial/2016-002814-29/HU
2016-002814-29	2016-002814-29/IT	https://www.clinicaltrialsregister.eu/ctr-search/trial/2016-002814-29/IT
2020-004068-24	2020-004068-24/DK	https://www.clinicaltrialsregister.eu/ctr-search/trial/2020-004068-24/DK
2020-004068-24	2020-004068-24/DE	https://www.clinicaltrialsregister.eu/ctr-search/trial/2020-004068-24/DE
2020-004068-24	2020-004068-24/PL	https://www.clinicaltrialsregister.eu/ctr-search/trial/2020-004068-24/PL
2020-004068-24	2020-004068-24/IT	https://www.clinicaltrialsregister.eu/ctr-search/trial/2020-004068-24/IT
2019-004775-39	2019-004775-39/PL	https://www.clinicaltrialsregister.eu/ctr-search/trial/2019-004775-39/PL
2019-004775-39	2019-004775-39/SK	https://www.clinicaltrialsregister.eu/ctr-search/trial/2019-004775-39/SK
2019-004775-39	2019-004775-39/BG	https://www.clinicaltrialsregister.eu/ctr-search/trial/2019-004775-39/BG
2020-000417-33	2020-000417-33/DE	https://www.clinicaltrialsregister.eu/ctr-search/trial/2020-000417-33/DE
2020-000417-33	2020-000417-33/PL	https://www.clinicaltrialsregister.eu/ctr-search/trial/2020-000417-33/PL
2020-000417-33	2020-000417-33/HU	https://www.clinicaltrialsregister.eu/ctr-search/trial/2020-000417-33/HU
2020-000417-33	2020-000417-33/NL	https://www.clinicaltrialsregister.eu/ctr-search/trial/2020-000417-33/NL
2020-000417-33	2020-000417-33/IT	https://www.clinicaltrialsregister.eu/ctr-search/trial/2020-000417-33/IT
2020-000417-33	2020-000417-33/SE	https://www.clinicaltrialsregister.eu/ctr-search/trial/2020-000417-33/SE
2012-005735-91	2012-005735-91/GB	https://www.clinicaltrialsregister.eu/ctr-search/trial/2012-005735-91/GB
2012-005735-91	2012-005735-91/BE	https://www.clinicaltrialsregister.eu/ctr-search/trial/2012-005735-91/BE
2012-005735-91	2012-005735-91/DE	https://www.clinicaltrialsregister.eu/ctr-search/trial/2012-005735-91/DE
2012-005735-91	2012-005735-91/NL	https://www.clinicaltrialsregister.eu/ctr-search/trial/2012-005735-91/NL
2012-005735-91	2012-005735-91/CZ	https://www.clinicaltrialsregister.eu/ctr-search/trial/2012-005735-91/CZ
2012-005735-91	2012-005735-91/HU	https://www.clinicaltrialsregister.eu/ctr-search/trial/2012-005735-91/HU
2012-005735-91	2012-005735-91/LV	https://www.clinicaltrialsregister.eu/ctr-search/trial/2012-005735-91/LV
2012-005735-91	2012-005735-91/SE	https://www.clinicaltrialsregister.eu/ctr-search/trial/2012-005735-91/SE
2012-005735-91	2012-005735-91/IT	https://www.clinicaltrialsregister.eu/ctr-search/trial/2012-005735-91/IT
2012-005735-91	2012-005735-91/EE	https://www.clinicaltrialsregister.eu/ctr-search/trial/2012-005735-91/EE
2012-005735-91	2012-005735-91/FI	https://www.clinicaltrialsregister.eu/ctr-search/trial/2012-005735-91/FI
2012-005735-91	2012-005735-91/SK	https://www.clinicaltrialsregister.eu/ctr-search/trial/2012-005735-91/SK
2012-005735-91	2012-005735-91/SI	https://www.clinicaltrialsregister.eu/ctr-search/trial/2012-005735-91/SI
2012-005735-91	2012-005735-91/DK	https://www.clinicaltrialsregister.eu/ctr-search/trial/2012-005735-91/DK
2012-005735-91	2012-005735-91/ES	https://www.clinicaltrialsregister.eu/ctr-search/trial/2012-005735-91/ES
2012-005735-91	2012-005735-91/LT	https://www.clinicaltrialsregister.eu/ctr-search/trial/2012-005735-91/LT
2012-005735-91	2012-005735-91/PL	https://www.clinicaltrialsregister.eu/ctr-search/trial/2012-005735-91/PL
2012-005735-91	2012-005735-91/GR	https://www.clinicaltrialsregister.eu/ctr-search/trial/2012-005735-91/GR
2012-005735-91	2012-005735-91/BG	https://www.clinicaltrialsregister.eu/ctr-search/trial/2012-005735-91/BG
2013-000319-26	2013-000319-26/SE	https://www.clinicaltrialsregister.eu/ctr-search/trial/2013-000319-26/SE
2013-000319-26	2013-000319-26/AT	https://www.clinicaltrialsregister.eu/ctr-search/trial/2013-000319-26/AT
2013-000319-26	2013-000319-26/IT	https://www.clinicaltrialsregister.eu/ctr-search/trial/2013-000319-26/IT
2013-000319-26	2013-000319-26/NL	https://www.clinicaltrialsregister.eu/ctr-search/trial/2013-000319-26/NL
2013-000319-26	2013-000319-26/DE	https://www.clinicaltrialsregister.eu/ctr-search/trial/2013-000319-26/DE
2013-000319-26	2013-000319-26/ES	https://www.clinicaltrialsregister.eu/ctr-search/trial/2013-000319-26/ES
2013-000319-26	2013-000319-26/GB	https://www.clinicaltrialsregister.eu/ctr-search/trial/2013-000319-26/GB
2013-000319-26	2013-000319-26/FR	https://www.clinicaltrialsregister.eu/ctr-search/trial/2013-000319-26/FR
2013-000319-26	2013-000319-26/GR	https://www.clinicaltrialsregister.eu/ctr-search/trial/2013-000319-26/GR
2013-000319-26	2013-000319-26/HU	https://www.clinicaltrialsregister.eu/ctr-search/trial/2013-000319-26/HU
2013-000319-26	2013-000319-26/IE	https://www.clinicaltrialsregister.eu/ctr-search/trial/2013-000319-26/IE
2013-000319-26	2013-000319-26/PL	https://www.clinicaltrialsregister.eu/ctr-search/trial/2013-000319-26/PL
2013-000319-26	2013-000319-26/DK	https://www.clinicaltrialsregister.eu/ctr-search/trial/2013-000319-26/DK
2013-000319-26	2013-000319-26/PT	https://www.clinicaltrialsregister.eu/ctr-search/trial/2013-000319-26/PT
2013-004556-38	2013-004556-38/HU	https://www.clinicaltrialsregister.eu/ctr-search/trial/2013-004556-38/HU
2013-004556-38	2013-004556-38/DE	https://www.clinicaltrialsregister.eu/ctr-search/trial/2013-004556-38/DE
2013-004556-38	2013-004556-38/IT	https://www.clinicaltrialsregister.eu/ctr-search/trial/2013-004556-38/IT
2013-004556-38	2013-004556-38/EE	https://www.clinicaltrialsregister.eu/ctr-search/trial/2013-004556-38/EE
2013-004556-38	2013-004556-38/CZ	https://www.clinicaltrialsregister.eu/ctr-search/trial/2013-004556-38/CZ
2013-004556-38	2013-004556-38/LV	https://www.clinicaltrialsregister.eu/ctr-search/trial/2013-004556-38/LV
2013-004556-38	2013-004556-38/GR	https://www.clinicaltrialsregister.eu/ctr-search/trial/2013-004556-38/GR
2013-004556-38	2013-004556-38/BG	https://www.clinicaltrialsregister.eu/ctr-search/trial/2013-004556-38/BG
2013-004556-38	2013-004556-38/PL	https://www.clinicaltrialsregister.eu/ctr-search/trial/2013-004556-38/PL
2009-010715-32	2009-010715-32/LV	https://www.clinicaltrialsregister.eu/ctr-search/trial/2009-010715-32/LV
2009-010715-32	2009-010715-32/FR	https://www.clinicaltrialsregister.eu/ctr-search/trial/2009-010715-32/FR
2009-010715-32	2009-010715-32/LT	https://www.clinicaltrialsregister.eu/ctr-search/trial/2009-010715-32/LT
2009-010715-32	2009-010715-32/CZ	https://www.clinicaltrialsregister.eu/ctr-search/trial/2009-010715-32/CZ
2009-010715-32	2009-010715-32/SE	https://www.clinicaltrialsregister.eu/ctr-search/trial/2009-010715-32/SE
2009-010715-32	2009-010715-32/BE	https://www.clinicaltrialsregister.eu/ctr-search/trial/2009-010715-32/BE
2009-010715-32	2009-010715-32/SK	https://www.clinicaltrialsregister.eu/ctr-search/trial/2009-010715-32/SK
2009-010715-32	2009-010715-32/IT	https://www.clinicaltrialsregister.eu/ctr-search/trial/2009-010715-32/IT
2009-010715-32	2009-010715-32/NL	https://www.clinicaltrialsregister.eu/ctr-search/trial/2009-010715-32/NL
2009-010715-32	2009-010715-32/GB	https://www.clinicaltrialsregister.eu/ctr-search/trial/2009-010715-32/GB
2009-010715-32	2009-010715-32/BG	https://www.clinicaltrialsregister.eu/ctr-search/trial/2009-010715-32/BG
2010-023428-26	2010-023428-26/DE	https://www.clinicaltrialsregister.eu/ctr-search/trial/2010-023428-26/DE
2010-023428-26	2010-023428-26/BE	https://www.clinicaltrialsregister.eu/ctr-search/trial/2010-023428-26/BE
2010-023428-26	2010-023428-26/IT	https://www.clinicaltrialsregister.eu/ctr-search/trial/2010-023428-26/IT
2010-023428-26	2010-023428-26/AT	https://www.clinicaltrialsregister.eu/ctr-search/trial/2010-023428-26/AT
2010-023428-26	2010-023428-26/GB	https://www.clinicaltrialsregister.eu/ctr-search/trial/2010-023428-26/GB
2010-023428-26	2010-023428-26/SE	https://www.clinicaltrialsregister.eu/ctr-search/trial/2010-023428-26/SE
2010-023428-26	2010-023428-26/FI	https://www.clinicaltrialsregister.eu/ctr-search/trial/2010-023428-26/FI
2010-023428-26	2010-023428-26/GR	https://www.clinicaltrialsregister.eu/ctr-search/trial/2010-023428-26/GR
2010-023428-26	2010-023428-26/DK	https://www.clinicaltrialsregister.eu/ctr-search/trial/2010-023428-26/DK
2010-023428-26	2010-023428-26/NO	https://www.clinicaltrialsregister.eu/ctr-search/trial/2010-023428-26/NO
2013-002170-49	2013-002170-49/DE	https://www.clinicaltrialsregister.eu/ctr-search/trial/2013-002170-49/DE
2013-002170-49	2013-002170-49/IT	https://www.clinicaltrialsregister.eu/ctr-search/trial/2013-002170-49/IT
2013-002170-49	2013-002170-49/ES	https://www.clinicaltrialsregister.eu/ctr-search/trial/2013-002170-49/ES
2013-002170-49	2013-002170-49/BE	https://www.clinicaltrialsregister.eu/ctr-search/trial/2013-002170-49/BE
2013-002170-49	2013-002170-49/HU	https://www.clinicaltrialsregister.eu/ctr-search/trial/2013-002170-49/HU
2013-002170-49	2013-002170-49/GR	https://www.clinicaltrialsregister.eu/ctr-search/trial/2013-002170-49/GR
2013-002170-49	2013-002170-49/NL	https://www.clinicaltrialsregister.eu/ctr-search/trial/2013-002170-49/NL
2013-002170-49	2013-002170-49/FR	https://www.clinicaltrialsregister.eu/ctr-search/trial/2013-002170-49/FR
2013-002371-17	2013-002371-17/GB	https://www.clinicaltrialsregister.eu/ctr-search/trial/2013-002371-17/GB
2013-002371-17	2013-002371-17/PL	https://www.clinicaltrialsregister.eu/ctr-search/trial/2013-002371-17/PL
2013-002371-17	2013-002371-17/GR	https://www.clinicaltrialsregister.eu/ctr-search/trial/2013-002371-17/GR
2013-002371-17	2013-002371-17/IT	https://www.clinicaltrialsregister.eu/ctr-search/trial/2013-002371-17/IT
2013-002371-17	2013-002371-17/ES	https://www.clinicaltrialsregister.eu/ctr-search/trial/2013-002371-17/ES
2013-002371-17	2013-002371-17/HR	https://www.clinicaltrialsregister.eu/ctr-search/trial/2013-002371-17/HR
2011-004590-90	2011-004590-90/DE	https://www.clinicaltrialsregister.eu/ctr-search/trial/2011-004590-90/DE
2011-004590-90	2011-004590-90/ES	https://www.clinicaltrialsregister.eu/ctr-search/trial/2011-004590-90/ES
2011-004590-90	2011-004590-90/CZ	https://www.clinicaltrialsregister.eu/ctr-search/trial/2011-004590-90/CZ
2011-004590-90	2011-004590-90/BE	https://www.clinicaltrialsregister.eu/ctr-search/trial/2011-004590-90/BE
2011-004590-90	2011-004590-90/DK	https://www.clinicaltrialsregister.eu/ctr-search/trial/2011-004590-90/DK
2011-004590-90	2011-004590-90/PT	https://www.clinicaltrialsregister.eu/ctr-search/trial/2011-004590-90/PT
2011-004590-90	2011-004590-90/AT	https://www.clinicaltrialsregister.eu/ctr-search/trial/2011-004590-90/AT
2011-004590-90	2011-004590-90/IT	https://www.clinicaltrialsregister.eu/ctr-search/trial/2011-004590-90/IT
2011-004590-90	2011-004590-90/GB	https://www.clinicaltrialsregister.eu/ctr-search/trial/2011-004590-90/GB
2012-005733-37	2012-005733-37/CZ	https://www.clinicaltrialsregister.eu/ctr-search/trial/2012-005733-37/CZ
2012-005733-37	2012-005733-37/LT	https://www.clinicaltrialsregister.eu/ctr-search/trial/2012-005733-37/LT
2012-005733-37	2012-005733-37/BG	https://www.clinicaltrialsregister.eu/ctr-search/trial/2012-005733-37/BG
2012-005733-37	2012-005733-37/LV	https://www.clinicaltrialsregister.eu/ctr-search/trial/2012-005733-37/LV
2012-005733-37	2012-005733-37/GB	https://www.clinicaltrialsregister.eu/ctr-search/trial/2012-005733-37/GB
2010-021793-12	2010-021793-12/DE	https://www.clinicaltrialsregister.eu/ctr-search/trial/2010-021793-12/DE
2010-021793-12	2010-021793-12/HU	https://www.clinicaltrialsregister.eu/ctr-search/trial/2010-021793-12/HU
2010-021793-12	2010-021793-12/CZ	https://www.clinicaltrialsregister.eu/ctr-search/trial/2010-021793-12/CZ
2010-021793-12	2010-021793-12/FR	https://www.clinicaltrialsregister.eu/ctr-search/trial/2010-021793-12/FR
2010-021793-12	2010-021793-12/NL	https://www.clinicaltrialsregister.eu/ctr-search/trial/2010-021793-12/NL
2010-021793-12	2010-021793-12/ES	https://www.clinicaltrialsregister.eu/ctr-search/trial/2010-021793-12/ES
2010-021793-12	2010-021793-12/IT	https://www.clinicaltrialsregister.eu/ctr-search/trial/2010-021793-12/IT
2010-021793-12	2010-021793-12/PL	https://www.clinicaltrialsregister.eu/ctr-search/trial/2010-021793-12/PL
2010-021793-12	2010-021793-12/3rd	https://www.clinicaltrialsregister.eu/ctr-search/trial/2010-021793-12/3rd
2010-021143-41	2010-021143-41/FI	https://www.clinicaltrialsregister.eu/ctr-search/trial/2010-021143-41/FI
2010-021143-41	2010-021143-41/BG	https://www.clinicaltrialsregister.eu/ctr-search/trial/2010-021143-41/BG
2010-021143-41	2010-021143-41/SK	https://www.clinicaltrialsregister.eu/ctr-search/trial/2010-021143-41/SK
2010-021143-41	2010-021143-41/HU	https://www.clinicaltrialsregister.eu/ctr-search/trial/2010-021143-41/HU
2010-021143-41	2010-021143-41/EE	https://www.clinicaltrialsregister.eu/ctr-search/trial/2010-021143-41/EE
2010-021143-41	2010-021143-41/ES	https://www.clinicaltrialsregister.eu/ctr-search/trial/2010-021143-41/ES
2007-005100-41	2007-005100-41/GB	https://www.clinicaltrialsregister.eu/ctr-search/trial/2007-005100-41/GB
2007-005100-41	2007-005100-41/IT	https://www.clinicaltrialsregister.eu/ctr-search/trial/2007-005100-41/IT
2007-005100-41	2007-005100-41/FR	https://www.clinicaltrialsregister.eu/ctr-search/trial/2007-005100-41/FR
2007-005100-41	2007-005100-41/PL	https://www.clinicaltrialsregister.eu/ctr-search/trial/2007-005100-41/PL
2007-003694-27	2007-003694-27/GB	https://www.clinicaltrialsregister.eu/ctr-search/trial/2007-003694-27/GB
2007-003694-27	2007-003694-27/DE	https://www.clinicaltrialsregister.eu/ctr-search/trial/2007-003694-27/DE
2007-003694-27	2007-003694-27/NL	https://www.clinicaltrialsregister.eu/ctr-search/trial/2007-003694-27/NL
2007-003694-27	2007-003694-27/FR	https://www.clinicaltrialsregister.eu/ctr-search/trial/2007-003694-27/FR
2007-003694-27	2007-003694-27/FI	https://www.clinicaltrialsregister.eu/ctr-search/trial/2007-003694-27/FI
2007-003694-27	2007-003694-27/SE	https://www.clinicaltrialsregister.eu/ctr-search/trial/2007-003694-27/SE
2007-003694-27	2007-003694-27/AT	https://www.clinicaltrialsregister.eu/ctr-search/trial/2007-003694-27/AT
2007-003694-27	2007-003694-27/BE	https://www.clinicaltrialsregister.eu/ctr-search/trial/2007-003694-27/BE
2007-003694-27	2007-003694-27/DK	https://www.clinicaltrialsregister.eu/ctr-search/trial/2007-003694-27/DK
2007-003694-27	2007-003694-27/SK	https://www.clinicaltrialsregister.eu/ctr-search/trial/2007-003694-27/SK
2007-003694-27	2007-003694-27/PT	https://www.clinicaltrialsregister.eu/ctr-search/trial/2007-003694-27/PT
2007-003694-27	2007-003694-27/IT	https://www.clinicaltrialsregister.eu/ctr-search/trial/2007-003694-27/IT
2007-003694-27	2007-003694-27/PL	https://www.clinicaltrialsregister.eu/ctr-search/trial/2007-003694-27/PL
2007-003694-27	2007-003694-27/BG	https://www.clinicaltrialsregister.eu/ctr-search/trial/2007-003694-27/BG
2010-022905-17	2010-022905-17/ES	https://www.clinicaltrialsregister.eu/ctr-search/trial/2010-022905-17/ES
2010-022905-17	2010-022905-17/IT	https://www.clinicaltrialsregister.eu/ctr-search/trial/2010-022905-17/IT
2010-022905-17	2010-022905-17/GB	https://www.clinicaltrialsregister.eu/ctr-search/trial/2010-022905-17/GB
2010-022905-17	2010-022905-17/LT	https://www.clinicaltrialsregister.eu/ctr-search/trial/2010-022905-17/LT
2010-022905-17	2010-022905-17/PL	https://www.clinicaltrialsregister.eu/ctr-search/trial/2010-022905-17/PL
2010-022905-17	2010-022905-17/DE	https://www.clinicaltrialsregister.eu/ctr-search/trial/2010-022905-17/DE
2010-022905-17	2010-022905-17/HU	https://www.clinicaltrialsregister.eu/ctr-search/trial/2010-022905-17/HU
2010-022905-17	2010-022905-17/RO	https://www.clinicaltrialsregister.eu/ctr-search/trial/2010-022905-17/RO
2010-022905-17	2010-022905-17/BG	https://www.clinicaltrialsregister.eu/ctr-search/trial/2010-022905-17/BG
2012-000714-11	2012-000714-11/IT	https://www.clinicaltrialsregister.eu/ctr-search/trial/2012-000714-11/IT
2012-000714-11	2012-000714-11/CZ	https://www.clinicaltrialsregister.eu/ctr-search/trial/2012-000714-11/CZ
2012-000714-11	2012-000714-11/ES	https://www.clinicaltrialsregister.eu/ctr-search/trial/2012-000714-11/ES
2012-000714-11	2012-000714-11/RO	https://www.clinicaltrialsregister.eu/ctr-search/trial/2012-000714-11/RO
2012-000714-11	2012-000714-11/3rd	https://www.clinicaltrialsregister.eu/ctr-search/trial/2012-000714-11/3rd
2012-004411-31	2012-004411-31/IT	https://www.clinicaltrialsregister.eu/ctr-search/trial/2012-004411-31/IT
2012-004411-31	2012-004411-31/BG	https://www.clinicaltrialsregister.eu/ctr-search/trial/2012-004411-31/BG
2012-004411-31	2012-004411-31/GB	https://www.clinicaltrialsregister.eu/ctr-search/trial/2012-004411-31/GB
2012-004411-31	2012-004411-31/DE	https://www.clinicaltrialsregister.eu/ctr-search/trial/2012-004411-31/DE
2012-004411-31	2012-004411-31/AT	https://www.clinicaltrialsregister.eu/ctr-search/trial/2012-004411-31/AT
2012-004411-31	2012-004411-31/PT	https://www.clinicaltrialsregister.eu/ctr-search/trial/2012-004411-31/PT
2012-004411-31	2012-004411-31/ES	https://www.clinicaltrialsregister.eu/ctr-search/trial/2012-004411-31/ES
2012-004411-31	2012-004411-31/HU	https://www.clinicaltrialsregister.eu/ctr-search/trial/2012-004411-31/HU
2012-004411-31	2012-004411-31/CZ	https://www.clinicaltrialsregister.eu/ctr-search/trial/2012-004411-31/CZ
2012-004411-31	2012-004411-31/RO	https://www.clinicaltrialsregister.eu/ctr-search/trial/2012-004411-31/RO
2012-004411-31	2012-004411-31/PL	https://www.clinicaltrialsregister.eu/ctr-search/trial/2012-004411-31/PL
2012-004411-31	2012-004411-31/GR	https://www.clinicaltrialsregister.eu/ctr-search/trial/2012-004411-31/GR
2013-004482-14	2013-004482-14/DE	https://www.clinicaltrialsregister.eu/ctr-search/trial/2013-004482-14/DE
2013-004482-14	2013-004482-14/ES	https://www.clinicaltrialsregister.eu/ctr-search/trial/2013-004482-14/ES
2013-004482-14	2013-004482-14/BE	https://www.clinicaltrialsregister.eu/ctr-search/trial/2013-004482-14/BE
2013-004482-14	2013-004482-14/FR	https://www.clinicaltrialsregister.eu/ctr-search/trial/2013-004482-14/FR
2013-004482-14	2013-004482-14/NL	https://www.clinicaltrialsregister.eu/ctr-search/trial/2013-004482-14/NL
2013-004482-14	2013-004482-14/IT	https://www.clinicaltrialsregister.eu/ctr-search/trial/2013-004482-14/IT
2017-003229-14	2017-003229-14/DE	https://www.clinicaltrialsregister.eu/ctr-search/trial/2017-003229-14/DE
2017-003229-14	2017-003229-14/GB	https://www.clinicaltrialsregister.eu/ctr-search/trial/2017-003229-14/GB
2017-003229-14	2017-003229-14/LV	https://www.clinicaltrialsregister.eu/ctr-search/trial/2017-003229-14/LV
2017-003229-14	2017-003229-14/CZ	https://www.clinicaltrialsregister.eu/ctr-search/trial/2017-003229-14/CZ
2017-003229-14	2017-003229-14/LT	https://www.clinicaltrialsregister.eu/ctr-search/trial/2017-003229-14/LT
2017-003229-14	2017-003229-14/ES	https://www.clinicaltrialsregister.eu/ctr-search/trial/2017-003229-14/ES
2017-003229-14	2017-003229-14/BE	https://www.clinicaltrialsregister.eu/ctr-search/trial/2017-003229-14/BE
2017-003229-14	2017-003229-14/HU	https://www.clinicaltrialsregister.eu/ctr-search/trial/2017-003229-14/HU
2017-003229-14	2017-003229-14/AT	https://www.clinicaltrialsregister.eu/ctr-search/trial/2017-003229-14/AT
2017-003229-14	2017-003229-14/SK	https://www.clinicaltrialsregister.eu/ctr-search/trial/2017-003229-14/SK
2017-003229-14	2017-003229-14/DK	https://www.clinicaltrialsregister.eu/ctr-search/trial/2017-003229-14/DK
2017-003229-14	2017-003229-14/HR	https://www.clinicaltrialsregister.eu/ctr-search/trial/2017-003229-14/HR
2017-003229-14	2017-003229-14/IT	https://www.clinicaltrialsregister.eu/ctr-search/trial/2017-003229-14/IT
2017-003229-14	2017-003229-14/RO	https://www.clinicaltrialsregister.eu/ctr-search/trial/2017-003229-14/RO
2016-004232-37	2016-004232-37/SE	https://www.clinicaltrialsregister.eu/ctr-search/trial/2016-004232-37/SE
2016-004232-37	2016-004232-37/CZ	https://www.clinicaltrialsregister.eu/ctr-search/trial/2016-004232-37/CZ
2016-004232-37	2016-004232-37/HU	https://www.clinicaltrialsregister.eu/ctr-search/trial/2016-004232-37/HU
2016-004232-37	2016-004232-37/BG	https://www.clinicaltrialsregister.eu/ctr-search/trial/2016-004232-37/BG
2016-004232-37	2016-004232-37/FR	https://www.clinicaltrialsregister.eu/ctr-search/trial/2016-004232-37/FR
2016-004232-37	2016-004232-37/DE	https://www.clinicaltrialsregister.eu/ctr-search/trial/2016-004232-37/DE
2016-004232-37	2016-004232-37/ES	https://www.clinicaltrialsregister.eu/ctr-search/trial/2016-004232-37/ES
2016-004232-37	2016-004232-37/BE	https://www.clinicaltrialsregister.eu/ctr-search/trial/2016-004232-37/BE
2016-004232-37	2016-004232-37/PL	https://www.clinicaltrialsregister.eu/ctr-search/trial/2016-004232-37/PL
2016-004232-37	2016-004232-37/SK	https://www.clinicaltrialsregister.eu/ctr-search/trial/2016-004232-37/SK
2016-004232-37	2016-004232-37/IT	https://www.clinicaltrialsregister.eu/ctr-search/trial/2016-004232-37/IT
2016-004232-37	2016-004232-37/RO	https://www.clinicaltrialsregister.eu/ctr-search/trial/2016-004232-37/RO
2016-002278-11	2016-002278-11/DE	https://www.clinicaltrialsregister.eu/ctr-search/trial/2016-002278-11/DE
2016-002278-11	2016-002278-11/HU	https://www.clinicaltrialsregister.eu/ctr-search/trial/2016-002278-11/HU
2016-002278-11	2016-002278-11/CZ	https://www.clinicaltrialsregister.eu/ctr-search/trial/2016-002278-11/CZ
2016-002278-11	2016-002278-11/NL	https://www.clinicaltrialsregister.eu/ctr-search/trial/2016-002278-11/NL
2016-002278-11	2016-002278-11/ES	https://www.clinicaltrialsregister.eu/ctr-search/trial/2016-002278-11/ES
2016-002278-11	2016-002278-11/BE	https://www.clinicaltrialsregister.eu/ctr-search/trial/2016-002278-11/BE
2016-002278-11	2016-002278-11/GB	https://www.clinicaltrialsregister.eu/ctr-search/trial/2016-002278-11/GB
2016-002278-11	2016-002278-11/LT	https://www.clinicaltrialsregister.eu/ctr-search/trial/2016-002278-11/LT
2016-002278-11	2016-002278-11/IT	https://www.clinicaltrialsregister.eu/ctr-search/trial/2016-002278-11/IT
2016-002278-11	2016-002278-11/RO	https://www.clinicaltrialsregister.eu/ctr-search/trial/2016-002278-11/RO
2015-005042-66	2015-005042-66/FI	https://www.clinicaltrialsregister.eu/ctr-search/trial/2015-005042-66/FI
2015-005042-66	2015-005042-66/GB	https://www.clinicaltrialsregister.eu/ctr-search/trial/2015-005042-66/GB
2015-005042-66	2015-005042-66/PL	https://www.clinicaltrialsregister.eu/ctr-search/trial/2015-005042-66/PL
2015-005042-66	2015-005042-66/IT	https://www.clinicaltrialsregister.eu/ctr-search/trial/2015-005042-66/IT
2015-005042-66	2015-005042-66/RO	https://www.clinicaltrialsregister.eu/ctr-search/trial/2015-005042-66/RO
2021-001256-34	2021-001256-34/SK	https://www.clinicaltrialsregister.eu/ctr-search/trial/2021-001256-34/SK
2021-001256-34	2021-001256-34/IT	https://www.clinicaltrialsregister.eu/ctr-search/trial/2021-001256-34/IT
2021-001256-34	2021-001256-34/HU	https://www.clinicaltrialsregister.eu/ctr-search/trial/2021-001256-34/HU
2021-001256-34	2021-001256-34/ES	https://www.clinicaltrialsregister.eu/ctr-search/trial/2021-001256-34/ES
2021-001256-34	2021-001256-34/DE	https://www.clinicaltrialsregister.eu/ctr-search/trial/2021-001256-34/DE
2016-004586-67	2016-004586-67/ES	https://www.clinicaltrialsregister.eu/ctr-search/trial/2016-004586-67/ES
2016-004586-67	2016-004586-67/DE	https://www.clinicaltrialsregister.eu/ctr-search/trial/2016-004586-67/DE
2016-004586-67	2016-004586-67/GB	https://www.clinicaltrialsregister.eu/ctr-search/trial/2016-004586-67/GB
2016-004586-67	2016-004586-67/BE	https://www.clinicaltrialsregister.eu/ctr-search/trial/2016-004586-67/BE
2016-004586-67	2016-004586-67/NL	https://www.clinicaltrialsregister.eu/ctr-search/trial/2016-004586-67/NL
2016-004586-67	2016-004586-67/DK	https://www.clinicaltrialsregister.eu/ctr-search/trial/2016-004586-67/DK
2016-004586-67	2016-004586-67/IT	https://www.clinicaltrialsregister.eu/ctr-search/trial/2016-004586-67/IT
2013-000636-10	2013-000636-10/IT	https://www.clinicaltrialsregister.eu/ctr-search/trial/2013-000636-10/IT
2013-000636-10	2013-000636-10/GB	https://www.clinicaltrialsregister.eu/ctr-search/trial/2013-000636-10/GB
2013-000636-10	2013-000636-10/DE	https://www.clinicaltrialsregister.eu/ctr-search/trial/2013-000636-10/DE
2013-000636-10	2013-000636-10/ES	https://www.clinicaltrialsregister.eu/ctr-search/trial/2013-000636-10/ES
2013-000636-10	2013-000636-10/PL	https://www.clinicaltrialsregister.eu/ctr-search/trial/2013-000636-10/PL
2013-000636-10	2013-000636-10/BG	https://www.clinicaltrialsregister.eu/ctr-search/trial/2013-000636-10/BG
2019-002324-32	2019-002324-32/BE	https://www.clinicaltrialsregister.eu/ctr-search/trial/2019-002324-32/BE
2019-002324-32	2019-002324-32/DE	https://www.clinicaltrialsregister.eu/ctr-search/trial/2019-002324-32/DE
2019-002324-32	2019-002324-32/GB	https://www.clinicaltrialsregister.eu/ctr-search/trial/2019-002324-32/GB
2019-002324-32	2019-002324-32/ES	https://www.clinicaltrialsregister.eu/ctr-search/trial/2019-002324-32/ES
2019-002324-32	2019-002324-32/DK	https://www.clinicaltrialsregister.eu/ctr-search/trial/2019-002324-32/DK
2019-002324-32	2019-002324-32/IT	https://www.clinicaltrialsregister.eu/ctr-search/trial/2019-002324-32/IT
2019-002324-32	2019-002324-32/SK	https://www.clinicaltrialsregister.eu/ctr-search/trial/2019-002324-32/SK
2020-003348-10	2020-003348-10/GB	https://www.clinicaltrialsregister.eu/ctr-search/trial/2020-003348-10/GB
2020-003348-10	2020-003348-10/FR	https://www.clinicaltrialsregister.eu/ctr-search/trial/2020-003348-10/FR
2020-003348-10	2020-003348-10/AT	https://www.clinicaltrialsregister.eu/ctr-search/trial/2020-003348-10/AT
2020-003348-10	2020-003348-10/PL	https://www.clinicaltrialsregister.eu/ctr-search/trial/2020-003348-10/PL
2020-003348-10	2020-003348-10/ES	https://www.clinicaltrialsregister.eu/ctr-search/trial/2020-003348-10/ES
2020-003348-10	2020-003348-10/DE	https://www.clinicaltrialsregister.eu/ctr-search/trial/2020-003348-10/DE
2020-003348-10	2020-003348-10/IT	https://www.clinicaltrialsregister.eu/ctr-search/trial/2020-003348-10/IT
2018-004486-13	2018-004486-13/HU	https://www.clinicaltrialsregister.eu/ctr-search/trial/2018-004486-13/HU
2018-004486-13	2018-004486-13/SK	https://www.clinicaltrialsregister.eu/ctr-search/trial/2018-004486-13/SK
2018-004486-13	2018-004486-13/CZ	https://www.clinicaltrialsregister.eu/ctr-search/trial/2018-004486-13/CZ
2018-004486-13	2018-004486-13/LV	https://www.clinicaltrialsregister.eu/ctr-search/trial/2018-004486-13/LV
2018-004486-13	2018-004486-13/PL	https://www.clinicaltrialsregister.eu/ctr-search/trial/2018-004486-13/PL
2018-004486-13	2018-004486-13/BG	https://www.clinicaltrialsregister.eu/ctr-search/trial/2018-004486-13/BG
2018-004486-13	2018-004486-13/ES	https://www.clinicaltrialsregister.eu/ctr-search/trial/2018-004486-13/ES
2014-004674-42	2014-004674-42/GB	https://www.clinicaltrialsregister.eu/ctr-search/trial/2014-004674-42/GB
2014-004674-42	2014-004674-42/DE	https://www.clinicaltrialsregister.eu/ctr-search/trial/2014-004674-42/DE
2014-004674-42	2014-004674-42/BE	https://www.clinicaltrialsregister.eu/ctr-search/trial/2014-004674-42/BE
2014-004674-42	2014-004674-42/PL	https://www.clinicaltrialsregister.eu/ctr-search/trial/2014-004674-42/PL
2014-004674-42	2014-004674-42/IT	https://www.clinicaltrialsregister.eu/ctr-search/trial/2014-004674-42/IT
2020-000442-34	2020-000442-34/GB	https://www.clinicaltrialsregister.eu/ctr-search/trial/2020-000442-34/GB
2020-000442-34	2020-000442-34/SK	https://www.clinicaltrialsregister.eu/ctr-search/trial/2020-000442-34/SK
2020-000442-34	2020-000442-34/PL	https://www.clinicaltrialsregister.eu/ctr-search/trial/2020-000442-34/PL
2020-000442-34	2020-000442-34/HR	https://www.clinicaltrialsregister.eu/ctr-search/trial/2020-000442-34/HR
2020-000442-34	2020-000442-34/IT	https://www.clinicaltrialsregister.eu/ctr-search/trial/2020-000442-34/IT
2017-000236-34	2017-000236-34/AT	https://www.clinicaltrialsregister.eu/ctr-search/trial/2017-000236-34/AT
2017-000236-34	2017-000236-34/FI	https://www.clinicaltrialsregister.eu/ctr-search/trial/2017-000236-34/FI
2017-000236-34	2017-000236-34/BE	https://www.clinicaltrialsregister.eu/ctr-search/trial/2017-000236-34/BE
2017-000236-34	2017-000236-34/DE	https://www.clinicaltrialsregister.eu/ctr-search/trial/2017-000236-34/DE
2017-000236-34	2017-000236-34/SK	https://www.clinicaltrialsregister.eu/ctr-search/trial/2017-000236-34/SK
2017-000236-34	2017-000236-34/PT	https://www.clinicaltrialsregister.eu/ctr-search/trial/2017-000236-34/PT
2017-000236-34	2017-000236-34/IT	https://www.clinicaltrialsregister.eu/ctr-search/trial/2017-000236-34/IT
2021-001644-10	2021-001644-10/DE	https://www.clinicaltrialsregister.eu/ctr-search/trial/2021-001644-10/DE
2021-001644-10	2021-001644-10/ES	https://www.clinicaltrialsregister.eu/ctr-search/trial/2021-001644-10/ES
2021-001644-10	2021-001644-10/AT	https://www.clinicaltrialsregister.eu/ctr-search/trial/2021-001644-10/AT
2021-001644-10	2021-001644-10/IT	https://www.clinicaltrialsregister.eu/ctr-search/trial/2021-001644-10/IT
2021-001644-10	2021-001644-10/PL	https://www.clinicaltrialsregister.eu/ctr-search/trial/2021-001644-10/PL
2021-001644-10	2021-001644-10/HU	https://www.clinicaltrialsregister.eu/ctr-search/trial/2021-001644-10/HU
2018-001883-48	2018-001883-48/BG	https://www.clinicaltrialsregister.eu/ctr-search/trial/2018-001883-48/BG
2018-001883-48	2018-001883-48/HU	https://www.clinicaltrialsregister.eu/ctr-search/trial/2018-001883-48/HU
2018-001883-48	2018-001883-48/CZ	https://www.clinicaltrialsregister.eu/ctr-search/trial/2018-001883-48/CZ
2018-001883-48	2018-001883-48/ES	https://www.clinicaltrialsregister.eu/ctr-search/trial/2018-001883-48/ES
2018-001883-48	2018-001883-48/PL	https://www.clinicaltrialsregister.eu/ctr-search/trial/2018-001883-48/PL
2018-001883-48	2018-001883-48/IT	https://www.clinicaltrialsregister.eu/ctr-search/trial/2018-001883-48/IT
2019-002660-27	2019-002660-27/GB	https://www.clinicaltrialsregister.eu/ctr-search/trial/2019-002660-27/GB
2019-002660-27	2019-002660-27/FR	https://www.clinicaltrialsregister.eu/ctr-search/trial/2019-002660-27/FR
2019-002660-27	2019-002660-27/BE	https://www.clinicaltrialsregister.eu/ctr-search/trial/2019-002660-27/BE
2019-002660-27	2019-002660-27/ES	https://www.clinicaltrialsregister.eu/ctr-search/trial/2019-002660-27/ES
2019-002660-27	2019-002660-27/GR	https://www.clinicaltrialsregister.eu/ctr-search/trial/2019-002660-27/GR
2019-002660-27	2019-002660-27/DE	https://www.clinicaltrialsregister.eu/ctr-search/trial/2019-002660-27/DE
2019-002660-27	2019-002660-27/NL	https://www.clinicaltrialsregister.eu/ctr-search/trial/2019-002660-27/NL
2019-002660-27	2019-002660-27/IT	https://www.clinicaltrialsregister.eu/ctr-search/trial/2019-002660-27/IT
2019-002713-19	2019-002713-19/GB	https://www.clinicaltrialsregister.eu/ctr-search/trial/2019-002713-19/GB
2019-002713-19	2019-002713-19/PL	https://www.clinicaltrialsregister.eu/ctr-search/trial/2019-002713-19/PL
2019-002713-19	2019-002713-19/HU	https://www.clinicaltrialsregister.eu/ctr-search/trial/2019-002713-19/HU
2019-002713-19	2019-002713-19/IT	https://www.clinicaltrialsregister.eu/ctr-search/trial/2019-002713-19/IT
2016-000678-40	2016-000678-40/LV	https://www.clinicaltrialsregister.eu/ctr-search/trial/2016-000678-40/LV
2016-000678-40	2016-000678-40/CZ	https://www.clinicaltrialsregister.eu/ctr-search/trial/2016-000678-40/CZ
2016-000678-40	2016-000678-40/HU	https://www.clinicaltrialsregister.eu/ctr-search/trial/2016-000678-40/HU
2016-000678-40	2016-000678-40/EE	https://www.clinicaltrialsregister.eu/ctr-search/trial/2016-000678-40/EE
2016-000678-40	2016-000678-40/BG	https://www.clinicaltrialsregister.eu/ctr-search/trial/2016-000678-40/BG
2017-005175-78	2017-005175-78/SK	https://www.clinicaltrialsregister.eu/ctr-search/trial/2017-005175-78/SK
2017-005175-78	2017-005175-78/HU	https://www.clinicaltrialsregister.eu/ctr-search/trial/2017-005175-78/HU
2017-005175-78	2017-005175-78/GR	https://www.clinicaltrialsregister.eu/ctr-search/trial/2017-005175-78/GR
2017-005175-78	2017-005175-78/PL	https://www.clinicaltrialsregister.eu/ctr-search/trial/2017-005175-78/PL
2017-005175-78	2017-005175-78/BG	https://www.clinicaltrialsregister.eu/ctr-search/trial/2017-005175-78/BG
2017-005175-78	2017-005175-78/LV	https://www.clinicaltrialsregister.eu/ctr-search/trial/2017-005175-78/LV
2017-005175-78	2017-005175-78/HR	https://www.clinicaltrialsregister.eu/ctr-search/trial/2017-005175-78/HR
2018-004223-36	2018-004223-36/GR	https://www.clinicaltrialsregister.eu/ctr-search/trial/2018-004223-36/GR
2018-004223-36	2018-004223-36/ES	https://www.clinicaltrialsregister.eu/ctr-search/trial/2018-004223-36/ES
2018-004223-36	2018-004223-36/CZ	https://www.clinicaltrialsregister.eu/ctr-search/trial/2018-004223-36/CZ
2018-004223-36	2018-004223-36/BG	https://www.clinicaltrialsregister.eu/ctr-search/trial/2018-004223-36/BG
2018-004223-36	2018-004223-36/IT	https://www.clinicaltrialsregister.eu/ctr-search/trial/2018-004223-36/IT
2018-004223-36	2018-004223-36/RO	https://www.clinicaltrialsregister.eu/ctr-search/trial/2018-004223-36/RO
2012-005060-10	2012-005060-10/HU	https://www.clinicaltrialsregister.eu/ctr-search/trial/2012-005060-10/HU
2012-005060-10	2012-005060-10/IT	https://www.clinicaltrialsregister.eu/ctr-search/trial/2012-005060-10/IT
2012-005060-10	2012-005060-10/DE	https://www.clinicaltrialsregister.eu/ctr-search/trial/2012-005060-10/DE
2012-005060-10	2012-005060-10/PT	https://www.clinicaltrialsregister.eu/ctr-search/trial/2012-005060-10/PT
2012-005060-10	2012-005060-10/ES	https://www.clinicaltrialsregister.eu/ctr-search/trial/2012-005060-10/ES
2012-005060-10	2012-005060-10/GR	https://www.clinicaltrialsregister.eu/ctr-search/trial/2012-005060-10/GR
2012-005060-10	2012-005060-10/HR	https://www.clinicaltrialsregister.eu/ctr-search/trial/2012-005060-10/HR
2012-005060-10	2012-005060-10/FR	https://www.clinicaltrialsregister.eu/ctr-search/trial/2012-005060-10/FR
2010-023505-36	2010-023505-36/FR	https://www.clinicaltrialsregister.eu/ctr-search/trial/2010-023505-36/FR
2010-023505-36	2010-023505-36/IT	https://www.clinicaltrialsregister.eu/ctr-search/trial/2010-023505-36/IT
2010-023505-36	2010-023505-36/GR	https://www.clinicaltrialsregister.eu/ctr-search/trial/2010-023505-36/GR
2010-023505-36	2010-023505-36/3rd	https://www.clinicaltrialsregister.eu/ctr-search/trial/2010-023505-36/3rd
2010-021162-30	2010-021162-30/BG	https://www.clinicaltrialsregister.eu/ctr-search/trial/2010-021162-30/BG
2010-021162-30	2010-021162-30/IT	https://www.clinicaltrialsregister.eu/ctr-search/trial/2010-021162-30/IT
2012-002346-20	2012-002346-20/AT	https://www.clinicaltrialsregister.eu/ctr-search/trial/2012-002346-20/AT
2012-002346-20	2012-002346-20/NO	https://www.clinicaltrialsregister.eu/ctr-search/trial/2012-002346-20/NO
2014-003708-62	2014-003708-62/BG	https://www.clinicaltrialsregister.eu/ctr-search/trial/2014-003708-62/BG
2014-003708-62	2014-003708-62/HU	https://www.clinicaltrialsregister.eu/ctr-search/trial/2014-003708-62/HU
2005-004672-20	2005-004672-20/CZ	https://www.clinicaltrialsregister.eu/ctr-search/trial/2005-004672-20/CZ
2005-004672-20	2005-004672-20/EE	https://www.clinicaltrialsregister.eu/ctr-search/trial/2005-004672-20/EE
2005-004672-20	2005-004672-20/SK	https://www.clinicaltrialsregister.eu/ctr-search/trial/2005-004672-20/SK
2005-004672-20	2005-004672-20/LV	https://www.clinicaltrialsregister.eu/ctr-search/trial/2005-004672-20/LV
2009-018005-43	2009-018005-43/DE	https://www.clinicaltrialsregister.eu/ctr-search/trial/2009-018005-43/DE
2009-018005-43	2009-018005-43/PL	https://www.clinicaltrialsregister.eu/ctr-search/trial/2009-018005-43/PL
2011-001711-31	2011-001711-31/SK	https://www.clinicaltrialsregister.eu/ctr-search/trial/2011-001711-31/SK
2011-001711-31	2011-001711-31/IT	https://www.clinicaltrialsregister.eu/ctr-search/trial/2011-001711-31/IT
2011-004612-31	2011-004612-31/PT	https://www.clinicaltrialsregister.eu/ctr-search/trial/2011-004612-31/PT
2011-004612-31	2011-004612-31/NL	https://www.clinicaltrialsregister.eu/ctr-search/trial/2011-004612-31/NL
2011-004612-31	2011-004612-31/FR	https://www.clinicaltrialsregister.eu/ctr-search/trial/2011-004612-31/FR
2012-000780-24	2012-000780-24/GR	https://www.clinicaltrialsregister.eu/ctr-search/trial/2012-000780-24/GR
2012-000780-24	2012-000780-24/HU	https://www.clinicaltrialsregister.eu/ctr-search/trial/2012-000780-24/HU
2012-000780-24	2012-000780-24/BG	https://www.clinicaltrialsregister.eu/ctr-search/trial/2012-000780-24/BG
2012-000140-97	2012-000140-97/DE	https://www.clinicaltrialsregister.eu/ctr-search/trial/2012-000140-97/DE
2012-000140-97	2012-000140-97/BG	https://www.clinicaltrialsregister.eu/ctr-search/trial/2012-000140-97/BG
2012-000726-21	2012-000726-21/BE	https://www.clinicaltrialsregister.eu/ctr-search/trial/2012-000726-21/BE
2012-000726-21	2012-000726-21/DE	https://www.clinicaltrialsregister.eu/ctr-search/trial/2012-000726-21/DE
2012-000726-21	2012-000726-21/CZ	https://www.clinicaltrialsregister.eu/ctr-search/trial/2012-000726-21/CZ
2012-000726-21	2012-000726-21/ES	https://www.clinicaltrialsregister.eu/ctr-search/trial/2012-000726-21/ES
2012-000726-21	2012-000726-21/GR	https://www.clinicaltrialsregister.eu/ctr-search/trial/2012-000726-21/GR
2012-000726-21	2012-000726-21/BG	https://www.clinicaltrialsregister.eu/ctr-search/trial/2012-000726-21/BG
2012-000726-21	2012-000726-21/HU	https://www.clinicaltrialsregister.eu/ctr-search/trial/2012-000726-21/HU
2012-000726-21	2012-000726-21/IT	https://www.clinicaltrialsregister.eu/ctr-search/trial/2012-000726-21/IT
2012-000726-21	2012-000726-21/GB	https://www.clinicaltrialsregister.eu/ctr-search/trial/2012-000726-21/GB
2014-003583-20	2014-003583-20/DE	https://www.clinicaltrialsregister.eu/ctr-search/trial/2014-003583-20/DE
2014-003583-20	2014-003583-20/GB	https://www.clinicaltrialsregister.eu/ctr-search/trial/2014-003583-20/GB
2004-004997-10	2004-004997-10/GB	https://www.clinicaltrialsregister.eu/ctr-search/trial/2004-004997-10/GB
2004-004997-10	2004-004997-10/HU	https://www.clinicaltrialsregister.eu/ctr-search/trial/2004-004997-10/HU
2004-004997-10	2004-004997-10/IT	https://www.clinicaltrialsregister.eu/ctr-search/trial/2004-004997-10/IT
2007-006081-15	2007-006081-15/DE	https://www.clinicaltrialsregister.eu/ctr-search/trial/2007-006081-15/DE
2007-006081-15	2007-006081-15/ES	https://www.clinicaltrialsregister.eu/ctr-search/trial/2007-006081-15/ES
2007-006081-15	2007-006081-15/BE	https://www.clinicaltrialsregister.eu/ctr-search/trial/2007-006081-15/BE
2007-006081-15	2007-006081-15/GB	https://www.clinicaltrialsregister.eu/ctr-search/trial/2007-006081-15/GB
2008-004104-31	2008-004104-31/AT	https://www.clinicaltrialsregister.eu/ctr-search/trial/2008-004104-31/AT
2008-004104-31	2008-004104-31/DE	https://www.clinicaltrialsregister.eu/ctr-search/trial/2008-004104-31/DE
2008-004104-31	2008-004104-31/SK	https://www.clinicaltrialsregister.eu/ctr-search/trial/2008-004104-31/SK
2008-004104-31	2008-004104-31/NL	https://www.clinicaltrialsregister.eu/ctr-search/trial/2008-004104-31/NL
2008-004104-31	2008-004104-31/FI	https://www.clinicaltrialsregister.eu/ctr-search/trial/2008-004104-31/FI
2008-004104-31	2008-004104-31/SE	https://www.clinicaltrialsregister.eu/ctr-search/trial/2008-004104-31/SE
2008-004104-31	2008-004104-31/DK	https://www.clinicaltrialsregister.eu/ctr-search/trial/2008-004104-31/DK
2008-004104-31	2008-004104-31/LT	https://www.clinicaltrialsregister.eu/ctr-search/trial/2008-004104-31/LT
2008-004104-31	2008-004104-31/BE	https://www.clinicaltrialsregister.eu/ctr-search/trial/2008-004104-31/BE
2008-004104-31	2008-004104-31/PT	https://www.clinicaltrialsregister.eu/ctr-search/trial/2008-004104-31/PT
2008-004104-31	2008-004104-31/IT	https://www.clinicaltrialsregister.eu/ctr-search/trial/2008-004104-31/IT
2008-004104-31	2008-004104-31/IE	https://www.clinicaltrialsregister.eu/ctr-search/trial/2008-004104-31/IE
2008-004104-31	2008-004104-31/ES	https://www.clinicaltrialsregister.eu/ctr-search/trial/2008-004104-31/ES
2008-004104-31	2008-004104-31/CZ	https://www.clinicaltrialsregister.eu/ctr-search/trial/2008-004104-31/CZ
2008-004104-31	2008-004104-31/PL	https://www.clinicaltrialsregister.eu/ctr-search/trial/2008-004104-31/PL
2008-004104-31	2008-004104-31/FR	https://www.clinicaltrialsregister.eu/ctr-search/trial/2008-004104-31/FR
2008-004104-31	2008-004104-31/LV	https://www.clinicaltrialsregister.eu/ctr-search/trial/2008-004104-31/LV
2008-004104-31	2008-004104-31/GB	https://www.clinicaltrialsregister.eu/ctr-search/trial/2008-004104-31/GB
2008-004104-31	2008-004104-31/EE	https://www.clinicaltrialsregister.eu/ctr-search/trial/2008-004104-31/EE
2008-004104-31	2008-004104-31/GR	https://www.clinicaltrialsregister.eu/ctr-search/trial/2008-004104-31/GR
2007-001493-91	2007-001493-91/SE	https://www.clinicaltrialsregister.eu/ctr-search/trial/2007-001493-91/SE
2007-001493-91	2007-001493-91/NL	https://www.clinicaltrialsregister.eu/ctr-search/trial/2007-001493-91/NL
2007-001493-91	2007-001493-91/CZ	https://www.clinicaltrialsregister.eu/ctr-search/trial/2007-001493-91/CZ
2007-001493-91	2007-001493-91/GB	https://www.clinicaltrialsregister.eu/ctr-search/trial/2007-001493-91/GB
2008-007504-28	2008-007504-28/LV	https://www.clinicaltrialsregister.eu/ctr-search/trial/2008-007504-28/LV
2008-007504-28	2008-007504-28/EE	https://www.clinicaltrialsregister.eu/ctr-search/trial/2008-007504-28/EE
2008-007504-28	2008-007504-28/HU	https://www.clinicaltrialsregister.eu/ctr-search/trial/2008-007504-28/HU
2008-007504-28	2008-007504-28/PL	https://www.clinicaltrialsregister.eu/ctr-search/trial/2008-007504-28/PL
2008-007504-28	2008-007504-28/GR	https://www.clinicaltrialsregister.eu/ctr-search/trial/2008-007504-28/GR
2008-007504-28	2008-007504-28/BG	https://www.clinicaltrialsregister.eu/ctr-search/trial/2008-007504-28/BG
2011-002380-24	2011-002380-24/ES	https://www.clinicaltrialsregister.eu/ctr-search/trial/2011-002380-24/ES
2011-002380-24	2011-002380-24/DE	https://www.clinicaltrialsregister.eu/ctr-search/trial/2011-002380-24/DE
2011-002380-24	2011-002380-24/PT	https://www.clinicaltrialsregister.eu/ctr-search/trial/2011-002380-24/PT
2011-002380-24	2011-002380-24/GR	https://www.clinicaltrialsregister.eu/ctr-search/trial/2011-002380-24/GR
2011-002380-24	2011-002380-24/DK	https://www.clinicaltrialsregister.eu/ctr-search/trial/2011-002380-24/DK
2011-002380-24	2011-002380-24/HU	https://www.clinicaltrialsregister.eu/ctr-search/trial/2011-002380-24/HU
2011-002380-24	2011-002380-24/IE	https://www.clinicaltrialsregister.eu/ctr-search/trial/2011-002380-24/IE
2011-002380-24	2011-002380-24/GB	https://www.clinicaltrialsregister.eu/ctr-search/trial/2011-002380-24/GB
2011-002380-24	2011-002380-24/AT	https://www.clinicaltrialsregister.eu/ctr-search/trial/2011-002380-24/AT
2011-002380-24	2011-002380-24/IT	https://www.clinicaltrialsregister.eu/ctr-search/trial/2011-002380-24/IT
2011-002380-24	2011-002380-24/NL	https://www.clinicaltrialsregister.eu/ctr-search/trial/2011-002380-24/NL
2010-019778-34	2010-019778-34/SK	https://www.clinicaltrialsregister.eu/ctr-search/trial/2010-019778-34/SK
2010-019778-34	2010-019778-34/LT	https://www.clinicaltrialsregister.eu/ctr-search/trial/2010-019778-34/LT
2010-019778-34	2010-019778-34/CZ	https://www.clinicaltrialsregister.eu/ctr-search/trial/2010-019778-34/CZ
2008-006719-20	2008-006719-20/LT	https://www.clinicaltrialsregister.eu/ctr-search/trial/2008-006719-20/LT
2008-006719-20	2008-006719-20/NL	https://www.clinicaltrialsregister.eu/ctr-search/trial/2008-006719-20/NL
2008-006719-20	2008-006719-20/DE	https://www.clinicaltrialsregister.eu/ctr-search/trial/2008-006719-20/DE
2008-006719-20	2008-006719-20/ES	https://www.clinicaltrialsregister.eu/ctr-search/trial/2008-006719-20/ES
2008-006719-20	2008-006719-20/HU	https://www.clinicaltrialsregister.eu/ctr-search/trial/2008-006719-20/HU
2008-006719-20	2008-006719-20/LV	https://www.clinicaltrialsregister.eu/ctr-search/trial/2008-006719-20/LV
2008-006719-20	2008-006719-20/FR	https://www.clinicaltrialsregister.eu/ctr-search/trial/2008-006719-20/FR
2008-006719-20	2008-006719-20/CZ	https://www.clinicaltrialsregister.eu/ctr-search/trial/2008-006719-20/CZ
2008-006719-20	2008-006719-20/GB	https://www.clinicaltrialsregister.eu/ctr-search/trial/2008-006719-20/GB
2008-006719-20	2008-006719-20/IE	https://www.clinicaltrialsregister.eu/ctr-search/trial/2008-006719-20/IE
2008-006719-20	2008-006719-20/SK	https://www.clinicaltrialsregister.eu/ctr-search/trial/2008-006719-20/SK
2008-006719-20	2008-006719-20/BG	https://www.clinicaltrialsregister.eu/ctr-search/trial/2008-006719-20/BG
2008-006719-20	2008-006719-20/IT	https://www.clinicaltrialsregister.eu/ctr-search/trial/2008-006719-20/IT
2008-006719-20	2008-006719-20/EE	https://www.clinicaltrialsregister.eu/ctr-search/trial/2008-006719-20/EE
2008-006719-20	2008-006719-20/FI	https://www.clinicaltrialsregister.eu/ctr-search/trial/2008-006719-20/FI
2008-006719-20	2008-006719-20/SE	https://www.clinicaltrialsregister.eu/ctr-search/trial/2008-006719-20/SE
2008-006719-20	2008-006719-20/BE	https://www.clinicaltrialsregister.eu/ctr-search/trial/2008-006719-20/BE
2010-019872-65	2010-019872-65/DE	https://www.clinicaltrialsregister.eu/ctr-search/trial/2010-019872-65/DE
2010-019872-65	2010-019872-65/HU	https://www.clinicaltrialsregister.eu/ctr-search/trial/2010-019872-65/HU
2010-019872-65	2010-019872-65/FI	https://www.clinicaltrialsregister.eu/ctr-search/trial/2010-019872-65/FI
2010-019872-65	2010-019872-65/BE	https://www.clinicaltrialsregister.eu/ctr-search/trial/2010-019872-65/BE
2010-019872-65	2010-019872-65/AT	https://www.clinicaltrialsregister.eu/ctr-search/trial/2010-019872-65/AT
2010-019872-65	2010-019872-65/GB	https://www.clinicaltrialsregister.eu/ctr-search/trial/2010-019872-65/GB
2010-019872-65	2010-019872-65/EE	https://www.clinicaltrialsregister.eu/ctr-search/trial/2010-019872-65/EE
2010-019872-65	2010-019872-65/SK	https://www.clinicaltrialsregister.eu/ctr-search/trial/2010-019872-65/SK
2010-019872-65	2010-019872-65/CZ	https://www.clinicaltrialsregister.eu/ctr-search/trial/2010-019872-65/CZ
2010-019872-65	2010-019872-65/LT	https://www.clinicaltrialsregister.eu/ctr-search/trial/2010-019872-65/LT
2012-003995-38	2012-003995-38/BE	https://www.clinicaltrialsregister.eu/ctr-search/trial/2012-003995-38/BE
2012-003995-38	2012-003995-38/CZ	https://www.clinicaltrialsregister.eu/ctr-search/trial/2012-003995-38/CZ
2016-001532-35	2016-001532-35/HU	https://www.clinicaltrialsregister.eu/ctr-search/trial/2016-001532-35/HU
2016-001532-35	2016-001532-35/BG	https://www.clinicaltrialsregister.eu/ctr-search/trial/2016-001532-35/BG
2011-004790-90	2011-004790-90/SK	https://www.clinicaltrialsregister.eu/ctr-search/trial/2011-004790-90/SK
2011-004790-90	2011-004790-90/IT	https://www.clinicaltrialsregister.eu/ctr-search/trial/2011-004790-90/IT
2009-013795-44	2009-013795-44/DE	https://www.clinicaltrialsregister.eu/ctr-search/trial/2009-013795-44/DE
2009-013795-44	2009-013795-44/GB	https://www.clinicaltrialsregister.eu/ctr-search/trial/2009-013795-44/GB
2012-005102-22	2012-005102-22/BE	https://www.clinicaltrialsregister.eu/ctr-search/trial/2012-005102-22/BE
2012-005102-22	2012-005102-22/CZ	https://www.clinicaltrialsregister.eu/ctr-search/trial/2012-005102-22/CZ
2016-000060-42	2016-000060-42/SK	https://www.clinicaltrialsregister.eu/ctr-search/trial/2016-000060-42/SK
2016-000060-42	2016-000060-42/PL	https://www.clinicaltrialsregister.eu/ctr-search/trial/2016-000060-42/PL
2016-002302-39	2016-002302-39/GB	https://www.clinicaltrialsregister.eu/ctr-search/trial/2016-002302-39/GB
2016-002302-39	2016-002302-39/ES	https://www.clinicaltrialsregister.eu/ctr-search/trial/2016-002302-39/ES
2014-003389-26	2014-003389-26/GB	https://www.clinicaltrialsregister.eu/ctr-search/trial/2014-003389-26/GB
2014-003389-26	2014-003389-26/IE	https://www.clinicaltrialsregister.eu/ctr-search/trial/2014-003389-26/IE
2011-000656-42	2011-000656-42/FI	https://www.clinicaltrialsregister.eu/ctr-search/trial/2011-000656-42/FI
2011-000656-42	2011-000656-42/LT	https://www.clinicaltrialsregister.eu/ctr-search/trial/2011-000656-42/LT
2011-001283-22	2011-001283-22/CZ	https://www.clinicaltrialsregister.eu/ctr-search/trial/2011-001283-22/CZ
2011-001283-22	2011-001283-22/DE	https://www.clinicaltrialsregister.eu/ctr-search/trial/2011-001283-22/DE
2010-023816-15	2010-023816-15/FI	https://www.clinicaltrialsregister.eu/ctr-search/trial/2010-023816-15/FI
2010-023816-15	2010-023816-15/EE	https://www.clinicaltrialsregister.eu/ctr-search/trial/2010-023816-15/EE
2012-001718-41	2012-001718-41/FI	https://www.clinicaltrialsregister.eu/ctr-search/trial/2012-001718-41/FI
2012-001718-41	2012-001718-41/NL	https://www.clinicaltrialsregister.eu/ctr-search/trial/2012-001718-41/NL
2012-001718-41	2012-001718-41/ES	https://www.clinicaltrialsregister.eu/ctr-search/trial/2012-001718-41/ES
2012-001718-41	2012-001718-41/CZ	https://www.clinicaltrialsregister.eu/ctr-search/trial/2012-001718-41/CZ
2012-001718-41	2012-001718-41/SE	https://www.clinicaltrialsregister.eu/ctr-search/trial/2012-001718-41/SE
2012-001718-41	2012-001718-41/HU	https://www.clinicaltrialsregister.eu/ctr-search/trial/2012-001718-41/HU
2012-001718-41	2012-001718-41/IT	https://www.clinicaltrialsregister.eu/ctr-search/trial/2012-001718-41/IT
2012-001718-41	2012-001718-41/PT	https://www.clinicaltrialsregister.eu/ctr-search/trial/2012-001718-41/PT
2012-001718-41	2012-001718-41/LV	https://www.clinicaltrialsregister.eu/ctr-search/trial/2012-001718-41/LV
2012-001718-41	2012-001718-41/PL	https://www.clinicaltrialsregister.eu/ctr-search/trial/2012-001718-41/PL
2012-001718-41	2012-001718-41/BG	https://www.clinicaltrialsregister.eu/ctr-search/trial/2012-001718-41/BG
2012-001718-41	2012-001718-41/GR	https://www.clinicaltrialsregister.eu/ctr-search/trial/2012-001718-41/GR
2012-001718-41	2012-001718-41/NO	https://www.clinicaltrialsregister.eu/ctr-search/trial/2012-001718-41/NO
2012-001718-41	2012-001718-41/HR	https://www.clinicaltrialsregister.eu/ctr-search/trial/2012-001718-41/HR
2012-001998-93	2012-001998-93/HU	https://www.clinicaltrialsregister.eu/ctr-search/trial/2012-001998-93/HU
2012-001998-93	2012-001998-93/FI	https://www.clinicaltrialsregister.eu/ctr-search/trial/2012-001998-93/FI
2012-001998-93	2012-001998-93/BG	https://www.clinicaltrialsregister.eu/ctr-search/trial/2012-001998-93/BG
2011-001826-61	2011-001826-61/HU	https://www.clinicaltrialsregister.eu/ctr-search/trial/2011-001826-61/HU
2011-001826-61	2011-001826-61/PL	https://www.clinicaltrialsregister.eu/ctr-search/trial/2011-001826-61/PL
2011-001826-61	2011-001826-61/BG	https://www.clinicaltrialsregister.eu/ctr-search/trial/2011-001826-61/BG
2015-001351-71	2015-001351-71/DE	https://www.clinicaltrialsregister.eu/ctr-search/trial/2015-001351-71/DE
2015-001351-71	2015-001351-71/GB	https://www.clinicaltrialsregister.eu/ctr-search/trial/2015-001351-71/GB
2011-004002-25	2011-004002-25/HU	https://www.clinicaltrialsregister.eu/ctr-search/trial/2011-004002-25/HU
2011-004002-25	2011-004002-25/SK	https://www.clinicaltrialsregister.eu/ctr-search/trial/2011-004002-25/SK
2011-001345-32	2011-001345-32/PT	https://www.clinicaltrialsregister.eu/ctr-search/trial/2011-001345-32/PT
2011-001345-32	2011-001345-32/ES	https://www.clinicaltrialsregister.eu/ctr-search/trial/2011-001345-32/ES
2011-001345-32	2011-001345-32/CZ	https://www.clinicaltrialsregister.eu/ctr-search/trial/2011-001345-32/CZ
2011-001345-32	2011-001345-32/SE	https://www.clinicaltrialsregister.eu/ctr-search/trial/2011-001345-32/SE
2011-001345-32	2011-001345-32/AT	https://www.clinicaltrialsregister.eu/ctr-search/trial/2011-001345-32/AT
2011-001345-32	2011-001345-32/BE	https://www.clinicaltrialsregister.eu/ctr-search/trial/2011-001345-32/BE
2011-001345-32	2011-001345-32/DE	https://www.clinicaltrialsregister.eu/ctr-search/trial/2011-001345-32/DE
2011-001345-32	2011-001345-32/GB	https://www.clinicaltrialsregister.eu/ctr-search/trial/2011-001345-32/GB
2011-001345-32	2011-001345-32/PL	https://www.clinicaltrialsregister.eu/ctr-search/trial/2011-001345-32/PL
2011-001345-32	2011-001345-32/LT	https://www.clinicaltrialsregister.eu/ctr-search/trial/2011-001345-32/LT
2011-001345-32	2011-001345-32/EE	https://www.clinicaltrialsregister.eu/ctr-search/trial/2011-001345-32/EE
2011-001345-32	2011-001345-32/HU	https://www.clinicaltrialsregister.eu/ctr-search/trial/2011-001345-32/HU
2010-024051-93	2010-024051-93/GB	https://www.clinicaltrialsregister.eu/ctr-search/trial/2010-024051-93/GB
2010-024051-93	2010-024051-93/SK	https://www.clinicaltrialsregister.eu/ctr-search/trial/2010-024051-93/SK
2012-000679-18	2012-000679-18/PL	https://www.clinicaltrialsregister.eu/ctr-search/trial/2012-000679-18/PL
2012-000679-18	2012-000679-18/IT	https://www.clinicaltrialsregister.eu/ctr-search/trial/2012-000679-18/IT
2012-004931-22	2012-004931-22/ES	https://www.clinicaltrialsregister.eu/ctr-search/trial/2012-004931-22/ES
2012-004931-22	2012-004931-22/HU	https://www.clinicaltrialsregister.eu/ctr-search/trial/2012-004931-22/HU
2010-022242-24	2010-022242-24/LT	https://www.clinicaltrialsregister.eu/ctr-search/trial/2010-022242-24/LT
2010-022242-24	2010-022242-24/BG	https://www.clinicaltrialsregister.eu/ctr-search/trial/2010-022242-24/BG
2011-001480-42	2011-001480-42/ES	https://www.clinicaltrialsregister.eu/ctr-search/trial/2011-001480-42/ES
2011-001480-42	2011-001480-42/SE	https://www.clinicaltrialsregister.eu/ctr-search/trial/2011-001480-42/SE
2011-001480-42	2011-001480-42/BE	https://www.clinicaltrialsregister.eu/ctr-search/trial/2011-001480-42/BE
2011-001480-42	2011-001480-42/GB	https://www.clinicaltrialsregister.eu/ctr-search/trial/2011-001480-42/GB
2011-001480-42	2011-001480-42/FR	https://www.clinicaltrialsregister.eu/ctr-search/trial/2011-001480-42/FR
2011-001480-42	2011-001480-42/HU	https://www.clinicaltrialsregister.eu/ctr-search/trial/2011-001480-42/HU
2011-001480-42	2011-001480-42/DE	https://www.clinicaltrialsregister.eu/ctr-search/trial/2011-001480-42/DE
2011-001480-42	2011-001480-42/CZ	https://www.clinicaltrialsregister.eu/ctr-search/trial/2011-001480-42/CZ
2011-001480-42	2011-001480-42/GR	https://www.clinicaltrialsregister.eu/ctr-search/trial/2011-001480-42/GR
2011-001480-42	2011-001480-42/IT	https://www.clinicaltrialsregister.eu/ctr-search/trial/2011-001480-42/IT
2011-001480-42	2011-001480-42/PL	https://www.clinicaltrialsregister.eu/ctr-search/trial/2011-001480-42/PL
2011-001480-42	2011-001480-42/SK	https://www.clinicaltrialsregister.eu/ctr-search/trial/2011-001480-42/SK
2011-001480-42	2011-001480-42/NL	https://www.clinicaltrialsregister.eu/ctr-search/trial/2011-001480-42/NL
2011-001480-42	2011-001480-42/DK	https://www.clinicaltrialsregister.eu/ctr-search/trial/2011-001480-42/DK
2010-024303-27	2010-024303-27/GB	https://www.clinicaltrialsregister.eu/ctr-search/trial/2010-024303-27/GB
2010-024303-27	2010-024303-27/PL	https://www.clinicaltrialsregister.eu/ctr-search/trial/2010-024303-27/PL
2011-004930-33	2011-004930-33/GR	https://www.clinicaltrialsregister.eu/ctr-search/trial/2011-004930-33/GR
2011-004930-33	2011-004930-33/PT	https://www.clinicaltrialsregister.eu/ctr-search/trial/2011-004930-33/PT
2011-000270-57	2011-000270-57/GB	https://www.clinicaltrialsregister.eu/ctr-search/trial/2011-000270-57/GB
2011-000270-57	2011-000270-57/CZ	https://www.clinicaltrialsregister.eu/ctr-search/trial/2011-000270-57/CZ
2015-000266-64	2015-000266-64/HU	https://www.clinicaltrialsregister.eu/ctr-search/trial/2015-000266-64/HU
2015-000266-64	2015-000266-64/BG	https://www.clinicaltrialsregister.eu/ctr-search/trial/2015-000266-64/BG
2016-004129-18	2016-004129-18/GB	https://www.clinicaltrialsregister.eu/ctr-search/trial/2016-004129-18/GB
2016-004129-18	2016-004129-18/PL	https://www.clinicaltrialsregister.eu/ctr-search/trial/2016-004129-18/PL
2016-004129-18	2016-004129-18/NL	https://www.clinicaltrialsregister.eu/ctr-search/trial/2016-004129-18/NL
2016-004129-18	2016-004129-18/LT	https://www.clinicaltrialsregister.eu/ctr-search/trial/2016-004129-18/LT
2011-001300-35	2011-001300-35/GB	https://www.clinicaltrialsregister.eu/ctr-search/trial/2011-001300-35/GB
2011-001300-35	2011-001300-35/IT	https://www.clinicaltrialsregister.eu/ctr-search/trial/2011-001300-35/IT
2010-022231-11	2010-022231-11/DE	https://www.clinicaltrialsregister.eu/ctr-search/trial/2010-022231-11/DE
2010-022231-11	2010-022231-11/GB	https://www.clinicaltrialsregister.eu/ctr-search/trial/2010-022231-11/GB
2017-004139-35	2017-004139-35/ES	https://www.clinicaltrialsregister.eu/ctr-search/trial/2017-004139-35/ES
2017-004139-35	2017-004139-35/BG	https://www.clinicaltrialsregister.eu/ctr-search/trial/2017-004139-35/BG
2017-004139-35	2017-004139-35/IT	https://www.clinicaltrialsregister.eu/ctr-search/trial/2017-004139-35/IT
2004-000315-26	2004-000315-26/SK	https://www.clinicaltrialsregister.eu/ctr-search/trial/2004-000315-26/SK
2004-000315-26	2004-000315-26/HU	https://www.clinicaltrialsregister.eu/ctr-search/trial/2004-000315-26/HU
2004-000315-26	2004-000315-26/IT	https://www.clinicaltrialsregister.eu/ctr-search/trial/2004-000315-26/IT
2004-000315-26	2004-000315-26/ES	https://www.clinicaltrialsregister.eu/ctr-search/trial/2004-000315-26/ES
2008-007457-13	2008-007457-13/CZ	https://www.clinicaltrialsregister.eu/ctr-search/trial/2008-007457-13/CZ
2008-007457-13	2008-007457-13/DE	https://www.clinicaltrialsregister.eu/ctr-search/trial/2008-007457-13/DE
2008-007457-13	2008-007457-13/FR	https://www.clinicaltrialsregister.eu/ctr-search/trial/2008-007457-13/FR
2012-002487-27	2012-002487-27/BE	https://www.clinicaltrialsregister.eu/ctr-search/trial/2012-002487-27/BE
2012-002487-27	2012-002487-27/DE	https://www.clinicaltrialsregister.eu/ctr-search/trial/2012-002487-27/DE
2012-002487-27	2012-002487-27/PT	https://www.clinicaltrialsregister.eu/ctr-search/trial/2012-002487-27/PT
2012-002487-27	2012-002487-27/GR	https://www.clinicaltrialsregister.eu/ctr-search/trial/2012-002487-27/GR
2012-002487-27	2012-002487-27/AT	https://www.clinicaltrialsregister.eu/ctr-search/trial/2012-002487-27/AT
2012-002487-27	2012-002487-27/FI	https://www.clinicaltrialsregister.eu/ctr-search/trial/2012-002487-27/FI
2012-002487-27	2012-002487-27/ES	https://www.clinicaltrialsregister.eu/ctr-search/trial/2012-002487-27/ES
2012-002487-27	2012-002487-27/IT	https://www.clinicaltrialsregister.eu/ctr-search/trial/2012-002487-27/IT
2012-002487-27	2012-002487-27/CZ	https://www.clinicaltrialsregister.eu/ctr-search/trial/2012-002487-27/CZ
2012-002487-27	2012-002487-27/NL	https://www.clinicaltrialsregister.eu/ctr-search/trial/2012-002487-27/NL
2012-002487-27	2012-002487-27/HU	https://www.clinicaltrialsregister.eu/ctr-search/trial/2012-002487-27/HU
2012-002487-27	2012-002487-27/PL	https://www.clinicaltrialsregister.eu/ctr-search/trial/2012-002487-27/PL
2012-002487-27	2012-002487-27/FR	https://www.clinicaltrialsregister.eu/ctr-search/trial/2012-002487-27/FR
2016-000061-23	2016-000061-23/SK	https://www.clinicaltrialsregister.eu/ctr-search/trial/2016-000061-23/SK
2016-000061-23	2016-000061-23/PL	https://www.clinicaltrialsregister.eu/ctr-search/trial/2016-000061-23/PL
2009-017978-21	2009-017978-21/DE	https://www.clinicaltrialsregister.eu/ctr-search/trial/2009-017978-21/DE
2009-017978-21	2009-017978-21/FI	https://www.clinicaltrialsregister.eu/ctr-search/trial/2009-017978-21/FI
2009-017978-21	2009-017978-21/LT	https://www.clinicaltrialsregister.eu/ctr-search/trial/2009-017978-21/LT
2009-017978-21	2009-017978-21/AT	https://www.clinicaltrialsregister.eu/ctr-search/trial/2009-017978-21/AT
2009-017978-21	2009-017978-21/GR	https://www.clinicaltrialsregister.eu/ctr-search/trial/2009-017978-21/GR
2009-017978-21	2009-017978-21/CZ	https://www.clinicaltrialsregister.eu/ctr-search/trial/2009-017978-21/CZ
2009-017978-21	2009-017978-21/GB	https://www.clinicaltrialsregister.eu/ctr-search/trial/2009-017978-21/GB
2009-017978-21	2009-017978-21/EE	https://www.clinicaltrialsregister.eu/ctr-search/trial/2009-017978-21/EE
2009-017978-21	2009-017978-21/LV	https://www.clinicaltrialsregister.eu/ctr-search/trial/2009-017978-21/LV
2009-017978-21	2009-017978-21/BE	https://www.clinicaltrialsregister.eu/ctr-search/trial/2009-017978-21/BE
2009-017978-21	2009-017978-21/SE	https://www.clinicaltrialsregister.eu/ctr-search/trial/2009-017978-21/SE
2009-017978-21	2009-017978-21/PT	https://www.clinicaltrialsregister.eu/ctr-search/trial/2009-017978-21/PT
2009-017978-21	2009-017978-21/DK	https://www.clinicaltrialsregister.eu/ctr-search/trial/2009-017978-21/DK
2009-017978-21	2009-017978-21/ES	https://www.clinicaltrialsregister.eu/ctr-search/trial/2009-017978-21/ES
2009-017978-21	2009-017978-21/IT	https://www.clinicaltrialsregister.eu/ctr-search/trial/2009-017978-21/IT
2009-017978-21	2009-017978-21/PL	https://www.clinicaltrialsregister.eu/ctr-search/trial/2009-017978-21/PL
2009-017978-21	2009-017978-21/BG	https://www.clinicaltrialsregister.eu/ctr-search/trial/2009-017978-21/BG
2009-011360-10	2009-011360-10/ES	https://www.clinicaltrialsregister.eu/ctr-search/trial/2009-011360-10/ES
2009-011360-10	2009-011360-10/PT	https://www.clinicaltrialsregister.eu/ctr-search/trial/2009-011360-10/PT
2009-011360-10	2009-011360-10/GB	https://www.clinicaltrialsregister.eu/ctr-search/trial/2009-011360-10/GB
2009-011360-10	2009-011360-10/NL	https://www.clinicaltrialsregister.eu/ctr-search/trial/2009-011360-10/NL
2009-011360-10	2009-011360-10/FI	https://www.clinicaltrialsregister.eu/ctr-search/trial/2009-011360-10/FI
2009-011360-10	2009-011360-10/LV	https://www.clinicaltrialsregister.eu/ctr-search/trial/2009-011360-10/LV
2009-011360-10	2009-011360-10/HU	https://www.clinicaltrialsregister.eu/ctr-search/trial/2009-011360-10/HU
2009-011360-10	2009-011360-10/CZ	https://www.clinicaltrialsregister.eu/ctr-search/trial/2009-011360-10/CZ
2009-011360-10	2009-011360-10/SK	https://www.clinicaltrialsregister.eu/ctr-search/trial/2009-011360-10/SK
2009-011360-10	2009-011360-10/IE	https://www.clinicaltrialsregister.eu/ctr-search/trial/2009-011360-10/IE
2009-011360-10	2009-011360-10/BE	https://www.clinicaltrialsregister.eu/ctr-search/trial/2009-011360-10/BE
2009-011360-10	2009-011360-10/FR	https://www.clinicaltrialsregister.eu/ctr-search/trial/2009-011360-10/FR
2009-011360-10	2009-011360-10/LT	https://www.clinicaltrialsregister.eu/ctr-search/trial/2009-011360-10/LT
2009-011360-10	2009-011360-10/DE	https://www.clinicaltrialsregister.eu/ctr-search/trial/2009-011360-10/DE
2009-011360-10	2009-011360-10/AT	https://www.clinicaltrialsregister.eu/ctr-search/trial/2009-011360-10/AT
2009-011360-10	2009-011360-10/SE	https://www.clinicaltrialsregister.eu/ctr-search/trial/2009-011360-10/SE
2009-011360-10	2009-011360-10/IT	https://www.clinicaltrialsregister.eu/ctr-search/trial/2009-011360-10/IT
2009-011360-10	2009-011360-10/GR	https://www.clinicaltrialsregister.eu/ctr-search/trial/2009-011360-10/GR
2009-011360-10	2009-011360-10/EE	https://www.clinicaltrialsregister.eu/ctr-search/trial/2009-011360-10/EE
2009-011360-10	2009-011360-10/SI	https://www.clinicaltrialsregister.eu/ctr-search/trial/2009-011360-10/SI
2009-011360-10	2009-011360-10/BG	https://www.clinicaltrialsregister.eu/ctr-search/trial/2009-011360-10/BG
2009-011360-10	2009-011360-10/DK	https://www.clinicaltrialsregister.eu/ctr-search/trial/2009-011360-10/DK
2009-011360-10	2009-011360-10/NO	https://www.clinicaltrialsregister.eu/ctr-search/trial/2009-011360-10/NO
2010-019361-28	2010-019361-28/BE	https://www.clinicaltrialsregister.eu/ctr-search/trial/2010-019361-28/BE
2010-019361-28	2010-019361-28/DE	https://www.clinicaltrialsregister.eu/ctr-search/trial/2010-019361-28/DE
2010-019361-28	2010-019361-28/CZ	https://www.clinicaltrialsregister.eu/ctr-search/trial/2010-019361-28/CZ
2010-019361-28	2010-019361-28/ES	https://www.clinicaltrialsregister.eu/ctr-search/trial/2010-019361-28/ES
2010-019361-28	2010-019361-28/IT	https://www.clinicaltrialsregister.eu/ctr-search/trial/2010-019361-28/IT
2010-019361-28	2010-019361-28/GB	https://www.clinicaltrialsregister.eu/ctr-search/trial/2010-019361-28/GB
2010-019361-28	2010-019361-28/SE	https://www.clinicaltrialsregister.eu/ctr-search/trial/2010-019361-28/SE
2010-019361-28	2010-019361-28/FR	https://www.clinicaltrialsregister.eu/ctr-search/trial/2010-019361-28/FR
2010-019361-28	2010-019361-28/FI	https://www.clinicaltrialsregister.eu/ctr-search/trial/2010-019361-28/FI
2010-019361-28	2010-019361-28/AT	https://www.clinicaltrialsregister.eu/ctr-search/trial/2010-019361-28/AT
2010-019361-28	2010-019361-28/NL	https://www.clinicaltrialsregister.eu/ctr-search/trial/2010-019361-28/NL
2010-019361-28	2010-019361-28/EE	https://www.clinicaltrialsregister.eu/ctr-search/trial/2010-019361-28/EE
2010-019361-28	2010-019361-28/LT	https://www.clinicaltrialsregister.eu/ctr-search/trial/2010-019361-28/LT
2010-019361-28	2010-019361-28/LV	https://www.clinicaltrialsregister.eu/ctr-search/trial/2010-019361-28/LV
2010-019361-28	2010-019361-28/HU	https://www.clinicaltrialsregister.eu/ctr-search/trial/2010-019361-28/HU
2010-019361-28	2010-019361-28/BG	https://www.clinicaltrialsregister.eu/ctr-search/trial/2010-019361-28/BG
2010-019361-28	2010-019361-28/RO	https://www.clinicaltrialsregister.eu/ctr-search/trial/2010-019361-28/RO
2011-002048-29	2011-002048-29/SK	https://www.clinicaltrialsregister.eu/ctr-search/trial/2011-002048-29/SK
2011-002048-29	2011-002048-29/RO	https://www.clinicaltrialsregister.eu/ctr-search/trial/2011-002048-29/RO
2009-017242-30	2009-017242-30/NL	https://www.clinicaltrialsregister.eu/ctr-search/trial/2009-017242-30/NL
2009-017242-30	2009-017242-30/GB	https://www.clinicaltrialsregister.eu/ctr-search/trial/2009-017242-30/GB
2009-017242-30	2009-017242-30/DE	https://www.clinicaltrialsregister.eu/ctr-search/trial/2009-017242-30/DE
2009-017242-30	2009-017242-30/HU	https://www.clinicaltrialsregister.eu/ctr-search/trial/2009-017242-30/HU
2009-017242-30	2009-017242-30/RO	https://www.clinicaltrialsregister.eu/ctr-search/trial/2009-017242-30/RO
2009-017242-30	2009-017242-30/CZ	https://www.clinicaltrialsregister.eu/ctr-search/trial/2009-017242-30/CZ
2009-017242-30	2009-017242-30/SK	https://www.clinicaltrialsregister.eu/ctr-search/trial/2009-017242-30/SK
2009-017242-30	2009-017242-30/PL	https://www.clinicaltrialsregister.eu/ctr-search/trial/2009-017242-30/PL
2009-017242-30	2009-017242-30/BE	https://www.clinicaltrialsregister.eu/ctr-search/trial/2009-017242-30/BE
2009-017242-30	2009-017242-30/ES	https://www.clinicaltrialsregister.eu/ctr-search/trial/2009-017242-30/ES
2009-017242-30	2009-017242-30/SE	https://www.clinicaltrialsregister.eu/ctr-search/trial/2009-017242-30/SE
2009-017242-30	2009-017242-30/IT	https://www.clinicaltrialsregister.eu/ctr-search/trial/2009-017242-30/IT
2009-017242-30	2009-017242-30/NO	https://www.clinicaltrialsregister.eu/ctr-search/trial/2009-017242-30/NO
2009-017242-30	2009-017242-30/BG	https://www.clinicaltrialsregister.eu/ctr-search/trial/2009-017242-30/BG
2013-004172-35	2013-004172-35/CZ	https://www.clinicaltrialsregister.eu/ctr-search/trial/2013-004172-35/CZ
2013-004172-35	2013-004172-35/PL	https://www.clinicaltrialsregister.eu/ctr-search/trial/2013-004172-35/PL
2013-004172-35	2013-004172-35/BG	https://www.clinicaltrialsregister.eu/ctr-search/trial/2013-004172-35/BG
2013-004172-35	2013-004172-35/RO	https://www.clinicaltrialsregister.eu/ctr-search/trial/2013-004172-35/RO
2012-002554-23	2012-002554-23/GB	https://www.clinicaltrialsregister.eu/ctr-search/trial/2012-002554-23/GB
2012-002554-23	2012-002554-23/PL	https://www.clinicaltrialsregister.eu/ctr-search/trial/2012-002554-23/PL
2012-002554-23	2012-002554-23/DE	https://www.clinicaltrialsregister.eu/ctr-search/trial/2012-002554-23/DE
2012-002554-23	2012-002554-23/ES	https://www.clinicaltrialsregister.eu/ctr-search/trial/2012-002554-23/ES
2012-002554-23	2012-002554-23/FR	https://www.clinicaltrialsregister.eu/ctr-search/trial/2012-002554-23/FR
2012-002554-23	2012-002554-23/PT	https://www.clinicaltrialsregister.eu/ctr-search/trial/2012-002554-23/PT
2012-002554-23	2012-002554-23/SI	https://www.clinicaltrialsregister.eu/ctr-search/trial/2012-002554-23/SI
2012-002554-23	2012-002554-23/HR	https://www.clinicaltrialsregister.eu/ctr-search/trial/2012-002554-23/HR
2012-002554-23	2012-002554-23/IT	https://www.clinicaltrialsregister.eu/ctr-search/trial/2012-002554-23/IT
2021-002093-34	2021-002093-34/IT	https://www.clinicaltrialsregister.eu/ctr-search/trial/2021-002093-34/IT
2008-007482-23	2008-007482-23/CZ	https://www.clinicaltrialsregister.eu/ctr-search/trial/2008-007482-23/CZ
2008-007482-23	2008-007482-23/DE	https://www.clinicaltrialsregister.eu/ctr-search/trial/2008-007482-23/DE
2008-007482-23	2008-007482-23/FR	https://www.clinicaltrialsregister.eu/ctr-search/trial/2008-007482-23/FR
2011-001644-29	2011-001644-29/GB	https://www.clinicaltrialsregister.eu/ctr-search/trial/2011-001644-29/GB
2011-001644-29	2011-001644-29/AT	https://www.clinicaltrialsregister.eu/ctr-search/trial/2011-001644-29/AT
2011-001644-29	2011-001644-29/DE	https://www.clinicaltrialsregister.eu/ctr-search/trial/2011-001644-29/DE
2011-001644-29	2011-001644-29/ES	https://www.clinicaltrialsregister.eu/ctr-search/trial/2011-001644-29/ES
2011-001644-29	2011-001644-29/LT	https://www.clinicaltrialsregister.eu/ctr-search/trial/2011-001644-29/LT
2011-001644-29	2011-001644-29/SE	https://www.clinicaltrialsregister.eu/ctr-search/trial/2011-001644-29/SE
2011-001644-29	2011-001644-29/LV	https://www.clinicaltrialsregister.eu/ctr-search/trial/2011-001644-29/LV
2011-001644-29	2011-001644-29/HU	https://www.clinicaltrialsregister.eu/ctr-search/trial/2011-001644-29/HU
2011-001644-29	2011-001644-29/CZ	https://www.clinicaltrialsregister.eu/ctr-search/trial/2011-001644-29/CZ
2011-001644-29	2011-001644-29/BE	https://www.clinicaltrialsregister.eu/ctr-search/trial/2011-001644-29/BE
2011-001644-29	2011-001644-29/NL	https://www.clinicaltrialsregister.eu/ctr-search/trial/2011-001644-29/NL
2011-001644-29	2011-001644-29/PL	https://www.clinicaltrialsregister.eu/ctr-search/trial/2011-001644-29/PL
2011-001644-29	2011-001644-29/IT	https://www.clinicaltrialsregister.eu/ctr-search/trial/2011-001644-29/IT
2011-001644-29	2011-001644-29/DK	https://www.clinicaltrialsregister.eu/ctr-search/trial/2011-001644-29/DK
2011-001644-29	2011-001644-29/SK	https://www.clinicaltrialsregister.eu/ctr-search/trial/2011-001644-29/SK
2011-001644-29	2011-001644-29/FI	https://www.clinicaltrialsregister.eu/ctr-search/trial/2011-001644-29/FI
2011-001644-29	2011-001644-29/BG	https://www.clinicaltrialsregister.eu/ctr-search/trial/2011-001644-29/BG
2010-023263-18	2010-023263-18/CZ	https://www.clinicaltrialsregister.eu/ctr-search/trial/2010-023263-18/CZ
2010-023263-18	2010-023263-18/GB	https://www.clinicaltrialsregister.eu/ctr-search/trial/2010-023263-18/GB
2010-023263-18	2010-023263-18/HU	https://www.clinicaltrialsregister.eu/ctr-search/trial/2010-023263-18/HU
2010-023263-18	2010-023263-18/LT	https://www.clinicaltrialsregister.eu/ctr-search/trial/2010-023263-18/LT
2010-023263-18	2010-023263-18/NL	https://www.clinicaltrialsregister.eu/ctr-search/trial/2010-023263-18/NL
2010-023263-18	2010-023263-18/SK	https://www.clinicaltrialsregister.eu/ctr-search/trial/2010-023263-18/SK
2010-023263-18	2010-023263-18/AT	https://www.clinicaltrialsregister.eu/ctr-search/trial/2010-023263-18/AT
2010-023263-18	2010-023263-18/BG	https://www.clinicaltrialsregister.eu/ctr-search/trial/2010-023263-18/BG
2010-023263-18	2010-023263-18/ES	https://www.clinicaltrialsregister.eu/ctr-search/trial/2010-023263-18/ES
2010-023263-18	2010-023263-18/PL	https://www.clinicaltrialsregister.eu/ctr-search/trial/2010-023263-18/PL
2010-023263-18	2010-023263-18/EE	https://www.clinicaltrialsregister.eu/ctr-search/trial/2010-023263-18/EE
2010-023263-18	2010-023263-18/GR	https://www.clinicaltrialsregister.eu/ctr-search/trial/2010-023263-18/GR
2010-023263-18	2010-023263-18/BE	https://www.clinicaltrialsregister.eu/ctr-search/trial/2010-023263-18/BE
2010-023263-18	2010-023263-18/HR	https://www.clinicaltrialsregister.eu/ctr-search/trial/2010-023263-18/HR
2010-023263-18	2010-023263-18/DK	https://www.clinicaltrialsregister.eu/ctr-search/trial/2010-023263-18/DK
2010-023263-18	2010-023263-18/PT	https://www.clinicaltrialsregister.eu/ctr-search/trial/2010-023263-18/PT
2010-023263-18	2010-023263-18/DE	https://www.clinicaltrialsregister.eu/ctr-search/trial/2010-023263-18/DE
2011-001866-17	2011-001866-17/LV	https://www.clinicaltrialsregister.eu/ctr-search/trial/2011-001866-17/LV
2011-001866-17	2011-001866-17/PL	https://www.clinicaltrialsregister.eu/ctr-search/trial/2011-001866-17/PL
2017-004207-52	2017-004207-52/DE	https://www.clinicaltrialsregister.eu/ctr-search/trial/2017-004207-52/DE
2017-004207-52	2017-004207-52/ES	https://www.clinicaltrialsregister.eu/ctr-search/trial/2017-004207-52/ES
2017-004207-52	2017-004207-52/BE	https://www.clinicaltrialsregister.eu/ctr-search/trial/2017-004207-52/BE
2017-004207-52	2017-004207-52/HU	https://www.clinicaltrialsregister.eu/ctr-search/trial/2017-004207-52/HU
2017-004207-52	2017-004207-52/EE	https://www.clinicaltrialsregister.eu/ctr-search/trial/2017-004207-52/EE
2018-001061-16	2018-001061-16/ES	https://www.clinicaltrialsregister.eu/ctr-search/trial/2018-001061-16/ES
2018-001061-16	2018-001061-16/HU	https://www.clinicaltrialsregister.eu/ctr-search/trial/2018-001061-16/HU
2019-002075-33	2019-002075-33/GB	https://www.clinicaltrialsregister.eu/ctr-search/trial/2019-002075-33/GB
2019-002075-33	2019-002075-33/NO	https://www.clinicaltrialsregister.eu/ctr-search/trial/2019-002075-33/NO
2019-002075-33	2019-002075-33/DE	https://www.clinicaltrialsregister.eu/ctr-search/trial/2019-002075-33/DE
2019-002075-33	2019-002075-33/ES	https://www.clinicaltrialsregister.eu/ctr-search/trial/2019-002075-33/ES
2019-002075-33	2019-002075-33/PT	https://www.clinicaltrialsregister.eu/ctr-search/trial/2019-002075-33/PT
2019-002075-33	2019-002075-33/CZ	https://www.clinicaltrialsregister.eu/ctr-search/trial/2019-002075-33/CZ
2019-002075-33	2019-002075-33/AT	https://www.clinicaltrialsregister.eu/ctr-search/trial/2019-002075-33/AT
2019-002075-33	2019-002075-33/IT	https://www.clinicaltrialsregister.eu/ctr-search/trial/2019-002075-33/IT
2019-002075-33	2019-002075-33/SK	https://www.clinicaltrialsregister.eu/ctr-search/trial/2019-002075-33/SK
2019-002075-33	2019-002075-33/DK	https://www.clinicaltrialsregister.eu/ctr-search/trial/2019-002075-33/DK
2019-002075-33	2019-002075-33/GR	https://www.clinicaltrialsregister.eu/ctr-search/trial/2019-002075-33/GR
2021-002968-49	2021-002968-49/ES	https://www.clinicaltrialsregister.eu/ctr-search/trial/2021-002968-49/ES
2014-004544-36	2014-004544-36/BE	https://www.clinicaltrialsregister.eu/ctr-search/trial/2014-004544-36/BE
2014-004544-36	2014-004544-36/ES	https://www.clinicaltrialsregister.eu/ctr-search/trial/2014-004544-36/ES
2008-007054-35	2008-007054-35/DE	https://www.clinicaltrialsregister.eu/ctr-search/trial/2008-007054-35/DE
2008-007054-35	2008-007054-35/FI	https://www.clinicaltrialsregister.eu/ctr-search/trial/2008-007054-35/FI
2020-000612-30	2020-000612-30/DE	https://www.clinicaltrialsregister.eu/ctr-search/trial/2020-000612-30/DE
2020-000612-30	2020-000612-30/PL	https://www.clinicaltrialsregister.eu/ctr-search/trial/2020-000612-30/PL
2020-000612-30	2020-000612-30/NL	https://www.clinicaltrialsregister.eu/ctr-search/trial/2020-000612-30/NL
2020-000612-30	2020-000612-30/GB	https://www.clinicaltrialsregister.eu/ctr-search/trial/2020-000612-30/GB
2020-000612-30	2020-000612-30/BG	https://www.clinicaltrialsregister.eu/ctr-search/trial/2020-000612-30/BG
2020-000612-30	2020-000612-30/BE	https://www.clinicaltrialsregister.eu/ctr-search/trial/2020-000612-30/BE
2020-000612-30	2020-000612-30/GR	https://www.clinicaltrialsregister.eu/ctr-search/trial/2020-000612-30/GR
2020-000612-30	2020-000612-30/HU	https://www.clinicaltrialsregister.eu/ctr-search/trial/2020-000612-30/HU
2020-000612-30	2020-000612-30/CZ	https://www.clinicaltrialsregister.eu/ctr-search/trial/2020-000612-30/CZ
2020-000612-30	2020-000612-30/DK	https://www.clinicaltrialsregister.eu/ctr-search/trial/2020-000612-30/DK
2020-000612-30	2020-000612-30/IT	https://www.clinicaltrialsregister.eu/ctr-search/trial/2020-000612-30/IT
2010-019577-16	2010-019577-16/DE	https://www.clinicaltrialsregister.eu/ctr-search/trial/2010-019577-16/DE
2010-019577-16	2010-019577-16/HU	https://www.clinicaltrialsregister.eu/ctr-search/trial/2010-019577-16/HU
2010-019577-16	2010-019577-16/IE	https://www.clinicaltrialsregister.eu/ctr-search/trial/2010-019577-16/IE
2010-019577-16	2010-019577-16/PL	https://www.clinicaltrialsregister.eu/ctr-search/trial/2010-019577-16/PL
2010-019577-16	2010-019577-16/BE	https://www.clinicaltrialsregister.eu/ctr-search/trial/2010-019577-16/BE
2010-019577-16	2010-019577-16/BG	https://www.clinicaltrialsregister.eu/ctr-search/trial/2010-019577-16/BG
2010-019577-16	2010-019577-16/NO	https://www.clinicaltrialsregister.eu/ctr-search/trial/2010-019577-16/NO
2010-019577-16	2010-019577-16/GB	https://www.clinicaltrialsregister.eu/ctr-search/trial/2010-019577-16/GB
2010-019577-16	2010-019577-16/LT	https://www.clinicaltrialsregister.eu/ctr-search/trial/2010-019577-16/LT
2010-019577-16	2010-019577-16/PT	https://www.clinicaltrialsregister.eu/ctr-search/trial/2010-019577-16/PT
2010-019577-16	2010-019577-16/ES	https://www.clinicaltrialsregister.eu/ctr-search/trial/2010-019577-16/ES
2010-019577-16	2010-019577-16/GR	https://www.clinicaltrialsregister.eu/ctr-search/trial/2010-019577-16/GR
2010-019577-16	2010-019577-16/IT	https://www.clinicaltrialsregister.eu/ctr-search/trial/2010-019577-16/IT
2018-003985-15	2018-003985-15/SK	https://www.clinicaltrialsregister.eu/ctr-search/trial/2018-003985-15/SK
2018-003985-15	2018-003985-15/BE	https://www.clinicaltrialsregister.eu/ctr-search/trial/2018-003985-15/BE
2018-003985-15	2018-003985-15/DE	https://www.clinicaltrialsregister.eu/ctr-search/trial/2018-003985-15/DE
2018-003985-15	2018-003985-15/LV	https://www.clinicaltrialsregister.eu/ctr-search/trial/2018-003985-15/LV
2018-003985-15	2018-003985-15/AT	https://www.clinicaltrialsregister.eu/ctr-search/trial/2018-003985-15/AT
2018-003985-15	2018-003985-15/NL	https://www.clinicaltrialsregister.eu/ctr-search/trial/2018-003985-15/NL
2018-003985-15	2018-003985-15/LT	https://www.clinicaltrialsregister.eu/ctr-search/trial/2018-003985-15/LT
2018-003985-15	2018-003985-15/PT	https://www.clinicaltrialsregister.eu/ctr-search/trial/2018-003985-15/PT
2018-003985-15	2018-003985-15/FR	https://www.clinicaltrialsregister.eu/ctr-search/trial/2018-003985-15/FR
2018-003985-15	2018-003985-15/EE	https://www.clinicaltrialsregister.eu/ctr-search/trial/2018-003985-15/EE
2018-003985-15	2018-003985-15/HU	https://www.clinicaltrialsregister.eu/ctr-search/trial/2018-003985-15/HU
2018-003985-15	2018-003985-15/DK	https://www.clinicaltrialsregister.eu/ctr-search/trial/2018-003985-15/DK
2018-003985-15	2018-003985-15/CZ	https://www.clinicaltrialsregister.eu/ctr-search/trial/2018-003985-15/CZ
2018-003985-15	2018-003985-15/PL	https://www.clinicaltrialsregister.eu/ctr-search/trial/2018-003985-15/PL
2018-003985-15	2018-003985-15/BG	https://www.clinicaltrialsregister.eu/ctr-search/trial/2018-003985-15/BG
2018-003985-15	2018-003985-15/ES	https://www.clinicaltrialsregister.eu/ctr-search/trial/2018-003985-15/ES
2018-003985-15	2018-003985-15/HR	https://www.clinicaltrialsregister.eu/ctr-search/trial/2018-003985-15/HR
2018-003985-15	2018-003985-15/IT	https://www.clinicaltrialsregister.eu/ctr-search/trial/2018-003985-15/IT
2018-003985-15	2018-003985-15/RO	https://www.clinicaltrialsregister.eu/ctr-search/trial/2018-003985-15/RO
2020-000743-31	2020-000743-31/FR	https://www.clinicaltrialsregister.eu/ctr-search/trial/2020-000743-31/FR
2020-000743-31	2020-000743-31/GB	https://www.clinicaltrialsregister.eu/ctr-search/trial/2020-000743-31/GB
2020-000743-31	2020-000743-31/DE	https://www.clinicaltrialsregister.eu/ctr-search/trial/2020-000743-31/DE
2020-000743-31	2020-000743-31/PT	https://www.clinicaltrialsregister.eu/ctr-search/trial/2020-000743-31/PT
2020-000743-31	2020-000743-31/HU	https://www.clinicaltrialsregister.eu/ctr-search/trial/2020-000743-31/HU
2020-000743-31	2020-000743-31/NL	https://www.clinicaltrialsregister.eu/ctr-search/trial/2020-000743-31/NL
2020-000743-31	2020-000743-31/IT	https://www.clinicaltrialsregister.eu/ctr-search/trial/2020-000743-31/IT
2015-004207-22	2015-004207-22/DE	https://www.clinicaltrialsregister.eu/ctr-search/trial/2015-004207-22/DE
2015-004207-22	2015-004207-22/FI	https://www.clinicaltrialsregister.eu/ctr-search/trial/2015-004207-22/FI
2015-004207-22	2015-004207-22/NL	https://www.clinicaltrialsregister.eu/ctr-search/trial/2015-004207-22/NL
2015-004207-22	2015-004207-22/SE	https://www.clinicaltrialsregister.eu/ctr-search/trial/2015-004207-22/SE
2015-004207-22	2015-004207-22/NO	https://www.clinicaltrialsregister.eu/ctr-search/trial/2015-004207-22/NO
2015-004207-22	2015-004207-22/ES	https://www.clinicaltrialsregister.eu/ctr-search/trial/2015-004207-22/ES
2015-004207-22	2015-004207-22/GB	https://www.clinicaltrialsregister.eu/ctr-search/trial/2015-004207-22/GB
2015-004207-22	2015-004207-22/CZ	https://www.clinicaltrialsregister.eu/ctr-search/trial/2015-004207-22/CZ
2015-004207-22	2015-004207-22/IT	https://www.clinicaltrialsregister.eu/ctr-search/trial/2015-004207-22/IT
2015-004207-22	2015-004207-22/FR	https://www.clinicaltrialsregister.eu/ctr-search/trial/2015-004207-22/FR
2015-004207-22	2015-004207-22/BG	https://www.clinicaltrialsregister.eu/ctr-search/trial/2015-004207-22/BG
2015-004207-22	2015-004207-22/PL	https://www.clinicaltrialsregister.eu/ctr-search/trial/2015-004207-22/PL
2015-004207-22	2015-004207-22/HU	https://www.clinicaltrialsregister.eu/ctr-search/trial/2015-004207-22/HU
2015-004207-22	2015-004207-22/HR	https://www.clinicaltrialsregister.eu/ctr-search/trial/2015-004207-22/HR
2015-004207-22	2015-004207-22/AT	https://www.clinicaltrialsregister.eu/ctr-search/trial/2015-004207-22/AT
2015-004207-22	2015-004207-22/PT	https://www.clinicaltrialsregister.eu/ctr-search/trial/2015-004207-22/PT
2015-004207-22	2015-004207-22/RO	https://www.clinicaltrialsregister.eu/ctr-search/trial/2015-004207-22/RO
2018-004889-34	2018-004889-34/DK	https://www.clinicaltrialsregister.eu/ctr-search/trial/2018-004889-34/DK
2018-004889-34	2018-004889-34/SE	https://www.clinicaltrialsregister.eu/ctr-search/trial/2018-004889-34/SE
2018-004889-34	2018-004889-34/AT	https://www.clinicaltrialsregister.eu/ctr-search/trial/2018-004889-34/AT
2018-004889-34	2018-004889-34/FR	https://www.clinicaltrialsregister.eu/ctr-search/trial/2018-004889-34/FR
2018-004889-34	2018-004889-34/PT	https://www.clinicaltrialsregister.eu/ctr-search/trial/2018-004889-34/PT
2018-004889-34	2018-004889-34/PL	https://www.clinicaltrialsregister.eu/ctr-search/trial/2018-004889-34/PL
2018-004889-34	2018-004889-34/ES	https://www.clinicaltrialsregister.eu/ctr-search/trial/2018-004889-34/ES
2018-004889-34	2018-004889-34/SK	https://www.clinicaltrialsregister.eu/ctr-search/trial/2018-004889-34/SK
2018-004889-34	2018-004889-34/NO	https://www.clinicaltrialsregister.eu/ctr-search/trial/2018-004889-34/NO
2018-004889-34	2018-004889-34/BG	https://www.clinicaltrialsregister.eu/ctr-search/trial/2018-004889-34/BG
2018-004889-34	2018-004889-34/CZ	https://www.clinicaltrialsregister.eu/ctr-search/trial/2018-004889-34/CZ
2018-004889-34	2018-004889-34/GB	https://www.clinicaltrialsregister.eu/ctr-search/trial/2018-004889-34/GB
2018-004889-34	2018-004889-34/HR	https://www.clinicaltrialsregister.eu/ctr-search/trial/2018-004889-34/HR
2018-004889-34	2018-004889-34/IT	https://www.clinicaltrialsregister.eu/ctr-search/trial/2018-004889-34/IT
2016-000991-49	2016-000991-49/CZ	https://www.clinicaltrialsregister.eu/ctr-search/trial/2016-000991-49/CZ
2016-000991-49	2016-000991-49/PT	https://www.clinicaltrialsregister.eu/ctr-search/trial/2016-000991-49/PT
2016-000991-49	2016-000991-49/HU	https://www.clinicaltrialsregister.eu/ctr-search/trial/2016-000991-49/HU
2016-000991-49	2016-000991-49/DE	https://www.clinicaltrialsregister.eu/ctr-search/trial/2016-000991-49/DE
2016-000991-49	2016-000991-49/ES	https://www.clinicaltrialsregister.eu/ctr-search/trial/2016-000991-49/ES
2016-000991-49	2016-000991-49/SI	https://www.clinicaltrialsregister.eu/ctr-search/trial/2016-000991-49/SI
2016-000991-49	2016-000991-49/DK	https://www.clinicaltrialsregister.eu/ctr-search/trial/2016-000991-49/DK
2016-000991-49	2016-000991-49/NL	https://www.clinicaltrialsregister.eu/ctr-search/trial/2016-000991-49/NL
2016-000991-49	2016-000991-49/HR	https://www.clinicaltrialsregister.eu/ctr-search/trial/2016-000991-49/HR
2016-000991-49	2016-000991-49/BG	https://www.clinicaltrialsregister.eu/ctr-search/trial/2016-000991-49/BG
2016-000991-49	2016-000991-49/NO	https://www.clinicaltrialsregister.eu/ctr-search/trial/2016-000991-49/NO
2016-000991-49	2016-000991-49/PL	https://www.clinicaltrialsregister.eu/ctr-search/trial/2016-000991-49/PL
2016-000991-49	2016-000991-49/FR	https://www.clinicaltrialsregister.eu/ctr-search/trial/2016-000991-49/FR
2021-003474-31	2021-003474-31/DK	https://www.clinicaltrialsregister.eu/ctr-search/trial/2021-003474-31/DK
2021-003474-31	2021-003474-31/GR	https://www.clinicaltrialsregister.eu/ctr-search/trial/2021-003474-31/GR
2018-004891-36	2018-004891-36/DK	https://www.clinicaltrialsregister.eu/ctr-search/trial/2018-004891-36/DK
2018-004891-36	2018-004891-36/SE	https://www.clinicaltrialsregister.eu/ctr-search/trial/2018-004891-36/SE
2018-004891-36	2018-004891-36/ES	https://www.clinicaltrialsregister.eu/ctr-search/trial/2018-004891-36/ES
2018-004891-36	2018-004891-36/PL	https://www.clinicaltrialsregister.eu/ctr-search/trial/2018-004891-36/PL
2018-004891-36	2018-004891-36/SK	https://www.clinicaltrialsregister.eu/ctr-search/trial/2018-004891-36/SK
2018-004891-36	2018-004891-36/DE	https://www.clinicaltrialsregister.eu/ctr-search/trial/2018-004891-36/DE
2018-004891-36	2018-004891-36/BG	https://www.clinicaltrialsregister.eu/ctr-search/trial/2018-004891-36/BG
2018-004891-36	2018-004891-36/GB	https://www.clinicaltrialsregister.eu/ctr-search/trial/2018-004891-36/GB
2018-004891-36	2018-004891-36/FR	https://www.clinicaltrialsregister.eu/ctr-search/trial/2018-004891-36/FR
2018-004891-36	2018-004891-36/PT	https://www.clinicaltrialsregister.eu/ctr-search/trial/2018-004891-36/PT
2018-004891-36	2018-004891-36/HR	https://www.clinicaltrialsregister.eu/ctr-search/trial/2018-004891-36/HR
2018-004891-36	2018-004891-36/HU	https://www.clinicaltrialsregister.eu/ctr-search/trial/2018-004891-36/HU
2018-004891-36	2018-004891-36/LT	https://www.clinicaltrialsregister.eu/ctr-search/trial/2018-004891-36/LT
2018-004891-36	2018-004891-36/EE	https://www.clinicaltrialsregister.eu/ctr-search/trial/2018-004891-36/EE
2018-004891-36	2018-004891-36/IT	https://www.clinicaltrialsregister.eu/ctr-search/trial/2018-004891-36/IT
2016-004432-38	2016-004432-38/GB	https://www.clinicaltrialsregister.eu/ctr-search/trial/2016-004432-38/GB
2016-004432-38	2016-004432-38/SE	https://www.clinicaltrialsregister.eu/ctr-search/trial/2016-004432-38/SE
2016-004432-38	2016-004432-38/DE	https://www.clinicaltrialsregister.eu/ctr-search/trial/2016-004432-38/DE
2016-004432-38	2016-004432-38/AT	https://www.clinicaltrialsregister.eu/ctr-search/trial/2016-004432-38/AT
2016-004432-38	2016-004432-38/ES	https://www.clinicaltrialsregister.eu/ctr-search/trial/2016-004432-38/ES
2016-004432-38	2016-004432-38/BE	https://www.clinicaltrialsregister.eu/ctr-search/trial/2016-004432-38/BE
2016-004432-38	2016-004432-38/DK	https://www.clinicaltrialsregister.eu/ctr-search/trial/2016-004432-38/DK
2016-004432-38	2016-004432-38/NL	https://www.clinicaltrialsregister.eu/ctr-search/trial/2016-004432-38/NL
2016-004432-38	2016-004432-38/IT	https://www.clinicaltrialsregister.eu/ctr-search/trial/2016-004432-38/IT
2016-004432-38	2016-004432-38/FR	https://www.clinicaltrialsregister.eu/ctr-search/trial/2016-004432-38/FR
2016-004432-38	2016-004432-38/PT	https://www.clinicaltrialsregister.eu/ctr-search/trial/2016-004432-38/PT
2016-004432-38	2016-004432-38/HU	https://www.clinicaltrialsregister.eu/ctr-search/trial/2016-004432-38/HU
2016-004432-38	2016-004432-38/PL	https://www.clinicaltrialsregister.eu/ctr-search/trial/2016-004432-38/PL
2016-004432-38	2016-004432-38/BG	https://www.clinicaltrialsregister.eu/ctr-search/trial/2016-004432-38/BG
2016-004432-38	2016-004432-38/NO	https://www.clinicaltrialsregister.eu/ctr-search/trial/2016-004432-38/NO
2016-004432-38	2016-004432-38/GR	https://www.clinicaltrialsregister.eu/ctr-search/trial/2016-004432-38/GR
2016-004432-38	2016-004432-38/RO	https://www.clinicaltrialsregister.eu/ctr-search/trial/2016-004432-38/RO
2020-003093-48	2020-003093-48/LT	https://www.clinicaltrialsregister.eu/ctr-search/trial/2020-003093-48/LT
2020-003093-48	2020-003093-48/LV	https://www.clinicaltrialsregister.eu/ctr-search/trial/2020-003093-48/LV
2020-000553-27	2020-000553-27/BG	https://www.clinicaltrialsregister.eu/ctr-search/trial/2020-000553-27/BG
2020-000553-27	2020-000553-27/PL	https://www.clinicaltrialsregister.eu/ctr-search/trial/2020-000553-27/PL
2021-006668-25	2021-006668-25/EE	https://www.clinicaltrialsregister.eu/ctr-search/trial/2021-006668-25/EE
2021-006668-25	2021-006668-25/LV	https://www.clinicaltrialsregister.eu/ctr-search/trial/2021-006668-25/LV
2019-004493-26	2019-004493-26/SE	https://www.clinicaltrialsregister.eu/ctr-search/trial/2019-004493-26/SE
2019-004493-26	2019-004493-26/NL	https://www.clinicaltrialsregister.eu/ctr-search/trial/2019-004493-26/NL
2019-004493-26	2019-004493-26/HU	https://www.clinicaltrialsregister.eu/ctr-search/trial/2019-004493-26/HU
2019-004493-26	2019-004493-26/PL	https://www.clinicaltrialsregister.eu/ctr-search/trial/2019-004493-26/PL
2019-004493-26	2019-004493-26/DE	https://www.clinicaltrialsregister.eu/ctr-search/trial/2019-004493-26/DE
2019-004493-26	2019-004493-26/BE	https://www.clinicaltrialsregister.eu/ctr-search/trial/2019-004493-26/BE
2019-004493-26	2019-004493-26/FR	https://www.clinicaltrialsregister.eu/ctr-search/trial/2019-004493-26/FR
2019-004493-26	2019-004493-26/GB	https://www.clinicaltrialsregister.eu/ctr-search/trial/2019-004493-26/GB
2019-004493-26	2019-004493-26/IT	https://www.clinicaltrialsregister.eu/ctr-search/trial/2019-004493-26/IT
2019-004493-26	2019-004493-26/PT	https://www.clinicaltrialsregister.eu/ctr-search/trial/2019-004493-26/PT
2021-000028-36	2021-000028-36/LT	https://www.clinicaltrialsregister.eu/ctr-search/trial/2021-000028-36/LT
2021-000028-36	2021-000028-36/BG	https://www.clinicaltrialsregister.eu/ctr-search/trial/2021-000028-36/BG
2018-001801-98	2018-001801-98/GB	https://www.clinicaltrialsregister.eu/ctr-search/trial/2018-001801-98/GB
2018-001801-98	2018-001801-98/DE	https://www.clinicaltrialsregister.eu/ctr-search/trial/2018-001801-98/DE
2018-001801-98	2018-001801-98/BG	https://www.clinicaltrialsregister.eu/ctr-search/trial/2018-001801-98/BG
2018-001801-98	2018-001801-98/GR	https://www.clinicaltrialsregister.eu/ctr-search/trial/2018-001801-98/GR
2018-001801-98	2018-001801-98/HU	https://www.clinicaltrialsregister.eu/ctr-search/trial/2018-001801-98/HU
2018-001801-98	2018-001801-98/CZ	https://www.clinicaltrialsregister.eu/ctr-search/trial/2018-001801-98/CZ
2018-001801-98	2018-001801-98/SK	https://www.clinicaltrialsregister.eu/ctr-search/trial/2018-001801-98/SK
2018-001801-98	2018-001801-98/RO	https://www.clinicaltrialsregister.eu/ctr-search/trial/2018-001801-98/RO
2016-002765-58	2016-002765-58/HU	https://www.clinicaltrialsregister.eu/ctr-search/trial/2016-002765-58/HU
2016-002765-58	2016-002765-58/GB	https://www.clinicaltrialsregister.eu/ctr-search/trial/2016-002765-58/GB
2016-002765-58	2016-002765-58/BE	https://www.clinicaltrialsregister.eu/ctr-search/trial/2016-002765-58/BE
2016-002765-58	2016-002765-58/CZ	https://www.clinicaltrialsregister.eu/ctr-search/trial/2016-002765-58/CZ
2016-002765-58	2016-002765-58/SE	https://www.clinicaltrialsregister.eu/ctr-search/trial/2016-002765-58/SE
2016-002765-58	2016-002765-58/AT	https://www.clinicaltrialsregister.eu/ctr-search/trial/2016-002765-58/AT
2016-002765-58	2016-002765-58/PT	https://www.clinicaltrialsregister.eu/ctr-search/trial/2016-002765-58/PT
2016-002765-58	2016-002765-58/SK	https://www.clinicaltrialsregister.eu/ctr-search/trial/2016-002765-58/SK
2016-002765-58	2016-002765-58/GR	https://www.clinicaltrialsregister.eu/ctr-search/trial/2016-002765-58/GR
2016-002765-58	2016-002765-58/FR	https://www.clinicaltrialsregister.eu/ctr-search/trial/2016-002765-58/FR
2016-002765-58	2016-002765-58/IS	https://www.clinicaltrialsregister.eu/ctr-search/trial/2016-002765-58/IS
2016-002765-58	2016-002765-58/ES	https://www.clinicaltrialsregister.eu/ctr-search/trial/2016-002765-58/ES
2016-002765-58	2016-002765-58/BG	https://www.clinicaltrialsregister.eu/ctr-search/trial/2016-002765-58/BG
2016-002765-58	2016-002765-58/DE	https://www.clinicaltrialsregister.eu/ctr-search/trial/2016-002765-58/DE
2016-002765-58	2016-002765-58/NL	https://www.clinicaltrialsregister.eu/ctr-search/trial/2016-002765-58/NL
2016-002765-58	2016-002765-58/HR	https://www.clinicaltrialsregister.eu/ctr-search/trial/2016-002765-58/HR
2016-002765-58	2016-002765-58/IT	https://www.clinicaltrialsregister.eu/ctr-search/trial/2016-002765-58/IT
2022-000719-30	2022-000719-30/PL	https://www.clinicaltrialsregister.eu/ctr-search/trial/2022-000719-30/PL
2022-000719-30	2022-000719-30/CZ	https://www.clinicaltrialsregister.eu/ctr-search/trial/2022-000719-30/CZ
2022-000719-30	2022-000719-30/ES	https://www.clinicaltrialsregister.eu/ctr-search/trial/2022-000719-30/ES
2020-004743-83	2020-004743-83/GB	https://www.clinicaltrialsregister.eu/ctr-search/trial/2020-004743-83/GB
2020-004743-83	2020-004743-83/BE	https://www.clinicaltrialsregister.eu/ctr-search/trial/2020-004743-83/BE
2020-004743-83	2020-004743-83/PT	https://www.clinicaltrialsregister.eu/ctr-search/trial/2020-004743-83/PT
2020-004743-83	2020-004743-83/FR	https://www.clinicaltrialsregister.eu/ctr-search/trial/2020-004743-83/FR
2020-004743-83	2020-004743-83/NL	https://www.clinicaltrialsregister.eu/ctr-search/trial/2020-004743-83/NL
2020-004743-83	2020-004743-83/IT	https://www.clinicaltrialsregister.eu/ctr-search/trial/2020-004743-83/IT
2020-004743-83	2020-004743-83/DE	https://www.clinicaltrialsregister.eu/ctr-search/trial/2020-004743-83/DE
2020-004743-83	2020-004743-83/RO	https://www.clinicaltrialsregister.eu/ctr-search/trial/2020-004743-83/RO
2020-004743-83	2020-004743-83/ES	https://www.clinicaltrialsregister.eu/ctr-search/trial/2020-004743-83/ES
2020-003485-39	2020-003485-39/GR	https://www.clinicaltrialsregister.eu/ctr-search/trial/2020-003485-39/GR
2020-003485-39	2020-003485-39/IT	https://www.clinicaltrialsregister.eu/ctr-search/trial/2020-003485-39/IT
2020-003485-39	2020-003485-39/ES	https://www.clinicaltrialsregister.eu/ctr-search/trial/2020-003485-39/ES
2015-003262-86	2015-003262-86/NL	https://www.clinicaltrialsregister.eu/ctr-search/trial/2015-003262-86/NL
2015-003262-86	2015-003262-86/GB	https://www.clinicaltrialsregister.eu/ctr-search/trial/2015-003262-86/GB
2015-003262-86	2015-003262-86/SE	https://www.clinicaltrialsregister.eu/ctr-search/trial/2015-003262-86/SE
2015-003262-86	2015-003262-86/BE	https://www.clinicaltrialsregister.eu/ctr-search/trial/2015-003262-86/BE
2015-003262-86	2015-003262-86/CZ	https://www.clinicaltrialsregister.eu/ctr-search/trial/2015-003262-86/CZ
2015-003262-86	2015-003262-86/PT	https://www.clinicaltrialsregister.eu/ctr-search/trial/2015-003262-86/PT
2015-003262-86	2015-003262-86/DK	https://www.clinicaltrialsregister.eu/ctr-search/trial/2015-003262-86/DK
2015-003262-86	2015-003262-86/ES	https://www.clinicaltrialsregister.eu/ctr-search/trial/2015-003262-86/ES
2015-003262-86	2015-003262-86/IT	https://www.clinicaltrialsregister.eu/ctr-search/trial/2015-003262-86/IT
2015-003262-86	2015-003262-86/FR	https://www.clinicaltrialsregister.eu/ctr-search/trial/2015-003262-86/FR
2015-003262-86	2015-003262-86/GR	https://www.clinicaltrialsregister.eu/ctr-search/trial/2015-003262-86/GR
2018-000231-27	2018-000231-27/DE	https://www.clinicaltrialsregister.eu/ctr-search/trial/2018-000231-27/DE
2018-000231-27	2018-000231-27/FR	https://www.clinicaltrialsregister.eu/ctr-search/trial/2018-000231-27/FR
2018-000231-27	2018-000231-27/DK	https://www.clinicaltrialsregister.eu/ctr-search/trial/2018-000231-27/DK
2018-000231-27	2018-000231-27/AT	https://www.clinicaltrialsregister.eu/ctr-search/trial/2018-000231-27/AT
2018-000231-27	2018-000231-27/SI	https://www.clinicaltrialsregister.eu/ctr-search/trial/2018-000231-27/SI
2018-000231-27	2018-000231-27/GB	https://www.clinicaltrialsregister.eu/ctr-search/trial/2018-000231-27/GB
2018-000231-27	2018-000231-27/NO	https://www.clinicaltrialsregister.eu/ctr-search/trial/2018-000231-27/NO
2018-000231-27	2018-000231-27/IE	https://www.clinicaltrialsregister.eu/ctr-search/trial/2018-000231-27/IE
2018-000231-27	2018-000231-27/EE	https://www.clinicaltrialsregister.eu/ctr-search/trial/2018-000231-27/EE
2018-000231-27	2018-000231-27/LV	https://www.clinicaltrialsregister.eu/ctr-search/trial/2018-000231-27/LV
2018-000231-27	2018-000231-27/PL	https://www.clinicaltrialsregister.eu/ctr-search/trial/2018-000231-27/PL
2018-000231-27	2018-000231-27/HU	https://www.clinicaltrialsregister.eu/ctr-search/trial/2018-000231-27/HU
2018-000231-27	2018-000231-27/ES	https://www.clinicaltrialsregister.eu/ctr-search/trial/2018-000231-27/ES
2018-000231-27	2018-000231-27/IT	https://www.clinicaltrialsregister.eu/ctr-search/trial/2018-000231-27/IT
2022-001034-11	2022-001034-11/ES	https://www.clinicaltrialsregister.eu/ctr-search/trial/2022-001034-11/ES
2022-001034-11	2022-001034-11/SK	https://www.clinicaltrialsregister.eu/ctr-search/trial/2022-001034-11/SK
2022-001034-11	2022-001034-11/DE	https://www.clinicaltrialsregister.eu/ctr-search/trial/2022-001034-11/DE
2022-001034-11	2022-001034-11/HU	https://www.clinicaltrialsregister.eu/ctr-search/trial/2022-001034-11/HU
2022-001034-11	2022-001034-11/BG	https://www.clinicaltrialsregister.eu/ctr-search/trial/2022-001034-11/BG
2022-000223-20	2022-000223-20/ES	https://www.clinicaltrialsregister.eu/ctr-search/trial/2022-000223-20/ES
2022-000223-20	2022-000223-20/HU	https://www.clinicaltrialsregister.eu/ctr-search/trial/2022-000223-20/HU
2019-002735-28	2019-002735-28/FR	https://www.clinicaltrialsregister.eu/ctr-search/trial/2019-002735-28/FR
2019-002735-28	2019-002735-28/HU	https://www.clinicaltrialsregister.eu/ctr-search/trial/2019-002735-28/HU
2019-002735-28	2019-002735-28/DE	https://www.clinicaltrialsregister.eu/ctr-search/trial/2019-002735-28/DE
2019-002735-28	2019-002735-28/SK	https://www.clinicaltrialsregister.eu/ctr-search/trial/2019-002735-28/SK
2019-002735-28	2019-002735-28/BE	https://www.clinicaltrialsregister.eu/ctr-search/trial/2019-002735-28/BE
2019-002735-28	2019-002735-28/GR	https://www.clinicaltrialsregister.eu/ctr-search/trial/2019-002735-28/GR
2019-002735-28	2019-002735-28/NL	https://www.clinicaltrialsregister.eu/ctr-search/trial/2019-002735-28/NL
2019-002735-28	2019-002735-28/PL	https://www.clinicaltrialsregister.eu/ctr-search/trial/2019-002735-28/PL
2019-002735-28	2019-002735-28/ES	https://www.clinicaltrialsregister.eu/ctr-search/trial/2019-002735-28/ES
2019-002735-28	2019-002735-28/AT	https://www.clinicaltrialsregister.eu/ctr-search/trial/2019-002735-28/AT
2019-002735-28	2019-002735-28/IT	https://www.clinicaltrialsregister.eu/ctr-search/trial/2019-002735-28/IT
2019-002735-28	2019-002735-28/RO	https://www.clinicaltrialsregister.eu/ctr-search/trial/2019-002735-28/RO
2020-000546-34	2020-000546-34/BE	https://www.clinicaltrialsregister.eu/ctr-search/trial/2020-000546-34/BE
2020-000546-34	2020-000546-34/PT	https://www.clinicaltrialsregister.eu/ctr-search/trial/2020-000546-34/PT
2020-000546-34	2020-000546-34/NO	https://www.clinicaltrialsregister.eu/ctr-search/trial/2020-000546-34/NO
2017-003302-40	2017-003302-40/DE	https://www.clinicaltrialsregister.eu/ctr-search/trial/2017-003302-40/DE
2017-003302-40	2017-003302-40/ES	https://www.clinicaltrialsregister.eu/ctr-search/trial/2017-003302-40/ES
2017-003302-40	2017-003302-40/GB	https://www.clinicaltrialsregister.eu/ctr-search/trial/2017-003302-40/GB
2017-003302-40	2017-003302-40/PL	https://www.clinicaltrialsregister.eu/ctr-search/trial/2017-003302-40/PL
2017-003302-40	2017-003302-40/FR	https://www.clinicaltrialsregister.eu/ctr-search/trial/2017-003302-40/FR
2017-003302-40	2017-003302-40/BE	https://www.clinicaltrialsregister.eu/ctr-search/trial/2017-003302-40/BE
2017-003302-40	2017-003302-40/PT	https://www.clinicaltrialsregister.eu/ctr-search/trial/2017-003302-40/PT
2017-003302-40	2017-003302-40/HU	https://www.clinicaltrialsregister.eu/ctr-search/trial/2017-003302-40/HU
2017-003302-40	2017-003302-40/IT	https://www.clinicaltrialsregister.eu/ctr-search/trial/2017-003302-40/IT
2020-000645-14	2020-000645-14/FR	https://www.clinicaltrialsregister.eu/ctr-search/trial/2020-000645-14/FR
2020-000645-14	2020-000645-14/BG	https://www.clinicaltrialsregister.eu/ctr-search/trial/2020-000645-14/BG
2020-000645-14	2020-000645-14/EE	https://www.clinicaltrialsregister.eu/ctr-search/trial/2020-000645-14/EE
2020-000645-14	2020-000645-14/GB	https://www.clinicaltrialsregister.eu/ctr-search/trial/2020-000645-14/GB
2020-000645-14	2020-000645-14/DK	https://www.clinicaltrialsregister.eu/ctr-search/trial/2020-000645-14/DK
2020-000645-14	2020-000645-14/CZ	https://www.clinicaltrialsregister.eu/ctr-search/trial/2020-000645-14/CZ
2020-000645-14	2020-000645-14/GR	https://www.clinicaltrialsregister.eu/ctr-search/trial/2020-000645-14/GR
2020-000645-14	2020-000645-14/LV	https://www.clinicaltrialsregister.eu/ctr-search/trial/2020-000645-14/LV
2020-000645-14	2020-000645-14/DE	https://www.clinicaltrialsregister.eu/ctr-search/trial/2020-000645-14/DE
2020-000645-14	2020-000645-14/BE	https://www.clinicaltrialsregister.eu/ctr-search/trial/2020-000645-14/BE
2020-000645-14	2020-000645-14/HU	https://www.clinicaltrialsregister.eu/ctr-search/trial/2020-000645-14/HU
2020-000645-14	2020-000645-14/NL	https://www.clinicaltrialsregister.eu/ctr-search/trial/2020-000645-14/NL
2020-000645-14	2020-000645-14/PT	https://www.clinicaltrialsregister.eu/ctr-search/trial/2020-000645-14/PT
2020-000645-14	2020-000645-14/IT	https://www.clinicaltrialsregister.eu/ctr-search/trial/2020-000645-14/IT
2020-000645-14	2020-000645-14/HR	https://www.clinicaltrialsregister.eu/ctr-search/trial/2020-000645-14/HR
2017-003380-35	2017-003380-35/BG	https://www.clinicaltrialsregister.eu/ctr-search/trial/2017-003380-35/BG
2017-003380-35	2017-003380-35/DK	https://www.clinicaltrialsregister.eu/ctr-search/trial/2017-003380-35/DK
2017-003380-35	2017-003380-35/FI	https://www.clinicaltrialsregister.eu/ctr-search/trial/2017-003380-35/FI
2017-003380-35	2017-003380-35/IE	https://www.clinicaltrialsregister.eu/ctr-search/trial/2017-003380-35/IE
2017-003380-35	2017-003380-35/PT	https://www.clinicaltrialsregister.eu/ctr-search/trial/2017-003380-35/PT
2017-003380-35	2017-003380-35/GB	https://www.clinicaltrialsregister.eu/ctr-search/trial/2017-003380-35/GB
2017-003380-35	2017-003380-35/LV	https://www.clinicaltrialsregister.eu/ctr-search/trial/2017-003380-35/LV
2017-003380-35	2017-003380-35/NL	https://www.clinicaltrialsregister.eu/ctr-search/trial/2017-003380-35/NL
2017-003380-35	2017-003380-35/CZ	https://www.clinicaltrialsregister.eu/ctr-search/trial/2017-003380-35/CZ
2017-003380-35	2017-003380-35/HU	https://www.clinicaltrialsregister.eu/ctr-search/trial/2017-003380-35/HU
2017-003380-35	2017-003380-35/BE	https://www.clinicaltrialsregister.eu/ctr-search/trial/2017-003380-35/BE
2017-003380-35	2017-003380-35/AT	https://www.clinicaltrialsregister.eu/ctr-search/trial/2017-003380-35/AT
2017-003380-35	2017-003380-35/SE	https://www.clinicaltrialsregister.eu/ctr-search/trial/2017-003380-35/SE
2017-003380-35	2017-003380-35/HR	https://www.clinicaltrialsregister.eu/ctr-search/trial/2017-003380-35/HR
2017-003380-35	2017-003380-35/IT	https://www.clinicaltrialsregister.eu/ctr-search/trial/2017-003380-35/IT
2017-003380-35	2017-003380-35/RO	https://www.clinicaltrialsregister.eu/ctr-search/trial/2017-003380-35/RO
2018-002997-29	2018-002997-29/HU	https://www.clinicaltrialsregister.eu/ctr-search/trial/2018-002997-29/HU
2018-002997-29	2018-002997-29/AT	https://www.clinicaltrialsregister.eu/ctr-search/trial/2018-002997-29/AT
2018-002997-29	2018-002997-29/BG	https://www.clinicaltrialsregister.eu/ctr-search/trial/2018-002997-29/BG
2018-002997-29	2018-002997-29/ES	https://www.clinicaltrialsregister.eu/ctr-search/trial/2018-002997-29/ES
2018-002997-29	2018-002997-29/NL	https://www.clinicaltrialsregister.eu/ctr-search/trial/2018-002997-29/NL
2018-002997-29	2018-002997-29/PL	https://www.clinicaltrialsregister.eu/ctr-search/trial/2018-002997-29/PL
2018-002997-29	2018-002997-29/DE	https://www.clinicaltrialsregister.eu/ctr-search/trial/2018-002997-29/DE
2018-002997-29	2018-002997-29/FR	https://www.clinicaltrialsregister.eu/ctr-search/trial/2018-002997-29/FR
2018-002997-29	2018-002997-29/BE	https://www.clinicaltrialsregister.eu/ctr-search/trial/2018-002997-29/BE
2018-002997-29	2018-002997-29/IT	https://www.clinicaltrialsregister.eu/ctr-search/trial/2018-002997-29/IT
2018-002997-29	2018-002997-29/RO	https://www.clinicaltrialsregister.eu/ctr-search/trial/2018-002997-29/RO
2022-001745-20	2022-001745-20/LT	https://www.clinicaltrialsregister.eu/ctr-search/trial/2022-001745-20/LT
2022-001745-20	2022-001745-20/SK	https://www.clinicaltrialsregister.eu/ctr-search/trial/2022-001745-20/SK
2022-001745-20	2022-001745-20/HU	https://www.clinicaltrialsregister.eu/ctr-search/trial/2022-001745-20/HU
2021-002346-33	2021-002346-33/ES	https://www.clinicaltrialsregister.eu/ctr-search/trial/2021-002346-33/ES
2021-002346-33	2021-002346-33/HR	https://www.clinicaltrialsregister.eu/ctr-search/trial/2021-002346-33/HR
2019-002768-28	2019-002768-28/LT	https://www.clinicaltrialsregister.eu/ctr-search/trial/2019-002768-28/LT
2019-002768-28	2019-002768-28/BG	https://www.clinicaltrialsregister.eu/ctr-search/trial/2019-002768-28/BG
2019-002768-28	2019-002768-28/PL	https://www.clinicaltrialsregister.eu/ctr-search/trial/2019-002768-28/PL
2019-002768-28	2019-002768-28/EE	https://www.clinicaltrialsregister.eu/ctr-search/trial/2019-002768-28/EE
2021-005892-38	2021-005892-38/SK	https://www.clinicaltrialsregister.eu/ctr-search/trial/2021-005892-38/SK
2021-005892-38	2021-005892-38/PL	https://www.clinicaltrialsregister.eu/ctr-search/trial/2021-005892-38/PL
2022-002741-18	2022-002741-18/HU	https://www.clinicaltrialsregister.eu/ctr-search/trial/2022-002741-18/HU
2022-002741-18	2022-002741-18/BG	https://www.clinicaltrialsregister.eu/ctr-search/trial/2022-002741-18/BG
2020-001288-99	2020-001288-99/NO	https://www.clinicaltrialsregister.eu/ctr-search/trial/2020-001288-99/NO
2020-001288-99	2020-001288-99/GB	https://www.clinicaltrialsregister.eu/ctr-search/trial/2020-001288-99/GB
2020-001288-99	2020-001288-99/NL	https://www.clinicaltrialsregister.eu/ctr-search/trial/2020-001288-99/NL
2020-001288-99	2020-001288-99/DE	https://www.clinicaltrialsregister.eu/ctr-search/trial/2020-001288-99/DE
2020-001288-99	2020-001288-99/FR	https://www.clinicaltrialsregister.eu/ctr-search/trial/2020-001288-99/FR
2020-001288-99	2020-001288-99/BE	https://www.clinicaltrialsregister.eu/ctr-search/trial/2020-001288-99/BE
2020-001288-99	2020-001288-99/SE	https://www.clinicaltrialsregister.eu/ctr-search/trial/2020-001288-99/SE
2020-001288-99	2020-001288-99/IT	https://www.clinicaltrialsregister.eu/ctr-search/trial/2020-001288-99/IT
2020-001288-99	2020-001288-99/PL	https://www.clinicaltrialsregister.eu/ctr-search/trial/2020-001288-99/PL
2020-001288-99	2020-001288-99/SK	https://www.clinicaltrialsregister.eu/ctr-search/trial/2020-001288-99/SK
2020-001288-99	2020-001288-99/BG	https://www.clinicaltrialsregister.eu/ctr-search/trial/2020-001288-99/BG
2020-001288-99	2020-001288-99/FI	https://www.clinicaltrialsregister.eu/ctr-search/trial/2020-001288-99/FI
2020-001288-99	2020-001288-99/DK	https://www.clinicaltrialsregister.eu/ctr-search/trial/2020-001288-99/DK
2020-001288-99	2020-001288-99/CZ	https://www.clinicaltrialsregister.eu/ctr-search/trial/2020-001288-99/CZ
2011-004701-24	2011-004701-24/CZ	https://www.clinicaltrialsregister.eu/ctr-search/trial/2011-004701-24/CZ
2011-004701-24	2011-004701-24/NL	https://www.clinicaltrialsregister.eu/ctr-search/trial/2011-004701-24/NL
2011-004701-24	2011-004701-24/IT	https://www.clinicaltrialsregister.eu/ctr-search/trial/2011-004701-24/IT
2011-004701-24	2011-004701-24/PL	https://www.clinicaltrialsregister.eu/ctr-search/trial/2011-004701-24/PL
2011-004701-24	2011-004701-24/GB	https://www.clinicaltrialsregister.eu/ctr-search/trial/2011-004701-24/GB
2010-022228-66	2010-022228-66/DE	https://www.clinicaltrialsregister.eu/ctr-search/trial/2010-022228-66/DE
2010-022228-66	2010-022228-66/GB	https://www.clinicaltrialsregister.eu/ctr-search/trial/2010-022228-66/GB
2010-022228-66	2010-022228-66/FI	https://www.clinicaltrialsregister.eu/ctr-search/trial/2010-022228-66/FI
2010-022228-66	2010-022228-66/IS	https://www.clinicaltrialsregister.eu/ctr-search/trial/2010-022228-66/IS
2010-022228-66	2010-022228-66/HU	https://www.clinicaltrialsregister.eu/ctr-search/trial/2010-022228-66/HU
2010-022228-66	2010-022228-66/SE	https://www.clinicaltrialsregister.eu/ctr-search/trial/2010-022228-66/SE
2010-022228-66	2010-022228-66/BE	https://www.clinicaltrialsregister.eu/ctr-search/trial/2010-022228-66/BE
2010-022228-66	2010-022228-66/PL	https://www.clinicaltrialsregister.eu/ctr-search/trial/2010-022228-66/PL
2010-022228-66	2010-022228-66/IT	https://www.clinicaltrialsregister.eu/ctr-search/trial/2010-022228-66/IT
2010-022228-66	2010-022228-66/ES	https://www.clinicaltrialsregister.eu/ctr-search/trial/2010-022228-66/ES
2010-021375-92	2010-021375-92/GB	https://www.clinicaltrialsregister.eu/ctr-search/trial/2010-021375-92/GB
2010-021375-92	2010-021375-92/DE	https://www.clinicaltrialsregister.eu/ctr-search/trial/2010-021375-92/DE
2010-021375-92	2010-021375-92/ES	https://www.clinicaltrialsregister.eu/ctr-search/trial/2010-021375-92/ES
2010-021375-92	2010-021375-92/CZ	https://www.clinicaltrialsregister.eu/ctr-search/trial/2010-021375-92/CZ
2012-000829-44	2012-000829-44/ES	https://www.clinicaltrialsregister.eu/ctr-search/trial/2012-000829-44/ES
2012-000829-44	2012-000829-44/HU	https://www.clinicaltrialsregister.eu/ctr-search/trial/2012-000829-44/HU
2011-004570-28	2011-004570-28/HU	https://www.clinicaltrialsregister.eu/ctr-search/trial/2011-004570-28/HU
2011-004570-28	2011-004570-28/DE	https://www.clinicaltrialsregister.eu/ctr-search/trial/2011-004570-28/DE
2011-004570-28	2011-004570-28/GB	https://www.clinicaltrialsregister.eu/ctr-search/trial/2011-004570-28/GB
2011-004570-28	2011-004570-28/BE	https://www.clinicaltrialsregister.eu/ctr-search/trial/2011-004570-28/BE
2011-004570-28	2011-004570-28/ES	https://www.clinicaltrialsregister.eu/ctr-search/trial/2011-004570-28/ES
2011-004570-28	2011-004570-28/CZ	https://www.clinicaltrialsregister.eu/ctr-search/trial/2011-004570-28/CZ
2011-004570-28	2011-004570-28/NL	https://www.clinicaltrialsregister.eu/ctr-search/trial/2011-004570-28/NL
2011-004570-28	2011-004570-28/FR	https://www.clinicaltrialsregister.eu/ctr-search/trial/2011-004570-28/FR
2012-003757-28	2012-003757-28/BE	https://www.clinicaltrialsregister.eu/ctr-search/trial/2012-003757-28/BE
2012-003757-28	2012-003757-28/SE	https://www.clinicaltrialsregister.eu/ctr-search/trial/2012-003757-28/SE
2012-003757-28	2012-003757-28/GB	https://www.clinicaltrialsregister.eu/ctr-search/trial/2012-003757-28/GB
2012-003757-28	2012-003757-28/IE	https://www.clinicaltrialsregister.eu/ctr-search/trial/2012-003757-28/IE
2012-003757-28	2012-003757-28/DK	https://www.clinicaltrialsregister.eu/ctr-search/trial/2012-003757-28/DK
2012-003757-28	2012-003757-28/ES	https://www.clinicaltrialsregister.eu/ctr-search/trial/2012-003757-28/ES
2012-003757-28	2012-003757-28/HU	https://www.clinicaltrialsregister.eu/ctr-search/trial/2012-003757-28/HU
2009-012934-63	2009-012934-63/FI	https://www.clinicaltrialsregister.eu/ctr-search/trial/2009-012934-63/FI
2009-012934-63	2009-012934-63/CZ	https://www.clinicaltrialsregister.eu/ctr-search/trial/2009-012934-63/CZ
2009-012934-63	2009-012934-63/PL	https://www.clinicaltrialsregister.eu/ctr-search/trial/2009-012934-63/PL
2009-012934-63	2009-012934-63/GB	https://www.clinicaltrialsregister.eu/ctr-search/trial/2009-012934-63/GB
2010-022576-30	2010-022576-30/EE	https://www.clinicaltrialsregister.eu/ctr-search/trial/2010-022576-30/EE
2010-022576-30	2010-022576-30/LT	https://www.clinicaltrialsregister.eu/ctr-search/trial/2010-022576-30/LT
2010-022576-30	2010-022576-30/DK	https://www.clinicaltrialsregister.eu/ctr-search/trial/2010-022576-30/DK
2010-022576-30	2010-022576-30/CZ	https://www.clinicaltrialsregister.eu/ctr-search/trial/2010-022576-30/CZ
2010-022576-30	2010-022576-30/PL	https://www.clinicaltrialsregister.eu/ctr-search/trial/2010-022576-30/PL
2010-024477-39	2010-024477-39/LV	https://www.clinicaltrialsregister.eu/ctr-search/trial/2010-024477-39/LV
2010-024477-39	2010-024477-39/BE	https://www.clinicaltrialsregister.eu/ctr-search/trial/2010-024477-39/BE
2010-024477-39	2010-024477-39/DE	https://www.clinicaltrialsregister.eu/ctr-search/trial/2010-024477-39/DE
2010-024477-39	2010-024477-39/ES	https://www.clinicaltrialsregister.eu/ctr-search/trial/2010-024477-39/ES
2010-024477-39	2010-024477-39/BG	https://www.clinicaltrialsregister.eu/ctr-search/trial/2010-024477-39/BG
2010-024477-39	2010-024477-39/EE	https://www.clinicaltrialsregister.eu/ctr-search/trial/2010-024477-39/EE
2010-024477-39	2010-024477-39/GB	https://www.clinicaltrialsregister.eu/ctr-search/trial/2010-024477-39/GB
2010-024477-39	2010-024477-39/GR	https://www.clinicaltrialsregister.eu/ctr-search/trial/2010-024477-39/GR
2010-024477-39	2010-024477-39/CZ	https://www.clinicaltrialsregister.eu/ctr-search/trial/2010-024477-39/CZ
2011-004148-23	2011-004148-23/PT	https://www.clinicaltrialsregister.eu/ctr-search/trial/2011-004148-23/PT
2011-004148-23	2011-004148-23/GB	https://www.clinicaltrialsregister.eu/ctr-search/trial/2011-004148-23/GB
2011-004148-23	2011-004148-23/CZ	https://www.clinicaltrialsregister.eu/ctr-search/trial/2011-004148-23/CZ
2011-004148-23	2011-004148-23/NL	https://www.clinicaltrialsregister.eu/ctr-search/trial/2011-004148-23/NL
2011-004148-23	2011-004148-23/HU	https://www.clinicaltrialsregister.eu/ctr-search/trial/2011-004148-23/HU
2011-004148-23	2011-004148-23/ES	https://www.clinicaltrialsregister.eu/ctr-search/trial/2011-004148-23/ES
2011-004148-23	2011-004148-23/PL	https://www.clinicaltrialsregister.eu/ctr-search/trial/2011-004148-23/PL
2011-004148-23	2011-004148-23/BG	https://www.clinicaltrialsregister.eu/ctr-search/trial/2011-004148-23/BG
2011-004148-23	2011-004148-23/HR	https://www.clinicaltrialsregister.eu/ctr-search/trial/2011-004148-23/HR
2011-004148-23	2011-004148-23/DE	https://www.clinicaltrialsregister.eu/ctr-search/trial/2011-004148-23/DE
2014-005498-35	2014-005498-35/DE	https://www.clinicaltrialsregister.eu/ctr-search/trial/2014-005498-35/DE
2014-005498-35	2014-005498-35/AT	https://www.clinicaltrialsregister.eu/ctr-search/trial/2014-005498-35/AT
2014-005498-35	2014-005498-35/ES	https://www.clinicaltrialsregister.eu/ctr-search/trial/2014-005498-35/ES
2014-005498-35	2014-005498-35/GB	https://www.clinicaltrialsregister.eu/ctr-search/trial/2014-005498-35/GB
2014-005498-35	2014-005498-35/PL	https://www.clinicaltrialsregister.eu/ctr-search/trial/2014-005498-35/PL
2014-005498-35	2014-005498-35/IT	https://www.clinicaltrialsregister.eu/ctr-search/trial/2014-005498-35/IT
2009-016357-17	2009-016357-17/DE	https://www.clinicaltrialsregister.eu/ctr-search/trial/2009-016357-17/DE
2009-016357-17	2009-016357-17/GB	https://www.clinicaltrialsregister.eu/ctr-search/trial/2009-016357-17/GB
2009-016357-17	2009-016357-17/GR	https://www.clinicaltrialsregister.eu/ctr-search/trial/2009-016357-17/GR
2009-016357-17	2009-016357-17/BE	https://www.clinicaltrialsregister.eu/ctr-search/trial/2009-016357-17/BE
2009-016357-17	2009-016357-17/3rd	https://www.clinicaltrialsregister.eu/ctr-search/trial/2009-016357-17/3rd
2010-022100-42	2010-022100-42/HU	https://www.clinicaltrialsregister.eu/ctr-search/trial/2010-022100-42/HU
2010-022100-42	2010-022100-42/LV	https://www.clinicaltrialsregister.eu/ctr-search/trial/2010-022100-42/LV
2010-022100-42	2010-022100-42/GB	https://www.clinicaltrialsregister.eu/ctr-search/trial/2010-022100-42/GB
2010-022100-42	2010-022100-42/ES	https://www.clinicaltrialsregister.eu/ctr-search/trial/2010-022100-42/ES
2012-002758-22	2012-002758-22/DE	https://www.clinicaltrialsregister.eu/ctr-search/trial/2012-002758-22/DE
2012-002758-22	2012-002758-22/ES	https://www.clinicaltrialsregister.eu/ctr-search/trial/2012-002758-22/ES
2012-002758-22	2012-002758-22/FI	https://www.clinicaltrialsregister.eu/ctr-search/trial/2012-002758-22/FI
2012-002758-22	2012-002758-22/SE	https://www.clinicaltrialsregister.eu/ctr-search/trial/2012-002758-22/SE
2012-002758-22	2012-002758-22/DK	https://www.clinicaltrialsregister.eu/ctr-search/trial/2012-002758-22/DK
2009-014269-25	2009-014269-25/HU	https://www.clinicaltrialsregister.eu/ctr-search/trial/2009-014269-25/HU
2009-014269-25	2009-014269-25/CZ	https://www.clinicaltrialsregister.eu/ctr-search/trial/2009-014269-25/CZ
2009-014269-25	2009-014269-25/PL	https://www.clinicaltrialsregister.eu/ctr-search/trial/2009-014269-25/PL
2009-014269-25	2009-014269-25/BG	https://www.clinicaltrialsregister.eu/ctr-search/trial/2009-014269-25/BG
[truncated: 8,012 more rows]

## Sheet: 1414
EudraCT_number
2020-005111-51
2017-000111-16
2019-000890-21
2016-005165-31
2022-002520-13
2015-002238-37
2011-005882-19
2016-005134-29
2014-004477-16
2017-002281-46
2020-004341-36
2020-002448-21
2011-005586-21
2016-004323-23
2008-003687-20
2014-001174-34
2014-001946-10
2022-001441-21
2013-004294-27
2014-005032-34
2014-004636-19
2017-000451-14
2019-000406-30
2018-003436-74
2021-000264-29
2010-024540-15
2009-015603-10
2020-004570-21
2021-001768-95
2016-002089-29
2013-003427-10
2022-001387-10
2016-003301-34
2013-001913-34
2011-002513-11
2016-001531-12
2012-003427-38
2013-004343-23
2014-004397-42
2010-020447-13
2015-000751-25
2013-000057-44
2011-005196-16
2012-002426-70
2014-005309-18
2018-001615-78
2011-004644-22
2012-004821-26
2011-001889-17
2015-003770-32
2011-002777-27
2015-001065-76
2018-003726-93
2012-001180-77
2014-003895-21
2020-000439-32
2020-005963-29
2017-000092-84
2007-004526-24
2011-000901-37
2013-002210-12
2020-003363-25
2019-003350-80
2020-004430-38
2012-002612-10
2011-006236-23
2018-002872-42
2017-004409-42
2022-003923-17
2010-023342-67
2010-024006-35
2009-016278-34
2012-002309-23
2010-024640-15
2015-004448-20
2017-004397-34
2015-003079-31
2018-002134-20
2021-004897-77
2021-006686-37
2020-003125-39
2019-002706-46
2021-000890-10
2020-005416-22
2021-002297-11
2012-002255-42
2012-002993-29
2017-002411-34
2017-005197-19
2012-001096-37
2015-004765-90
2015-002778-19
2012-001875-35
2011-001023-21
2012-001334-33
2012-005641-21
2018-002700-14
2016-003197-41
2020-001448-24
2006-003286-14
2012-003629-40
2010-024454-10
2015-005486-23
2020-000736-21
2012-000855-15
2011-001436-33
2012-001613-16
2014-003372-23
2013-002192-18
2015-001050-16
2019-004190-46
2011-001368-23
2011-003299-36
2010-020300-29
2014-005115-16
2014-000627-24
2011-005545-12
2019-002531-29
2012-000528-17
2011-003032-31
2010-020343-13
2011-004158-24
2018-001725-75
2007-000576-16
2011-004927-11
2021-000408-39
2019-003638-18
2020-000437-41
2010-021955-14
2011-000773-31
2019-003999-39
2017-003998-34
2021-001213-36
2012-002039-28
2020-005960-68
2020-000475-21
2012-002302-43
2018-002857-31
2022-002375-11
2021-005526-17
2020-005720-11
2021-001248-82
2021-005382-40
2022-001634-10
2021-006820-41
2021-003612-31
2021-003406-47
2021-000029-28
2022-001773-31
2022-003268-25
2022-003365-38
2021-006005-30
2012-003626-24
2011-000265-12
2010-021336-33
2012-001640-22
2011-000602-22
2011-002514-37
2011-000723-32
2011-002132-10
2011-000468-83
2012-003670-11
2012-003158-10
2009-017594-37
2012-005793-63
2011-004130-34
2010-024527-25
2011-006294-26
2015-005524-26
2021-002894-24
2018-001060-35
2016-000361-22
2020-005246-42
2020-004390-44
2020-005186-13
2017-004544-38
2015-005540-34
2009-009696-34
2010-019521-34
2012-004190-12
2015-004768-12
2007-005386-35
2011-005317-37
2011-004532-58
2014-002587-33
2018-004141-17
2012-000283-23
2009-018004-18
2011-002538-38
2008-004438-25
2009-018038-12
2009-015086-31
2015-002417-29
2012-000282-20
2012-005583-10
2019-002641-37
2009-016083-36
2010-018671-20
2014-004445-26
2014-005658-20
2016-001356-22
2012-003805-86
2008-004630-25
2018-004005-81
2017-000262-30
2012-003547-29
2021-004792-14
2011-002047-10
2020-003284-25
2017-001485-17
2011-005595-42
2010-023532-16
2018-000236-97
2021-005878-25
2015-000531-32
2013-000626-63
2011-002140-27
2021-006215-29
2021-004193-64
2022-000289-16
2021-004554-32
2022-002690-29
2021-003702-42
2018-002294-22
2011-006324-20
2012-002320-33
2011-006131-38
2011-000330-11
2006-000977-31
2018-003337-15
2018-004622-28
2012-002215-26
2017-005027-25
2020-004897-22
2021-001088-26
2020-000949-14
2018-003012-51
2021-002163-22
2019-004132-37
2013-004398-28
2010-022656-22
2012-002332-85
2007-006168-31
2007-006169-33
2012-002271-34
2011-006058-94
2010-022951-49
2010-024371-12
2011-002685-20
2012-004548-31
2018-004687-64
2012-003332-23
2011-005109-56
2015-005356-99
2019-004379-38
2018-002800-16
2017-002840-34
2019-004378-24
2011-006326-24
2020-003017-35
2020-002917-16
2019-003323-38
2011-004368-31
2009-017971-10
2013-003429-28
2014-002978-36
2012-002156-16
2011-003399-36
2011-005197-40
2010-024190-39
2012-004545-32
2011-000107-40
2010-020987-39
2009-017434-45
2009-017271-17
2011-005514-10
2010-019866-96
2010-023043-15
2021-001672-42
2010-019581-82
2010-023093-39
2008-008444-25
2011-004982-33
2013-003905-24
2013-005014-34
2014-000881-23
2016-003936-19
2013-000944-25
2011-002419-27
2018-002949-11
2013-003742-16
2012-005789-36
2014-004042-96
2012-004827-19
2016-003724-23
2020-005528-12
2011-005724-17
2018-001155-13
2017-002089-37
2017-004190-13
2008-006237-27
2020-003401-60
2009-016382-29
2021-002193-63
2018-003296-35
2021-003405-22
2019-001176-11
2020-002915-23
2018-000867-10
2019-003097-11
2022-000648-32
2021-003822-54
2022-000526-21
2022-002447-22
2021-003425-30
2020-003371-18
2022-001672-34
2020-003562-39
2010-018354-12
2012-000985-39
2011-003076-36
2011-006132-24
2008-005222-37
2012-002117-19
2011-000420-15
2011-001595-19
2010-022271-59
2011-006006-27
2011-004296-36
2015-005357-12
2011-000986-10
2013-000747-11
2013-003997-28
2012-001125-27
2013-001810-14
2012-002727-15
2017-002136-16
2016-000785-37
2016-003083-39
2016-004675-52
2012-000586-20
2013-004162-34
2020-001870-32
2011-003669-14
2010-019760-36
2011-004218-41
2016-005223-88
2016-005126-11
2020-001366-11
2009-016197-33
2017-004351-23
2020-003084-26
2018-003951-39
2018-002526-23
2021-002857-28
2021-002895-38
2018-004688-30
2020-004206-59
2020-004703-14
2021-000692-36
2019-001177-90
2020-003555-16
2021-006574-23
2021-001970-41
2016-002814-29
2020-004068-24
2019-004775-39
2020-000417-33
2012-005735-91
2013-000319-26
2013-004556-38
2009-010715-32
2010-023428-26
2013-002170-49
2013-002371-17
2011-004590-90
2012-005733-37
2010-021793-12
2010-021143-41
2007-005100-41
2007-003694-27
2010-022905-17
2012-000714-11
2012-004411-31
2013-004482-14
2017-003229-14
2016-004232-37
2016-002278-11
2015-005042-66
2021-001256-34
2016-004586-67
2013-000636-10
2019-002324-32
2020-003348-10
2018-004486-13
2014-004674-42
2020-000442-34
2017-000236-34
2021-001644-10
2018-001883-48
2019-002660-27
2019-002713-19
2016-000678-40
2017-005175-78
2018-004223-36
2012-005060-10
2010-023505-36
2010-021162-30
2012-002346-20
2014-003708-62
2005-004672-20
2009-018005-43
2011-001711-31
2011-004612-31
2012-000780-24
2012-000140-97
2012-000726-21
2014-003583-20
2004-004997-10
2007-006081-15
2008-004104-31
2007-001493-91
2008-007504-28
2011-002380-24
2010-019778-34
2008-006719-20
2010-019872-65
2012-003995-38
2016-001532-35
2011-004790-90
2009-013795-44
2012-005102-22
2016-000060-42
2016-002302-39
2014-003389-26
2011-000656-42
2011-001283-22
2010-023816-15
2012-001718-41
2012-001998-93
2011-001826-61
2015-001351-71
2011-004002-25
2011-001345-32
2010-024051-93
2012-000679-18
2012-004931-22
2010-022242-24
2011-001480-42
2010-024303-27
2011-004930-33
2011-000270-57
2015-000266-64
2016-004129-18
2011-001300-35
2010-022231-11
2017-004139-35
2004-000315-26
2008-007457-13
2012-002487-27
2016-000061-23
2009-017978-21
2009-011360-10
2010-019361-28
2011-002048-29
2009-017242-30
2013-004172-35
2012-002554-23
2021-002093-34
2008-007482-23
2011-001644-29
2010-023263-18
2011-001866-17
2017-004207-52
2018-001061-16
2019-002075-33
2021-002968-49
2014-004544-36
2008-007054-35
2020-000612-30
2010-019577-16
2018-003985-15
2020-000743-31
2015-004207-22
2018-004889-34
2016-000991-49
2021-003474-31
2018-004891-36
2016-004432-38
2020-003093-48
2020-000553-27
2021-006668-25
2019-004493-26
2021-000028-36
2018-001801-98
2016-002765-58
2022-000719-30
2020-004743-83
2020-003485-39
2015-003262-86
2018-000231-27
2022-001034-11
2022-000223-20
2019-002735-28
2020-000546-34
2017-003302-40
2020-000645-14
2017-003380-35
2018-002997-29
2022-001745-20
2021-002346-33
2019-002768-28
2021-005892-38
2022-002741-18
2020-001288-99
2011-004701-24
2010-022228-66
2010-021375-92
2012-000829-44
2011-004570-28
2012-003757-28
2009-012934-63
2010-022576-30
2010-024477-39
2011-004148-23
2014-005498-35
2009-016357-17
2010-022100-42
2012-002758-22
2009-014269-25
2011-002908-33
2013-001862-41
2010-018565-26
2010-023803-92
2012-003566-41
2006-003951-18
2010-018796-21
2010-018911-13
2017-000870-12
2019-001346-17
2018-000539-29
2009-015498-11
2017-002421-38
2011-002066-20
2012-000171-17
2010-021425-13
2012-004108-37
2015-002619-14
2015-004412-38
2011-000469-11
2017-001082-24
2020-000362-42
2020-003369-20
2019-002810-37
2020-005618-16
2019-001402-20
2019-004531-22
2018-002147-28
2018-002841-12
2020-005980-30
2020-003979-18
2021-000471-37
2019-001734-34
2020-002374-27
2021-000336-55
2020-004589-21
2020-005309-18
2011-005721-43
2011-004363-74
2009-012076-26
2010-021638-72
2007-003780-50
2012-002323-15
2010-020345-27
2010-020992-21
2011-001456-11
2009-011186-88
2012-003554-83
2012-003599-38
2010-019871-31
2012-002324-32
2010-022101-18
2012-002219-25
2013-000322-66
2010-018563-41
2012-000061-21
2012-001609-25
2012-002339-27
2010-022475-55
2005-005485-37
2013-002626-23
2008-006333-27
2010-019525-34
2006-003399-37
2011-003895-35
2013-001851-11
2012-005736-29
2013-002795-41
2009-011299-32
2013-000239-28
2011-003712-23
2012-000180-25
2008-000972-25
2012-000255-13
2010-022313-25
2009-012852-26
2012-001984-66
2009-015476-98
2011-002605-29
2010-021995-27
2010-020147-12
2011-003538-16
2010-023156-89
2012-002340-24
2009-012574-12
2009-016266-90
2011-003893-97
2009-016178-33
2011-001643-79
2011-006068-32
2012-000669-19
2008-002072-10
2017-002954-35
2010-020065-24
2012-001398-97
2010-020852-79
2009-013838-25
2011-003938-14
2017-002644-32
2016-001754-18
2012-000098-21
2012-001628-37
2016-004566-26
2012-003686-17
2020-002700-39
2009-016766-86
2010-019821-32
2010-021184-32
2011-004569-33
2012-003335-33
2017-003219-20
2017-001747-12
2019-003230-17
2012-003176-39
2020-002023-11
2020-000633-40
2016-003818-26
2018-002878-50
2016-003957-14
2018-002062-39
2018-003660-31
2018-003986-33
2014-004048-36
2019-003399-38
2019-000810-12
2017-003238-96
2020-000556-35
2010-020803-63
2015-000340-42
2018-004056-37
2018-002063-26
2014-001931-36
2016-003630-25
2017-004703-51
2020-001824-33
2019-002698-74
2016-003315-35
2018-000840-24
2018-000839-28
2017-005028-11
2020-001578-31
2020-000306-29
2017-000402-38
2018-002952-34
2014-003527-22
2018-002880-25
2019-001978-28
2017-004518-24
2020-005620-12
2016-003485-11
2020-000047-31
2017-003619-20
2018-001605-93
2018-004154-25
2020-003018-11
2016-003467-19
2008-006439-12
2016-003403-66
2017-004092-31
2019-001866-14
2018-004614-18
2016-001367-36
2019-002637-11
2018-003987-29
2017-002742-68
2018-001547-32
2017-004011-39
2019-004980-36
2015-004105-16
2019-001087-30
2018-003141-42
2016-002763-34
2018-002930-19
2019-000878-30
2019-001792-37
2011-005667-25
2019-001076-11
2017-004471-31
2017-000873-35
2017-004495-60
2019-004972-20
2020-004736-24
2017-001746-10
2020-000644-55
2016-004362-26
2019-003211-57
2020-004694-46
2020-001049-38
2020-000299-39
2020-004853-59
2013-000744-26
2011-003075-11
2005-004230-40
2012-002057-38
2011-004789-14
2013-004493-96
2010-023782-22
2016-004374-18
2012-000533-39
2010-021825-11
2010-022206-40
2016-004148-13
2008-005964-15
2012-002839-28
2015-005241-31
2010-021128-92
2012-005026-30
2009-016529-32
2017-001941-28
2013-004392-12
2014-005324-10
2011-002766-21
2012-001377-88
2019-000650-61
2018-001661-17
2017-004208-24
2017-002143-15
2016-002280-34
2016-000507-86
2017-003370-13
2019-003596-19
2015-005141-32
2017-001272-40
2015-003563-10
2019-001653-99
2020-004225-22
2020-004278-23
2021-001086-20
2009-014992-31
2016-003874-42
2018-000338-36
2020-004170-22
2019-001037-13
2020-003467-26
2017-004339-35
2013-004739-55
2019-004134-42
2021-000994-96
2020-003566-39
2021-000421-27
2020-001355-40
2021-000079-35
2016-003937-62
2008-003258-14
2004-002980-26
2011-002510-36
2009-015318-23
2015-001047-36
2008-005127-29
2011-004587-29
2012-000062-38
2012-001439-30
2011-000275-13
2008-005559-46
2014-003420-46
2017-000422-36
2006-000091-32
2011-002696-41
2011-003600-20
2012-001324-34
2009-015864-32
2010-022548-19
2010-020370-42
2016-000989-35
2010-022504-42
2011-000682-12
2012-003192-19
2010-019035-35
2011-000767-27
2011-000323-33
2012-000042-35
2006-001161-42
2007-005034-36
2006-003109-23
2006-002235-25
2010-019066-92
2010-022486-10
2011-001865-42
2009-016069-27
2013-002441-12
2005-000051-15
2005-000963-25
2006-004423-11
2011-002336-72
2010-020360-38
2011-002437-19
2011-003496-11
2013-002892-16
2020-005226-28
2011-004687-30
2011-005448-87
2004-000168-28
2006-005455-15
2011-000778-71
2011-002276-16
2011-005499-41
2016-003896-24
2007-004895-37
2007-001211-33
2009-017805-13
2016-000988-16
2005-005238-11
2008-007483-42
2015-005079-26
2018-004105-85
2010-018858-12
2004-003870-27
2010-022257-41
2020-001574-29
2011-004726-10
2015-004729-15
2017-003436-36
2009-014589-24
2020-001644-25
2015-001578-17
2010-020023-43
2020-003643-29
2015-005663-17
2011-004106-16
2020-000474-16
2020-001411-25
2019-003551-11
2017-001223-49
2020-000956-37
2021-000623-13
2021-002046-33
2021-001663-24
2021-000424-35
2022-000855-35
2021-003680-10
2020-000149-15
2021-004138-12
2021-004931-10
2022-001144-18
2022-000365-41
2021-003015-26
2020-004892-41
2022-000794-47
2022-001627-32
2022-003107-15
2021-005772-19
2021-005855-35
2008-000701-11
2010-021662-30
2009-015162-57
2010-024179-18
2010-024219-15
2009-010668-40
2011-004579-35
2011-000392-14
2009-017918-69
2007-005792-34
2008-003752-30
2010-023499-25
2011-004578-27
2007-004803-36
2012-001610-42
2010-019522-13
2009-016728-29
2011-001733-16
2011-000758-41
2012-005417-38
2011-003072-37
2012-002251-42
2013-003519-23
2013-004154-22
2009-011135-13
2009-014858-15
2012-002862-11
2017-002217-59
2008-002784-14
2004-000166-13
2005-001059-39
2008-002320-29
2010-023453-11
2011-003622-27
2011-002142-13
2012-001645-41
2012-004035-23
2007-001283-73
2006-005712-27
2010-020744-35
2010-021870-12
2011-003814-18
2011-002528-42
2011-001526-19
2013-001526-26
2010-020859-30
2011-000347-25
2011-002529-23
2010-024108-84
2011-005722-21
2015-002899-25
2016-004585-25
2016-000568-41
2011-002008-33
2013-001352-34
2016-003361-25
2015-004477-32
2015-005418-31
2016-002439-14
2008-004522-16
2012-004006-96
2013-003583-31
2010-022208-36
2009-012581-32
2013-000691-15
2018-000232-10
2008-001170-32
2011-001468-23
2008-003292-42
2017-002144-33
2008-005713-22
2009-015939-33
2009-017044-13
2010-024468-16
2006-000579-14
2006-003784-32
2016-003410-28
2011-004580-79
2010-022365-10
2007-007648-85
2007-002693-66
2010-021069-63
2012-002414-39
2013-002646-36
2010-024194-39
2006-000564-81
2010-020743-12
2011-001754-28
2011-005328-17
2010-023799-21
2009-009256-20
2012-000097-26
2007-005669-37
2011-006056-37
2009-010669-22
2011-000509-29
2010-023526-21
2011-005698-21
2014-005639-15
2010-022970-14
2009-015834-31
2013-000657-50
2013-004525-84
2008-004171-21
2007-001557-26
2008-007803-10
2016-001392-78
2012-004966-16
2007-001370-88
2009-012500-11
2010-021037-32
2008-002260-33
2015-005419-33
2016-002154-20
2014-002568-33
2015-000392-28
2015-001241-84
2010-024069-30
2007-003793-26
2011-004581-14
2016-000541-31
2010-019262-86
2005-005077-29
2016-000542-65
2012-003138-17
2012-000138-20
2013-004813-41
2016-001560-11
2019-003859-11
2017-000891-27
2015-003589-10
2013-005335-25
2017-000475-90
2006-000562-36
2010-018283-16
2019-002895-14
2018-003278-28
2009-014563-39
2011-000114-19
2011-002114-36
2012-003438-18
2015-002197-21
2014-001977-15
2019-000797-39
2021-004151-16
2020-005281-34
2015-002136-40
2020-000504-11
2021-000603-21
2018-002136-24
2020-001818-38
2018-003727-10
2018-004234-15
2020-000346-33
2020-003677-21
2020-001048-24
2017-003960-11
2020-005269-15
2020-006062-36
2020-001520-34
2021-000248-23
2019-001755-39
2011-004915-22
2017-002018-29
2020-003288-24
2021-001434-19
2020-002276-12
2021-001825-33
2017-002932-18
2020-001819-24
2018-003933-14
2021-003444-25
2021-002862-42
2018-004354-21
2021-000044-22
2020-004074-21
2018-004346-42
2015-003582-28
2016-004024-29
2021-001285-38
2020-005191-35
2020-005899-36
2020-000996-19
2019-002089-11
2011-001699-20
2020-000058-89
2019-002687-27
2021-000634-33
2018-003608-38
2020-000697-22
2020-000647-30
2019-004682-40
2019-004594-44
2021-000678-27
2021-002006-27
2020-004775-40
2020-005929-89
2021-000129-28
2020-002990-84
2010-022223-29
2010-020696-23
2010-023297-39
2010-023471-26
2009-015811-42
2009-012652-24
2013-003683-31
2016-003897-41
2006-004214-41
2010-018518-56
2011-000485-35
2009-016775-30
2012-002854-21
2018-002342-36
2008-004732-20
2012-002916-16
2011-004205-24
2011-002813-12
2011-004885-14
2012-002216-10
2015-002809-12
2006-005003-33
2010-022366-27
2010-024251-87
2011-005206-30
2014-003239-21
2010-021591-28
2017-003414-10
2004-004996-12
2006-006415-74
2008-001605-42
2010-024635-16
2007-000577-38
2007-002589-37
2011-004763-72
2011-000181-34
2010-021414-32
2009-016727-53
2007-001256-39
2010-024252-29
2009-016258-41
2009-014841-10
2007-003592-39
2012-002489-11
2008-000622-40
2004-001756-36
2012-002270-31
2011-001116-65
2010-018859-97
2015-001596-48
2008-004999-53
2020-001759-42
2011-001483-21
2008-004019-36
2020-004394-49
2019-001336-62
2018-001588-22
2012-004222-25
2021-005184-42
2021-004601-47
2016-002017-22
2021-006781-21
2021-003651-42
2021-004811-26
2020-003906-29
2021-001172-41
2020-004392-40
2022-000493-26
2020-002200-40
2021-005121-24
2017-001773-17
2020-004284-98
2010-022718-17
2010-021424-94
2010-021358-20
2011-001062-18
2009-011231-12
2013-002664-10
2014-003155-57
2015-004353-40
2008-008127-15
2006-006246-34
2010-022710-77
2005-003944-68
2012-002011-26
2010-019454-41
2010-022205-17
2008-004093-40
2010-018860-17
2010-023623-26
2011-000960-93
2012-000439-17
2011-005100-14
2014-001795-53
2010-024568-16
2011-002120-41
2014-002644-40
2016-002207-26
2005-003284-22
2007-004367-22
2007-003035-22
2010-020053-14
2012-002298-69
2009-014490-41
2010-021720-10
2012-004854-27
2011-000383-10
2013-004766-34
2017-005117-31
2005-001256-20
2006-000236-27
2006-000946-38
2016-001966-27
2006-003868-59
2009-012380-34
2009-016179-31
2014-000253-36
2008-003533-24
2009-014803-30
2007-004344-78
2008-008392-34
2015-003172-67
2010-024481-22
2009-009320-36
2010-021395-28
2004-004090-29
2010-022645-14
2017-000136-34
2009-014811-11
2011-002790-28
2014-005368-13
2013-000809-23
2017-001834-25
2009-015987-32
2008-005811-16
2009-011617-25
2020-000605-84
2019-002989-12
2009-018173-31
2020-005833-34
2009-013219-37
2020-003272-41
2020-000955-11
2013-002293-41
2014-000726-37
2018-004253-24
2021-005687-22
2020-004506-64
2020-000105-92
2021-003050-23
2021-001703-32
2022-000525-25
2022-002268-53
2020-003117-35
2021-001796-17
2020-005273-27
2021-005139-22
2022-000995-21
2022-001088-29
2022-000364-21
2021-004529-57
2009-012709-20
2008-005872-29
2010-020892-22
2010-021091-28
2011-000484-28
2010-023377-19
2011-002190-33
2010-023112-14
2009-015883-32
2008-001451-21
2014-001971-30
2013-003201-26
2014-001309-42
2006-000341-19
2008-004932-19
2009-012140-16
2009-018141-20
2013-001747-31
2005-004630-41
2009-017772-25
2009-015918-22
2011-001965-42
2013-005500-33
2013-005164-26
2010-024483-17
2008-005012-41
2011-004622-96
2010-019798-13
2014-002161-30
2011-001731-24
2009-015161-31
2009-017904-95
2010-021627-27
2008-006914-62
2010-021621-12
2011-005186-20
2007-003462-18
2010-020077-16
2012-000671-16
2012-001868-29
2014-003041-10
2016-000570-37
2009-013552-72
2012-000128-16
2010-021231-14
2010-024181-22
2011-001891-21
2014-000747-32
2014-000780-40
2014-005375-91
2013-000490-79
2015-000134-30
2017-002156-84
2006-000470-78
2009-017237-22
2011-001292-39
2005-005278-59
2008-007944-33
2006-000339-93
2010-019797-32
2006-000848-65
2009-016987-34
2007-003698-13
2007-004543-30
2010-021560-15
2008-003706-33
2008-005084-34
2007-002440-14
2007-005210-39
2008-002783-33
2008-002782-32
2007-001458-22
2007-006195-11
2010-018411-15
2009-016648-38
2007-003384-51
2009-014290-40
2007-007867-25
2008-002699-83
2007-006170-28
2009-012280-34
2007-002963-28
2009-017358-10
2014-000132-41
2009-013157-15
2014-002283-32
2013-004494-28
2015-000050-38
2008-004146-88
2010-020398-18
2004-003635-31
2014-002275-28
2006-005035-19
2010-023407-95
2013-003444-24
2016-000472-22
2009-012518-39
2011-002235-26
2009-016244-39
2014-002004-24
2015-002529-21
2014-000770-19
2013-005542-11
2013-005163-10
2008-002455-25
2006-001009-27
2008-004753-14
2016-001463-36
2010-020471-23
2008-005248-17
2011-005334-20
2009-017136-40
2009-011222-34
2009-015953-18
2012-001172-12
2014-005217-24
2009-012269-71
2009-013407-66
2008-005492-94
2007-000860-25
2005-004904-35
2009-016568-36
2009-015713-51
2008-005575-96
2011-001412-65
2014-003878-16
2016-001464-11
2010-019952-35
2012-004180-43
2009-014295-21
2010-020558-33
2007-005802-38
2009-011606-41
2007-002964-90
2009-016996-31
2009-010170-38
2011-002347-10
2021-000296-36
2012-005637-36
2018-004887-74
2007-004568-27
2015-001476-22
2019-002449-39
2021-000398-10
2019-004905-29
2018-002823-41
2020-002913-16
2018-000075-33
2021-004327-32
2020-006082-11
2021-004422-30
2021-004149-19
2021-003797-30
2017-003190-34
2018-001540-56
2017-002195-13
2019-001273-81
2021-004606-21
2020-005435-75
2015-000617-43
2015-004856-24
2022-000909-28
2021-005223-21
2020-002620-36
2020-005830-14
2021-005607-13
2021-003314-39
2022-003124-41
2018-001762-42
2022-000928-37
2021-002605-10
2020-000431-49
2021-003903-16
2021-006052-14
2021-005201-27
2022-001134-11
2022-001091-34
2021-002531-27
2018-003809-26
2021-005528-39
2021-003031-29
2020-003433-37

## Sheet: 7533
EudraCT_number	EudraCT_number_with_countries	Countries
2011-004368-31	2011-004368-31/HU	Bulgaria,Canada,Germany,Hungary,India,Italy,Mexico,Russian Federation,United States
2011-004368-31	2011-004368-31/DE	Bulgaria,Canada,Germany,Hungary,India,Italy,Mexico,Russian Federation,United States
2011-004368-31	2011-004368-31/BG	Bulgaria,Canada,Germany,Hungary,India,Italy,Mexico,Russian Federation,United States
2011-004368-31	2011-004368-31/PL	Argentina,Bulgaria,Canada,Chile,Germany,Hungary,India,Italy,Mexico,Poland,Russian Federation,United States
2012-002993-29	2012-002993-29/BE	Australia,Belgium,China,Germany,Hong KongIndia,Russian Federation,Singapore,Thailand,Ukraine
2020-004341-36	2020-004341-36/3rd	India,South Africa
2017-002411-34	2017-002411-34/3rd	Argentina,India,Korea, Republic ofMalaysia,Russian Federation,Singapore,TaiwanTurkey,Ukraine,United States
2017-005197-19	2017-005197-19/IT	Egypt,India,Iran, Islamic Republic ofSaudi Arabia,South Africa,United States
2017-002281-46	2017-002281-46/3rd	India
2020-005111-51	2020-005111-51/3rd	India
2008-003258-14	2008-003258-14/IE	Australia,Belgium,India,Ireland,Poland,Russian Federation,United States
2008-003258-14	2008-003258-14/PL	Australia,Belgium,India,Ireland,Poland,Russian Federation,United States
2009-012709-20	2009-012709-20/CZ	Australia,Canada,Czech RepublicFrance,Germany,Greece,Hungary,India,Italy,Korea, Republic ofLatvia,Malaysia,Philippines,Poland,Romania,,Russian Federation,Singapore,Spain,TaiwanTurkey,United Kingdom
2009-012709-20	2009-012709-20/GB	Australia,Canada,Czech RepublicFrance,Germany,Greece,Hungary,India,Italy,Korea, Republic ofLatvia,Malaysia,Philippines,Poland,Romania,,Russian Federation,Singapore,Spain,TaiwanTurkey,United Kingdom
2009-012709-20	2009-012709-20/DE	Australia,Canada,Czech RepublicFrance,Germany,Greece,Hungary,India,Italy,Korea, Republic ofLatvia,Malaysia,Philippines,Poland,Romania,,Russian Federation,Singapore,Spain,TaiwanTurkey,United Kingdom
2009-012709-20	2009-012709-20/BG	Australia,Canada,Czech RepublicFrance,Germany,Greece,Hungary,India,Italy,Korea, Republic ofLatvia,Malaysia,Philippines,Poland,Romania,,Russian Federation,Singapore,Spain,TaiwanTurkey,United Kingdom
2009-009696-34	2009-009696-34/DE	Argentina,Chile,Germany,India,Korea, Republic ofPeru,Poland,Romania,,Russian Federation,Taiwan
2008-005872-29	2008-005872-29/NL	Argentina,Australia,Austria,Belgium,Brazil,Canada,Chile,China,France,Germany,Greece,Hong KongHungary,India,Israel,Italy,Japan,Korea, Republic ofNetherlands,Philippines,Poland,Portugal,Russian Federation,Singapore,Spain,Switzerland,TaiwanUkraine,United Kingdom,United States
2008-005872-29	2008-005872-29/BE	Argentina,Australia,Austria,Belgium,Brazil,Canada,Chile,China,France,Germany,Greece,Hong KongHungary,India,Israel,Italy,Japan,Korea, Republic ofNetherlands,Philippines,Poland,Portugal,Russian Federation,Singapore,Spain,Switzerland,TaiwanUkraine,United Kingdom,United States
2008-005872-29	2008-005872-29/GB	Argentina,Australia,Austria,Belgium,Brazil,Canada,Chile,China,France,Germany,Greece,Hong KongHungary,India,Israel,Italy,Japan,Korea, Republic ofNetherlands,Philippines,Poland,Portugal,Russian Federation,Singapore,Spain,Switzerland,TaiwanUkraine,United Kingdom,United States
2008-005872-29	2008-005872-29/IT	Argentina,Australia,Brazil,Canada,Chile,China,Hong KongIndia,Israel,Japan,Korea, Republic ofPhilippines,Russian Federation,Singapore,Switzerland,TaiwanUkraine,United States
2008-005872-29	2008-005872-29/DE	Argentina,Australia,Austria,Belgium,Brazil,Canada,Chile,China,France,Germany,Greece,Hong KongHungary,India,Israel,Italy,Japan,Korea, Republic ofNetherlands,Philippines,Poland,Portugal,Russian Federation,Singapore,Spain,Switzerland,TaiwanUkraine,United Kingdom,United States
2008-005872-29	2008-005872-29/AT	Argentina,Australia,Austria,Belgium,Brazil,Canada,Chile,China,France,Germany,Greece,Hong KongHungary,India,Israel,Italy,Japan,Korea, Republic ofNetherlands,Philippines,Poland,Portugal,Russian Federation,Singapore,Spain,Switzerland,TaiwanUkraine,United Kingdom,United States
2008-000701-11	2008-000701-11/DE	Argentina,Australia,Brazil,Canada,Czech RepublicFinland,France,Germany,Greece,Hungary,India,Ireland,Italy,Korea, Republic ofMexico,Norway,Peru,Poland,Romania,,Russian Federation,South Africa,Spain,Sweden,United Kingdom,United States
2008-000701-11	2008-000701-11/IE	Argentina,Australia,Brazil,Canada,Czech RepublicFinland,France,Germany,Greece,Hungary,India,Ireland,Italy,Korea, Republic ofMexico,Norway,Peru,Poland,Romania,,Russian Federation,South Africa,Spain,Sweden,United Kingdom,United States
2008-000701-11	2008-000701-11/HU	Argentina,Australia,Brazil,Canada,Czech RepublicFinland,France,Germany,Greece,Hungary,India,Ireland,Italy,Korea, Republic ofMexico,Norway,Peru,Poland,Romania,,Russian Federation,South Africa,Spain,Sweden,United Kingdom,United States
2008-000701-11	2008-000701-11/GB	Argentina,Australia,Brazil,Canada,Czech RepublicFinland,France,Germany,Greece,Hungary,India,Ireland,Italy,Korea, Republic ofMexico,Norway,Peru,Poland,Romania,,Russian Federation,South Africa,Spain,Sweden,United Kingdom,United States
2008-000701-11	2008-000701-11/CZ	Argentina,Australia,Brazil,Canada,Czech RepublicFinland,France,Germany,Greece,Hungary,India,Ireland,Italy,Korea, Republic ofMexico,Norway,Peru,Poland,Romania,,Russian Federation,South Africa,Spain,Sweden,United Kingdom,United States
2008-000701-11	2008-000701-11/FI	Argentina,Australia,Brazil,Canada,Czech RepublicFinland,France,Germany,Greece,Hungary,India,Ireland,Italy,Korea, Republic ofMexico,Norway,Peru,Poland,Romania,,Russian Federation,South Africa,Spain,Sweden,United Kingdom,United States
2008-000701-11	2008-000701-11/SE	Argentina,Australia,Brazil,Canada,Czech RepublicFinland,France,Germany,Greece,Hungary,India,Ireland,Italy,Korea, Republic ofMexico,Norway,Peru,Poland,Romania,,Russian Federation,South Africa,Spain,Sweden,United Kingdom,United States
2004-002980-26	2004-002980-26/3rd	India
2010-019521-34	2010-019521-34/CZ	India,TaiwanUnited States
2010-022718-17	2010-022718-17/DE	Belgium,Canada,China,France,Germany,Greece,India,Ireland,Japan,Korea, Republic ofMexico,Philippines,Slovakia,Slovenia,Switzerland,TaiwanThailand,Turkey,Ukraine,United States
2010-022718-17	2010-022718-17/BE	Belgium,Canada,China,France,Germany,Greece,India,Ireland,Japan,Korea, Republic ofMexico,Philippines,Slovakia,Slovenia,Switzerland,TaiwanThailand,Turkey,Ukraine,United States
2010-022718-17	2010-022718-17/IE	Belgium,Canada,China,France,Germany,Greece,India,Ireland,Japan,Korea, Republic ofMexico,Philippines,Slovakia,Slovenia,Switzerland,TaiwanThailand,Turkey,Ukraine,United States
2010-020892-22	2010-020892-22/BE	Argentina,Australia,Belgium,Brazil,Bulgaria,Canada,Chile,Czech RepublicEstonia,France,Germany,Hungary,India,Israel,Italy,Latvia,Lithuania,Mexico,Netherlands,Peru,Poland,Portugal,Romania,,Russian Federation,Serbia,Slovakia,South Africa,Spain,Ukraine,United Kingdom,United States
2010-020892-22	2010-020892-22/GB	Argentina,Australia,Belgium,Brazil,Bulgaria,Canada,Chile,Colombia,Czech RepublicEstonia,France,Germany,Hungary,India,Israel,Italy,Latvia,Lithuania,Mexico,Netherlands,Peru,Poland,Portugal,Romania,,Russian Federation,Serbia,Slovakia,South Africa,Spain,Turkey,Ukraine,United Kingdom,United States
2010-020892-22	2010-020892-22/DE	Argentina,Australia,Belgium,Brazil,Bulgaria,Canada,Chile,Colombia,Czech RepublicEstonia,France,Germany,Hungary,India,Israel,Italy,Latvia,Lithuania,Mexico,Netherlands,Peru,Poland,Portugal,Romania,,Russian Federation,Serbia,Slovakia,South Africa,Spain,Turkey,Ukraine,United Kingdom,United States
2010-020892-22	2010-020892-22/SK	Argentina,Australia,Belgium,Brazil,Bulgaria,Canada,Chile,Czech RepublicEstonia,France,Germany,Hungary,India,Israel,Italy,Latvia,Lithuania,Mexico,Netherlands,Peru,Poland,Portugal,Romania,,Russian Federation,Serbia,Slovakia,South Africa,Spain,Ukraine,United Kingdom,United States
2010-020892-22	2010-020892-22/LV	Argentina,Australia,Belgium,Brazil,Bulgaria,Canada,Chile,Czech RepublicEstonia,France,Germany,Hungary,India,Israel,Italy,Latvia,Lithuania,Mexico,Netherlands,Peru,Poland,Portugal,Romania,,Russian Federation,Serbia,Slovakia,South Africa,Spain,Ukraine,United Kingdom,United States
2010-020892-22	2010-020892-22/EE	Argentina,Australia,Belgium,Brazil,Bulgaria,Canada,Chile,Czech RepublicEstonia,France,Germany,Hungary,India,Israel,Italy,Latvia,Lithuania,Mexico,Netherlands,Peru,Poland,Portugal,Romania,,Russian Federation,Serbia,Slovakia,South Africa,Spain,Ukraine,United Kingdom,United States
2010-020892-22	2010-020892-22/LT	Argentina,Australia,Belgium,Brazil,Bulgaria,Canada,Chile,Czech RepublicEstonia,France,Germany,Hungary,India,Israel,Italy,Latvia,Lithuania,Mexico,Netherlands,Peru,Poland,Portugal,Romania,,Russian Federation,Serbia,Slovakia,South Africa,Spain,Ukraine,United Kingdom,United States
2010-020892-22	2010-020892-22/CZ	Argentina,Australia,Belgium,Brazil,Bulgaria,Canada,Chile,Colombia,Czech RepublicEstonia,France,Germany,Hungary,India,Israel,Italy,Latvia,Lithuania,Mexico,Netherlands,Peru,Poland,Portugal,Romania,,Russian Federation,Serbia,Slovakia,South Africa,Spain,Turkey,Ukraine,United Kingdom,United States
2010-020892-22	2010-020892-22/BG	Argentina,Australia,Belgium,Brazil,Bulgaria,Canada,Chile,Colombia,Czech RepublicEstonia,France,Germany,Hungary,India,Israel,Italy,Latvia,Lithuania,Mexico,Netherlands,Peru,Poland,Portugal,Romania,,Russian Federation,Serbia,Slovakia,South Africa,Spain,Turkey,Ukraine,United Kingdom,United States
2010-020892-22	2010-020892-22/NL	Argentina,Australia,Belgium,Brazil,Bulgaria,Canada,Chile,Czech RepublicEstonia,France,Germany,Hungary,India,Israel,Italy,Latvia,Lithuania,Mexico,Netherlands,Peru,Poland,Portugal,Romania,,Russian Federation,Serbia,Slovakia,South Africa,Spain,Ukraine,United Kingdom,United States
2010-021662-30	2010-021662-30/LV	Austria,Canada,France,Germany,Hong KongHungary,India,Italy,Japan,Korea, Republic ofLithuania,Poland,Portugal,Slovakia,Spain,Switzerland,Turkey,United Kingdom
2010-021662-30	2010-021662-30/LT	Austria,Canada,France,Germany,Hong KongHungary,India,Italy,Japan,Korea, Republic ofLatvia,Poland,Portugal,Slovakia,Spain,Switzerland,Turkey,United Kingdom
2009-015162-57	2009-015162-57/FI	Argentina,Austria,Brazil,Bulgaria,Canada,Chile,Colombia,Croatia,Czech RepublicFinland,France,Germany,India,Israel,Italy,Latvia,Lithuania,Mexico,Netherlands,Peru,Poland,Portugal,Russian Federation,Serbia,South Africa,Spain,Sweden,Turkey,Ukraine,United Kingdom,United States
2009-015162-57	2009-015162-57/GB	Argentina,Austria,Brazil,Bulgaria,Canada,Chile,Colombia,Croatia,Czech RepublicFinland,France,Germany,India,Israel,Italy,Latvia,Lithuania,Mexico,Netherlands,Peru,Poland,Portugal,Russian Federation,Serbia,South Africa,Spain,Sweden,Turkey,Ukraine,United Kingdom,United States
2009-015162-57	2009-015162-57/AT	Argentina,Austria,Brazil,Bulgaria,Canada,Chile,Colombia,Croatia,Czech RepublicFinland,France,Germany,India,Israel,Italy,Latvia,Lithuania,Mexico,Netherlands,Peru,Poland,Portugal,Russian Federation,Serbia,South Africa,Spain,Sweden,Turkey,Ukraine,United Kingdom,United States
2009-015162-57	2009-015162-57/CZ	Argentina,Austria,Brazil,Bulgaria,Canada,Chile,Colombia,Croatia,Czech RepublicFinland,France,Germany,India,Israel,Italy,Latvia,Lithuania,Mexico,Netherlands,Peru,Poland,Portugal,Russian Federation,Serbia,South Africa,Spain,Sweden,Turkey,Ukraine,United Kingdom,United States
2009-015162-57	2009-015162-57/LT	Argentina,Austria,Brazil,Bulgaria,Canada,Chile,Colombia,Croatia,Czech RepublicFinland,France,Germany,India,Israel,Italy,Latvia,Lithuania,Mexico,Netherlands,Peru,Poland,Portugal,Russian Federation,Serbia,South Africa,Spain,Sweden,Turkey,Ukraine,United Kingdom,United States
2009-015162-57	2009-015162-57/LV	Argentina,Austria,Brazil,Bulgaria,Canada,Chile,Colombia,Croatia,Czech RepublicFinland,France,Germany,India,Israel,Italy,Latvia,Lithuania,Mexico,Netherlands,Peru,Poland,Portugal,Russian Federation,Serbia,South Africa,Spain,Sweden,Turkey,Ukraine,United Kingdom,United States
2009-015162-57	2009-015162-57/NL	Argentina,Austria,Brazil,Bulgaria,Canada,Chile,Colombia,Croatia,Czech RepublicFinland,France,Germany,India,Israel,Italy,Latvia,Lithuania,Mexico,Netherlands,Peru,Poland,Portugal,Russian Federation,Serbia,South Africa,Spain,Sweden,Turkey,Ukraine,United Kingdom,United States
2009-015162-57	2009-015162-57/SE	Argentina,Austria,Brazil,Bulgaria,Canada,Chile,Colombia,Croatia,Czech RepublicFinland,France,Germany,India,Israel,Italy,Latvia,Lithuania,Mexico,Netherlands,Peru,Poland,Portugal,Russian Federation,Serbia,South Africa,Spain,Sweden,Turkey,Ukraine,United Kingdom,United States
2009-015162-57	2009-015162-57/BG	Argentina,Austria,Brazil,Bulgaria,Canada,Chile,Colombia,Croatia,Czech RepublicFinland,France,Germany,India,Israel,Italy,Latvia,Lithuania,Mexico,Netherlands,Peru,Poland,Portugal,Russian Federation,Serbia,South Africa,Spain,Sweden,Turkey,Ukraine,United Kingdom,United States
2009-015162-57	2009-015162-57/PT	Argentina,Austria,Brazil,Bulgaria,Canada,Chile,Colombia,Croatia,Czech RepublicFinland,France,Germany,India,Israel,Italy,Latvia,Lithuania,Mexico,Netherlands,Peru,Poland,Portugal,Russian Federation,Serbia,South Africa,Spain,Sweden,Turkey,Ukraine,United Kingdom,United States
2009-015162-57	2009-015162-57/PL	Argentina,Austria,Brazil,Bulgaria,Canada,Chile,Colombia,Croatia,Czech RepublicFinland,France,Germany,India,Israel,Italy,Latvia,Lithuania,Mexico,Netherlands,Peru,Poland,Portugal,Russian Federation,Serbia,South Africa,Spain,Sweden,Turkey,Ukraine,United Kingdom,United States
2010-021424-94	2010-021424-94/GB	Argentina,Brazil,Canada,Czech RepublicFrance,Germany,India,Israel,Mexico,Poland,Romania,,Russian Federation,Spain,Ukraine,United Kingdom,United States
2010-021424-94	2010-021424-94/DE	Argentina,Brazil,Canada,Czech RepublicFrance,Germany,India,Israel,Mexico,Poland,Romania,,Russian Federation,Spain,Ukraine,United Kingdom,United States
2010-021424-94	2010-021424-94/ES	Argentina,Brazil,Canada,Colombia,France,India,Israel,Mexico,Poland,Romania,,Russian Federation,Spain,Turkey,Ukraine,United Kingdom,United States
2010-021091-28	2010-021091-28/CZ	Austria,China,Czech RepublicFrance,Germany,Greece,Hong KongHungary,India,Italy,Korea, Republic ofMalaysia,Philippines,Romania,,Russian Federation,Serbia,Singapore,Spain,TaiwanThailand,Ukraine,United Kingdom,United States
2010-021091-28	2010-021091-28/GR	Austria,China,Czech RepublicFrance,Germany,Greece,Hong KongHungary,India,Italy,Korea, Republic ofMalaysia,Philippines,Romania,,Russian Federation,Serbia,Singapore,Spain,TaiwanThailand,Ukraine,United Kingdom,United States
2010-021091-28	2010-021091-28/ES	Austria,China,Czech RepublicFrance,Germany,Greece,Hong KongHungary,India,Italy,Korea, Republic ofMalaysia,Philippines,Romania,,Russian Federation,Serbia,Singapore,Spain,TaiwanThailand,Ukraine,United Kingdom,United States
2010-021091-28	2010-021091-28/GB	Austria,Belgium,Czech RepublicFrance,Germany,Greece,India,Italy,Korea, Democratic People's Republic ofMalaysia,Philippines,Romania,,Serbia,Singapore,Slovakia,Spain,TaiwanThailand,Ukraine,United Kingdom,United States
2010-021091-28	2010-021091-28/HU	Austria,China,Czech RepublicFrance,Germany,Greece,Hong KongHungary,India,Italy,Korea, Republic ofMalaysia,Philippines,Romania,,Russian Federation,Serbia,Singapore,Spain,TaiwanThailand,Ukraine,United Kingdom,United States
2010-021091-28	2010-021091-28/SK	Austria,China,Czech RepublicFrance,Germany,Greece,Hong KongHungary,India,Italy,Korea, Republic ofMalaysia,Philippines,Romania,,Russian Federation,Serbia,Singapore,Spain,TaiwanThailand,Ukraine,United Kingdom,United States
2010-024179-18	2010-024179-18/SE	Austria,Brazil,Bulgaria,Colombia,Czech RepublicEgypt,Finland,France,Germany,Greece,Hungary,India,Italy,Korea, Republic ofLithuania,Mexico,Poland,Russian Federation,South Africa,Spain,Sweden,Turkey,Ukraine,United Kingdom
2010-024179-18	2010-024179-18/HU	Austria,Brazil,Bulgaria,Colombia,Czech RepublicEgypt,Finland,France,Germany,Greece,Hungary,India,Italy,Korea, Republic ofLithuania,Mexico,Poland,Russian Federation,South Africa,Spain,Sweden,Turkey,Ukraine,United Kingdom
2010-024179-18	2010-024179-18/DE	Austria,Brazil,Bulgaria,Colombia,Czech RepublicEgypt,Finland,France,Germany,Greece,Hungary,India,Italy,Korea, Republic ofLithuania,Mexico,Poland,Russian Federation,South Africa,Spain,Sweden,Turkey,Ukraine,United Kingdom
2010-024179-18	2010-024179-18/CZ	Austria,Brazil,Bulgaria,Colombia,Czech RepublicEgypt,Finland,France,Germany,Greece,Hungary,India,Italy,Korea, Republic ofLithuania,Mexico,Poland,Russian Federation,South Africa,Spain,Sweden,Turkey,Ukraine,United Kingdom
2010-024179-18	2010-024179-18/FI	Austria,Brazil,Bulgaria,Colombia,Czech RepublicEgypt,Finland,France,Germany,Greece,Hungary,India,Italy,Korea, Republic ofLithuania,Mexico,Poland,Russian Federation,South Africa,Spain,Sweden,Turkey,Ukraine,United Kingdom
2010-024179-18	2010-024179-18/GR	Austria,Brazil,Bulgaria,Colombia,Czech RepublicEgypt,Finland,France,Germany,Greece,Hungary,India,Italy,Korea, Republic ofLithuania,Mexico,Poland,Russian Federation,South Africa,Spain,Sweden,Turkey,Ukraine,United Kingdom
2010-024179-18	2010-024179-18/BG	Austria,Brazil,Bulgaria,Colombia,Czech RepublicEgypt,Finland,France,Germany,Greece,Hungary,India,Italy,Korea, Republic ofLithuania,Mexico,Poland,Russian Federation,South Africa,Spain,Sweden,Turkey,Ukraine,United Kingdom
2010-024179-18	2010-024179-18/GB	Austria,Brazil,Bulgaria,Colombia,Czech RepublicEgypt,Finland,France,Germany,Greece,Hungary,India,Italy,Korea, Republic ofLithuania,Mexico,Poland,Russian Federation,South Africa,Spain,Sweden,Turkey,Ukraine,United Kingdom
2010-024179-18	2010-024179-18/IT	Brazil,Colombia,Egypt,India,Korea, Democratic People's Republic ofKorea, Republic ofMexico,Russian Federation,South Africa,Turkey
2011-002510-36	2011-002510-36/SK	Canada,India,Japan,Switzerland,TaiwanUnited States
2011-002510-36	2011-002510-36/CZ	Canada,India,Japan,Switzerland,TaiwanUnited States
2011-002510-36	2011-002510-36/GB	Canada,India,Japan,Switzerland,TaiwanUnited States
2011-002510-36	2011-002510-36/DE	Canada,India,Japan,Switzerland,TaiwanUnited States
2011-002510-36	2011-002510-36/AT	Canada,India,Japan,Switzerland,TaiwanUnited States
2011-002510-36	2011-002510-36/PL	Canada,India,Japan,Switzerland,TaiwanUnited States
2011-002510-36	2011-002510-36/BG	Canada,India,Japan,Switzerland,TaiwanUnited States
2011-002513-11	2011-002513-11/SK	Bulgaria,Chile,Colombia,Croatia,India,Mexico,Philippines,Russian Federation,South Africa,Taiwan
2011-000484-28	2011-000484-28/HU	Canada,Hong KongIndia,Israel,Russian Federation,South Africa,United States
2010-022223-29	2010-022223-29/DE	Argentina,Brazil,Bulgaria,Croatia,Germany,Hungary,India,Italy,Poland,Romania,,Russian Federation,Ukraine,United States
2010-022223-29	2010-022223-29/PL	Argentina,Brazil,Bulgaria,Croatia,Germany,Hungary,India,Italy,Poland,Romania,,Russian Federation,Ukraine,United States
2010-022223-29	2010-022223-29/BG	Argentina,Brazil,Bulgaria,Croatia,Germany,Hungary,India,Italy,Poland,Romania,,Russian Federation,Ukraine,United States
2010-020696-23	2010-020696-23/GB	Argentina,Finland,France,Hungary,India,Korea, Republic ofMexico,Romania,,Russian Federation,Sweden,United Kingdom,United States
2010-020696-23	2010-020696-23/HU	Argentina,Finland,France,Hungary,India,Korea, Republic ofMexico,Romania,,Russian Federation,Sweden,United Kingdom,United States
2010-020696-23	2010-020696-23/SE	Argentina,Finland,France,Hungary,India,Korea, Republic ofMexico,Romania,,Russian Federation,Sweden,United Kingdom,United States
2010-023505-36	2010-023505-36/FR	India,United States
2009-017971-10	2009-017971-10/3rd	Bosnia and Herzegovina,Colombia,India,Korea, Republic ofMexico,Philippines,Russian Federation,Serbia,South Africa,Ukraine,United States
2010-023377-19	2010-023377-19/GB	Belgium,Brazil,Bulgaria,Canada,Czech RepublicFrance,Germany,Hungary,India,Italy,Japan,Korea, Republic ofROman,ia,Russian Federation,Spain,TaiwanUkraine,United Kingdom,United States
2010-023377-19	2010-023377-19/DE	Belgium,Bulgaria,Czech RepublicFrance,Germany,Hungary,India,Italy,Korea, Republic ofROman,ia,Russian Federation,Spain,TaiwanUkraine,United Kingdom,United States
2010-023377-19	2010-023377-19/CZ	Belgium,Brazil,Bulgaria,Canada,Czech RepublicFrance,Germany,Hungary,India,Italy,Japan,Korea, Republic ofROman,ia,Russian Federation,Spain,TaiwanUkraine,United Kingdom,United States
2010-023377-19	2010-023377-19/ES	Belgium,France,Germany,India,Italy,Korea, Republic ofSpain,TaiwanUnited Kingdom,United States
2010-023377-19	2010-023377-19/BE	Belgium,Brazil,Bulgaria,Canada,Czech RepublicFrance,Germany,Hungary,India,Italy,Japan,Korea, Republic ofROman,ia,Russian Federation,Spain,TaiwanUkraine,United Kingdom,United States
2010-023377-19	2010-023377-19/IT	India,Korea, Democratic People's Republic ofKorea, Republic ofTaiwanUnited States
2010-023377-19	2010-023377-19/HU	Belgium,Bulgaria,Czech RepublicFrance,Germany,Hungary,India,Italy,Korea, Republic ofROman,ia,Russian Federation,Spain,TaiwanUkraine,United Kingdom,United States
2010-023377-19	2010-023377-19/BG	Belgium,Brazil,Bulgaria,Canada,Czech RepublicFrance,Germany,Hungary,India,Italy,Japan,Korea, Republic ofROman,ia,Russian Federation,Spain,TaiwanUkraine,United Kingdom,United States
2011-005721-43	2011-005721-43/GR	Argentina,Belgium,Brazil,Bulgaria,Croatia,Czech RepublicFrance,Germany,Greece,India,Israel,Japan,Korea, Republic ofMexico,Poland,Romania,,Russian Federation,TaiwanUkraine
2011-005721-43	2011-005721-43/BE	Argentina,Belgium,Brazil,Bulgaria,Croatia,Czech RepublicFrance,Germany,Greece,India,Israel,Japan,Korea, Republic ofMexico,Poland,Romania,,Russian Federation,TaiwanUkraine
2011-005721-43	2011-005721-43/BG	Korea, Republic ofIsrael,Mexico,Poland,Romania,,Russian Federation,TaiwanUkraine,Czech RepublicBrazil,France,Germany,Argentina,Belgium,Bulgaria,Croatia,Greece,Japan,India
2011-005721-43	2011-005721-43/DE	Argentina,Belgium,Brazil,Bulgaria,Croatia,Czech RepublicFrance,Germany,Greece,India,Israel,Japan,Korea, Republic ofMexico,Poland,Romania,,Russian Federation,TaiwanUkraine
2011-005721-43	2011-005721-43/CZ	Argentina,Belgium,Brazil,Bulgaria,Croatia,Czech RepublicFrance,Germany,Greece,India,Israel,Japan,Korea, Republic ofMexico,Poland,Romania,,Russian Federation,TaiwanUkraine
2011-005721-43	2011-005721-43/SK	Argentina,Belgium,Brazil,Bulgaria,Czech RepublicFrance,Germany,Greece,Hungary,India,Israel,Japan,Korea, Republic ofMexico,Poland,Portugal,Romania,,Russian Federation,Serbia,Slovakia,TaiwanTurkey,Ukraine,Croatia
2011-005721-43	2011-005721-43/PT	Argentina,Belgium,Brazil,Bulgaria,Czech RepublicFrance,Germany,Greece,Hungary,India,Israel,Japan,Korea, Republic ofMexico,Poland,Portugal,Romania,,Russian Federation,Serbia,Slovakia,TaiwanTurkey,Ukraine,Croatia
2011-005721-43	2011-005721-43/HU	Argentina,Belgium,Brazil,Bulgaria,Croatia,Czech RepublicFrance,Germany,Greece,Hungary,India,Israel,Japan,Korea, Republic ofMexico,Poland,Portugal,Romania,,Russian Federation,Serbia,Slovakia,TaiwanTurkey,Ukraine
2010-021358-20	2010-021358-20/GB	Canada,Hong KongIndia,Korea, Republic ofMalaysia,Mexico,Poland,Serbia,Slovakia,South Africa,United Kingdom,United States
2010-021358-20	2010-021358-20/PL	Canada,Denmark,Hong KongIndia,Korea, Republic ofMalaysia,Mexico,Poland,Serbia,Slovakia,South Africa,Sweden,United Kingdom,United States
2010-021358-20	2010-021358-20/SK	Canada,Hong KongIndia,Korea, Republic ofMalaysia,Mexico,Poland,Serbia,Slovakia,South Africa,United Kingdom,United States
2010-021358-20	2010-021358-20/SE	Canada,Hong KongIndia,Korea, Republic ofMalaysia,Mexico,Poland,Serbia,Slovakia,South Africa,Sweden,United Kingdom,United States
2010-021358-20	2010-021358-20/DK	Canada,Denmark,Hong KongIndia,Korea, Republic ofMalaysia,Mexico,Poland,Serbia,Slovakia,South Africa,Sweden,United Kingdom,United States
2012-004190-12	2012-004190-12/IT	Argentina,Australia,Belarus,Brazil,Canada,Chile,China,Croatia,Egypt,Georgia,India,Israel,Korea, Republic ofMalaysia,Mexico,New Zealand,Peru,Philippines,Russian Federation,Singapore,South Africa,TaiwanThailand,Ukraine
2010-023297-39	2010-023297-39/HU	Bulgaria,Czech RepublicGermany,Hungary,India,Poland,Russian Federation,Serbia,Ukraine,United States
2010-023297-39	2010-023297-39/DE	Bulgaria,Czech RepublicGermany,Hungary,India,Poland,Russian Federation,Serbia,Ukraine,United States
2010-023297-39	2010-023297-39/CZ	Bulgaria,Czech RepublicGermany,Hungary,India,Poland,Russian Federation,Serbia,Ukraine,United States
2010-023297-39	2010-023297-39/PL	Bulgaria,Czech RepublicGermany,Hungary,India,Poland,Russian Federation,Serbia,Ukraine,United States
2010-023297-39	2010-023297-39/BG	Bulgaria,Czech RepublicGermany,Hungary,India,Poland,Russian Federation,Serbia,Ukraine,United States
2010-018354-12	2010-018354-12/DE	Germany,Hungary,India,Italy,Romania,,Ukraine
2011-002190-33	2011-002190-33/ES	Brazil,Canada,Croatia,Czech RepublicGermany,India,Poland,Russian Federation,Singapore,Spain,TaiwanThailand,Ukraine,United Kingdom,United States
2011-002190-33	2011-002190-33/IT	Brazil,Canada,India,Russian Federation,Singapore,TaiwanThailand,Ukraine,United States
2011-002190-33	2011-002190-33/CZ	Austria,Brazil,Canada,Czech RepublicFinland,France,Germany,India,Italy,Poland,Russian Federation,Singapore,Spain,TaiwanThailand,Ukraine,United Kingdom,United States
2011-002190-33	2011-002190-33/DE	Brazil,Canada,Croatia,Czech RepublicGermany,India,Poland,Russian Federation,Singapore,Spain,TaiwanThailand,Ukraine,United Kingdom,United States
2011-002190-33	2011-002190-33/GB	Austria,Brazil,Canada,Croatia,Czech RepublicFinland,France,Germany,India,Italy,Poland,Russian Federation,Singapore,Spain,TaiwanThailand,Ukraine,United Kingdom,United States
2011-002190-33	2011-002190-33/AT	Austria,Brazil,Canada,Czech RepublicFinland,France,Germany,India,Italy,Poland,Russian Federation,Singapore,Spain,TaiwanThailand,Ukraine,United Kingdom,United States
2011-002190-33	2011-002190-33/FI	Austria,Brazil,Canada,Czech RepublicFinland,France,Germany,India,Italy,Poland,Russian Federation,Singapore,Spain,TaiwanThailand,Ukraine,United Kingdom,United States
2011-001062-18	2011-001062-18/GR	Argentina,Colombia,Guatemala,India,Japan,Mexico,Peru,South Africa,United States,Venezuela,, Bolivarian Republic of
2011-001062-18	2011-001062-18/GB	Argentina,Colombia,Guatemala,India,Japan,Mexico,Peru,South Africa,United States,Venezuela,, Bolivarian Republic of
2011-001062-18	2011-001062-18/AT	Argentina,Colombia,Guatemala,India,Japan,Mexico,Peru,South Africa,United States,Venezuela,, Bolivarian Republic of
2011-001062-18	2011-001062-18/HU	Argentina,Colombia,Guatemala,India,Japan,Mexico,Peru,South Africa,United States,Venezuela,, Bolivarian Republic of
2011-001062-18	2011-001062-18/PL	Argentina,Colombia,Guatemala,India,Japan,Mexico,Peru,South Africa,United States,Venezuela,, Bolivarian Republic of
2011-001062-18	2011-001062-18/NL	Argentina,Canada,Colombia,Guatemala,India,Japan,Mexico,Netherlands,Peru,Philippines,South Africa,United States,Venezuela,, Bolivarian Republic of
2011-001062-18	2011-001062-18/IT	Argentina,Colombia,Guatemala,India,Japan,Mexico,Peru,South Africa,United States,Venezuela,, Bolivarian Republic of
2011-001062-18	2011-001062-18/BG	Argentina,Canada,Colombia,Guatemala,India,Japan,Mexico,Peru,Philippines,South Africa,United States,Venezuela,, Bolivarian Republic of
2010-023471-26	2010-023471-26/GB	Denmark,India,Poland,Romania,,Russian Federation,Sweden,Switzerland,United Kingdom,United States
2010-023471-26	2010-023471-26/SE	European UnionIndia,United States
2010-023471-26	2010-023471-26/DK	Denmark,India,Sweden,Switzerland,United Kingdom,United States
2010-021162-30	2010-021162-30/BG	India,Russian Federation,Turkey,United States
2010-021162-30	2010-021162-30/IT	India,Russian Federation,Turkey,United States
2010-023112-14	2010-023112-14/PL	Argentina,Austria,Croatia,Estonia,Guatemala,Hungary,India,Italy,Korea, Democratic People's Republic ofLatvia,Poland,Slovakia
2009-015883-32	2009-015883-32/LT	Austria,Colombia,Estonia,Guatemala,Iceland,India,Korea, Republic ofLithuania,Malaysia,Mexico,Philippines,Poland,Romania,,South Africa,Spain,Sweden,United States
2009-015883-32	2009-015883-32/SE	Austria,Colombia,Estonia,Guatemala,Iceland,India,Korea, Republic ofLithuania,Malaysia,Mexico,Philippines,Poland,Romania,,South Africa,Spain,Sweden,United States
2009-015883-32	2009-015883-32/AT	Austria,Colombia,Estonia,Guatemala,Iceland,India,Korea, Republic ofLithuania,Malaysia,Mexico,Philippines,Poland,Romania,,South Africa,Spain,Sweden,United States
2009-015811-42	2009-015811-42/SE	Argentina,Australia,Austria,Brazil,Canada,China,France,Greece,India,Japan,Netherlands,Portugal,Romania,,Russian Federation,Serbia,Sweden,United States,Croatia
2009-015811-42	2009-015811-42/PT	Argentina,Australia,Austria,Brazil,Canada,China,Croatia,France,Greece,India,Japan,Netherlands,Portugal,Romania,,Russian Federation,Serbia,Sweden,United States
2009-015811-42	2009-015811-42/AT	Argentina,Australia,Austria,Brazil,Canada,China,Croatia,France,Greece,India,Japan,Netherlands,Portugal,Romania,,Russian Federation,Serbia,Sweden,United States
2010-023428-26	2010-023428-26/DE	Australia,Brazil,Canada,China,India,Israel,Korea, Republic ofRussian Federation,Switzerland
2010-023428-26	2010-023428-26/BE	Australia,Brazil,Canada,China,India,Israel,Korea, Republic ofRussian Federation,Switzerland
2010-023428-26	2010-023428-26/AT	Australia,Brazil,Canada,China,India,Israel,Korea, Republic ofRussian Federation,Switzerland
2010-023428-26	2010-023428-26/GB	Australia,Brazil,Canada,China,India,Israel,Korea, Republic ofRussian Federation,Switzerland
2010-023428-26	2010-023428-26/SE	Australia,Brazil,Canada,China,India,Israel,Korea, Republic ofRussian Federation,Switzerland
2010-023428-26	2010-023428-26/FI	Australia,Brazil,Canada,China,India,Israel,Korea, Republic ofRussian Federation,Switzerland
2010-023428-26	2010-023428-26/DK	Australia,Brazil,Canada,China,India,Israel,Korea, Republic ofRussian Federation,Switzerland
2010-023428-26	2010-023428-26/NO	Australia,Brazil,Canada,India,Israel,Korea, Republic ofRussian Federation,Switzerland
2010-024006-35	2010-024006-35/SK	Argentina,Brazil,Canada,France,Germany,Greece,India,Korea, Republic ofMexico,Peru,Romania,,Russian Federation,Slovakia,TaiwanUkraine,United States
2010-024006-35	2010-024006-35/DE	Argentina,Brazil,Canada,France,Germany,Greece,India,Korea, Republic ofMexico,Peru,Romania,,Russian Federation,Slovakia,TaiwanUkraine,United States
2010-024006-35	2010-024006-35/GR	Argentina,Brazil,Canada,France,Germany,Greece,India,Korea, Republic ofMexico,Peru,Romania,,Russian Federation,Slovakia,TaiwanUkraine,United States
2008-001451-21	2008-001451-21/GB	Australia,Austria,Brazil,Canada,China,France,Germany,Greece,India,Ireland,Italy,Japan,Korea, Democratic People's Republic ofNetherlands,Poland,Russian Federation,Singapore,Slovakia,Spain,Sweden,TaiwanUnited Kingdom,United States
2008-001451-21	2008-001451-21/DE	Australia,Austria,Brazil,Canada,China,France,Germany,Greece,India,Ireland,Italy,Japan,Korea, Democratic People's Republic ofNetherlands,Poland,Russian Federation,Singapore,Slovakia,Spain,Sweden,TaiwanUnited Kingdom,United States
2008-001451-21	2008-001451-21/PL	Australia,Austria,Brazil,Canada,China,France,Germany,Greece,India,Ireland,Italy,Japan,Korea, Democratic People's Republic ofNetherlands,Poland,Russian Federation,Singapore,Slovakia,Spain,Sweden,TaiwanUnited Kingdom,United States
2008-001451-21	2008-001451-21/SK	Australia,Austria,Brazil,Canada,China,France,Germany,Greece,India,Ireland,Italy,Japan,Korea, Democratic People's Republic ofNetherlands,Poland,Russian Federation,Singapore,Slovakia,Spain,Sweden,TaiwanUnited Kingdom,United States
2009-012652-24	2009-012652-24/LT	Czech RepublicHungary,India,Israel,Lithuania,Mexico,Poland,Romania,,Russian Federation,Slovakia,Ukraine,United States
2010-024219-15	2010-024219-15/CZ	Argentina,Australia,Belgium,Bulgaria,Canada,Chile,Czech RepublicHungary,India,New Zealand,Poland,Slovakia,South Africa,Sweden,United Kingdom,United States
2010-024219-15	2010-024219-15/HU	Argentina,Australia,Belgium,Bulgaria,Canada,Chile,Czech RepublicHungary,India,New Zealand,Poland,Slovakia,South Africa,Sweden,United Kingdom,United States
2010-024219-15	2010-024219-15/GB	Argentina,Australia,Belgium,Bulgaria,Canada,Chile,Czech RepublicHungary,India,New Zealand,Poland,Slovakia,South Africa,Sweden,United Kingdom,United States
2010-024219-15	2010-024219-15/SK	Argentina,Australia,Belgium,Bulgaria,Canada,Chile,Czech RepublicHungary,India,New Zealand,Poland,Slovakia,South Africa,Sweden,United Kingdom,United States
2010-024219-15	2010-024219-15/PL	Argentina,Australia,Belgium,Bulgaria,Canada,Chile,Czech RepublicHungary,India,New Zealand,Poland,Slovakia,South Africa,Sweden,United Kingdom,United States
2010-024219-15	2010-024219-15/BG	Argentina,Australia,Belgium,Bulgaria,Canada,Chile,Czech RepublicHungary,India,New Zealand,Poland,Slovakia,South Africa,Sweden,United Kingdom,United States
2012-001640-22	2012-001640-22/GB	Belgium,Brazil,Colombia,France,Germany,India,Philippines,Poland,Portugal,Saudi Arabia,Singapore,Spain,TaiwanUnited Kingdom,United States
2012-001640-22	2012-001640-22/BE	Brazil,Colombia,France,Germany,India,Philippines,Poland,Portugal,Saudi Arabia,Singapore,Spain,TaiwanUnited Kingdom,United States
2012-001640-22	2012-001640-22/ES	Belgium,Brazil,Colombia,France,Germany,India,Philippines,Poland,Portugal,Saudi Arabia,Singapore,Spain,TaiwanUnited Kingdom,United States
2012-001640-22	2012-001640-22/FR	Belgium,Brazil,Colombia,France,Germany,India,Philippines,Poland,Portugal,Saudi Arabia,Singapore,Spain,TaiwanUnited Kingdom,United States
2012-001096-37	2012-001096-37/NL	Canada,India,Netherlands,Russian Federation,South Africa,United States
2013-001913-34	2013-001913-34/LV	Argentina,Bulgaria,Czech RepublicEstonia,France,Germany,India,Latvia,Lithuania,Romania,,Russian Federation,South Africa,Ukraine,United Kingdom,United States
2013-001913-34	2013-001913-34/CZ	Argentina,Bulgaria,Czech RepublicEstonia,France,Germany,India,Latvia,Lithuania,Romania,,Russian Federation,South Africa,Ukraine,United Kingdom,United States
2013-001913-34	2013-001913-34/EE	Argentina,Bulgaria,Czech RepublicEstonia,France,Germany,India,Latvia,Lithuania,Romania,,Russian Federation,South Africa,Ukraine,United Kingdom,United States
2013-001913-34	2013-001913-34/LT	Bulgaria,France,Romania,,Argentina,Czech RepublicEstonia,Germany,India,Latvia,Lithuania,Russian Federation,South Africa,Ukraine,United Kingdom,United States
2013-001913-34	2013-001913-34/DE	Bulgaria,France,Romania,,Argentina,Czech RepublicEstonia,Germany,India,Latvia,Lithuania,Russian Federation,South Africa,Ukraine,United Kingdom,United States
2013-001913-34	2013-001913-34/BG	Bulgaria,France,Romania,,Argentina,Czech RepublicEstonia,Germany,India,Latvia,Lithuania,Russian Federation,South Africa,Ukraine,United Kingdom,United States
2012-000985-39	2012-000985-39/CZ	Austria,Bulgaria,Canada,Czech RepublicFrance,Germany,India,Italy,Japan,Poland,Singapore,Slovakia,Switzerland,United Kingdom,United States,Vietnam
2012-000985-39	2012-000985-39/GB	Austria,Bulgaria,Canada,Czech RepublicFrance,Germany,India,Italy,Japan,Poland,Singapore,Slovakia,Switzerland,United Kingdom,United States,Vietnam
2012-000985-39	2012-000985-39/SK	Austria,Bulgaria,Canada,Czech RepublicFrance,Germany,India,Italy,Japan,Poland,Singapore,Slovakia,Switzerland,United Kingdom,United States,Vietnam
2012-000985-39	2012-000985-39/DE	Austria,Bulgaria,Canada,Czech RepublicFrance,Germany,India,Italy,Japan,Poland,Singapore,Slovakia,Switzerland,United Kingdom,United States,Vietnam
2012-000985-39	2012-000985-39/AT	Austria,Bulgaria,Canada,Czech RepublicFrance,Germany,India,Italy,Japan,Poland,Singapore,Slovakia,Switzerland,United Kingdom,United States,Vietnam
2012-000985-39	2012-000985-39/IT	Canada,India,Japan,Singapore,United States,Vietnam
2012-000985-39	2012-000985-39/BG	Austria,Bulgaria,Canada,Czech RepublicFrance,Germany,India,Italy,Japan,Poland,Singapore,Slovakia,Switzerland,United Kingdom,United States,Vietnam
2012-000985-39	2012-000985-39/PL	Austria,Bulgaria,Canada,Czech RepublicFrance,Germany,India,Italy,Japan,Poland,Singapore,Slovakia,Switzerland,United Kingdom,United States,Vietnam
2011-004363-74	2011-004363-74/CZ	Australia,Belgium,Brazil,Czech RepublicEstonia,France,Hungary,India,Italy,Japan,Netherlands,Norway,Poland,Portugal,Romania,,Slovakia,South Africa,Spain,United States
2011-004363-74	2011-004363-74/NL	Belgium,France,Italy,Japan,Netherlands,Norway,Portugal,Romania,,Slovakia,Australia,Brazil,Czech RepublicEstonia,Hungary,India,Spain,Poland,South Africa,United States
2011-004363-74	2011-004363-74/HU	Australia,Belgium,Brazil,Czech RepublicEstonia,France,Hungary,India,Italy,Japan,Netherlands,Norway,Poland,Portugal,Romania,,Slovakia,South Africa,Spain,United States
2011-004363-74	2011-004363-74/ES	Australia,Belgium,Brazil,Czech RepublicEstonia,France,Hungary,India,Italy,Japan,Netherlands,Norway,Poland,Portugal,Romania,,Slovakia,South Africa,Spain,United States
2011-004363-74	2011-004363-74/BE	Australia,Belgium,Brazil,Czech RepublicEstonia,France,Hungary,India,Italy,Japan,Netherlands,Norway,Poland,Portugal,Romania,,Slovakia,South Africa,Spain,United States
2011-004363-74	2011-004363-74/PT	Australia,Belgium,Brazil,Czech RepublicEstonia,France,Hungary,India,Italy,Japan,Netherlands,Norway,Poland,Portugal,Romania,,Slovakia,South Africa,Spain,United States
2011-004363-74	2011-004363-74/PL	Australia,Belgium,Brazil,Czech RepublicEstonia,France,Hungary,India,Italy,Japan,Netherlands,Norway,Poland,Portugal,Romania,,Slovakia,South Africa,Spain,United States
2011-004363-74	2011-004363-74/SK	Australia,Belgium,Brazil,Czech RepublicEstonia,France,Hungary,India,Italy,Japan,Netherlands,Norway,Poland,Portugal,Romania,,Slovakia,South Africa,Spain,United States
2011-004363-74	2011-004363-74/EE	Australia,Belgium,Brazil,Czech RepublicEstonia,France,Hungary,India,Italy,Japan,Netherlands,Norway,Poland,Portugal,Romania,,Slovakia,South Africa,Spain,United States
2011-004363-74	2011-004363-74/IT	Australia,Brazil,India,Japan,South Africa,United States
2009-011231-12	2009-011231-12/3rd	Brazil,Chile,India,Mexico,Peru,Russian Federation,South Africa,Turkey,United States
2012-003626-24	2012-003626-24/HU	Bulgaria,Italy,Romania,,Germany,Hungary,India,Korea, Republic ofPhilippines,TaiwanUnited Kingdom,United States
2012-003626-24	2012-003626-24/DE	Bulgaria,Germany,Hungary,India,Italy,Korea, Republic ofPhilippines,Romania,,TaiwanUnited Kingdom,United States
2012-003626-24	2012-003626-24/NL	Bulgaria,Italy,Romania,,Germany,Hungary,India,Korea, Republic ofPhilippines,TaiwanUnited States
2012-003626-24	2012-003626-24/IT	India,Korea, Republic ofPhilippines,TaiwanUnited States
2012-003626-24	2012-003626-24/BG	Bulgaria,Germany,Hungary,India,Italy,Korea, Republic ofPhilippines,Romania,,TaiwanUnited States
2009-015318-23	2009-015318-23/CZ	India,Russian Federation,Ukraine
2009-015318-23	2009-015318-23/GB	India,Russian Federation,Ukraine
2009-015318-23	2009-015318-23/DE	India,Russian Federation,Ukraine
2009-015318-23	2009-015318-23/HU	India,Russian Federation,Ukraine
2013-003429-28	2013-003429-28/EE	Brazil,Estonia,India,Thailand
2012-002346-20	2012-002346-20/NO	European UnionAlgeria,India,Norway,United States
2010-024540-15	2010-024540-15/BE	Belgium,Canada,Denmark,France,Greece,Netherlands,New Zealand,Romania,,Slovakia,Sweden,Argentina,Australia,Brazil,Chile,Colombia,Czech RepublicGermany,Hungary,India,Korea, Republic ofMalaysia,Thailand,Israel,Mexico,Peru,Philippines,Poland,Russian Federation,South Africa,TaiwanUkraine,United States
2010-024540-15	2010-024540-15/DE	Argentina,Australia,Belgium,Brazil,Canada,Chile,Colombia,Czech RepublicDenmark,France,Germany,Greece,Hungary,India,Israel,Korea, Republic ofMalaysia,Mexico,Netherlands,New Zealand,Peru,Philippines,Poland,Romania,,Russian Federation,Slovakia,South Africa,Sweden,TaiwanThailand,Ukraine,United States
2010-024540-15	2010-024540-15/SE	Argentina,Australia,Belgium,Brazil,Canada,Chile,Colombia,Czech RepublicDenmark,France,Germany,Greece,Hungary,India,Israel,Korea, Republic ofMalaysia,Mexico,Netherlands,New Zealand,Peru,Philippines,Poland,Romania,,Russian Federation,Slovakia,South Africa,Sweden,TaiwanThailand,Ukraine,United States
2010-024540-15	2010-024540-15/CZ	Argentina,Australia,Belgium,Brazil,Canada,Chile,Colombia,Czech RepublicDenmark,France,Germany,Greece,Hungary,India,Israel,Korea, Republic ofMalaysia,Mexico,Netherlands,New Zealand,Peru,Philippines,Poland,Romania,,Russian Federation,Slovakia,South Africa,Sweden,TaiwanThailand,Ukraine,United States
2010-024540-15	2010-024540-15/GR	Argentina,Australia,Belgium,Brazil,Canada,Chile,Colombia,Czech RepublicDenmark,France,Germany,Greece,Hungary,India,Israel,Korea, Republic ofMalaysia,Mexico,Netherlands,New Zealand,Peru,Philippines,Poland,Romania,,Russian Federation,Slovakia,South Africa,Sweden,TaiwanThailand,Ukraine,United States
2010-024540-15	2010-024540-15/HU	Argentina,Australia,Belgium,Brazil,Canada,Chile,Colombia,Czech RepublicDenmark,France,Germany,Greece,Hungary,India,Israel,Korea, Republic ofMalaysia,Mexico,Netherlands,New Zealand,Peru,Philippines,Poland,Romania,,Russian Federation,Slovakia,South Africa,Sweden,TaiwanThailand,Ukraine,United States
2010-024540-15	2010-024540-15/NL	Argentina,Australia,Belgium,Brazil,Canada,Chile,Colombia,Czech RepublicDenmark,France,Germany,Greece,Hungary,India,Israel,Korea, Republic ofMalaysia,Mexico,Netherlands,New Zealand,Peru,Philippines,Poland,Romania,,Russian Federation,Slovakia,South Africa,Sweden,TaiwanThailand,Ukraine,United States
2010-024540-15	2010-024540-15/DK	Argentina,Australia,Belgium,Brazil,Canada,Chile,Colombia,Czech RepublicDenmark,France,Germany,Greece,Hungary,India,Israel,Korea, Republic ofMalaysia,Mexico,Netherlands,New Zealand,Peru,Philippines,Poland,Romania,,Russian Federation,Slovakia,South Africa,Sweden,TaiwanThailand,Ukraine,United States
2010-024540-15	2010-024540-15/PL	Argentina,Australia,Belgium,Brazil,Canada,Chile,Colombia,Czech RepublicDenmark,France,Germany,Greece,Hungary,India,Israel,Korea, Republic ofMalaysia,Mexico,Netherlands,New Zealand,Peru,Philippines,Poland,Romania,,Russian Federation,Slovakia,South Africa,Sweden,TaiwanThailand,Ukraine,United States
2010-024540-15	2010-024540-15/SK	Argentina,Australia,Belgium,Brazil,Canada,Chile,Colombia,Czech RepublicDenmark,France,Germany,Greece,Hungary,India,Israel,Korea, Republic ofMalaysia,Mexico,Netherlands,New Zealand,Peru,Philippines,Poland,Romania,,Russian Federation,Slovakia,South Africa,Sweden,TaiwanThailand,Ukraine,United States
2012-002271-34	2012-002271-34/PT	Argentina,Australia,Canada,Germany,India,Italy,Peru,Portugal,Russian Federation,Spain,Sri Lanka,Ukraine,United States
2012-002271-34	2012-002271-34/DE	Canada,Italy,Portugal,Argentina,Australia,Germany,India,Spain,Sri Lanka,Peru,Russian Federation,Ukraine,United States
2012-002271-34	2012-002271-34/ES	Argentina,Australia,Canada,Germany,India,Italy,Peru,Portugal,Russian Federation,Spain,Sri Lanka,Ukraine,United States
2012-002271-34	2012-002271-34/IT	Argentina,Australia,Canada,India,Peru,Russian Federation,Sri Lanka,Ukraine,United States
2013-002664-10	2013-002664-10/HU	Belgium,Bulgaria,Canada,Ireland,Italy,Austria,Croatia,Netherlands,Portugal,Romania,,Slovakia,Argentina,Brazil,Colombia,Estonia,Finland,Germany,Hungary,India,Latvia,Lithuania,Spain,Mexico,Philippines,Serbia,Slovenia,South Africa,Turkey,United Kingdom,United States,Vietnam
2013-002664-10	2013-002664-10/AT	Belgium,Bulgaria,Canada,Ireland,Italy,Austria,Croatia,Netherlands,Portugal,Romania,,Slovakia,Argentina,Brazil,Colombia,Estonia,Finland,Germany,Hungary,India,Latvia,Lithuania,Spain,Mexico,Philippines,Serbia,Slovenia,South Africa,Turkey,United Kingdom,United States,Vietnam
2013-002664-10	2013-002664-10/IT	Belgium,Bulgaria,Canada,Ireland,Italy,Austria,Croatia,Netherlands,Portugal,Romania,,Slovakia,Argentina,Brazil,Colombia,Estonia,Finland,Germany,Hungary,India,Latvia,Lithuania,Spain,Mexico,Philippines,Serbia,Slovenia,South Africa,Turkey,United Kingdom,United States,Vietnam
2013-002664-10	2013-002664-10/BE	Belgium,Bulgaria,Canada,Ireland,Italy,Austria,Croatia,Netherlands,Portugal,Romania,,Slovakia,Argentina,Brazil,Colombia,Estonia,Finland,Germany,Hungary,India,Latvia,Lithuania,Spain,Mexico,Philippines,Serbia,Slovenia,South Africa,Turkey,United Kingdom,United States,Vietnam
2013-002664-10	2013-002664-10/FI	Belgium,Bulgaria,Canada,Ireland,Italy,Austria,Croatia,Netherlands,Portugal,Romania,,Slovakia,Argentina,Brazil,Colombia,Estonia,Finland,Germany,Hungary,India,Latvia,Lithuania,Spain,Mexico,Philippines,Serbia,Slovenia,South Africa,Turkey,United Kingdom,United States,Vietnam
2013-002664-10	2013-002664-10/EE	Belgium,Bulgaria,Canada,Ireland,Italy,Austria,Croatia,Netherlands,Portugal,Romania,,Slovakia,Argentina,Brazil,Colombia,Estonia,Finland,Germany,Hungary,India,Latvia,Lithuania,Spain,Mexico,Philippines,Serbia,Slovenia,South Africa,Turkey,United Kingdom,United States,Vietnam
2013-002664-10	2013-002664-10/SK	Belgium,Bulgaria,Canada,Ireland,Italy,Austria,Croatia,Netherlands,Portugal,Romania,,Slovakia,Argentina,Brazil,Colombia,Estonia,Finland,Germany,Hungary,India,Latvia,Lithuania,Spain,Mexico,Philippines,Serbia,Slovenia,South Africa,Turkey,United Kingdom,United States,Vietnam
2013-003683-31	2013-003683-31/FI	Argentina,Canada,Czech RepublicFinland,France,Germany,Guatemala,Hungary,India,Israel,Italy,Korea, Republic ofMexico,Panama,Poland,Portugal,Romania,,Russian Federation,Singapore,Slovakia,South Africa,Turkey,United Kingdom,United States
2013-003683-31	2013-003683-31/HU	Argentina,Canada,Czech RepublicFinland,France,Germany,Guatemala,Hungary,India,Israel,Italy,Korea, Republic ofMexico,Panama,Poland,Portugal,Romania,,Russian Federation,Singapore,Slovakia,South Africa,Turkey,United Kingdom,United States
2019-000890-21	2019-000890-21/3rd	India
2012-003427-38	2012-003427-38/3rd	Egypt,India,Tunisia
2014-003708-62	2014-003708-62/BG	Australia,European UnionIndia,Korea, Republic ofSerbia,Thailand,Turkey,United Arab Emirates
2014-003708-62	2014-003708-62/HU	Australia,European UnionIndia,Korea, Republic ofSerbia,Thailand,Turkey,United Arab Emirates
2015-004768-12	2015-004768-12/CZ	Algeria,Czech RepublicIndia,Russian Federation,Serbia,Turkey,United States
2013-004343-23	2013-004343-23/IT	India,Lebanon,Turkey,United States
2016-003897-41	2016-003897-41/SE	Argentina,Brazil,Bulgaria,Canada,China,Czech RepublicDenmark,Germany,Hungary,India,Japan,Netherlands,Poland,Russian Federation,Slovakia,Sweden,TaiwanUnited Kingdom,United States,Vietnam
2016-003897-41	2016-003897-41/CZ	Argentina,Brazil,Bulgaria,Canada,China,Czech RepublicDenmark,Germany,Hungary,India,Japan,Netherlands,Poland,Russian Federation,Slovakia,Sweden,TaiwanUnited Kingdom,United States,Vietnam
2016-003897-41	2016-003897-41/DE	Argentina,Brazil,Bulgaria,Canada,China,Czech RepublicDenmark,Germany,Hungary,India,Japan,Netherlands,Poland,Russian Federation,Slovakia,Sweden,TaiwanUnited Kingdom,United States,Vietnam
2016-003897-41	2016-003897-41/DK	Argentina,Brazil,Bulgaria,Canada,China,Czech RepublicDenmark,Germany,Hungary,India,Japan,Netherlands,Poland,Russian Federation,Slovakia,Sweden,TaiwanUnited Kingdom,United States,Vietnam
2016-003897-41	2016-003897-41/BG	Argentina,Brazil,Bulgaria,Canada,China,Czech RepublicDenmark,Germany,Hungary,India,Japan,Netherlands,Poland,Russian Federation,Slovakia,Sweden,TaiwanUnited Kingdom,United States,Vietnam
2016-003897-41	2016-003897-41/SK	Argentina,Brazil,Bulgaria,Canada,China,Czech RepublicDenmark,Germany,Hungary,India,Japan,Netherlands,Poland,Russian Federation,Slovakia,Sweden,TaiwanUnited Kingdom,United States,Vietnam
2016-003897-41	2016-003897-41/PL	Argentina,Brazil,Bulgaria,Canada,China,Czech RepublicDenmark,Germany,Hungary,India,Japan,Netherlands,Poland,Russian Federation,Slovakia,Sweden,TaiwanUnited Kingdom,United States,Vietnam
2014-001971-30	2014-001971-30/LV	Argentina,Belgium,Brazil,Bulgaria,Canada,Chile,China,Colombia,Czech RepublicDenmark,Dominica,n Republic,Ecuador,Estonia,Finland,France,Germany,Guatemala,Hong KongHungary,Iceland,India,Israel,Italy,Korea, Republic ofLatvia,Lithuania,Malaysia,Mexico,Netherlands,Panama,Peru,Philippines,Poland,Romania,,Russian Federation,Singapore,Slovakia,South Africa,Spain,Sweden,TaiwanThailand,Turkey,United Kingdo…
2014-001971-30	2014-001971-30/LT	Argentina,Belgium,Brazil,Bulgaria,Canada,Chile,China,Colombia,Czech RepublicDenmark,Dominica,n Republic,Ecuador,Estonia,Finland,France,Germany,Guatemala,Hong KongHungary,Iceland,India,Israel,Italy,Korea, Republic ofLatvia,Lithuania,Malaysia,Mexico,Netherlands,Panama,Peru,Philippines,Poland,Romania,,Russian Federation,Singapore,Slovakia,South Africa,Spain,Sweden,TaiwanThailand,Turkey,United Kingdo…
2014-001971-30	2014-001971-30/FI	Argentina,Belgium,Brazil,Bulgaria,Canada,Chile,China,Colombia,Czech RepublicDenmark,Dominica,n Republic,Ecuador,Estonia,Finland,France,Germany,Guatemala,Hong KongHungary,Iceland,India,Israel,Italy,Korea, Republic ofLatvia,Lithuania,Malaysia,Mexico,Netherlands,Panama,Peru,Philippines,Poland,Romania,,Russian Federation,Singapore,Slovakia,South Africa,Spain,Sweden,TaiwanThailand,Turkey,United Kingdo…
2014-001971-30	2014-001971-30/NL	Argentina,Belgium,Brazil,Bulgaria,Canada,Chile,China,Colombia,Czech RepublicDenmark,Dominica,n Republic,Ecuador,Estonia,Finland,France,Germany,Guatemala,Hong KongHungary,Iceland,India,Israel,Italy,Korea, Republic ofLatvia,Lithuania,Malaysia,Mexico,Netherlands,Panama,Peru,Philippines,Poland,Romania,,Russian Federation,Singapore,Slovakia,South Africa,Spain,Sweden,TaiwanThailand,Turkey,United Kingdo…
2014-001971-30	2014-001971-30/CZ	Argentina,Belgium,Brazil,Bulgaria,Canada,Chile,China,Colombia,Czech RepublicDenmark,Dominica,n Republic,Ecuador,Estonia,Finland,France,Germany,Guatemala,Hong KongHungary,Iceland,India,Israel,Italy,Korea, Republic ofLatvia,Lithuania,Malaysia,Mexico,Netherlands,Panama,Peru,Philippines,Poland,Romania,,Russian Federation,Singapore,Slovakia,South Africa,Spain,Sweden,TaiwanThailand,Turkey,United Kingdo…
2014-001971-30	2014-001971-30/SE	Argentina,Belgium,Brazil,Bulgaria,Canada,Chile,China,Colombia,Czech RepublicDenmark,Dominica,n Republic,Ecuador,Estonia,Finland,France,Germany,Guatemala,Hong KongHungary,Iceland,India,Israel,Italy,Korea, Republic ofLatvia,Lithuania,Malaysia,Mexico,Netherlands,Panama,Peru,Philippines,Poland,Romania,,Russian Federation,Singapore,Slovakia,South Africa,Spain,Sweden,TaiwanThailand,Turkey,United Kingdo…
2014-001971-30	2014-001971-30/SK	Argentina,Belgium,Brazil,Bulgaria,Canada,Chile,China,Colombia,Czech RepublicDenmark,Dominica,n Republic,Ecuador,Estonia,Finland,France,Germany,Guatemala,Hong KongHungary,Iceland,India,Israel,Italy,Korea, Republic ofLatvia,Lithuania,Malaysia,Mexico,Netherlands,Panama,Peru,Philippines,Poland,Romania,,Russian Federation,Singapore,Slovakia,South Africa,Spain,Sweden,TaiwanThailand,Turkey,United Kingdo…
2014-001971-30	2014-001971-30/HU	Argentina,Belgium,Brazil,Bulgaria,Canada,Chile,China,Colombia,Czech RepublicDenmark,Dominica,n Republic,Ecuador,Estonia,Finland,France,Germany,Guatemala,Hong KongHungary,Iceland,India,Israel,Italy,Korea, Republic ofLatvia,Lithuania,Malaysia,Mexico,Netherlands,Panama,Peru,Philippines,Poland,Romania,,Russian Federation,Singapore,Slovakia,South Africa,Spain,Sweden,TaiwanThailand,Turkey,United Kingdo…
2014-001971-30	2014-001971-30/PT	Argentina,Belgium,Brazil,Bulgaria,Canada,Chile,China,Colombia,Czech RepublicDenmark,Dominica,n Republic,Ecuador,Estonia,Finland,France,Germany,Guatemala,Hong KongHungary,Iceland,India,Israel,Italy,Korea, Republic ofLatvia,Lithuania,Malaysia,Mexico,Netherlands,Panama,Peru,Philippines,Poland,Romania,,Russian Federation,Singapore,Slovakia,South Africa,Spain,Sweden,TaiwanThailand,Turkey,United Kingdo…
2014-001971-30	2014-001971-30/DK	Argentina,Belgium,Brazil,Bulgaria,Canada,Chile,China,Colombia,Czech RepublicDenmark,Dominica,n Republic,Ecuador,Estonia,Finland,France,Germany,Guatemala,Hong KongHungary,Iceland,India,Israel,Italy,Korea, Republic ofLatvia,Lithuania,Malaysia,Mexico,Netherlands,Panama,Peru,Philippines,Poland,Romania,,Russian Federation,Singapore,Slovakia,South Africa,Spain,Sweden,TaiwanThailand,Turkey,United Kingdo…
2014-001971-30	2014-001971-30/EE	Argentina,Belgium,Brazil,Bulgaria,Canada,Chile,China,Colombia,Czech RepublicDenmark,Dominica,n Republic,Ecuador,Estonia,Finland,France,Germany,Guatemala,Hong KongHungary,Iceland,India,Israel,Italy,Korea, Republic ofLatvia,Lithuania,Malaysia,Mexico,Netherlands,Panama,Peru,Philippines,Poland,Romania,,Russian Federation,Singapore,Slovakia,South Africa,Spain,Sweden,TaiwanThailand,Turkey,United Kingdo…
2014-001971-30	2014-001971-30/ES	Argentina,Belgium,Brazil,Bulgaria,Canada,Chile,China,Colombia,Czech RepublicDenmark,Dominica,n Republic,Ecuador,Estonia,Finland,France,Germany,Guatemala,Hong KongHungary,Iceland,India,Israel,Italy,Korea, Republic ofLatvia,Lithuania,Malaysia,Mexico,Netherlands,Panama,Peru,Philippines,Poland,Romania,,Russian Federation,Singapore,Slovakia,South Africa,Spain,Sweden,TaiwanThailand,Turkey,United Kingdo…
2014-001971-30	2014-001971-30/IT	Argentina,Belgium,Brazil,Bulgaria,Canada,Chile,China,Colombia,Czech RepublicDenmark,Dominica,n Republic,Ecuador,Estonia,Finland,France,Germany,Guatemala,Hong KongHungary,Iceland,India,Israel,Italy,Korea, Republic ofLatvia,Lithuania,Malaysia,Mexico,Netherlands,Panama,Peru,Philippines,Poland,Romania,,Russian Federation,Singapore,Slovakia,South Africa,Spain,Sweden,TaiwanThailand,Turkey,United Kingdo…
2014-001971-30	2014-001971-30/DE	Argentina,Belgium,Brazil,Bulgaria,Canada,Chile,China,Colombia,Czech RepublicDenmark,Dominica,n Republic,Ecuador,Estonia,Finland,France,Germany,Guatemala,Hong KongHungary,Iceland,India,Israel,Italy,Korea, Republic ofLatvia,Lithuania,Malaysia,Mexico,Netherlands,Panama,Peru,Philippines,Poland,Romania,,Russian Federation,Singapore,Slovakia,South Africa,Spain,Sweden,TaiwanThailand,Turkey,United Kingdo…
2014-001971-30	2014-001971-30/BE	Argentina,Belgium,Brazil,Bulgaria,Canada,Chile,China,Colombia,Czech RepublicDenmark,Dominica,n Republic,Ecuador,Estonia,Finland,France,Germany,Guatemala,Hong KongHungary,Iceland,India,Israel,Italy,Korea, Republic ofLatvia,Lithuania,Malaysia,Mexico,Netherlands,Panama,Peru,Philippines,Poland,Romania,,Russian Federation,Singapore,Slovakia,South Africa,Spain,Sweden,TaiwanThailand,Turkey,United Kingdo…
2014-001971-30	2014-001971-30/BG	Argentina,Belgium,Brazil,Bulgaria,Canada,Chile,China,Colombia,Czech RepublicDenmark,Dominica,n Republic,Ecuador,Estonia,Finland,France,Germany,Guatemala,Hong KongHungary,Iceland,India,Israel,Italy,Korea, Republic ofLatvia,Lithuania,Malaysia,Mexico,Netherlands,Panama,Peru,Philippines,Poland,Romania,,Russian Federation,Singapore,Slovakia,South Africa,Spain,Sweden,TaiwanThailand,Turkey,United Kingdo…
2014-001971-30	2014-001971-30/FR	Argentina,Belgium,Brazil,Bulgaria,Canada,Chile,China,Colombia,Czech RepublicDenmark,Dominica,n Republic,Ecuador,Estonia,Finland,France,Germany,Guatemala,Hong KongHungary,Iceland,India,Israel,Italy,Korea, Republic ofLatvia,Lithuania,Malaysia,Mexico,Netherlands,Panama,Peru,Philippines,Poland,Romania,,Russian Federation,Singapore,Slovakia,South Africa,Spain,Sweden,TaiwanThailand,Turkey,United Kingdo…
2014-001971-30	2014-001971-30/PL	Argentina,Belgium,Brazil,Bulgaria,Canada,Chile,China,Colombia,Czech RepublicDenmark,Dominica,n Republic,Ecuador,Estonia,Finland,France,Germany,Guatemala,Hong KongHungary,Iceland,India,Israel,Italy,Korea, Republic ofLatvia,Lithuania,Malaysia,Mexico,Netherlands,Panama,Peru,Philippines,Poland,Romania,,Russian Federation,Singapore,Slovakia,South Africa,Spain,Sweden,TaiwanThailand,Turkey,United Kingdo…
2008-003687-20	2008-003687-20/3rd	India
2014-004397-42	2014-004397-42/3rd	Australia,Brazil,Canada,India,Mexico,United States
2015-002778-19	2015-002778-19/3rd	India,Panama,United States
2012-001875-35	2012-001875-35/3rd	India
2014-003155-57	2014-003155-57/GB	Argentina,Australia,Belgium,Canada,Chile,France,Germany,Greece,Hungary,India,Italy,Mexico,Netherlands,Russian Federation,Slovakia,South Africa,Spain,TaiwanUnited Kingdom,United States
2014-003155-57	2014-003155-57/HU	Argentina,Australia,Belgium,Brazil,Canada,Chile,Colombia,Czech RepublicDenmark,France,Germany,Greece,Guatemala,Hungary,India,Ireland,Israel,Italy,Japan,Korea, Republic ofMexico,Netherlands,Norway,Panama,Peru,Poland,Russian Federation,Slovakia,Slovenia,South Africa,Spain,Sweden,Switzerland,TaiwanUnited Kingdom,United States
2014-003155-57	2014-003155-57/IT	Argentina,Australia,Belgium,Brazil,Canada,Chile,Colombia,Czech RepublicDenmark,France,Germany,Greece,Guatemala,Hungary,India,Ireland,Israel,Italy,Japan,Korea, Republic ofMexico,Netherlands,Norway,Panama,Peru,Poland,Russian Federation,Slovakia,Slovenia,South Africa,Spain,Sweden,Switzerland,TaiwanUnited Kingdom,United States
2014-003155-57	2014-003155-57/DE	Argentina,Australia,Belgium,Brazil,Canada,Chile,Colombia,Czech RepublicDenmark,France,Germany,Greece,Guatemala,Hungary,India,Ireland,Israel,Italy,Japan,Korea, Republic ofMexico,Netherlands,Norway,Panama,Peru,Poland,Russian Federation,Slovakia,Slovenia,South Africa,Spain,Sweden,Switzerland,TaiwanUnited Kingdom,United States
2014-003155-57	2014-003155-57/BE	Argentina,Australia,Belgium,Brazil,Canada,Chile,Colombia,Czech RepublicDenmark,France,Germany,Greece,Guatemala,Hungary,India,Ireland,Israel,Italy,Japan,Korea, Republic ofMexico,Netherlands,Norway,Panama,Peru,Poland,Russian Federation,Slovakia,Slovenia,South Africa,Spain,Sweden,Switzerland,TaiwanUnited Kingdom,United States
2014-003155-57	2014-003155-57/ES	Argentina,Australia,Belgium,Brazil,Canada,Chile,Colombia,Czech RepublicDenmark,France,Germany,Greece,Guatemala,Hungary,India,Ireland,Israel,Italy,Japan,Korea, Republic ofMexico,Netherlands,Norway,Panama,Peru,Poland,Russian Federation,Slovakia,Slovenia,South Africa,Spain,Sweden,Switzerland,TaiwanUnited Kingdom,United States
2014-003155-57	2014-003155-57/SK	Argentina,Australia,Belgium,Brazil,Canada,Chile,Colombia,Czech RepublicDenmark,France,Germany,Greece,Guatemala,Hungary,India,Ireland,Israel,Italy,Japan,Korea, Republic ofMexico,Netherlands,Norway,Panama,Peru,Poland,Russian Federation,Slovakia,Slovenia,South Africa,Spain,Sweden,Switzerland,TaiwanUnited Kingdom,United States
2014-003155-57	2014-003155-57/NL	Argentina,Australia,Belgium,Canada,Chile,Czech RepublicFrance,Germany,Hungary,India,Italy,Japan,Luxembourg,Mexico,Netherlands,Russian Federation,Slovakia,South Africa,Spain,TaiwanUnited Kingdom,United States
2014-003155-57	2014-003155-57/LU	Argentina,Australia,Belgium,Brazil,Canada,Chile,Colombia,Czech RepublicDenmark,France,Germany,Greece,Guatemala,Hungary,India,Ireland,Israel,Italy,Japan,Korea, Republic ofMexico,Netherlands,Norway,Panama,Peru,Poland,Russian Federation,Slovakia,Slovenia,South Africa,Spain,Sweden,Switzerland,TaiwanUnited Kingdom,United States
2015-001047-36	2015-001047-36/BG	Canada,European UnionIndia,Israel,Japan,Russian Federation,Serbia,TaiwanUnited States
2015-001047-36	2015-001047-36/DE	Canada,European UnionIndia,Israel,Japan,Russian Federation,Serbia,TaiwanUnited States
2015-001047-36	2015-001047-36/AT	Canada,European UnionIndia,Israel,Japan,Russian Federation,Serbia,TaiwanUnited States
2013-003201-26	2013-003201-26/SE	Argentina,Australia,Austria,Belgium,Brazil,Bulgaria,Canada,Chile,Colombia,Croatia,Czech RepublicDenmark,Finland,France,Germany,Greece,Hong KongHungary,India,Ireland,Israel,Italy,Japan,Korea, Republic ofMexico,Netherlands,New Zealand,Norway,Poland,Portugal,Russian Federation,Singapore,Slovakia,Slovenia,Spain,Sweden,TaiwanThailand,Turkey,United Kingdom,United States
2013-003201-26	2013-003201-26/DK	Argentina,Australia,Austria,Belgium,Brazil,Bulgaria,Canada,Chile,Colombia,Croatia,Czech RepublicDenmark,Finland,France,Germany,Greece,Hong KongHungary,India,Ireland,Israel,Italy,Japan,Korea, Republic ofMexico,Netherlands,New Zealand,Norway,Poland,Portugal,Russian Federation,Singapore,Slovakia,Slovenia,Spain,Sweden,TaiwanThailand,Turkey,United Kingdom,United States
2013-003201-26	2013-003201-26/GR	Argentina,Australia,Austria,Belgium,Brazil,Bulgaria,Canada,Chile,China,Colombia,Croatia,Czech RepublicDenmark,Finland,France,Germany,Greece,Hong KongHungary,India,Ireland,Israel,Italy,Japan,Korea, Republic ofMexico,Netherlands,New Zealand,Norway,Poland,Portugal,Singapore,Slovakia,Slovenia,Spain,Sweden,TaiwanThailand,Turkey,United Kingdom,United States
2013-003201-26	2013-003201-26/DE	Argentina,Australia,Austria,Belgium,Brazil,Bulgaria,Canada,Chile,China,Colombia,Croatia,Czech RepublicDenmark,Finland,France,Germany,Greece,Hong KongHungary,India,Ireland,Israel,Italy,Japan,Korea, Republic ofMexico,Netherlands,New Zealand,Norway,Poland,Portugal,Russian Federation,Singapore,Slovakia,Slovenia,Spain,Sweden,TaiwanThailand,Turkey,United Kingdom,United States
2013-003201-26	2013-003201-26/PT	Argentina,Australia,Austria,Belgium,Brazil,Bulgaria,Canada,Chile,Colombia,Croatia,Czech RepublicDenmark,Finland,France,Germany,Greece,Hong KongHungary,India,Ireland,Israel,Italy,Japan,Korea, Republic ofMexico,Netherlands,New Zealand,Norway,Poland,Portugal,Russian Federation,Singapore,Slovakia,Slovenia,Spain,Sweden,TaiwanThailand,Turkey,United Kingdom,United States
2013-003201-26	2013-003201-26/HU	Argentina,Australia,Austria,Belgium,Brazil,Bulgaria,Canada,Chile,Colombia,Croatia,Czech RepublicDenmark,Finland,France,Germany,Greece,Hong KongHungary,India,Ireland,Israel,Italy,Japan,Korea, Republic ofMexico,Netherlands,New Zealand,Norway,Poland,Portugal,Russian Federation,Singapore,Slovakia,Slovenia,Spain,Sweden,TaiwanThailand,Turkey,United Kingdom,United States
2013-003201-26	2013-003201-26/FI	Argentina,Australia,Austria,Belgium,Brazil,Bulgaria,Canada,Chile,Colombia,Croatia,Czech RepublicDenmark,Finland,France,Germany,Greece,Hong KongHungary,India,Ireland,Israel,Italy,Japan,Korea, Republic ofMexico,Netherlands,New Zealand,Norway,Poland,Portugal,Russian Federation,Singapore,Slovakia,Slovenia,Spain,Sweden,TaiwanThailand,Turkey,United Kingdom,United States
2013-003201-26	2013-003201-26/NL	Argentina,Australia,Austria,Belgium,Brazil,Bulgaria,Canada,Chile,Colombia,Croatia,Czech RepublicDenmark,Finland,France,Germany,Greece,Hong KongHungary,India,Ireland,Israel,Italy,Japan,Korea, Republic ofMexico,Netherlands,New Zealand,Norway,Poland,Portugal,Russian Federation,Singapore,Slovakia,Slovenia,Spain,Sweden,TaiwanThailand,Turkey,United Kingdom,United States
2013-003201-26	2013-003201-26/CZ	Argentina,Australia,Austria,Belgium,Brazil,Bulgaria,Canada,Chile,Colombia,Croatia,Czech RepublicDenmark,Finland,France,Germany,Greece,Hong KongHungary,India,Ireland,Israel,Italy,Japan,Korea, Republic ofMexico,Netherlands,New Zealand,Norway,Poland,Portugal,Russian Federation,Singapore,Slovakia,Slovenia,Spain,Sweden,TaiwanThailand,Turkey,United Kingdom,United States
2013-003201-26	2013-003201-26/AT	Argentina,Australia,Austria,Belgium,Brazil,Bulgaria,Canada,Chile,Colombia,Croatia,Czech RepublicDenmark,Finland,France,Germany,Greece,Hong KongHungary,India,Ireland,Israel,Italy,Japan,Korea, Republic ofMexico,Netherlands,New Zealand,Norway,Poland,Portugal,Russian Federation,Singapore,Slovakia,Slovenia,Spain,Sweden,TaiwanThailand,Turkey,United Kingdom,United States
2013-003201-26	2013-003201-26/BE	Argentina,Australia,Austria,Belgium,Brazil,Bulgaria,Canada,Chile,Colombia,Croatia,Czech RepublicDenmark,Finland,France,Germany,Greece,Hong KongHungary,India,Ireland,Israel,Italy,Japan,Korea, Republic ofMexico,Netherlands,New Zealand,Norway,Poland,Portugal,Russian Federation,Singapore,Slovakia,Slovenia,Spain,Sweden,TaiwanThailand,Turkey,United Kingdom,United States
2013-003201-26	2013-003201-26/IE	Argentina,Australia,Austria,Belgium,Brazil,Bulgaria,Canada,Chile,Colombia,Croatia,Czech RepublicDenmark,Finland,France,Germany,Greece,Hong KongHungary,India,Ireland,Israel,Italy,Japan,Korea, Republic ofMexico,Netherlands,New Zealand,Norway,Poland,Portugal,Russian Federation,Singapore,Slovakia,Slovenia,Spain,Sweden,TaiwanThailand,Turkey,United Kingdom,United States
2013-003201-26	2013-003201-26/GB	Argentina,Australia,Austria,Belgium,Brazil,Bulgaria,Canada,Chile,Colombia,Croatia,Czech RepublicDenmark,Finland,France,Germany,Greece,Hong KongHungary,India,Ireland,Israel,Italy,Japan,Korea, Republic ofMexico,Netherlands,New Zealand,Norway,Poland,Portugal,Russian Federation,Singapore,Slovakia,Slovenia,Spain,Sweden,TaiwanThailand,Turkey,United Kingdom,United States
2013-003201-26	2013-003201-26/BG	Argentina,Australia,Austria,Belgium,Brazil,Bulgaria,Canada,Chile,China,Colombia,Croatia,Czech RepublicDenmark,Finland,France,Germany,Greece,Hong KongHungary,India,Ireland,Israel,Italy,Japan,Korea, Republic ofMexico,Netherlands,New Zealand,Norway,Poland,Portugal,Russian Federation,Singapore,Slovakia,Slovenia,Spain,Sweden,TaiwanThailand,Turkey,United Kingdom,United States
2013-003201-26	2013-003201-26/PL	Argentina,Australia,Austria,Belgium,Brazil,Bulgaria,Canada,Chile,China,Colombia,Croatia,Czech RepublicDenmark,Finland,France,Germany,Greece,Hong KongHungary,India,Ireland,Israel,Italy,Japan,Korea, Republic ofMexico,Netherlands,New Zealand,Norway,Poland,Portugal,Russian Federation,Singapore,Slovakia,Slovenia,Spain,Sweden,TaiwanThailand,Turkey,United Kingdom,United States
2013-003201-26	2013-003201-26/FR	Argentina,Australia,Austria,Belgium,Brazil,Bulgaria,Canada,Chile,China,Colombia,Croatia,Czech RepublicDenmark,Finland,France,Germany,Greece,Hong KongHungary,India,Ireland,Israel,Italy,Japan,Korea, Republic ofMexico,Netherlands,New Zealand,Norway,Poland,Portugal,Singapore,Slovakia,Slovenia,Spain,Sweden,TaiwanThailand,Turkey,United Kingdom,United States
2014-001309-42	2014-001309-42/AT	Algeria,Argentina,Austria,Belgium,Brazil,Colombia,Croatia,Estonia,Germany,Hungary,India,Israel,Italy,Korea, Republic ofLebanon,Mexico,Morocco,Netherlands,Norway,Poland,Portugal,Saudi Arabia,Slovakia,Slovenia,South Africa,Spain,Sweden,Thailand,Tunisia,Jordan,Venezuela,, Bolivarian Republic of
2014-001309-42	2014-001309-42/NO	Algeria,Argentina,Austria,Belgium,Brazil,Colombia,Croatia,Estonia,Germany,Hungary,India,Israel,Italy,Korea, Republic ofLebanon,Mexico,Morocco,Netherlands,Norway,Poland,Portugal,Saudi Arabia,Slovakia,Slovenia,South Africa,Spain,Sweden,Thailand,Tunisia,Jordan,Venezuela,, Bolivarian Republic of
2014-001309-42	2014-001309-42/SK	Algeria,Argentina,Austria,Belgium,Brazil,Colombia,Croatia,Estonia,Germany,Hungary,India,Israel,Italy,Korea, Republic ofLebanon,Mexico,Morocco,Netherlands,Norway,Poland,Portugal,Saudi Arabia,Slovakia,Slovenia,South Africa,Spain,Sweden,Thailand,Tunisia,Jordan,Venezuela,, Bolivarian Republic of
2005-004672-20	2005-004672-20/EE	Argentina,Australia,Brazil,Bulgaria,Chile,Croatia,Dominica,n Republic,Estonia,Guatemala,India,Israel,Latvia,Mexico,Netherlands,New Zealand,Peru,Poland,Romania,,Serbia,Slovakia,South Africa,Ukraine,United States
2006-004214-41	2006-004214-41/DE	Austria,Bosnia and Herzegovina,Croatia,India,Italy,Latvia,Poland,Romania,,Russian Federation,Serbia,Sweden,Ukraine
2006-004214-41	2006-004214-41/SE	Austria,Bosnia and Herzegovina,Croatia,Germany,India,Italy,Latvia,Poland,Russian Federation,Serbia,Ukraine
2006-000341-19	2006-000341-19/AT	European UnionArgentina,Australia,Brazil,Canada,Chile,Costa Rica,India,Israel,Mexico,New Zealand,Panama,Peru,Russian Federation,South Africa,Switzerland,Turkey,Ukraine,United States
2006-000341-19	2006-000341-19/NL	European UnionArgentina,Australia,Brazil,Canada,Chile,Costa Rica,India,Israel,Mexico,New Zealand,Panama,Peru,Russian Federation,South Africa,Switzerland,Turkey,Ukraine,United States
2006-000341-19	2006-000341-19/LT	European UnionArgentina,Australia,Brazil,Canada,Chile,Costa Rica,India,Israel,Mexico,New Zealand,Panama,Peru,Russian Federation,South Africa,Switzerland,Turkey,Ukraine,United States
2006-000341-19	2006-000341-19/SK	European UnionArgentina,Australia,Brazil,Canada,Chile,Costa Rica,India,Israel,Mexico,New Zealand,Panama,Peru,Russian Federation,South Africa,Switzerland,Turkey,Ukraine,United States
2006-000341-19	2006-000341-19/EE	European UnionArgentina,Australia,Brazil,Canada,Chile,Costa Rica,India,Israel,Mexico,New Zealand,Panama,Peru,Russian Federation,South Africa,Switzerland,Turkey,Ukraine,United States
2006-000341-19	2006-000341-19/SE	European UnionArgentina,Australia,Brazil,Canada,Chile,Costa Rica,India,Israel,Mexico,New Zealand,Panama,Peru,Russian Federation,South Africa,Switzerland,Turkey,Ukraine,United States
2006-000341-19	2006-000341-19/BE	European UnionArgentina,Australia,Brazil,Canada,Chile,Costa Rica,India,Israel,Mexico,New Zealand,Panama,Peru,Russian Federation,South Africa,Switzerland,Turkey,Ukraine,United States
2006-000341-19	2006-000341-19/FI	European UnionArgentina,Australia,Brazil,Canada,Chile,Costa Rica,India,Israel,Mexico,New Zealand,Panama,Peru,Russian Federation,South Africa,Switzerland,Turkey,Ukraine,United States
2008-008127-15	2008-008127-15/DE	Estonia,Germany,India,Latvia,Spain,TaiwanUnited Kingdom,United States
2007-005386-35	2007-005386-35/BG	India,United States
2008-004932-19	2008-004932-19/NL	Belgium,Brazil,Canada,Czech RepublicFrance,Germany,Greece,India,Ireland,Italy,Netherlands,Poland,Russian Federation,Spain,Sweden,United Kingdom,United States
2008-004932-19	2008-004932-19/IE	Belgium,Brazil,Canada,Czech RepublicFrance,Germany,Greece,India,Ireland,Italy,Netherlands,Poland,Russian Federation,Spain,Sweden,United Kingdom,United States
2008-004932-19	2008-004932-19/DE	Belgium,Brazil,Canada,Czech RepublicFrance,Germany,Greece,India,Ireland,Italy,Netherlands,Poland,Russian Federation,Spain,Sweden,United Kingdom,United States
2008-004932-19	2008-004932-19/SE	Belgium,Brazil,Canada,Czech RepublicFrance,Germany,Greece,India,Ireland,Italy,Netherlands,Poland,Russian Federation,Spain,Sweden,United Kingdom,United States
2008-004932-19	2008-004932-19/BE	Belgium,Brazil,Canada,Czech RepublicFrance,Germany,Greece,India,Ireland,Italy,Netherlands,Poland,Russian Federation,Spain,Sweden,United Kingdom,United States
2008-004932-19	2008-004932-19/CZ	Belgium,Brazil,Canada,Czech RepublicFrance,Germany,Greece,India,Ireland,Italy,Netherlands,Poland,Russian Federation,Spain,Sweden,United Kingdom,United States
2008-004932-19	2008-004932-19/GB	Belgium,Brazil,Canada,Czech RepublicFrance,Germany,Greece,India,Ireland,Italy,Netherlands,Poland,Russian Federation,Spain,Sweden,United Kingdom,United States
2010-020447-13	2010-020447-13/BG	Argentina,Brazil,Bulgaria,China,India,Romania,,Russian Federation,United States
2009-012076-26	2009-012076-26/CZ	Australia,Canada,European UnionIndia,Mexico,New Zealand,Russian Federation,South Africa,Ukraine,United States
2009-012076-26	2009-012076-26/PL	Australia,Canada,European UnionIndia,Mexico,New Zealand,Russian Federation,South Africa,Ukraine,United States
2009-012076-26	2009-012076-26/LV	Australia,Canada,European UnionIndia,Mexico,New Zealand,Russian Federation,South Africa,United States
2009-012076-26	2009-012076-26/BG	Canada,New Zealand,European UnionAustralia,India,Mexico,Russian Federation,South Africa,Ukraine,United States
2009-012076-26	2009-012076-26/HU	Australia,Canada,India,Mexico,New Zealand,Russian Federation,Ukraine,South Africa,United States,European Union
2009-012076-26	2009-012076-26/SI	Australia,Canada,European UnionIndia,Mexico,New Zealand,Russian Federation,South Africa,Ukraine,United States
2009-018005-43	2009-018005-43/DE	Brazil,China,Colombia,Germany,India,Japan,Mexico,Peru,Poland,Romania,,United States
2009-018005-43	2009-018005-43/PL	Brazil,China,Colombia,Germany,India,Japan,Mexico,Peru,Poland,Romania,,United States
2009-012140-16	2009-012140-16/GB	Argentina,Australia,Belgium,Brazil,Canada,Colombia,Czech RepublicEstonia,France,Germany,Hungary,India,Israel,Luxembourg,Malaysia,Mexico,Netherlands,New Zealand,Norway,Philippines,Poland,Russian Federation,Spain,Sweden,Ukraine,United Kingdom,United States
2009-012140-16	2009-012140-16/DE	Argentina,Australia,Belgium,Brazil,Canada,Colombia,Czech RepublicEstonia,Hungary,India,Israel,Luxembourg,Malaysia,Mexico,Netherlands,New Zealand,Norway,Philippines,Poland,Russian Federation,Spain,Sweden,Ukraine,United Kingdom,United States
2009-012140-16	2009-012140-16/HU	Argentina,Australia,Belgium,Canada,Colombia,Czech RepublicEstonia,Germany,Hungary,India,Israel,Luxembourg,Malaysia,Mexico,Netherlands,New Zealand,Norway,Poland,Russian Federation,Spain,Sweden,Ukraine,United Kingdom,United States
2009-012140-16	2009-012140-16/EE	Argentina,Australia,Belgium,Canada,Colombia,Czech RepublicEstonia,Germany,Hungary,India,Israel,Luxembourg,Malaysia,Mexico,Netherlands,New Zealand,Norway,Poland,Russian Federation,Spain,Sweden,Ukraine,United Kingdom,United States
2009-012140-16	2009-012140-16/CZ	Argentina,Australia,Belgium,Canada,Colombia,Czech RepublicEstonia,Germany,Hungary,India,Israel,Luxembourg,Malaysia,Mexico,Netherlands,New Zealand,Norway,Poland,Russian Federation,Spain,Sweden,Ukraine,United Kingdom,United States
2009-012140-16	2009-012140-16/SE	Argentina,Australia,Belgium,Canada,Colombia,Czech RepublicEstonia,Germany,Hungary,India,Israel,Luxembourg,Malaysia,Mexico,Netherlands,New Zealand,Norway,Poland,Russian Federation,Spain,Sweden,Ukraine,United Kingdom,United States
2009-012140-16	2009-012140-16/BE	Argentina,Australia,Canada,Colombia,Czech RepublicEstonia,Germany,Hungary,India,Israel,Luxembourg,Malaysia,Mexico,Netherlands,New Zealand,Norway,Poland,Russian Federation,Spain,Sweden,Ukraine,United Kingdom,United States
2010-018518-56	2010-018518-56/LV	Australia,Belgium,Czech RepublicHungary,India,Korea, Republic ofLatvia,Poland,Spain,Thailand,United States
2010-018518-56	2010-018518-56/BE	Australia,Belgium,Czech RepublicHungary,India,Korea, Republic ofLatvia,Poland,Spain,Thailand,United States
2010-018518-56	2010-018518-56/HU	Australia,Belgium,Czech RepublicHungary,India,Korea, Republic ofLatvia,Poland,Spain,Thailand,United States
2010-018518-56	2010-018518-56/CZ	Australia,Belgium,Czech RepublicHungary,India,Korea, Republic ofLatvia,Poland,Spain,Thailand,United States
2009-018141-20	2009-018141-20/DE	Argentina,Austria,Brazil,Canada,Chile,Czech RepublicDenmark,Germany,Greece,Hong KongIndia,Israel,Italy,Korea, Republic ofMexico,Peru,Poland,Portugal,Romania,,Russian Federation,Slovakia,South Africa,Spain,TaiwanThailand,Turkey
2009-018141-20	2009-018141-20/SK	Argentina,Austria,Brazil,Canada,Chile,Czech RepublicDenmark,Germany,Greece,Hong KongIndia,Israel,Italy,Korea, Republic ofMexico,Peru,Poland,Portugal,Romania,,Russian Federation,Slovakia,South Africa,Spain,TaiwanThailand,Turkey
2009-018141-20	2009-018141-20/CZ	Argentina,Austria,Brazil,Bulgaria,Canada,Chile,Colombia,Czech RepublicEgypt,Germany,Greece,India,Israel,Italy,Jordan,Korea, Republic ofLatvia,Lebanon,Lithuania,Mexico,Peru,Poland,Portugal,Romania,,Russian Federation,Saudi Arabia,Serbia,Slovakia,South Africa,Spain,TaiwanThailand,Turkey,Ukraine
2009-018141-20	2009-018141-20/AT	Argentina,Austria,Brazil,Canada,Chile,Czech RepublicDenmark,Germany,Greece,Hong KongIndia,Israel,Italy,Korea, Republic ofMexico,Peru,Poland,Portugal,Romania,,Russian Federation,Slovakia,South Africa,Spain,TaiwanThailand,Turkey
2009-018141-20	2009-018141-20/PT	Argentina,Austria,Brazil,Canada,Chile,Czech RepublicDenmark,Germany,Greece,Hong KongIndia,Israel,Italy,Korea, Republic ofMexico,Peru,Poland,Portugal,Romania,,Russian Federation,Slovakia,South Africa,Spain,TaiwanThailand,Turkey
2009-018141-20	2009-018141-20/DK	Argentina,Austria,Brazil,Canada,Chile,Czech RepublicDenmark,Germany,Greece,Hong KongIndia,Israel,Italy,Korea, Republic ofMexico,Peru,Poland,Portugal,Romania,,Russian Federation,Slovakia,South Africa,Spain,TaiwanThailand,Turkey
2009-018141-20	2009-018141-20/LV	Argentina,Austria,Brazil,Bulgaria,Canada,Chile,Colombia,Czech RepublicEgypt,Germany,Greece,India,Israel,Italy,Jordan,Korea, Republic ofLatvia,Lebanon,Lithuania,Mexico,Peru,Poland,Portugal,Romania,,Russian Federation,Saudi Arabia,Serbia,Slovakia,South Africa,Spain,TaiwanThailand,Turkey,Ukraine
2009-018141-20	2009-018141-20/BG	Argentina,Austria,Brazil,Bulgaria,Canada,Chile,Colombia,Czech RepublicEgypt,Germany,Greece,India,Israel,Italy,Jordan,Korea, Republic ofLatvia,Lebanon,Lithuania,Mexico,Peru,Poland,Portugal,Romania,,Russian Federation,Saudi Arabia,Serbia,Slovakia,South Africa,Spain,TaiwanThailand,Turkey,Ukraine
2011-001711-31	2011-001711-31/SK	Bulgaria,Croatia,Czech RepublicFrance,Hungary,India,Italy,Poland,Russian Federation,Serbia,Slovakia,South Africa,Ukraine,United States
2011-001711-31	2011-001711-31/IT	India,Russian Federation,South Africa,Ukraine,United States
2011-005317-37	2011-005317-37/ES	India,Israel
2011-005317-37	2011-005317-37/AT	India,Israel
2008-005127-29	2008-005127-29/SK	Argentina,Australia,Austria,Belgium,Bosnia and Herzegovina,Brazil,Bulgaria,Canada,Colombia,Croatia,Czech RepublicEgypt,Estonia,France,Germany,Greece,Hong KongHungary,India,Ireland,Israel,Italy,Korea, Republic ofLebanon,Mexico,Poland,Romania,,Russian Federation,Slovakia,Slovenia,South Africa,Spain,Sweden,Switzerland,TaiwanTunisia,United Kingdom,United States,Uruguay,Venezuela,, Bolivarian Republic…
2009-010668-40	2009-010668-40/NL	Argentina,Australia,Bulgaria,Canada,China,Czech RepublicDenmark,Estonia,Finland,France,Germany,Guatemala,Hungary,India,Italy,Japan,Korea, Republic ofMexico,Netherlands,Portugal,RÃƒÂ©unionRussian Federation,Slovenia,Turkey,United States
2009-010668-40	2009-010668-40/FI	Argentina,Australia,Bulgaria,Canada,China,Czech RepublicDenmark,Estonia,Finland,France,Germany,Guatemala,Hungary,India,Italy,Japan,Korea, Republic ofMexico,Netherlands,Portugal,RÃƒÂ©unionRussian Federation,Slovenia,Turkey,United States
2009-010668-40	2009-010668-40/PT	Argentina,Australia,Bulgaria,Canada,China,Czech RepublicDenmark,Estonia,Finland,France,Germany,Guatemala,Hungary,India,Italy,Japan,Korea, Republic ofMexico,Netherlands,Portugal,RÃƒÂ©unionRussian Federation,Slovenia,Turkey,United States
2009-010668-40	2009-010668-40/SI	Argentina,Australia,Bulgaria,Canada,China,Czech RepublicDenmark,Estonia,Finland,France,Germany,Guatemala,Hungary,India,Italy,Japan,Korea, Republic ofMexico,Netherlands,Portugal,RÃƒÂ©unionRussian Federation,Slovenia,Turkey,United States
2009-010668-40	2009-010668-40/CZ	Argentina,Australia,Bulgaria,Canada,China,Czech RepublicDenmark,Estonia,Finland,France,Germany,Guatemala,Hungary,India,Italy,Japan,Korea, Republic ofMexico,Netherlands,Portugal,RÃƒÂ©unionRussian Federation,Slovenia,Turkey,United States
2009-010668-40	2009-010668-40/DE	Bulgaria,Canada,China,Denmark,France,Italy,Japan,Netherlands,Portugal,Argentina,Australia,Czech RepublicEstonia,Finland,Germany,Guatemala,Hungary,India,Korea, Republic ofRÃƒÂ©unionMexico,Russian Federation,Slovenia,Turkey,United States
2009-010668-40	2009-010668-40/HU	Argentina,Australia,Bulgaria,Canada,China,Czech RepublicDenmark,Estonia,Finland,France,Germany,Guatemala,Hungary,India,Italy,Japan,Korea, Republic ofMexico,Netherlands,Portugal,RÃƒÂ©unionRussian Federation,Slovenia,Turkey,United States
2009-010668-40	2009-010668-40/DK	Argentina,Australia,Bulgaria,Canada,China,Czech RepublicDenmark,Estonia,Finland,France,Germany,Guatemala,Hungary,India,Italy,Japan,Korea, Republic ofMexico,Netherlands,Portugal,RÃƒÂ©unionRussian Federation,Slovenia,Turkey,United States
2009-010668-40	2009-010668-40/EE	Argentina,Australia,Bulgaria,Canada,China,Czech RepublicDenmark,Estonia,Finland,France,Germany,Guatemala,Hungary,India,Italy,Japan,Korea, Republic ofMexico,Netherlands,Portugal,RÃƒÂ©unionRussian Federation,Slovenia,Turkey,United States
2009-010668-40	2009-010668-40/IT	Argentina,Australia,Canada,China,Guatemala,India,Japan,Korea, Republic ofMexico,RÃƒÂ©unionRussian Federation,Turkey,United States
2011-004587-29	2011-004587-29/SE	Austria,Brazil,Canada,Chile,Colombia,Czech RepublicFinland,Germany,India,Latvia,Spain,Sweden
2013-001747-31	2013-001747-31/SK	Argentina,Australia,Austria,Belgium,Brazil,Bulgaria,Canada,China,Colombia,Croatia,Czech RepublicDenmark,Finland,France,Germany,Greece,Guatemala,Hungary,India,Israel,Italy,Japan,Korea, Democratic People's Republic ofMexico,Netherlands,Norway,Peru,Philippines,Poland,Romania,,Russian Federation,Serbia,Singapore,Slovakia,Slovenia,South Africa,Spain,Sweden,Switzerland,TaiwanTurkey,United Kingdom,Unite…
2013-001747-31	2013-001747-31/HU	Argentina,Australia,Austria,Belgium,Brazil,Bulgaria,Canada,China,Colombia,Croatia,Czech RepublicDenmark,Finland,France,Germany,Greece,Guatemala,Hungary,India,Israel,Italy,Japan,Korea, Democratic People's Republic ofMexico,Netherlands,Norway,Peru,Philippines,Poland,Romania,,Russian Federation,Serbia,Singapore,Slovakia,Slovenia,South Africa,Spain,Sweden,Switzerland,TaiwanTurkey,United Kingdom,Unite…
2013-001747-31	2013-001747-31/AT	Argentina,Australia,Austria,Belgium,Brazil,Bulgaria,Canada,China,Colombia,Croatia,Czech RepublicDenmark,Finland,France,Germany,Greece,Guatemala,Hungary,India,Israel,Italy,Japan,Korea, Democratic People's Republic ofMexico,Netherlands,Norway,Peru,Philippines,Poland,Romania,,Russian Federation,Serbia,Singapore,Slovakia,Slovenia,South Africa,Spain,Sweden,Switzerland,TaiwanTurkey,United Kingdom,Unite…
2013-001747-31	2013-001747-31/BG	Argentina,Australia,Austria,Belgium,Brazil,Bulgaria,Canada,China,Colombia,Croatia,Czech RepublicDenmark,Finland,France,Germany,Greece,Guatemala,Hungary,India,Israel,Italy,Japan,Korea, Democratic People's Republic ofMexico,Netherlands,Norway,Peru,Philippines,Poland,Romania,,Russian Federation,Serbia,Singapore,Slovakia,Slovenia,South Africa,Spain,Sweden,Switzerland,TaiwanTurkey,United Kingdom,Unite…
2013-001747-31	2013-001747-31/NO	Argentina,Australia,Austria,Belgium,Brazil,Bulgaria,Canada,China,Colombia,Croatia,Czech RepublicDenmark,Finland,France,Germany,Greece,Guatemala,Hungary,India,Israel,Italy,Japan,Korea, Democratic People's Republic ofMexico,Netherlands,Norway,Peru,Philippines,Poland,Romania,,Russian Federation,Serbia,Singapore,Slovakia,Slovenia,South Africa,Spain,Sweden,Switzerland,TaiwanTurkey,United Kingdom,Unite…
2013-001747-31	2013-001747-31/GB	Argentina,Australia,Austria,Belgium,Brazil,Bulgaria,Canada,China,Colombia,Croatia,Czech RepublicDenmark,Finland,France,Germany,Greece,Guatemala,Hungary,India,Israel,Italy,Japan,Korea, Democratic People's Republic ofMexico,Netherlands,Norway,Peru,Philippines,Poland,Romania,,Russian Federation,Serbia,Singapore,Slovakia,Slovenia,South Africa,Spain,Sweden,Switzerland,TaiwanTurkey,United Kingdom,Unite…
2013-001747-31	2013-001747-31/NL	Argentina,Australia,Austria,Belgium,Brazil,Bulgaria,Canada,China,Colombia,Croatia,Czech RepublicDenmark,Finland,France,Germany,Greece,Guatemala,Hungary,India,Israel,Italy,Japan,Korea, Democratic People's Republic ofMexico,Netherlands,Norway,Peru,Philippines,Poland,Romania,,Russian Federation,Serbia,Singapore,Slovakia,Slovenia,South Africa,Spain,Sweden,Switzerland,TaiwanTurkey,United Kingdom,Unite…
2013-001747-31	2013-001747-31/CZ	Argentina,Australia,Austria,Belgium,Brazil,Bulgaria,Canada,China,Colombia,Croatia,Czech RepublicDenmark,Finland,France,Germany,Greece,Guatemala,Hungary,India,Israel,Italy,Japan,Korea, Democratic People's Republic ofMexico,Netherlands,Norway,Peru,Philippines,Poland,Romania,,Russian Federation,Serbia,Singapore,Slovakia,Slovenia,South Africa,Spain,Sweden,Switzerland,TaiwanTurkey,United Kingdom,Unite…
2013-001747-31	2013-001747-31/SE	Argentina,Australia,Austria,Belgium,Brazil,Bulgaria,Canada,China,Colombia,Croatia,Czech RepublicDenmark,Finland,France,Germany,Greece,Guatemala,Hungary,India,Israel,Italy,Japan,Korea, Democratic People's Republic ofMexico,Netherlands,Norway,Peru,Philippines,Poland,Romania,,Russian Federation,Serbia,Singapore,Slovakia,Slovenia,South Africa,Spain,Sweden,Switzerland,TaiwanTurkey,United Kingdom,Unite…
2013-001747-31	2013-001747-31/BE	Argentina,Australia,Austria,Belgium,Brazil,Bulgaria,Canada,China,Colombia,Croatia,Czech RepublicDenmark,Finland,France,Germany,Greece,Guatemala,Hungary,India,Israel,Italy,Japan,Korea, Democratic People's Republic ofMexico,Netherlands,Norway,Peru,Philippines,Poland,Romania,,Russian Federation,Serbia,Singapore,Slovakia,Slovenia,South Africa,Spain,Sweden,Switzerland,TaiwanTurkey,United Kingdom,Unite…
2013-001747-31	2013-001747-31/FI	Argentina,Australia,Austria,Belgium,Brazil,Bulgaria,Canada,China,Colombia,Croatia,Czech RepublicDenmark,Finland,France,Germany,Greece,Guatemala,Hungary,India,Israel,Italy,Japan,Korea, Democratic People's Republic ofMexico,Netherlands,Norway,Peru,Philippines,Poland,Romania,,Russian Federation,Serbia,Singapore,Slovakia,Slovenia,South Africa,Spain,Sweden,Switzerland,TaiwanTurkey,United Kingdom,Unite…
2013-001747-31	2013-001747-31/HR	Argentina,Australia,Austria,Belgium,Brazil,Bulgaria,Canada,China,Colombia,Croatia,Czech RepublicDenmark,Finland,France,Germany,Greece,Guatemala,Hungary,India,Israel,Italy,Japan,Korea, Democratic People's Republic ofMexico,Netherlands,Norway,Peru,Philippines,Poland,Romania,,Russian Federation,Serbia,Singapore,Slovakia,Slovenia,South Africa,Spain,Sweden,Switzerland,TaiwanTurkey,United Kingdom,Unite…
2013-001747-31	2013-001747-31/PL	Argentina,Australia,Austria,Belgium,Brazil,Bulgaria,Canada,China,Colombia,Croatia,Czech RepublicDenmark,Finland,France,Germany,Greece,Guatemala,Hungary,India,Israel,Italy,Japan,Korea, Democratic People's Republic ofMexico,Netherlands,Norway,Peru,Philippines,Poland,Romania,,Russian Federation,Serbia,Singapore,Slovakia,Slovenia,South Africa,Spain,Sweden,Switzerland,TaiwanTurkey,United Kingdom,Unite…
2013-001747-31	2013-001747-31/SI	Argentina,Australia,Austria,Belgium,Brazil,Bulgaria,Canada,China,Colombia,Croatia,Czech RepublicDenmark,Finland,France,Germany,Greece,Guatemala,Hungary,India,Israel,Italy,Japan,Korea, Democratic People's Republic ofMexico,Netherlands,Norway,Peru,Philippines,Poland,Romania,,Russian Federation,Serbia,Singapore,Slovakia,Slovenia,South Africa,Spain,Sweden,Switzerland,TaiwanTurkey,United Kingdom,Unite…
2011-004612-31	2011-004612-31/PT	Argentina,Bulgaria,Chile,China,Colombia,Croatia,France,Guatemala,India,Malaysia,Mexico,Netherlands,Peru,Philippines,Portugal,Russian Federation,Serbia,Singapore,South Africa,TaiwanUkraine,United States,Vietnam
2011-004612-31	2011-004612-31/NL	Argentina,Bulgaria,Chile,China,Colombia,Croatia,France,Guatemala,India,Malaysia,Mexico,Netherlands,Peru,Philippines,Portugal,Russian Federation,Serbia,Singapore,South Africa,TaiwanUkraine,United States,Vietnam
2011-004612-31	2011-004612-31/FR	Argentina,Bulgaria,Chile,China,Colombia,Croatia,France,Guatemala,India,Malaysia,Mexico,Netherlands,Peru,Philippines,Portugal,Russian Federation,Serbia,Singapore,South Africa,TaiwanUkraine,United States,Vietnam
2011-000485-35	2011-000485-35/HU	Canada,India,Israel,Russian Federation,South Africa,United States
2006-006246-34	2006-006246-34/LV	Argentina,Armenia,Brazil,Chile,India,Korea, Republic ofMexico,Moldova,, Republic ofPeru,Philippines,Serbia,Tunisia,Ukraine
2006-006246-34	2006-006246-34/LT	Argentina,Armenia,Brazil,Chile,India,Korea, Republic ofMexico,Moldova,, Republic ofPeru,Philippines,Serbia,Tunisia,Ukraine
2006-006246-34	2006-006246-34/PL	Argentina,Armenia,Brazil,Bulgaria,Chile,Estonia,Hungary,India,Korea, Republic ofLatvia,Lithuania,Mexico,Moldova,, Republic ofPeru,Philippines,Poland,Romania,,Russian Federation,Serbia,Slovakia,Tunisia,Ukraine
2006-006246-34	2006-006246-34/BG	Argentina,Armenia,Brazil,Chile,India,Korea, Republic ofMexico,Moldova,, Republic ofPeru,Philippines,Serbia,Tunisia,Ukraine
2011-004579-35	2011-004579-35/GB	Australia,Austria,Belgium,Brazil,Canada,Colombia,Croatia,Czech RepublicDenmark,Estonia,France,Germany,Hungary,India,Israel,Italy,Korea, Republic ofLatvia,Netherlands,New Zealand,Poland,Romania,,Russian Federation,Serbia,Slovakia,South Africa,Spain,TaiwanUkraine,United Kingdom,United States
2011-004579-35	2011-004579-35/CZ	Australia,Austria,Belgium,Brazil,Canada,Colombia,Croatia,Czech RepublicDenmark,Estonia,France,Germany,Hungary,India,Israel,Italy,Korea, Republic ofLatvia,Netherlands,New Zealand,Poland,Romania,,Russian Federation,Serbia,Slovakia,South Africa,Spain,TaiwanUkraine,United Kingdom,United States
2011-004579-35	2011-004579-35/HU	Australia,Austria,Belgium,Brazil,Canada,Colombia,Croatia,Czech RepublicDenmark,Estonia,France,Germany,Hungary,India,Israel,Italy,Korea, Republic ofLatvia,Netherlands,New Zealand,Poland,Romania,,Russian Federation,Serbia,Slovakia,South Africa,Spain,TaiwanUkraine,United Kingdom,United States
2011-004579-35	2011-004579-35/EE	Australia,Austria,Belgium,Brazil,Canada,Colombia,Croatia,Czech RepublicDenmark,Estonia,France,Germany,Hungary,India,Israel,Italy,Korea, Republic ofLatvia,Netherlands,New Zealand,Poland,Romania,,Russian Federation,Serbia,Slovakia,South Africa,Spain,TaiwanUkraine,United Kingdom,United States
2011-004579-35	2011-004579-35/DK	Australia,Austria,Belgium,Brazil,Canada,Colombia,Croatia,Czech RepublicDenmark,Estonia,France,Germany,Hungary,India,Israel,Italy,Korea, Republic ofLatvia,Netherlands,New Zealand,Poland,Romania,,Russian Federation,Serbia,Slovakia,South Africa,Spain,TaiwanUkraine,United Kingdom,United States
2011-004579-35	2011-004579-35/LV	Australia,Austria,Belgium,Brazil,Canada,Colombia,Croatia,Czech RepublicDenmark,Estonia,France,Germany,Hungary,India,Israel,Italy,Korea, Republic ofLatvia,Netherlands,New Zealand,Poland,Romania,,Russian Federation,Serbia,Slovakia,South Africa,Spain,TaiwanUkraine,United Kingdom,United States
2011-004579-35	2011-004579-35/BE	Australia,Austria,Belgium,Brazil,Canada,Colombia,Czech RepublicDenmark,Estonia,France,Germany,Hungary,India,Israel,Italy,Korea, Republic ofLatvia,Netherlands,New Zealand,Poland,Romania,,Russian Federation,Serbia,Slovakia,South Africa,Spain,TaiwanUkraine,United Kingdom,United States,Croatia
2011-004579-35	2011-004579-35/ES	Australia,Austria,Belgium,Brazil,Canada,Colombia,Croatia,Czech RepublicDenmark,Estonia,France,Germany,Hungary,India,Israel,Italy,Korea, Republic ofLatvia,Netherlands,New Zealand,Poland,Romania,,Russian Federation,Serbia,Slovakia,South Africa,Spain,TaiwanUkraine,United Kingdom,United States
2011-004579-35	2011-004579-35/NL	Australia,Austria,Belgium,Brazil,Canada,Colombia,Croatia,Czech RepublicDenmark,Estonia,France,Germany,Hungary,India,Israel,Italy,Korea, Republic ofLatvia,Netherlands,New Zealand,Poland,Romania,,Russian Federation,Serbia,Slovakia,South Africa,Spain,TaiwanUkraine,United Kingdom,United States
2011-004579-35	2011-004579-35/AT	Australia,Austria,Belgium,Brazil,Canada,Colombia,Croatia,Czech RepublicDenmark,Estonia,France,Germany,Hungary,India,Israel,Italy,Korea, Republic ofLatvia,Netherlands,New Zealand,Poland,Romania,,Russian Federation,Serbia,Slovakia,South Africa,Spain,TaiwanUkraine,United Kingdom,United States
2011-004579-35	2011-004579-35/DE	Australia,Austria,Belgium,Brazil,Canada,Colombia,Croatia,Czech RepublicDenmark,Estonia,France,Germany,Hungary,India,Israel,Italy,Korea, Republic ofLatvia,Netherlands,New Zealand,Poland,Romania,,Russian Federation,Serbia,Slovakia,South Africa,Spain,TaiwanUkraine,United Kingdom,United States
2011-004579-35	2011-004579-35/SK	Australia,Austria,Belgium,Brazil,Canada,Colombia,Croatia,Czech RepublicDenmark,Estonia,France,Germany,Hungary,India,Israel,Italy,Korea, Republic ofLatvia,Netherlands,New Zealand,Poland,Romania,,Russian Federation,Serbia,Slovakia,South Africa,Spain,TaiwanUkraine,United Kingdom,United States
2011-004579-35	2011-004579-35/PL	Australia,Austria,Belgium,Brazil,Canada,Colombia,Croatia,Czech RepublicDenmark,Estonia,France,Germany,Hungary,India,Israel,Italy,Korea, Republic ofLatvia,Netherlands,New Zealand,Poland,Romania,,Russian Federation,Serbia,Slovakia,South Africa,Spain,TaiwanUkraine,United Kingdom,United States
2011-004579-35	2011-004579-35/HR	Australia,Austria,Belgium,Brazil,Canada,Colombia,Croatia,Czech RepublicDenmark,Estonia,France,Germany,Hungary,India,Israel,Italy,Korea, Republic ofLatvia,Netherlands,New Zealand,Poland,Romania,,Russian Federation,Serbia,Slovakia,South Africa,Spain,TaiwanUkraine,United Kingdom,United States
2012-000780-24	2012-000780-24/GR	Argentina,Botswana,Brazil,Bulgaria,Canada,Chile,Croatia,Greece,Hungary,India,Israel,Italy,Lebanon,Malaysia,Mexico,Peru,Poland,Romania,,South Africa,Spain,Thailand,Turkey,Ukraine,United Kingdom,United States
2012-000780-24	2012-000780-24/HU	Argentina,Botswana,Brazil,Bulgaria,Canada,Chile,Croatia,Greece,Hungary,India,Israel,Italy,Lebanon,Malaysia,Mexico,Peru,Poland,Romania,,South Africa,Spain,Thailand,Turkey,Ukraine,United Kingdom,United States
2012-002156-16	2012-002156-16/RO	Chile,India,Mexico,Norway,Romania,,Russian Federation,South Africa,United States
2013-000744-26	2013-000744-26/HU	Australia,Canada,France,Germany,Hungary,India,Ireland,Italy,Japan,Korea, Republic ofPoland,Russian Federation,Spain,Switzerland,TaiwanThailand,United Kingdom,United States
2013-000744-26	2013-000744-26/ES	Australia,Canada,France,Germany,Hungary,India,Ireland,Italy,Japan,Korea, Republic ofPoland,Russian Federation,Spain,Switzerland,TaiwanThailand,United Kingdom,United States
2013-000744-26	2013-000744-26/IT	Australia,Canada,France,Germany,Hungary,India,Ireland,Italy,Japan,Korea, Republic ofPoland,Russian Federation,Spain,Switzerland,TaiwanThailand,United Kingdom,United States
2013-000744-26	2013-000744-26/GB	Australia,Canada,France,Germany,Hungary,India,Ireland,Italy,Japan,Korea, Republic ofPoland,Russian Federation,Spain,Switzerland,TaiwanThailand,United Kingdom,United States
2013-000744-26	2013-000744-26/DE	Australia,Canada,France,Germany,Hungary,India,Ireland,Italy,Japan,Korea, Republic ofPoland,Russian Federation,Spain,Switzerland,TaiwanThailand,United Kingdom,United States
2013-000744-26	2013-000744-26/IE	Australia,Canada,France,Germany,Hungary,India,Ireland,Italy,Japan,Korea, Republic ofPoland,Russian Federation,Spain,Switzerland,TaiwanThailand,United Kingdom,United States
2013-000744-26	2013-000744-26/PL	Australia,Canada,France,Germany,Hungary,India,Ireland,Italy,Japan,Korea, Republic ofPoland,Russian Federation,Spain,Switzerland,TaiwanThailand,United Kingdom,United States
2013-000744-26	2013-000744-26/FR	Australia,Canada,France,Germany,Hungary,India,Ireland,Italy,Japan,Korea, Republic ofPoland,Russian Federation,Spain,Switzerland,TaiwanThailand,United Kingdom,United States
2011-006058-94	2011-006058-94/CZ	Argentina,Brazil,Colombia,Czech RepublicDominica,n Republic,Ecuador,Germany,Greece,Guatemala,India,Italy,Japan,Korea, Republic ofPanama,Portugal,South Africa,United States
2011-006058-94	2011-006058-94/DE	Greece,Italy,Japan,Portugal,Dominica,n Republic,Argentina,Brazil,Colombia,Czech RepublicEcuador,Germany,Guatemala,India,Korea, Republic ofPanama,South Africa,United States
2011-006058-94	2011-006058-94/IT	Argentina,Brazil,Colombia,Dominica,n Republic,Ecuador,Guatemala,India,Korea, Republic ofPanama,South Africa,United States
2011-006058-94	2011-006058-94/PT	Argentina,Brazil,Colombia,Czech RepublicDominica,n Republic,Ecuador,Germany,Greece,Guatemala,India,Italy,Japan,Korea, Republic ofPanama,Portugal,South Africa,United States
2011-006058-94	2011-006058-94/GR	Argentina,Brazil,Colombia,Czech RepublicDominica,n Republic,Ecuador,Germany,Greece,Guatemala,India,Italy,Korea, Republic ofPanama,Portugal,South Africa,United States
2009-016775-30	2009-016775-30/DE	Argentina,Brazil,Bulgaria,Croatia,Germany,Hungary,India,Italy,Mexico,Poland,Romania,,Russian Federation,Ukraine,United States
2009-016775-30	2009-016775-30/BG	Argentina,Brazil,Bulgaria,Croatia,Germany,Hungary,India,Italy,Mexico,Poland,Romania,,Russian Federation,Ukraine,United States
2009-016775-30	2009-016775-30/IT	Argentina,Brazil,Croatia,India,Mexico,Russian Federation,Ukraine,United States
2011-000392-14	2011-000392-14/GB	Argentina,Australia,Austria,Belgium,Brazil,Canada,Chile,Czech RepublicDenmark,Egypt,Finland,France,Germany,Greece,Hungary,India,Israel,Italy,Japan,Mexico,Netherlands,Peru,Poland,Portugal,Russian Federation,Spain,Sweden,Switzerland,Ukraine,United Kingdom,United States
2011-000392-14	2011-000392-14/BE	Argentina,Australia,Austria,Belgium,Brazil,Canada,Chile,Czech RepublicDenmark,Egypt,Finland,France,Germany,Greece,Hungary,India,Ireland,Israel,Italy,Japan,Mexico,Netherlands,Poland,Portugal,Russian Federation,Spain,Sweden,Switzerland,Ukraine,United Kingdom,United States
2011-000392-14	2011-000392-14/DE	Argentina,Australia,Austria,Belgium,Brazil,Canada,Chile,Czech RepublicDenmark,Egypt,Finland,France,Germany,Greece,Hungary,India,Israel,Italy,Japan,Mexico,Netherlands,Poland,Portugal,Russian Federation,Spain,Sweden,Switzerland,United Kingdom,United States
2011-000392-14	2011-000392-14/FI	Argentina,Australia,Austria,Belgium,Brazil,Canada,Chile,Czech RepublicDenmark,Egypt,Finland,France,Germany,Greece,Hungary,India,Israel,Italy,Japan,Mexico,Netherlands,Poland,Portugal,Russian Federation,Spain,Sweden,Switzerland,Ukraine,United Kingdom,United States
2011-000392-14	2011-000392-14/AT	Argentina,Australia,Austria,Belgium,Brazil,Canada,Chile,Czech RepublicDenmark,Egypt,Finland,France,Germany,Greece,Hungary,India,Israel,Italy,Japan,Mexico,Netherlands,Poland,Portugal,Russian Federation,Spain,Sweden,Switzerland,Ukraine,United Kingdom,United States
2011-000392-14	2011-000392-14/SE	Belgium,Canada,Denmark,France,Greece,Italy,Japan,Austria,Netherlands,Portugal,Sweden,Argentina,Australia,Brazil,Chile,Czech RepublicEgypt,Finland,Germany,Hungary,India,Spain,Israel,Mexico,Poland,Russian Federation,Switzerland,Ukraine,United Kingdom,United States
2011-000392-14	2011-000392-14/CZ	Argentina,Australia,Austria,Belgium,Brazil,Canada,Chile,Czech RepublicDenmark,Egypt,Finland,France,Germany,Greece,Hungary,India,Israel,Italy,Japan,Mexico,Netherlands,Poland,Portugal,Russian Federation,Spain,Sweden,Switzerland,Ukraine,United Kingdom,United States
2011-000392-14	2011-000392-14/DK	Argentina,Australia,Austria,Belgium,Brazil,Canada,Chile,Czech RepublicDenmark,Egypt,Finland,France,Germany,Greece,Hungary,India,Israel,Italy,Japan,Mexico,Netherlands,Poland,Portugal,Russian Federation,Spain,Sweden,Switzerland,Ukraine,United Kingdom,United States
2011-000392-14	2011-000392-14/PL	Argentina,Australia,Austria,Belgium,Brazil,Canada,Chile,Czech RepublicDenmark,Egypt,Finland,France,Germany,Greece,Hungary,India,Israel,Italy,Japan,Mexico,Netherlands,Poland,Portugal,Russian Federation,Spain,Sweden,Switzerland,Ukraine,United Kingdom,United States
2011-003399-36	2011-003399-36/LV	Argentina,Belarus,Brazil,Chile,Croatia,Georgia,Germany,India,Italy,Latvia,Lithuania,Macedonia, the former Yugoslav Republic ofMexico,Peru,Philippines,Romania,,Russian Federation,Serbia,South Africa,Ukraine
2012-000062-38	2012-000062-38/HU	Canada,Germany,Hungary,India,Italy,Korea, Republic ofPoland,Russian Federation,Spain,Turkey,United States
2012-000062-38	2012-000062-38/IT	Australia,Brazil,Canada,India,Israel,Korea, Republic ofPhilippines,Poland,Russian Federation,South Africa,Turkey,Ukraine,United States
2010-022951-49	2010-022951-49/GR	Canada,China,Croatia,Estonia,Greece,India,Korea, Republic ofLatvia,Lithuania,Malaysia,Mexico,Peru,Philippines,Romania,,Serbia
2010-022951-49	2010-022951-49/EE	Canada,China,Croatia,Estonia,Greece,India,Korea, Republic ofLatvia,Lithuania,Malaysia,Mexico,Peru,Philippines,Romania,,Serbia
2010-022951-49	2010-022951-49/LV	Canada,China,Estonia,Greece,India,Philippines,Croatia,Latvia,Lithuania,Malaysia,Mexico,Peru,Romania,,Korea, Republic ofSerbia
2010-022951-49	2010-022951-49/LT	Canada,China,Croatia,Estonia,Greece,India,Korea, Republic ofLatvia,Lithuania,Malaysia,Mexico,Peru,Philippines,Romania,,Serbia
2012-002854-21	2012-002854-21/HU	Argentina,Austria,Brazil,Chile,Colombia,Czech RepublicEgypt,Germany,Guatemala,Hungary,India,Italy,Malaysia,Mexico,Peru,Philippines,Poland,Portugal,Romania,,Russian Federation,Singapore,Slovakia,Spain,TaiwanThailand,Tunisia,Turkey
2012-002854-21	2012-002854-21/CZ	Argentina,Austria,Brazil,Chile,Colombia,Czech RepublicEgypt,Germany,Guatemala,Hungary,India,Italy,Malaysia,Mexico,Peru,Philippines,Poland,Portugal,Romania,,Russian Federation,Singapore,Slovakia,Spain,TaiwanThailand,Tunisia,Turkey
2012-002854-21	2012-002854-21/SK	Argentina,Austria,Brazil,Chile,Colombia,Czech RepublicEgypt,Germany,Guatemala,Hungary,India,Italy,Malaysia,Mexico,Peru,Philippines,Poland,Portugal,Romania,,Russian Federation,Singapore,Slovakia,Spain,TaiwanThailand,Tunisia,Turkey
2012-002854-21	2012-002854-21/ES	Argentina,Austria,Brazil,Chile,Colombia,Czech RepublicEgypt,Germany,Guatemala,Hungary,India,Italy,Malaysia,Mexico,Peru,Philippines,Poland,Portugal,Romania,,Russian Federation,Singapore,Slovakia,Spain,TaiwanThailand,Tunisia,Turkey
2012-002854-21	2012-002854-21/IT	Argentina,Austria,Brazil,Chile,Colombia,Czech RepublicEgypt,Germany,Guatemala,Hungary,India,Italy,Malaysia,Mexico,Peru,Philippines,Poland,Portugal,Romania,,Russian Federation,Singapore,Slovakia,Spain,TaiwanThailand,Tunisia,Turkey
2012-001334-33	2012-001334-33/EE	Australia,Canada,Georgia,India,Romania,,South Africa,United States
2011-003075-11	2011-003075-11/GB	Australia,Belgium,Brazil,Canada,China,France,Germany,Hong KongIndia,Ireland,Italy,Japan,Netherlands,Poland,Russian Federation,South Africa,Sweden,United Kingdom,United States
2011-003075-11	2011-003075-11/DE	Australia,Belgium,Brazil,Canada,China,France,Germany,Hong KongIndia,Italy,Japan,Poland,Russian Federation,South Africa,Sweden,United Kingdom,United States
2011-003075-11	2011-003075-11/BE	Australia,Belgium,Brazil,Canada,China,France,Germany,Hong KongIndia,Ireland,Italy,Japan,Netherlands,Poland,Russian Federation,South Africa,Sweden,United Kingdom,United States
2011-003075-11	2011-003075-11/SE	Australia,Belgium,Brazil,Canada,China,France,Germany,Hong KongIndia,Italy,Japan,Poland,Russian Federation,South Africa,Sweden,United Kingdom,United States
2011-003075-11	2011-003075-11/PL	Australia,Belgium,Brazil,Canada,China,France,Germany,Hong KongIndia,Ireland,Italy,Japan,Netherlands,Poland,Russian Federation,South Africa,Sweden,United Kingdom,United States
2011-003075-11	2011-003075-11/IT	Australia,Brazil,Canada,China,Hong KongIndia,Japan,Russian Federation,South Africa,United States
2011-003075-11	2011-003075-11/IE	Australia,Belgium,Brazil,Canada,China,France,Germany,Hong KongIndia,Ireland,Italy,Japan,Netherlands,Poland,Russian Federation,South Africa,Sweden,United Kingdom,United States
2011-003075-11	2011-003075-11/NL	Australia,Belgium,Brazil,Canada,China,France,Germany,Hong KongIndia,Ireland,Italy,Japan,Netherlands,Poland,Russian Federation,South Africa,Sweden,United Kingdom,United States
2011-003076-36	2011-003076-36/GB	Australia,Hong KongIndia,Ireland,South Africa,Turkey,United Kingdom,United States
2011-003076-36	2011-003076-36/IE	Australia,Hong KongIndia,Ireland,South Africa,Turkey,United Kingdom,United States
2011-003076-36	2011-003076-36/NL	Australia,Hong KongIndia,Ireland,Netherlands,South Africa,Turkey,United Kingdom,United States
2012-000140-97	2012-000140-97/DE	Bulgaria,Canada,Germany,India,Israel,Turkey,United States
2012-000140-97	2012-000140-97/BG	Bulgaria,Canada,Germany,India,Israel,Macedonia, the former Yugoslav Republic ofTurkey,United States
2009-017918-69	2009-017918-69/DE	India,Mexico,Serbia,Turkey
2009-017918-69	2009-017918-69/HU	Austria,Belgium,Canada,Czech RepublicGermany,Greece,Hungary,India,Italy,Romania,,Russian Federation,Serbia,Slovakia,South Africa,Spain,Turkey,Ukraine,United States
2009-017918-69	2009-017918-69/AT	Brazil,Canada,China,India,Serbia,South Africa,Turkey,United States
2009-017918-69	2009-017918-69/GR	Argentina,Austria,Colombia,Czech RepublicFrance,Germany,Greece,Hungary,India,Italy,Mexico,Peru,Romania,,Serbia,Slovakia,Spain,Turkey,United States
2012-000726-21	2012-000726-21/BE	Argentina,Australia,Belgium,Brazil,Bulgaria,Canada,Chile,China,Croatia,Czech RepublicFrance,Germany,Greece,India,Italy,Japan,Korea, Republic ofSpain,Israel,Mexico,Peru,Philippines,Poland,Romania,,Russian Federation,South Africa,TaiwanTurkey,Ukraine,United States
2012-000726-21	2012-000726-21/DE	Argentina,Australia,Belgium,Brazil,Bulgaria,Canada,Chile,China,Croatia,Czech RepublicFrance,Germany,Greece,India,Israel,Italy,Japan,Korea, Republic ofMexico,Peru,Philippines,Poland,Romania,,Russian Federation,South Africa,Spain,TaiwanTurkey,Ukraine,United States
2012-000726-21	2012-000726-21/CZ	Belgium,Bulgaria,Canada,China,France,Greece,Italy,Japan,Croatia,Romania,,Argentina,Australia,Brazil,Chile,Czech RepublicGermany,India,Korea, Republic ofSpain,Israel,Mexico,Peru,Philippines,Poland,Russian Federation,South Africa,TaiwanTurkey,Ukraine,United States
2012-000726-21	2012-000726-21/ES	Argentina,Australia,Belgium,Brazil,Bulgaria,Canada,Chile,China,Croatia,Czech RepublicFrance,Germany,Greece,Hungary,India,Israel,Italy,Japan,Korea, Republic ofMexico,Peru,Philippines,Poland,Romania,,Russian Federation,South Africa,Spain,TaiwanTurkey,Ukraine,United States
2012-000726-21	2012-000726-21/GR	Argentina,Australia,Belgium,Brazil,Bulgaria,Canada,Chile,China,Croatia,Czech RepublicFrance,Germany,Greece,India,Israel,Italy,Japan,Korea, Republic ofMexico,Peru,Philippines,Poland,Romania,,Russian Federation,South Africa,Spain,TaiwanTurkey,Ukraine,United States
2012-000726-21	2012-000726-21/BG	Argentina,Australia,Belgium,Brazil,Bulgaria,Canada,Chile,China,Croatia,Czech RepublicFrance,Germany,Greece,India,Israel,Italy,Japan,Korea, Republic ofMexico,Peru,Philippines,Poland,Romania,,Russian Federation,South Africa,Spain,TaiwanTurkey,Ukraine,United States
2012-000726-21	2012-000726-21/HU	Argentina,Australia,Belgium,Brazil,Bulgaria,Canada,Chile,China,Croatia,Czech RepublicFrance,Germany,Greece,India,Italy,Japan,Korea, Republic ofSpain,Israel,Mexico,Peru,Philippines,Poland,Romania,,Russian Federation,South Africa,TaiwanTurkey,Ukraine,United States
2012-000726-21	2012-000726-21/IT	Argentina,Australia,Brazil,Canada,Chile,China,India,Israel,Japan,Korea, Republic ofMexico,Peru,Philippines,Russian Federation,South Africa,TaiwanTurkey,Ukraine,United States
2012-000726-21	2012-000726-21/GB	Belgium,Bulgaria,Canada,China,France,Greece,Italy,Japan,Croatia,Romania,,Argentina,Australia,Brazil,Chile,Czech RepublicGermany,India,Korea, Republic ofSpain,Israel,Mexico,Peru,Philippines,Poland,Russian Federation,South Africa,TaiwanTurkey,Ukraine,United Kingdom,United States
2011-005197-40	2011-005197-40/DE	Australia,Belgium,Germany,India,United States
2011-005197-40	2011-005197-40/BE	Australia,Belgium,Germany,India,United States
2011-004532-58	2011-004532-58/BG	Brazil,Bulgaria,India,Mexico,Poland,Romania,,Russian Federation,Turkey,Ukraine
2012-005641-21	2012-005641-21/3rd	India,Philippines
2016-005134-29	2016-005134-29/3rd	India
2014-002587-33	2014-002587-33/GB	Argentina,Australia,Belgium,Brazil,Bulgaria,Chile,China,Colombia,Croatia,Czech RepublicDenmark,Dominica,n Republic,Estonia,France,Germany,Guatemala,Hong KongIndia,Italy,Japan,Korea, Republic ofLatvia,Lebanon,Lithuania,Mexico,New Zealand,Norway,Peru,Philippines,Poland,Romania,,Russian Federation,South Africa,Spain,Switzerland,TaiwanUkraine,United Kingdom
2016-005165-31	2016-005165-31/3rd	India
2020-001448-24	2020-001448-24/GB	Ghana,India,Niger,ia,South Africa
2018-002342-36	2018-002342-36/GB	Belarus,Bulgaria,China,Croatia,Czech RepublicGermany,Hungary,India,Israel,Philippines,Poland,Romania,,Serbia,Singapore,Slovakia,Thailand,Turkey,Ukraine,United Kingdom
2018-002342-36	2018-002342-36/CZ	Belarus,Bulgaria,China,Croatia,Czech RepublicGermany,Hungary,India,Israel,Philippines,Poland,Romania,,Serbia,Singapore,Slovakia,Thailand,Turkey,Ukraine,United Kingdom
2018-002342-36	2018-002342-36/HU	Belarus,Bulgaria,China,Croatia,Czech RepublicGermany,Hungary,India,Israel,Philippines,Poland,Romania,,Serbia,Singapore,Slovakia,Thailand,Turkey,Ukraine,United Kingdom
2018-004141-17	2018-004141-17/GB	India,Japan,United States
2015-000751-25	2015-000751-25/FI	Hong KongIndia
2014-003583-20	2014-003583-20/DE	Argentina,Bulgaria,Canada,Chile,China,Colombia,Costa Rica,Dominica,n Republic,Ecuador,Germany,Guatemala,India,Israel,Italy,Latvia,Lithuania,Malaysia,Mexico,New Zealand,Peru,Romania,,Russian Federation,Saudi Arabia,Singapore,Thailand,Turkey,United Arab Emirates,United Kingdom,United States
2014-003583-20	2014-003583-20/GB	Argentina,Bulgaria,Canada,Chile,Colombia,Costa Rica,Dominica,n Republic,Germany,Guatemala,India,Israel,Italy,Latvia,Lithuania,Malaysia,Mexico,New Zealand,Romania,,Russian Federation,Saudi Arabia,Sri Lanka,Thailand,United Arab Emirates,United Kingdom,United States
2004-004997-10	2004-004997-10/GB	Australia,Brazil,Colombia,Czech RepublicFrance,Germany,Hungary,India,Israel,Italy,Korea, Republic ofNew Zealand,Philippines,Poland,Portugal,Singapore,South Africa,Spain,TaiwanUnited Kingdom,United States
2004-004997-10	2004-004997-10/IT	Brazil,Canada,Colombia,India,Korea, Republic ofNew Zealand,Philippines,Singapore,South Africa,TaiwanUnited States
2005-004630-41	2005-004630-41/SE	Argentina,Australia,Belgium,Brazil,Canada,China,Czech RepublicDenmark,Finland,France,Germany,Greece,Hungary,India,Italy,Japan,Korea, Republic ofMexico,Poland,Portugal,Spain,Sweden,TaiwanUnited Kingdom,United States
2005-004630-41	2005-004630-41/HU	Argentina,Australia,Belgium,Brazil,Canada,China,Czech RepublicDenmark,Finland,France,Germany,Greece,Hungary,India,Italy,Japan,Korea, Republic ofMexico,Poland,Portugal,Spain,Sweden,TaiwanUnited Kingdom,United States
2005-004630-41	2005-004630-41/PT	Argentina,Australia,Belgium,Brazil,Canada,China,Czech RepublicDenmark,Finland,France,Germany,Greece,Hungary,India,Italy,Japan,Korea, Republic ofMexico,Poland,Portugal,Spain,Sweden,TaiwanUnited Kingdom,United States
2005-004630-41	2005-004630-41/GB	Argentina,Australia,Belgium,Brazil,Canada,China,Czech RepublicDenmark,Finland,France,Germany,Greece,Hungary,India,Italy,Japan,Korea, Republic ofMexico,Poland,Portugal,Spain,Sweden,TaiwanUnited Kingdom,United States
2005-004630-41	2005-004630-41/FI	Argentina,Australia,Belgium,Brazil,Canada,China,Czech RepublicDenmark,Finland,France,Germany,Greece,Hungary,India,Italy,Japan,Korea, Republic ofMexico,Poland,Portugal,Spain,Sweden,TaiwanUnited Kingdom,United States
2007-006081-15	2007-006081-15/GB	Belgium,Germany,India,Israel,Poland,Romania,,Russian Federation,Serbia,Spain,Ukraine,United Kingdom,United States
2008-004104-31	2008-004104-31/AT	Belgium,Canada,China,Denmark,France,Greece,Ireland,Italy,Japan,Austria,Netherlands,Norway,Portugal,Romania,,Slovakia,Sweden,Dominica,n Republic,Argentina,Australia,Brazil,Colombia,Costa Rica,Czech RepublicEstonia,Finland,Germany,India,Korea, Republic ofLatvia,Lithuania,Spain,Thailand,Venezuela,, Bolivarian Republic ofMexico,Peru,Poland,Russian Federation,South Africa,Switzerland,TaiwanTurkey,Unit…
2008-004104-31	2008-004104-31/SK	Argentina,Australia,Austria,Belgium,Brazil,Canada,China,Colombia,Costa Rica,Czech RepublicDenmark,Dominica,n Republic,Estonia,Finland,France,Germany,Greece,India,Ireland,Italy,Japan,Korea, Republic ofLatvia,Lithuania,Mexico,Netherlands,Norway,Peru,Poland,Portugal,Romania,,Russian Federation,Slovakia,South Africa,Spain,Sweden,Switzerland,TaiwanThailand,Turkey,United Kingdom,United States,Venezuela…
2008-004104-31	2008-004104-31/DK	Argentina,Australia,Austria,Belgium,Brazil,Canada,China,Colombia,Costa Rica,Czech RepublicDenmark,Dominica,n Republic,Estonia,Finland,France,Germany,Greece,India,Ireland,Italy,Japan,Korea, Republic ofLatvia,Lithuania,Mexico,Netherlands,Norway,Peru,Poland,Portugal,Romania,,Russian Federation,Slovakia,South Africa,Spain,Sweden,Switzerland,TaiwanThailand,Turkey,United Kingdom,United States,Venezuela…
2008-004104-31	2008-004104-31/LT	Argentina,Australia,Austria,Belgium,Brazil,Canada,China,Colombia,Costa Rica,Czech RepublicDenmark,Dominica,n Republic,Estonia,Finland,France,Germany,Greece,India,Ireland,Italy,Japan,Korea, Republic ofLatvia,Lithuania,Mexico,Netherlands,Norway,Peru,Poland,Portugal,Romania,,Russian Federation,Slovakia,South Africa,Spain,Sweden,Switzerland,TaiwanThailand,Turkey,United Kingdom,United States,Venezuela…
2008-004104-31	2008-004104-31/BE	Argentina,Australia,Austria,Belgium,Brazil,Canada,China,Colombia,Costa Rica,Czech RepublicDenmark,Dominica,n Republic,Estonia,Finland,France,Germany,Greece,India,Ireland,Italy,Japan,Korea, Republic ofLatvia,Lithuania,Mexico,Netherlands,Norway,Peru,Poland,Portugal,Romania,,Russian Federation,Slovakia,South Africa,Spain,Sweden,Switzerland,TaiwanThailand,Turkey,United Kingdom,United States,Venezuela…
2008-004104-31	2008-004104-31/PT	Argentina,Australia,Austria,Belgium,Brazil,Canada,China,Colombia,Costa Rica,Czech RepublicDenmark,Dominica,n Republic,Estonia,Finland,France,Germany,Greece,India,Ireland,Italy,Japan,Korea, Republic ofLatvia,Lithuania,Mexico,Netherlands,Norway,Peru,Poland,Portugal,Romania,,Russian Federation,Slovakia,South Africa,Spain,Sweden,Switzerland,TaiwanThailand,Turkey,United Kingdom,United States,Venezuela…
2008-004104-31	2008-004104-31/IE	Argentina,Australia,Austria,Belgium,Brazil,Canada,China,Colombia,Costa Rica,Czech RepublicDenmark,Dominica,n Republic,Estonia,Finland,France,Germany,Greece,India,Ireland,Italy,Japan,Korea, Republic ofLatvia,Lithuania,Mexico,Netherlands,Norway,Peru,Poland,Portugal,Romania,,Russian Federation,Slovakia,South Africa,Spain,Sweden,Switzerland,TaiwanThailand,Turkey,United Kingdom,United States,Venezuela…
2008-004104-31	2008-004104-31/CZ	Argentina,Australia,Belgium,Brazil,Canada,China,Colombia,Costa Rica,Denmark,Estonia,Finland,France,Germany,India,Ireland,Italy,Japan,Austria,Latvia,Lithuania,Mexico,Netherlands,Norway,Peru,Poland,Portugal,Romania,,Russian Federation,Czech RepublicKorea, Republic ofSlovakia,South Africa,Spain,Sweden,Switzerland,TaiwanThailand,Turkey,United Kingdom,United States,Venezuela,, Bolivarian Republic ofDo…
2008-004104-31	2008-004104-31/LV	Argentina,Australia,Brazil,Canada,China,Colombia,Costa Rica,India,Japan,Korea, Democratic People's Republic ofKorea, Republic ofMexico,Peru,Russian Federation,South Africa,Switzerland,TaiwanThailand,United States,Venezuela,, Bolivarian Republic of
2008-004104-31	2008-004104-31/EE	Argentina,Australia,Austria,Belgium,Brazil,Canada,China,Colombia,Costa Rica,Czech RepublicDenmark,Dominica,n Republic,Estonia,Finland,France,Germany,Greece,India,Ireland,Italy,Japan,Korea, Republic ofLatvia,Lithuania,Mexico,Netherlands,Norway,Peru,Poland,Portugal,Romania,,Russian Federation,Slovakia,South Africa,Spain,Sweden,Switzerland,TaiwanThailand,Turkey,United Kingdom,United States,Venezuela…
2007-001493-91	2007-001493-91/SE	Canada,China,Netherlands,Argentina,Australia,Brazil,Colombia,Czech RepublicHungary,India,Korea, Republic ofMalaysia,Israel,Philippines,Russian Federation,South Africa,Ukraine,United Kingdom
2007-005792-34	2007-005792-34/GB	Argentina,Brazil,Canada,Chile,China,Croatia,Hong KongIndia,Israel,Mexico,Philippines,Russian Federation,Serbia,South Africa,Switzerland,TaiwanUkraine,United States
2007-005792-34	2007-005792-34/CZ	Argentina,Brazil,Canada,Chile,China,Croatia,Hong KongIndia,Israel,Mexico,Philippines,Russian Federation,Serbia,South Africa,Switzerland,TaiwanUkraine,United States
2007-005792-34	2007-005792-34/AT	Argentina,Brazil,Canada,Chile,China,Croatia,Hong KongIndia,Israel,Mexico,Philippines,Russian Federation,Serbia,South Africa,Switzerland,TaiwanUkraine,United States
2007-005792-34	2007-005792-34/BE	Argentina,Brazil,Canada,Chile,China,Croatia,Hong KongIndia,Israel,Mexico,Philippines,Russian Federation,Serbia,South Africa,Switzerland,TaiwanUkraine,United States
2007-005792-34	2007-005792-34/DE	Argentina,Brazil,Canada,Chile,China,Croatia,Germany,Hong KongIndia,Israel,Mexico,Philippines,Russian Federation,Serbia,South Africa,Switzerland,TaiwanUkraine,United States
2007-005792-34	2007-005792-34/NL	Argentina,Brazil,Canada,Chile,China,Croatia,Hong KongIndia,Israel,Mexico,Philippines,Russian Federation,Serbia,South Africa,Switzerland,TaiwanUkraine,United States
2007-005792-34	2007-005792-34/BG	Argentina,Brazil,Canada,Chile,China,Croatia,Hong KongIndia,Israel,Mexico,Philippines,Russian Federation,Serbia,South Africa,Switzerland,TaiwanUkraine,United States
2009-017772-25	2009-017772-25/SK	Argentina,Australia,Bulgaria,Canada,China,Finland,France,Germany,Guatemala,Hungary,India,Japan,Mexico,Netherlands,Panama,Philippines,Poland,Romania,,Russian Federation,South Africa,Spain,Switzerland,TaiwanTurkey,United Kingdom,United States
2009-017772-25	2009-017772-25/FI	Argentina,Australia,Bulgaria,Canada,China,Finland,France,Germany,Guatemala,Hungary,India,Japan,Mexico,Netherlands,Panama,Philippines,Poland,Romania,,Russian Federation,Slovakia,South Africa,Spain,Switzerland,TaiwanTurkey,United Kingdom,United States
2008-004732-20	2008-004732-20/HU	European UnionArgentina,Brazil,Chile,Colombia,Guatemala,India,Philippines,United States
2008-004732-20	2008-004732-20/LT	European UnionArgentina,Brazil,Chile,Colombia,Guatemala,India,Philippines,United States
2008-004732-20	2008-004732-20/GB	European UnionArgentina,Brazil,Colombia,Guatemala,India,Philippines,United States
2008-004732-20	2008-004732-20/3rd	Argentina,Brazil,Chile,Colombia,Guatemala,India,Mexico,Peru,Philippines,Romania,,Russian Federation
2008-007504-28	2008-007504-28/LV	Bulgaria,Greece,Croatia,Romania,,Colombia,El Salvador,Estonia,Hungary,India,Latvia,Lithuania,Puerto RicoMexico,Poland,Russian Federation,Serbia,South Africa,Switzerland,Turkey,Ukraine,United States
2008-007504-28	2008-007504-28/EE	Bulgaria,Colombia,Croatia,El Salvador,Estonia,Greece,Hungary,India,Latvia,Lithuania,Mexico,Poland,Puerto RicoROman,ia,Russian Federation,Serbia,South Africa,Switzerland,Turkey,Ukraine,United States
2008-007504-28	2008-007504-28/HU	Bulgaria,Colombia,Croatia,El Salvador,Estonia,Greece,Hungary,India,Latvia,Lithuania,Mexico,Poland,Puerto RicoROman,ia,Russian Federation,Serbia,South Africa,Switzerland,Turkey,Ukraine,United States
2008-007504-28	2008-007504-28/PL	Bulgaria,Colombia,Croatia,El Salvador,Estonia,Greece,Hungary,India,Latvia,Lithuania,Mexico,Poland,Puerto RicoROman,ia,Russian Federation,Serbia,South Africa,Switzerland,Turkey,Ukraine,United States
2008-007504-28	2008-007504-28/GR	Bulgaria,Colombia,Croatia,El Salvador,Estonia,Greece,Hungary,India,Latvia,Lithuania,Mexico,Poland,Puerto RicoROman,ia,Russian Federation,Serbia,South Africa,Switzerland,Turkey,Ukraine,United States
2008-007504-28	2008-007504-28/BG	Serbia,Bulgaria,Colombia,Croatia,El Salvador,Estonia,Greece,Hungary,India,Latvia,Lithuania,Puerto RicoMexico,Poland,Romania,,Russian Federation,South Africa,Switzerland,Turkey,Ukraine,United States
2010-021638-72	2010-021638-72/CZ	Argentina,Australia,Belarus,Belgium,Bosnia and Herzegovina,Brazil,Bulgaria,Canada,Chile,China,Colombia,Croatia,Czech RepublicDenmark,France,Georgia,Germany,Greece,Hungary,India,Indonesia,Israel,Italy,Japan,Korea, Republic ofLatvia,Lithuania,Macedonia, the former Yugoslav Republic ofMalaysia,Mexico,Netherlands,Pakistan,Philippines,Poland,Romania,,Russian Federation,Serbia,Slovakia,South Africa,Spa…
2010-021638-72	2010-021638-72/SK	Argentina,Australia,Austria,Belarus,Belgium,Bosnia and Herzegovina,Brazil,Bulgaria,Canada,Chile,China,Colombia,Croatia,Czech RepublicDenmark,France,Georgia,Germany,Greece,Hungary,India,Indonesia,Israel,Italy,Japan,Korea, Republic ofLatvia,Lithuania,Macedonia, the former Yugoslav Republic ofMalaysia,Mexico,Netherlands,Pakistan,Philippines,Poland,Romania,,Russian Federation,Serbia,Slovakia,South Af…
2010-021638-72	2010-021638-72/LV	Argentina,Australia,Austria,Belarus,Belgium,Bosnia and Herzegovina,Brazil,Bulgaria,Canada,Chile,China,Colombia,Czech RepublicDenmark,France,Georgia,Germany,Greece,Hungary,India,Indonesia,Israel,Japan,Korea, Republic ofLatvia,Macedonia, the former Yugoslav Republic ofMalaysia,Mexico,Netherlands,Pakistan,Philippines,Poland,Romania,,Russian Federation,Serbia,Slovakia,South Africa,Spain,TaiwanThailan…
2010-021638-72	2010-021638-72/AT	Argentina,Australia,Austria,Belarus,Belgium,Bosnia and Herzegovina,Brazil,Bulgaria,Canada,Chile,China,Colombia,Croatia,Czech RepublicDenmark,France,Georgia,Germany,Greece,Hungary,India,Indonesia,Israel,Japan,Korea, Republic ofLatvia,Macedonia, the former Yugoslav Republic ofMalaysia,Mexico,Netherlands,Pakistan,Philippines,Poland,Romania,,Russian Federation,Serbia,Slovakia,South Africa,Spain,Taiwa…
2010-021638-72	2010-021638-72/DE	Argentina,Australia,Austria,Belarus,Belgium,Bosnia and Herzegovina,Brazil,Bulgaria,Canada,Chile,China,Colombia,Croatia,Czech RepublicDenmark,France,Georgia,Germany,Greece,Hungary,India,Indonesia,Israel,Japan,Korea, Republic ofLatvia,Macedonia, the former Yugoslav Republic ofMalaysia,Mexico,Netherlands,Pakistan,Philippines,Poland,Romania,,Russian Federation,Serbia,Slovakia,South Africa,Spain,Taiwa…
2010-021638-72	2010-021638-72/GB	Argentina,Australia,Belarus,Belgium,Bosnia and Herzegovina,Brazil,Bulgaria,Canada,Chile,China,Colombia,Croatia,Czech RepublicDenmark,France,Georgia,Germany,Greece,Hungary,India,Indonesia,Israel,Italy,Japan,Korea, Republic ofLatvia,Lithuania,Macedonia, the former Yugoslav Republic ofMalaysia,Mexico,Netherlands,Pakistan,Philippines,Poland,Romania,,Russian Federation,Serbia,Slovakia,South Africa,Spa…
2010-021638-72	2010-021638-72/DK	Argentina,Bulgaria,Canada,China,Croatia,Czech RepublicDenmark,France,Germany,Hungary,India,Indonesia,Italy,Japan,Korea, Republic ofLatvia,Lithuania,Macedonia, the former Yugoslav Republic ofPhilippines,Poland,Romania,,Russian Federation,Slovakia,South Africa,Spain,TaiwanThailand,Ukraine,United Kingdom,United States
2010-021638-72	2010-021638-72/PL	Argentina,Australia,Belarus,Belgium,Bosnia and Herzegovina,Brazil,Bulgaria,Canada,Chile,China,Colombia,Croatia,Czech RepublicDenmark,France,Georgia,Germany,Greece,Hungary,India,Indonesia,Israel,Italy,Japan,Korea, Republic ofLatvia,Lithuania,Macedonia, the former Yugoslav Republic ofMalaysia,Mexico,Netherlands,Pakistan,Philippines,Poland,Romania,,Russian Federation,Serbia,Slovakia,South Africa,Spa…
2010-021638-72	2010-021638-72/GR	Argentina,Bulgaria,Canada,China,Croatia,Czech RepublicDenmark,France,Germany,Hungary,India,Indonesia,Italy,Japan,Korea, Republic ofLatvia,Lithuania,Macedonia, the former Yugoslav Republic ofPhilippines,Poland,Romania,,Russian Federation,Slovakia,South Africa,Spain,TaiwanThailand,Ukraine,United Kingdom,United States
2010-021638-72	2010-021638-72/BG	Argentina,Australia,Belarus,Belgium,Bosnia and Herzegovina,Brazil,Bulgaria,Canada,Chile,China,Colombia,Croatia,Czech RepublicDenmark,France,Georgia,Germany,Greece,Hungary,India,Indonesia,Israel,Italy,Japan,Korea, Republic ofLatvia,Lithuania,Macedonia, the former Yugoslav Republic ofMalaysia,Mexico,Netherlands,Pakistan,Philippines,Poland,Romania,,Russian Federation,Serbia,Slovakia,South Africa,Spa…
2010-021638-72	2010-021638-72/ES	Argentina,Bulgaria,Canada,China,Croatia,Czech RepublicDenmark,France,Germany,Hungary,India,Indonesia,Italy,Japan,Korea, Republic ofLatvia,Lithuania,Macedonia, the former Yugoslav Republic ofPhilippines,Poland,Romania,,Russian Federation,Slovakia,South Africa,Spain,TaiwanThailand,Ukraine,United Kingdom,United States
2010-021638-72	2010-021638-72/IT	Argentina,Canada,China,India,Indonesia,Japan,Korea, Republic ofMacedonia, the former Yugoslav Republic ofPhilippines,Russian Federation,South Africa,TaiwanThailand,United States
2010-021638-72	2010-021638-72/NL	Argentina,Australia,Austria,Belarus,Belgium,Bosnia and Herzegovina,Brazil,Bulgaria,Canada,Chile,China,Colombia,Czech RepublicDenmark,France,Georgia,Germany,Greece,Hungary,India,Indonesia,Israel,Japan,Korea, Republic ofLatvia,Macedonia, the former Yugoslav Republic ofMalaysia,Mexico,Netherlands,Pakistan,Philippines,Poland,Romania,,Russian Federation,Serbia,Slovakia,South Africa,Spain,TaiwanThailan…
2010-021638-72	2010-021638-72/BE	Argentina,Australia,Austria,Belarus,Belgium,Bosnia and Herzegovina,Brazil,Bulgaria,Canada,Chile,China,Colombia,Czech RepublicDenmark,France,Georgia,Germany,Greece,Hungary,India,Indonesia,Israel,Japan,Korea, Republic ofLatvia,Macedonia, the former Yugoslav Republic ofMalaysia,Mexico,Netherlands,Pakistan,Philippines,Poland,Romania,,Russian Federation,Serbia,Slovakia,South Africa,Spain,TaiwanThailan…
2010-024190-39	2010-024190-39/GB	India,Mexico,Turkey,United States
2007-003780-50	2007-003780-50/DE	Argentina,Belgium,Brazil,Canada,Chile,China,Colombia,France,Germany,Hong KongHungary,India,Italy,Korea, Republic ofLatvia,Lithuania,Mexico,Netherlands,Peru,Poland,Romania,,Russian Federation,Singapore,Slovenia,South Africa,Spain,TaiwanThailand,Turkey,Ukraine,United Kingdom
2007-003780-50	2007-003780-50/HU	Argentina,Belgium,Brazil,Canada,Chile,China,Colombia,France,Germany,Hong KongHungary,India,Italy,Korea, Republic ofLatvia,Lithuania,Mexico,Poland,Russian Federation,Singapore,Spain,TaiwanThailand,Turkey,Ukraine,United Kingdom
2007-003780-50	2007-003780-50/GB	Argentina,Belgium,Brazil,Canada,Chile,China,Colombia,France,Germany,Hong KongHungary,India,Italy,Korea, Republic ofLatvia,Lithuania,Mexico,Poland,Russian Federation,Singapore,Spain,TaiwanThailand,Turkey,Ukraine,United Kingdom
2007-003780-50	2007-003780-50/BE	Argentina,Belgium,Brazil,Canada,Chile,China,Colombia,France,Germany,Hong KongHungary,India,Italy,Korea, Republic ofLatvia,Lithuania,Netherlands,Spain,Thailand,Mexico,Peru,Poland,Romania,,Russian Federation,Singapore,Slovenia,South Africa,TaiwanTurkey,Ukraine,United Kingdom
2007-003780-50	2007-003780-50/LT	Argentina,Belgium,Brazil,Canada,Chile,China,Colombia,France,Germany,Hong KongHungary,India,Italy,Korea, Republic ofLatvia,Lithuania,Mexico,Poland,Russian Federation,Singapore,Spain,TaiwanThailand,Turkey,Ukraine,United Kingdom
2012-001439-30	2012-001439-30/DE	Germany,India,Italy,Japan,Korea, Republic ofPoland,Spain,Turkey,United States
2012-001439-30	2012-001439-30/PL	Germany,India,Italy,Japan,Korea, Republic ofPoland,Spain,Turkey,United States
2011-006132-24	2011-006132-24/ES	Argentina,Australia,Austria,Belgium,Brazil,Bulgaria,Canada,Egypt,France,Germany,Hong KongHungary,India,Israel,Italy,Korea, Republic ofMexico,Philippines,Poland,Romania,,Russian Federation,Spain,TaiwanThailand,Turkey,United Kingdom,United States,Vietnam
2011-006132-24	2011-006132-24/HU	Argentina,Australia,Austria,Belgium,Brazil,Bulgaria,Canada,Egypt,France,Germany,Hong KongHungary,India,Israel,Italy,Korea, Republic ofMexico,Philippines,Poland,Romania,,Russian Federation,Spain,TaiwanThailand,Turkey,United Kingdom,United States,Vietnam
2011-006132-24	2011-006132-24/GB	Argentina,Australia,Austria,Belgium,Brazil,Bulgaria,Canada,Egypt,France,Germany,Hong KongHungary,India,Italy,Korea, Republic ofSpain,Thailand,Israel,Mexico,Philippines,Poland,Romania,,Russian Federation,TaiwanTurkey,United Kingdom,United States,Vietnam
2011-006132-24	2011-006132-24/PL	Argentina,Australia,Austria,Belgium,Brazil,Bulgaria,Canada,Egypt,France,Germany,Hong KongHungary,India,Israel,Italy,Korea, Republic ofMexico,Philippines,Poland,Romania,,Russian Federation,Spain,TaiwanThailand,Turkey,United Kingdom,United States,Vietnam
2011-006132-24	2011-006132-24/IT	Argentina,Australia,Brazil,Canada,Egypt,Hong KongIndia,Israel,Korea, Republic ofMexico,Philippines,Russian Federation,TaiwanThailand,Turkey,United States,Vietnam
2011-006132-24	2011-006132-24/DE	Argentina,Australia,Austria,Belgium,Brazil,Bulgaria,Canada,Egypt,France,Germany,Hong KongHungary,India,Israel,Italy,Korea, Republic ofMexico,Philippines,Poland,Romania,,Russian Federation,Spain,TaiwanThailand,Turkey,United Kingdom,United States,Vietnam
2012-002916-16	2012-002916-16/BE	Belgium,Brazil,Bulgaria,China,Denmark,Germany,India,Netherlands,Peru,Poland,Romania,,Russian Federation,Spain,Thailand,Turkey,United States
2013-000057-44	2013-000057-44/SE	India,Israel
2012-003629-40	2012-003629-40/CZ	Argentina,China,Colombia,Czech RepublicIndia,Philippines,Poland,Russian Federation,Thailand
2011-000602-22	2011-000602-22/SK	Bulgaria,Hungary,India,Korea, Democratic People's Republic ofMexico,Serbia,Slovakia,Taiwan
2011-000602-22	2011-000602-22/HU	Bulgaria,Hungary,India,Korea, Democratic People's Republic ofMexico,Serbia,Slovakia,Taiwan
2011-004205-24	2011-004205-24/DE	Argentina,Australia,Brazil,Bulgaria,Canada,Chile,China,Colombia,Czech RepublicFrance,Germany,Hungary,India,Israel,Italy,Japan,Korea, Republic ofMexico,Peru,Poland,Russian Federation,Slovakia,South Africa,Spain,Turkey,Ukraine,United Kingdom,United States
2011-004205-24	2011-004205-24/HU	Argentina,Australia,Brazil,Bulgaria,Canada,Chile,China,Colombia,Czech RepublicFrance,Germany,Hungary,India,Israel,Italy,Japan,Korea, Republic ofMexico,Peru,Poland,Russian Federation,Slovakia,South Africa,Spain,Turkey,Ukraine,United Kingdom,United States
2011-004205-24	2011-004205-24/ES	Argentina,Australia,Brazil,Bulgaria,Canada,Chile,China,Colombia,Czech RepublicFrance,Germany,Hungary,India,Israel,Italy,Japan,Korea, Republic ofMexico,Peru,Poland,Russian Federation,Slovakia,South Africa,Spain,Turkey,Ukraine,United Kingdom,United States
2011-004205-24	2011-004205-24/SK	Argentina,Australia,Brazil,Bulgaria,Canada,Chile,China,Colombia,Czech RepublicFrance,Germany,Hungary,India,Israel,Italy,Japan,Korea, Republic ofMexico,Peru,Poland,Russian Federation,Slovakia,South Africa,Spain,Turkey,Ukraine,United Kingdom,United States
2011-004205-24	2011-004205-24/IT	Argentina,Australia,Brazil,Canada,Chile,China,Colombia,India,Israel,Japan,Korea, Democratic People's Republic ofMexico,Peru,Russian Federation,South Africa,Turkey,Ukraine,United States
2011-004701-24	2011-004701-24/CZ	Czech RepublicGermany,India,Israel,Italy,Netherlands,Poland,Russian Federation,United Kingdom,United States
2011-004701-24	2011-004701-24/NL	Czech RepublicIndia,Israel,Italy,Netherlands,Poland,Russian Federation,United Kingdom,United States
2011-004701-24	2011-004701-24/IT	India,Israel,Russian Federation,United States
2011-004701-24	2011-004701-24/PL	Czech RepublicGermany,India,Israel,Italy,Netherlands,Poland,Russian Federation,United Kingdom,United States
2011-004701-24	2011-004701-24/GB	Czech RepublicIndia,Israel,Italy,Netherlands,Poland,Russian Federation,United Kingdom,United States
2012-000283-23	2012-000283-23/3rd	India,Lebanon,Philippines,Saudi Arabia
2013-004294-27	2013-004294-27/SE	India,Thailand,Vietnam
2012-002323-15	2012-002323-15/IT	Argentina,Australia,Canada,Croatia,India,Israel,Japan,Korea, Republic ofMexico,Turkey,United States
2012-002323-15	2012-002323-15/PL	Belgium,Canada,Denmark,France,Greece,Italy,Japan,Austria,Croatia,Netherlands,Argentina,Australia,Germany,India,Korea, Republic ofSpain,Israel,Mexico,Poland,Switzerland,Turkey,United Kingdom,United States
2012-002323-15	2012-002323-15/BE	Argentina,Australia,Austria,Belgium,Canada,Croatia,Denmark,France,Germany,Greece,India,Israel,Italy,Japan,Korea, Republic ofMexico,Netherlands,Poland,Spain,Switzerland,Turkey,United Kingdom,United States
2012-002323-15	2012-002323-15/GB	Argentina,Australia,Austria,Belgium,Canada,Denmark,France,Germany,Greece,India,Israel,Italy,Japan,Korea, Republic ofMexico,Netherlands,Poland,Spain,Switzerland,Turkey,United Kingdom,United States,Croatia
2012-002323-15	2012-002323-15/AT	Argentina,Australia,Austria,Belgium,Canada,Croatia,Denmark,France,Germany,Greece,India,Israel,Italy,Japan,Korea, Republic ofMexico,Netherlands,Poland,Spain,Switzerland,Turkey,United Kingdom,United States
2012-002323-15	2012-002323-15/DK	Argentina,Australia,Austria,Belgium,Canada,Croatia,Denmark,France,Germany,Greece,India,Israel,Italy,Japan,Korea, Republic ofMexico,Netherlands,Poland,Spain,Switzerland,Turkey,United Kingdom,United States
2012-002323-15	2012-002323-15/ES	Argentina,Australia,Austria,Belgium,Canada,Croatia,Denmark,France,Germany,Greece,India,Israel,Italy,Japan,Korea, Republic ofMexico,Netherlands,Poland,Spain,Switzerland,Turkey,United Kingdom,United States
2012-002323-15	2012-002323-15/NL	Argentina,Australia,Austria,Belgium,Canada,Croatia,Denmark,France,Germany,Greece,India,Israel,Italy,Japan,Korea, Republic ofMexico,Netherlands,Poland,Spain,Switzerland,Turkey,United Kingdom,United States
2012-002323-15	2012-002323-15/GR	Argentina,Australia,Austria,Belgium,Canada,Croatia,Denmark,France,Germany,Greece,India,Israel,Italy,Japan,Korea, Republic ofMexico,Netherlands,Poland,Spain,Switzerland,Turkey,United Kingdom,United States
2012-002323-15	2012-002323-15/HR	Argentina,Australia,Austria,Belgium,Canada,Croatia,Denmark,France,Germany,Greece,India,Israel,Italy,Japan,Korea, Republic ofMexico,Netherlands,Poland,Spain,Switzerland,Turkey,United Kingdom,United States
2012-004545-32	2012-004545-32/SK	China,Hungary,India,Latvia,Lithuania,Poland,Romania,,Russian Federation,Slovakia,Spain,Ukraine
2012-004545-32	2012-004545-32/HU	China,Hungary,India,Latvia,Lithuania,Poland,Romania,,Russian Federation,Ukraine,Slovakia,Spain
2012-004545-32	2012-004545-32/ES	China,Hungary,India,Lithuania,Poland,Romania,,Russian Federation,Slovakia,Spain,Ukraine
2012-004545-32	2012-004545-32/LV	China,Hungary,India,Latvia,Lithuania,Poland,Romania,,Russian Federation,Ukraine,Slovakia,Spain
2012-004545-32	2012-004545-32/PL	China,Romania,,Slovakia,Hungary,India,Latvia,Lithuania,Spain,Poland,Russian Federation,Ukraine
2012-004545-32	2012-004545-32/LT	China,Romania,,Slovakia,Hungary,India,Latvia,Lithuania,Spain,Poland,Russian Federation,Ukraine
2012-004545-32	2012-004545-32/RO	China,Hungary,India,Latvia,Lithuania,Poland,Romania,,Russian Federation,Slovakia,Spain,Ukraine
2013-002170-49	2013-002170-49/DE	Argentina,Australia,Belgium,Brazil,Bulgaria,Colombia,France,Germany,Greece,Hungary,India,Italy,Malaysia,Mexico,Netherlands,Spain,Turkey,United States,Venezuela,, Bolivarian Republic of
2013-002170-49	2013-002170-49/IT	Argentina,Australia,Belgium,Brazil,Bulgaria,Colombia,France,Germany,Greece,Hungary,India,Italy,Malaysia,Spain,Venezuela,, Bolivarian Republic ofMexico,Turkey,United Kingdom,United States
2013-002170-49	2013-002170-49/ES	Argentina,Australia,Belgium,Brazil,Bulgaria,Colombia,France,Germany,Greece,Hungary,India,Italy,Malaysia,Spain,Venezuela,, Bolivarian Republic ofMexico,Turkey,United Kingdom,United States
2013-002170-49	2013-002170-49/BE	Argentina,Australia,Belgium,Brazil,Bulgaria,Colombia,France,Germany,Greece,Hungary,India,Italy,Malaysia,Mexico,Spain,Turkey,United Kingdom,United States,Venezuela,, Bolivarian Republic of
2013-002170-49	2013-002170-49/HU	Argentina,Australia,Belgium,Brazil,Bulgaria,Colombia,France,Germany,Greece,Hungary,India,Italy,Malaysia,Mexico,Netherlands,Spain,Turkey,United States,Venezuela,, Bolivarian Republic of
2013-002170-49	2013-002170-49/GR	Belgium,Bulgaria,France,Greece,Italy,Argentina,Australia,Brazil,Colombia,Germany,Hungary,India,Malaysia,Spain,Venezuela,, Bolivarian Republic ofMexico,Turkey,United Kingdom,United States
2013-002170-49	2013-002170-49/NL	Argentina,Australia,Belgium,Brazil,Bulgaria,Colombia,France,Germany,Greece,Hungary,India,Italy,Malaysia,Mexico,Netherlands,Spain,Turkey,United Kingdom,United States,Venezuela,, Bolivarian Republic of
2013-002170-49	2013-002170-49/FR	Argentina,Australia,Belgium,Brazil,Bulgaria,Colombia,France,Germany,Greece,Hungary,India,Italy,Malaysia,Mexico,Spain,Turkey,United Kingdom,United States,Venezuela,, Bolivarian Republic of
2011-006324-20	2011-006324-20/GB	Czech RepublicIndia,Mexico,Poland,Puerto RicoROman,ia,Russian Federation,Turkey,United Kingdom,United States
2011-006324-20	2011-006324-20/CZ	Czech RepublicIndia,Mexico,Poland,Puerto RicoROman,ia,Russian Federation,Turkey,United Kingdom,United States
2011-006324-20	2011-006324-20/PL	ROman,ia,Czech RepublicIndia,Puerto RicoMexico,Poland,Russian Federation,Turkey,United Kingdom,United States
2010-022656-22	2010-022656-22/ES	Austria,Belgium,China,Denmark,Finland,France,Germany,Greece,Hong KongHungary,India,Ireland,Japan,Korea, Republic ofMexico,Peru,Poland,Russian Federation,Slovakia,South Africa,Spain,Sweden,Switzerland,Turkey,United Kingdom,United States
2010-022656-22	2010-022656-22/SE	Austria,Belgium,China,Denmark,Finland,France,Germany,Greece,Hong KongHungary,India,Ireland,Japan,Korea, Republic ofMexico,Peru,Poland,Russian Federation,Slovakia,South Africa,Spain,Sweden,Switzerland,Turkey,United Kingdom,United States
2010-022656-22	2010-022656-22/SK	Austria,Belgium,China,Denmark,Finland,France,Germany,Greece,Hong KongHungary,India,Ireland,Japan,Korea, Republic ofMexico,Peru,Poland,Russian Federation,Slovakia,South Africa,Spain,Sweden,Switzerland,Turkey,United Kingdom,United States
2010-022656-22	2010-022656-22/PL	Austria,Belgium,China,Denmark,Finland,France,Germany,Greece,Hong KongHungary,India,Ireland,Japan,Korea, Republic ofMexico,Peru,Poland,Russian Federation,Slovakia,South Africa,Spain,Sweden,Switzerland,Turkey,United Kingdom,United States
2010-022656-22	2010-022656-22/HU	Austria,Belgium,China,Denmark,Finland,France,Germany,Greece,Hong KongHungary,India,Ireland,Japan,Korea, Republic ofMexico,Peru,Poland,Russian Federation,Slovakia,South Africa,Spain,Sweden,Switzerland,Turkey,United Kingdom,United States
2010-022656-22	2010-022656-22/IE	Austria,Belgium,China,Denmark,Finland,France,Germany,Greece,Hong KongHungary,India,Ireland,Japan,Korea, Republic ofMexico,Peru,Poland,Russian Federation,Slovakia,South Africa,Spain,Sweden,Switzerland,Turkey,United Kingdom,United States
2010-022656-22	2010-022656-22/FI	Austria,Belgium,China,Denmark,Finland,France,Germany,Greece,Hong KongHungary,India,Ireland,Japan,Korea, Republic ofMexico,Peru,Poland,Russian Federation,Slovakia,South Africa,Spain,Sweden,Switzerland,Turkey,United Kingdom,United States
2010-022656-22	2010-022656-22/BE	Austria,Belgium,China,Denmark,Finland,France,Germany,Greece,Hong KongHungary,India,Ireland,Japan,Korea, Republic ofMexico,Peru,Poland,Russian Federation,Slovakia,South Africa,Spain,Sweden,Switzerland,Turkey,United Kingdom,United States
2010-022656-22	2010-022656-22/GB	Austria,Belgium,China,Denmark,Finland,France,Germany,Greece,Hong KongHungary,India,Ireland,Japan,Korea, Republic ofMexico,Peru,Poland,Russian Federation,Slovakia,South Africa,Spain,Sweden,Switzerland,Turkey,United Kingdom,United States
2010-022656-22	2010-022656-22/DE	Austria,Belgium,China,Denmark,Finland,France,Germany,Greece,Hong KongHungary,India,Ireland,Japan,Korea, Republic ofMexico,Peru,Poland,Russian Federation,Slovakia,South Africa,Spain,Sweden,Switzerland,Turkey,United Kingdom,United States
2010-022656-22	2010-022656-22/AT	Austria,Belgium,China,Denmark,Finland,France,Germany,Greece,Hong KongHungary,India,Ireland,Japan,Korea, Republic ofMexico,Peru,Poland,Russian Federation,Slovakia,South Africa,Spain,Sweden,Switzerland,Turkey,United Kingdom,United States
2010-022656-22	2010-022656-22/DK	Austria,Belgium,China,Denmark,Finland,France,Germany,Greece,Hong KongHungary,India,Ireland,Japan,Korea, Republic ofMexico,Peru,Poland,Russian Federation,Slovakia,South Africa,Spain,Sweden,Switzerland,Turkey,United Kingdom,United States
2010-022656-22	2010-022656-22/GR	Austria,Belgium,China,Denmark,Finland,France,Germany,Greece,Hong KongHungary,India,Ireland,Japan,Korea, Republic ofMexico,Peru,Poland,Russian Federation,Slovakia,South Africa,Spain,Sweden,Switzerland,Turkey,United Kingdom,United States
2009-018004-18	2009-018004-18/LV	Brazil,China,Guatemala,India,Japan,Latvia,Mexico,Peru,Poland,Russian Federation,United States
2008-003752-30	2008-003752-30/DE	Argentina,Australia,Brazil,Canada,China,Croatia,Hong KongIndia,Israel,Korea, Republic ofMalaysia,Mexico,New Zealand,Philippines,Russian Federation,South Africa,TaiwanThailand,United States
2008-003752-30	2008-003752-30/BE	Argentina,Australia,Brazil,Canada,China,Croatia,Hong KongIndia,Israel,Korea, Republic ofMalaysia,Mexico,New Zealand,Philippines,Russian Federation,South Africa,TaiwanThailand,United States
2008-003752-30	2008-003752-30/CZ	Argentina,Australia,Brazil,Canada,China,Croatia,Hong KongIndia,Israel,Korea, Republic ofMalaysia,Mexico,New Zealand,Philippines,Russian Federation,South Africa,TaiwanThailand,United States
2008-003752-30	2008-003752-30/PT	Argentina,Australia,Brazil,Canada,China,Croatia,Hong KongIndia,Israel,Korea, Republic ofMalaysia,Mexico,New Zealand,Philippines,Russian Federation,South Africa,TaiwanThailand,United States
2008-003752-30	2008-003752-30/HU	Argentina,Australia,Austria,Belgium,Brazil,Bulgaria,Canada,Chile,China,Croatia,Czech RepublicFrance,Germany,Greece,Hong KongHungary,India,Israel,Italy,Korea, Republic ofMalaysia,Mexico,New Zealand,Philippines,Poland,Portugal,Romania,,Russian Federation,South Africa,Spain,TaiwanThailand,Ukraine,United Kingdom,United States
2008-003752-30	2008-003752-30/BG	Argentina,Australia,Brazil,Canada,China,Croatia,Hong KongIndia,Israel,Korea, Republic ofMalaysia,Mexico,New Zealand,Philippines,Russian Federation,South Africa,TaiwanThailand,United States
2008-003752-30	2008-003752-30/GB	Argentina,Australia,Brazil,Canada,China,Croatia,Hong KongIndia,Israel,Korea, Republic ofMalaysia,Mexico,New Zealand,Philippines,Russian Federation,South Africa,TaiwanThailand
2009-015918-22	2009-015918-22/DE	Argentina,Australia,Canada,India,Mexico,Russian Federation,TaiwanThailand,Turkey
2008-005222-37	2008-005222-37/GB	Bulgaria,Canada,Colombia,India,Israel,Jordan,Lebanon,Mexico,Netherlands,Russian Federation,Saudi Arabia,Serbia,Tunisia,United Kingdom,United States
2008-005222-37	2008-005222-37/BG	Bulgaria,Canada,Netherlands,Colombia,India,Jordan,Lebanon,Saudi Arabia,Israel,Mexico,Russian Federation,Serbia,Tunisia,United Kingdom,United States
2010-022710-77	2010-022710-77/DE	Australia,Belarus,Bulgaria,Canada,Chile,Colombia,Croatia,Czech RepublicDenmark,Finland,France,Germany,Hungary,India,Italy,Poland,Russian Federation,Ukraine,United States
2010-022710-77	2010-022710-77/HU	Australia,Belarus,Bulgaria,Canada,Chile,Colombia,Croatia,Czech RepublicDenmark,Finland,France,Germany,Hungary,India,Italy,Poland,Russian Federation,Ukraine,United States
2010-022710-77	2010-022710-77/CZ	Australia,Belarus,Bulgaria,Canada,Chile,Colombia,Croatia,Czech RepublicDenmark,Finland,France,Germany,Hungary,India,Italy,Poland,Russian Federation,Ukraine,United Kingdom
2010-022710-77	2010-022710-77/DK	Australia,Belarus,Bulgaria,Canada,Chile,Colombia,Croatia,Czech RepublicDenmark,Finland,France,Germany,Hungary,India,Italy,Poland,Russian Federation,Ukraine,United States
2010-022710-77	2010-022710-77/BG	Australia,Belarus,Bulgaria,Canada,Chile,Colombia,Croatia,Czech RepublicDenmark,Finland,France,Germany,Hungary,India,Italy,Poland,Russian Federation,Ukraine,United States
2010-022710-77	2010-022710-77/FI	Australia,Belarus,Bulgaria,Canada,Chile,Colombia,Croatia,Czech RepublicDenmark,Finland,France,Germany,Hungary,India,Italy,Poland,Russian Federation,Ukraine,United States
2010-022710-77	2010-022710-77/IT	European UnionAustralia,Belarus,Canada,Chile,Colombia,Croatia,India,Russian Federation,Ukraine,United States
2010-022710-77	2010-022710-77/PL	Australia,Belarus,Bulgaria,Canada,Chile,Colombia,Croatia,Czech RepublicDenmark,Finland,France,Germany,Hungary,India,Italy,Poland,Russian Federation,Ukraine,United States
2010-020345-27	2010-020345-27/BE	Brazil,Canada,Hong KongIndia,Japan,Korea, Republic ofMexico,Russian Federation,TaiwanUkraine,United States
2010-020345-27	2010-020345-27/DE	Brazil,Canada,Hong KongIndia,Japan,Korea, Republic ofMexico,Russian Federation,TaiwanUkraine,United States
2010-020345-27	2010-020345-27/CZ	Brazil,Canada,Hong KongIndia,Japan,Korea, Republic ofMexico,Russian Federation,TaiwanUkraine,United States
2010-020345-27	2010-020345-27/GB	Brazil,Canada,Hong KongIndia,Japan,Korea, Republic ofMexico,Russian Federation,TaiwanUkraine,United States
2010-020345-27	2010-020345-27/SE	Brazil,Canada,Hong KongIndia,Japan,Korea, Republic ofMexico,Russian Federation,TaiwanUkraine,United States
2010-020345-27	2010-020345-27/FR	Brazil,Canada,Hong KongIndia,Korea, Republic ofMexico,Russian Federation,TaiwanUkraine,United States
2010-020345-27	2010-020345-27/AT	Brazil,Canada,Hong KongIndia,Japan,Korea, Republic ofMexico,Russian Federation,TaiwanUkraine,United States
2010-020345-27	2010-020345-27/FI	Brazil,Canada,Hong KongIndia,Japan,Mexico,Russian Federation,Ukraine,Korea, Republic ofTaiwanUnited States
2010-020345-27	2010-020345-27/NL	Brazil,Canada,Hong KongIndia,Japan,Korea, Republic ofMexico,Russian Federation,TaiwanUkraine,United States
2010-020345-27	2010-020345-27/EE	Brazil,Canada,Hong KongIndia,Japan,Korea, Republic ofMexico,Russian Federation,TaiwanUkraine,United States
2010-020345-27	2010-020345-27/LT	Brazil,Canada,Hong KongIndia,Japan,Korea, Republic ofMexico,Russian Federation,TaiwanUkraine,United States
2010-020345-27	2010-020345-27/LV	Brazil,Canada,Hong KongIndia,Japan,Korea, Republic ofMexico,Russian Federation,TaiwanUkraine,United States
2010-020345-27	2010-020345-27/HU	Brazil,Canada,Hong KongIndia,Korea, Republic ofMexico,Russian Federation,TaiwanUkraine,United States
2010-020345-27	2010-020345-27/BG	Brazil,Canada,Hong KongIndia,Korea, Republic ofMexico,Russian Federation,TaiwanUkraine,United States
2011-002813-12	2011-002813-12/LV	Argentina,Belarus,Brazil,Bulgaria,Georgia,Greece,Hungary,Iceland,India,Israel,Italy,Japan,Korea, Republic ofLatvia,Lithuania,Mexico,Netherlands,Peru,Poland,Romania,,Russian Federation,South Africa,Ukraine,United Kingdom
2011-002813-12	2011-002813-12/HU	Argentina,Belarus,Brazil,Bulgaria,Croatia,Georgia,Greece,Hungary,Iceland,India,Israel,Japan,Korea, Republic ofLatvia,Lithuania,Mexico,Netherlands,Peru,Poland,Romania,,Russian Federation,Serbia,South Africa,Spain,Ukraine,United Kingdom
2011-002813-12	2011-002813-12/GR	Argentina,Belarus,Brazil,Bulgaria,Georgia,Greece,Hungary,Iceland,India,Israel,Italy,Japan,Korea, Republic ofLatvia,Lithuania,Mexico,Netherlands,Peru,Poland,Romania,,Russian Federation,Serbia,South Africa,Spain,Ukraine,United Kingdom
2011-002813-12	2011-002813-12/ES	Argentina,Belarus,Brazil,Bulgaria,Georgia,Greece,Hungary,Iceland,India,Israel,Italy,Japan,Korea, Republic ofLatvia,Lithuania,Mexico,Netherlands,Peru,Poland,Romania,,Russian Federation,Serbia,South Africa,Spain,Ukraine,United Kingdom
2011-000275-13	2011-000275-13/HU	Argentina,Canada,Colombia,Guatemala,India,Japan,Mexico,Panama,Peru,Thailand,Turkey,United States
2011-000275-13	2011-000275-13/GB	Argentina,Canada,Colombia,Guatemala,India,Japan,Mexico,Panama,Peru,Thailand,Turkey,United States
2011-000275-13	2011-000275-13/BE	Argentina,Canada,Colombia,Guatemala,India,Japan,Mexico,Panama,Peru,Thailand,Turkey,United States
2011-000275-13	2011-000275-13/IT	Argentina,Canada,Colombia,Guatemala,India,Japan,Mexico,Panama,Peru,Thailand,Turkey,United States
2011-001965-42	2011-001965-42/DE	Argentina,Austria,Brazil,Bulgaria,Chile,Czech RepublicEgypt,France,Georgia,Germany,Greece,Hungary,India,Italy,Latvia,Mexico,Peru,Philippines,Poland,Romania,,Russian Federation,Serbia,Slovakia,South Africa,Spain,Thailand,Turkey,Ukraine
2011-001965-42	2011-001965-42/HU	Argentina,Brazil,Bulgaria,Czech RepublicEgypt,France,Georgia,Germany,Hungary,India,Italy,Peru,Philippines,Poland,Romania,,Russian Federation,Serbia,Slovakia,South Africa,Spain,Thailand,Tunisia,Turkey,Ukraine
2011-001965-42	2011-001965-42/BG	Argentina,Austria,Brazil,Bulgaria,Chile,Czech RepublicEgypt,France,Georgia,Germany,Greece,India,Italy,Latvia,Mexico,Peru,Philippines,Poland,Romania,,Russian Federation,Serbia,Slovakia,South Africa,Spain,Thailand,Turkey,Ukraine
2011-001965-42	2011-001965-42/CZ	Argentina,Brazil,Bulgaria,Czech RepublicEgypt,France,Georgia,Germany,Hungary,India,Italy,Peru,Philippines,Poland,Romania,,Russian Federation,Serbia,Slovakia,South Africa,Spain,Thailand,Tunisia,Turkey,Ukraine
2011-001965-42	2011-001965-42/SK	Argentina,Austria,Brazil,Bulgaria,Chile,Czech RepublicEcuador,Egypt,France,Georgia,Germany,Hungary,India,Italy,Latvia,Mexico,Peru,Philippines,Poland,Romania,,Russian Federation,Serbia,Slovakia,South Africa,Spain,Thailand,Turkey,Ukraine
2011-001965-42	2011-001965-42/LV	Argentina,Brazil,Bulgaria,Czech RepublicEgypt,France,Georgia,Germany,Hungary,India,Italy,Peru,Philippines,Poland,Romania,,Russian Federation,Serbia,Slovakia,South Africa,Spain,Thailand,Tunisia,Turkey,Ukraine
2011-001965-42	2011-001965-42/ES	Argentina,Brazil,Bulgaria,Czech RepublicEgypt,France,Georgia,Germany,Greece,Hungary,India,Italy,Peru,Philippines,Poland,Romania,,Russian Federation,Serbia,Slovakia,South Africa,Spain,Thailand,Turkey,Ukraine
2011-001965-42	2011-001965-42/GR	Argentina,Austria,Brazil,Bulgaria,Chile,Czech RepublicEgypt,France,Georgia,Germany,Greece,Hungary,India,Italy,Latvia,Mexico,Peru,Philippines,Poland,Romania,,Russian Federation,Serbia,Slovakia,South Africa,Spain,Thailand,Turkey,Ukraine
2011-001965-42	2011-001965-42/AT	Argentina,Austria,Brazil,Bulgaria,Chile,Czech RepublicEgypt,France,Georgia,Germany,Hungary,India,Italy,Latvia,Mexico,Peru,Philippines,Poland,Romania,,Russian Federation,Serbia,Slovakia,South Africa,Spain,Thailand,Turkey,Ukraine
2011-002514-37	2011-002514-37/LV	Bulgaria,Chile,Colombia,Croatia,India,Mexico,Philippines,Russian Federation,South Africa,Taiwan
2011-002514-37	2011-002514-37/PL	Bulgaria,Chile,Colombia,Croatia,India,Mexico,Philippines,Russian Federation,South Africa,Taiwan
2011-002514-37	2011-002514-37/SK	Bulgaria,Chile,Colombia,Croatia,India,Mexico,Philippines,Russian Federation,South Africa,Taiwan
2010-022228-66	2010-022228-66/DE	Argentina,Australia,Brazil,Canada,Colombia,Guatemala,India,Korea, Republic ofPeru,Russian Federation,Singapore,Turkey,United States,Venezuela,, Bolivarian Republic of
2010-022228-66	2010-022228-66/GB	Argentina,Australia,Brazil,Canada,Colombia,Guatemala,India,Korea, Republic ofPeru,Russian Federation,Singapore,Turkey,United States,Venezuela,, Bolivarian Republic of
2010-022228-66	2010-022228-66/FI	Argentina,Australia,Brazil,Canada,Colombia,Guatemala,India,Korea, Republic ofPeru,Russian Federation,Singapore,Turkey,United States,Venezuela,, Bolivarian Republic of
2010-022228-66	2010-022228-66/IS	Argentina,Australia,Brazil,Canada,Colombia,Guatemala,India,Korea, Republic ofPeru,Russian Federation,Singapore,Turkey,United States,Venezuela,, Bolivarian Republic of
2010-022228-66	2010-022228-66/HU	Argentina,Australia,Brazil,Canada,Colombia,Guatemala,India,Korea, Republic ofPeru,Russian Federation,Singapore,Turkey,United States,Venezuela,, Bolivarian Republic of
2010-022228-66	2010-022228-66/SE	Argentina,Australia,Brazil,Canada,Colombia,Guatemala,India,Korea, Republic ofPeru,Russian Federation,Singapore,Turkey,United States,Venezuela,, Bolivarian Republic of
2010-022228-66	2010-022228-66/BE	Argentina,Australia,Brazil,Canada,Colombia,Guatemala,India,Korea, Republic ofPeru,Russian Federation,Singapore,Turkey,United States,Venezuela,, Bolivarian Republic of
2010-022228-66	2010-022228-66/PL	Argentina,Australia,Brazil,Canada,Colombia,Guatemala,India,Korea, Republic ofPeru,Russian Federation,Singapore,Turkey,United States,Venezuela,, Bolivarian Republic of
2010-022228-66	2010-022228-66/IT	Argentina,Australia,Brazil,Canada,Colombia,Guatemala,India,Korea, Republic ofPeru,Russian Federation,Singapore,Turkey,United States,Venezuela,, Bolivarian Republic of
2010-022228-66	2010-022228-66/ES	Argentina,Australia,Brazil,Canada,Colombia,Guatemala,India,Korea, Republic ofPeru,Russian Federation,Singapore,Turkey,United States,Venezuela,, Bolivarian Republic of
2010-023499-25	2010-023499-25/SE	Austria,Belgium,Czech RepublicFinland,France,Germany,India,Italy,Korea, Republic ofNetherlands,Poland,Spain,Sweden,TaiwanUnited States
2010-023499-25	2010-023499-25/BE	Austria,Belgium,Czech RepublicFinland,France,Germany,India,Italy,Korea, Republic ofNetherlands,Poland,Spain,Sweden,TaiwanUnited States
2010-023499-25	2010-023499-25/DE	Austria,Belgium,Czech RepublicFinland,France,Germany,India,Italy,Korea, Republic ofNetherlands,Poland,Spain,Sweden,TaiwanUnited States
2010-023499-25	2010-023499-25/CZ	Austria,Belgium,Czech RepublicFinland,France,Germany,India,Italy,Korea, Republic ofNetherlands,Poland,Spain,Sweden,TaiwanUnited States
2010-023499-25	2010-023499-25/AT	Austria,Belgium,Czech RepublicFinland,France,Germany,India,Italy,Korea, Republic ofNetherlands,Poland,Spain,Sweden,TaiwanUnited States
2010-023499-25	2010-023499-25/NL	Austria,Belgium,Czech RepublicFinland,France,Germany,India,Italy,Korea, Republic ofNetherlands,Poland,Spain,Sweden,TaiwanUnited States
2010-023499-25	2010-023499-25/FI	Austria,Belgium,Czech RepublicFinland,France,Germany,India,Italy,Korea, Republic ofNetherlands,Poland,Spain,Sweden,TaiwanUnited States
2010-024454-10	2010-024454-10/GB	Australia,Hong KongIndia,Korea, Republic ofThailand,Tunisia,United Kingdom,United States
2011-004885-14	2011-004885-14/GB	Argentina,Australia,Belgium,Brazil,Canada,Chile,Finland,France,Greece,Hong KongIndia,Italy,Japan,Korea, Republic ofMexico,Netherlands,New Zealand,Puerto RicoRussian Federation,Singapore,TaiwanUnited Kingdom,United States
2011-004885-14	2011-004885-14/BE	Argentina,Australia,Belgium,Brazil,Canada,Chile,Finland,France,Greece,Hong KongIndia,Italy,Japan,Korea, Republic ofMexico,Netherlands,New Zealand,Puerto RicoRussian Federation,Singapore,TaiwanUnited Kingdom,United States
2011-004885-14	2011-004885-14/FI	Argentina,Australia,Belgium,Brazil,Canada,Chile,Finland,France,Greece,Hong KongIndia,Italy,Japan,Korea, Republic ofMexico,Netherlands,New Zealand,Puerto RicoRussian Federation,Singapore,TaiwanUnited Kingdom,United States
2011-004885-14	2011-004885-14/NL	Argentina,Australia,Belgium,Brazil,Canada,Chile,Finland,France,Greece,Hong KongIndia,Italy,Japan,Korea, Republic ofMexico,Netherlands,New Zealand,Puerto RicoRussian Federation,Singapore,TaiwanUnited Kingdom,United States
2011-004885-14	2011-004885-14/IT	Argentina,Australia,Brazil,Canada,Chile,Hong KongIndia,Japan,Korea, Republic ofMexico,New Zealand,Puerto RicoRussian Federation,Singapore,TaiwanUnited States
2011-004885-14	2011-004885-14/GR	Argentina,Australia,Belgium,Brazil,Canada,Chile,Finland,France,Greece,Hong KongIndia,Italy,Japan,Korea, Republic ofMexico,Netherlands,New Zealand,Puerto RicoRussian Federation,Singapore,TaiwanUnited Kingdom,United States
2010-021375-92	2010-021375-92/DE	Canada,France,Brazil,Czech RepublicEgypt,Germany,Guatemala,India,Indonesia,Korea, Republic ofLebanon,Malaysia,Spain,Thailand,Mexico,Peru,Philippines,Russian Federation,Serbia,TaiwanTurkey,Ukraine,United Arab Emirates,United Kingdom,United States
2010-021375-92	2010-021375-92/ES	Brazil,Canada,Czech RepublicEgypt,France,Germany,Guatemala,Hungary,India,Indonesia,Korea, Republic ofLebanon,Malaysia,Mexico,Peru,Philippines,Russian Federation,Serbia,Spain,TaiwanTurkey,Ukraine,United Arab Emirates,United Kingdom,United States
2008-005559-46	2008-005559-46/CZ	Czech RepublicGermany,Hungary,India,Poland,Russian Federation,Ukraine,United Kingdom
2008-005559-46	2008-005559-46/HU	Czech RepublicGermany,Hungary,India,Poland,Russian Federation,Ukraine,United Kingdom
2008-005559-46	2008-005559-46/DE	Czech RepublicGermany,Hungary,India,Poland,Russian Federation,Ukraine,United Kingdom
2008-005559-46	2008-005559-46/GB	Czech RepublicGermany,Hungary,India,Poland,Russian Federation,Ukraine,United Kingdom
2011-002538-38	2011-002538-38/LV	Bulgaria,Chile,Colombia,Croatia,India,Mexico,Philippines,Russian Federation,South Africa,Taiwan
2011-002538-38	2011-002538-38/PL	Bulgaria,Chile,Colombia,Croatia,India,Mexico,Philippines,Russian Federation,South Africa,Taiwan
2011-002380-24	2011-002380-24/ES	Argentina,Austria,Belgium,Canada,Chile,China,Denmark,France,Germany,Greece,Hungary,India,Ireland,Italy,Korea, Republic ofMexico,Netherlands,Peru,Portugal,Singapore,Spain,United States
2011-002380-24	2011-002380-24/DE	Argentina,Austria,Belgium,Canada,Chile,China,Denmark,France,Germany,Greece,Hungary,India,Ireland,Italy,Korea, Republic ofMexico,Netherlands,Peru,Portugal,Singapore,Spain,United States
2011-002380-24	2011-002380-24/PT	Argentina,Austria,Belgium,Canada,Chile,China,Denmark,France,Germany,Greece,Hungary,India,Ireland,Italy,Korea, Republic ofMexico,Netherlands,Peru,Portugal,Singapore,Spain,United States
2011-002380-24	2011-002380-24/GR	Argentina,Austria,Belgium,Canada,Chile,China,Denmark,France,Germany,Greece,Hungary,India,Ireland,Italy,Korea, Republic ofMexico,Netherlands,Peru,Portugal,Singapore,Spain,United States
2011-002380-24	2011-002380-24/DK	Argentina,Austria,Belgium,Canada,Chile,China,Denmark,France,Germany,Greece,Hungary,India,Ireland,Italy,Korea, Republic ofNetherlands,Portugal,Spain,Mexico,Peru,Singapore,United States
2011-002380-24	2011-002380-24/HU	Argentina,Austria,Belgium,Canada,Chile,China,Denmark,France,Germany,Greece,Hungary,India,Ireland,Italy,Korea, Republic ofMexico,Netherlands,Peru,Portugal,Singapore,Spain,United States
2011-002380-24	2011-002380-24/IE	Argentina,Belgium,Canada,China,Denmark,France,Germany,Greece,Hungary,India,Ireland,Italy,Austria,Mexico,Netherlands,Portugal,Korea, Republic ofSingapore,Spain,United States,Chile,Peru
2011-002380-24	2011-002380-24/GB	Argentina,Austria,Belgium,Canada,Chile,China,Denmark,France,Germany,Greece,Hungary,India,Ireland,Italy,Korea, Republic ofMexico,Netherlands,Peru,Portugal,Singapore,Spain,United States
2011-002380-24	2011-002380-24/AT	Argentina,Austria,Belgium,Canada,Chile,China,Denmark,France,Germany,Greece,Hungary,India,Ireland,Italy,Korea, Republic ofMexico,Netherlands,Peru,Portugal,Singapore,Spain,United States
2011-002380-24	2011-002380-24/IT	Argentina,Canada,Chile,China,India,Korea, Republic ofMexico,Peru,Singapore,TaiwanTurkey,United States
2011-002380-24	2011-002380-24/NL	Argentina,Austria,Canada,Chile,China,Denmark,France,Germany,Greece,Hungary,India,Ireland,Italy,Korea, Republic ofMexico,Netherlands,Peru,Portugal,Singapore,Spain,TaiwanTurkey,United Kingdom,United States
2011-000107-40	2011-000107-40/GB	India,Philippines,Poland,Sri Lanka
2011-004578-27	2011-004578-27/GB	Australia,Austria,Belgium,Brazil,Canada,Colombia,Croatia,Czech RepublicDenmark,Estonia,France,Germany,Hungary,India,Israel,Italy,Japan,Korea, Republic ofLatvia,Netherlands,Poland,Romania,,Russian Federation,Serbia,Slovakia,South Africa,Spain,TaiwanUkraine,United Kingdom,United States
2011-004578-27	2011-004578-27/CZ	Australia,Austria,Belgium,Brazil,Canada,Colombia,Croatia,Czech RepublicDenmark,Estonia,France,Germany,Hungary,India,Israel,Italy,Japan,Korea, Republic ofLatvia,Netherlands,Poland,Romania,,Russian Federation,Serbia,Slovakia,South Africa,Spain,TaiwanUkraine,United Kingdom,United States
2011-004578-27	2011-004578-27/DK	Australia,Austria,Belgium,Brazil,Canada,Colombia,Croatia,Czech RepublicDenmark,Estonia,France,Germany,Hungary,India,Israel,Italy,Japan,Korea, Republic ofLatvia,Netherlands,Poland,Romania,,Russian Federation,Serbia,Slovakia,South Africa,Spain,TaiwanUkraine,United Kingdom,United States
2011-004578-27	2011-004578-27/HU	Australia,Austria,Belgium,Brazil,Canada,Colombia,Croatia,Czech RepublicDenmark,Estonia,France,Germany,Hungary,India,Israel,Italy,Japan,Korea, Republic ofLatvia,Netherlands,Poland,Romania,,Russian Federation,Serbia,Slovakia,South Africa,Spain,TaiwanUkraine,United Kingdom,United States
2011-004578-27	2011-004578-27/EE	Australia,Austria,Belgium,Brazil,Canada,Colombia,Croatia,Czech RepublicDenmark,Estonia,France,Germany,Hungary,India,Israel,Italy,Japan,Korea, Republic ofLatvia,Netherlands,Poland,Romania,,Russian Federation,Serbia,Slovakia,South Africa,Spain,TaiwanUkraine,United Kingdom,United States
2011-004578-27	2011-004578-27/LV	Australia,Austria,Belgium,Brazil,Canada,Colombia,Croatia,Czech RepublicDenmark,Estonia,France,Germany,Hungary,India,Israel,Italy,Japan,Korea, Republic ofLatvia,Netherlands,Poland,Romania,,Russian Federation,Serbia,Slovakia,South Africa,Spain,TaiwanUkraine,United Kingdom,United States
2011-004578-27	2011-004578-27/DE	Australia,Austria,Belgium,Brazil,Canada,Colombia,Croatia,Czech RepublicDenmark,Estonia,France,Germany,Hungary,India,Israel,Italy,Japan,Korea, Republic ofLatvia,Netherlands,Poland,Romania,,Russian Federation,Serbia,Slovakia,South Africa,Spain,TaiwanUkraine,United Kingdom,United States
2011-004578-27	2011-004578-27/BE	Australia,Austria,Belgium,Brazil,Canada,Colombia,Croatia,Czech RepublicDenmark,Estonia,France,Germany,Hungary,India,Israel,Italy,Japan,Korea, Republic ofLatvia,Netherlands,Poland,Romania,,Russian Federation,Serbia,Slovakia,South Africa,Spain,TaiwanUkraine,United Kingdom,United States
2011-004578-27	2011-004578-27/ES	Australia,Austria,Belgium,Brazil,Canada,Colombia,Croatia,Czech RepublicDenmark,Estonia,France,Germany,Hungary,India,Israel,Italy,Japan,Korea, Republic ofLatvia,Netherlands,Poland,Romania,,Russian Federation,Serbia,Slovakia,South Africa,Spain,TaiwanUkraine,United Kingdom,United States
2011-004578-27	2011-004578-27/NL	Australia,Austria,Belgium,Brazil,Canada,Colombia,Croatia,Czech RepublicDenmark,Estonia,France,Germany,Hungary,India,Israel,Italy,Japan,Korea, Republic ofLatvia,Netherlands,Poland,Romania,,Russian Federation,Serbia,Slovakia,South Africa,Spain,TaiwanUkraine,United Kingdom,United States
2011-004578-27	2011-004578-27/AT	Australia,Austria,Belgium,Brazil,Canada,Colombia,Croatia,Czech RepublicDenmark,Estonia,France,Germany,Hungary,India,Israel,Italy,Japan,Korea, Republic ofLatvia,Netherlands,Poland,Romania,,Russian Federation,Serbia,Slovakia,South Africa,Spain,TaiwanUkraine,United Kingdom,United States
2011-004578-27	2011-004578-27/SK	Australia,Austria,Belgium,Brazil,Canada,Colombia,Croatia,Czech RepublicDenmark,Estonia,France,Germany,Hungary,India,Israel,Italy,Japan,Korea, Republic ofLatvia,Netherlands,Poland,Romania,,Russian Federation,Serbia,Slovakia,South Africa,Spain,TaiwanUkraine,United Kingdom,United States
2011-004578-27	2011-004578-27/PL	Australia,Austria,Belgium,Brazil,Canada,Colombia,Croatia,Czech RepublicDenmark,Estonia,France,Germany,Hungary,India,Israel,Italy,Japan,Korea, Republic ofLatvia,Netherlands,New Zealand,Poland,Romania,,Russian Federation,Serbia,Slovakia,South Africa,Spain,TaiwanUkraine,United Kingdom,United States
2011-004578-27	2011-004578-27/IT	Australia,Brazil,Canada,Colombia,Croatia,India,Israel,Japan,Korea, Democratic People's Republic ofKorea, Republic ofRussian Federation,South Africa,TaiwanUkraine,United States
2011-004578-27	2011-004578-27/HR	Australia,Austria,Belgium,Brazil,Canada,Colombia,Croatia,Czech RepublicDenmark,Estonia,France,Germany,Hungary,India,Israel,Italy,Japan,Korea, Republic ofLatvia,Netherlands,Poland,Romania,,Russian Federation,Serbia,Slovakia,South Africa,Spain,TaiwanUkraine,United Kingdom,United States
[truncated: 6,815 more rows]

## Sheet: 1342
EudraCT_number
2011-004368-31
2012-002993-29
[truncated: 1,340 more rows]

## Sheet: 32
EudraCT_number	EudraCT_number_with_Countries	Field_name	Relevant lines
[truncated: 32 more rows]

[truncated: 4 more sheets: 10, 4, 7565, 1348]
