# Supplementary material for: Three levels of discrepancies in the records of trial sites in India, registered with the European Union Clinical Trials Register
Source: Front Med (Lausanne). 2024 Jul 5;11:1357930. doi: 10.3389/fmed.2024.1357930 (PMC11257842; doi:10.3389/fmed.2024.1357930)
Supplement: Supplementary file 8 [file Table_8.XLSX]

## Sheet: Cover sheet
Supplementary File S8. Identifying trial IDs whose records were discrepant with respect to whether or not the trial had sites in India.
Sheet name	Description	No. of IDs
1352	The unique IDs identified by Methodologies A and B	1352
The breakup of 1352 records
1343	Records that had 'India' in the sub-field Trial involving sites outside the EEA	1343
13	For the 13 IDs where India is not in the sub-field Trial involving sites outside the EEA, but which appear to have run in India.	13
The breakup of 1343 IDs
1339	Number of IDs that had 'India' in the sub-field Trial involving sites outside the EEA	1339
4	Number of IDs that were common between the 13 IDs that indicated that the trial had run in India and the 1343 IDs that had 'India' in the Trial involving sites outside the EEA	4
The breakup of the 13 IDs
9	Number of IDs that were unique to the 1343 IDs that had 'India' in the Trial involving sites outside the EEA	9
4	Number of IDs that were common between the 13 IDs that indicated that the trial had run in India and the 1343 IDs that had 'India' in the Trial involving sites outside the EEA	4
Regression analysis	A linear regression of years against the number of discrepant records	1352

## Sheet: 1352
EudraCT_number
2011-004368-31
2012-002993-29
2020-004341-36
2017-002411-34
2017-005197-19
2017-002281-46
2020-005111-51
2008-003258-14
2009-012709-20
2009-009696-34
2008-005872-29
2008-000701-11
2004-002980-26
2010-019521-34
2010-022718-17
2010-020892-22
2010-021662-30
2009-015162-57
2010-021424-94
2010-021091-28
2010-024179-18
2011-002510-36
2011-002513-11
2011-000484-28
2010-022223-29
2010-020696-23
2010-023505-36
2009-017971-10
2010-023377-19
2011-005721-43
2010-021358-20
2012-004190-12
2010-023297-39
2010-018354-12
2011-002190-33
2011-001062-18
2010-023471-26
2010-021162-30
2010-023112-14
2009-015883-32
2009-015811-42
2010-023428-26
2010-024006-35
2008-001451-21
2009-012652-24
2010-024219-15
2012-001640-22
2012-001096-37
2013-001913-34
2012-000985-39
2011-004363-74
2009-011231-12
2012-003626-24
2009-015318-23
2013-003429-28
2012-002346-20
2010-024540-15
2012-002271-34
2013-002664-10
2013-003683-31
2019-000890-21
2012-003427-38
2014-003708-62
2015-004768-12
2013-004343-23
2016-003897-41
2014-001971-30
2008-003687-20
2014-004397-42
2015-002778-19
2012-001875-35
2014-003155-57
2015-001047-36
2013-003201-26
2014-001309-42
2005-004672-20
2006-004214-41
2006-000341-19
2008-008127-15
2007-005386-35
2008-004932-19
2010-020447-13
2009-012076-26
2009-018005-43
2009-012140-16
2010-018518-56
2009-018141-20
2011-001711-31
2011-005317-37
2008-005127-29
2009-010668-40
2011-004587-29
2013-001747-31
2011-004612-31
2011-000485-35
2006-006246-34
2011-004579-35
2012-000780-24
2012-002156-16
2013-000744-26
2011-006058-94
2009-016775-30
2011-000392-14
2011-003399-36
2012-000062-38
2010-022951-49
2012-002854-21
2012-001334-33
2011-003075-11
2011-003076-36
2012-000140-97
2009-017918-69
2012-000726-21
2011-005197-40
2011-004532-58
2012-005641-21
2016-005134-29
2014-002587-33
2016-005165-31
2020-001448-24
2018-002342-36
2018-004141-17
2015-000751-25
2014-003583-20
2004-004997-10
2005-004630-41
2007-006081-15
2008-004104-31
2007-001493-91
2007-005792-34
2009-017772-25
2008-004732-20
2008-007504-28
2010-021638-72
2010-024190-39
2007-003780-50
2012-001439-30
2011-006132-24
2012-002916-16
2013-000057-44
2012-003629-40
2011-000602-22
2011-004205-24
2011-004701-24
2012-000283-23
2013-004294-27
2012-002323-15
2012-004545-32
2013-002170-49
2011-006324-20
2010-022656-22
2009-018004-18
2008-003752-30
2009-015918-22
2008-005222-37
2010-022710-77
2010-020345-27
2011-002813-12
2011-000275-13
2011-001965-42
2011-002514-37
2010-022228-66
2010-023499-25
2010-024454-10
2011-004885-14
2010-021375-92
2008-005559-46
2011-002538-38
2011-002380-24
2011-000107-40
2011-004578-27
2010-020987-39
2012-002216-10
2014-004477-16
2013-005500-33
2013-005164-26
2014-003420-46
2016-003301-34
2014-005032-34
2015-002809-12
2020-000736-21
2014-004636-19
2017-000422-36
2006-005003-33
2006-000091-32
2007-004803-36
2005-003944-68
2005-004230-40
2011-000723-32
2012-000829-44
2012-000855-15
2012-002117-19
2010-019778-34
2011-001436-33
2012-002011-26
2011-002696-41
2011-000420-15
2011-003600-20
2011-004570-28
2011-001595-19
2012-002057-38
2011-002132-10
2010-024483-17
2010-020992-21
2012-001610-42
2012-003757-28
2011-005586-21
2012-001324-34
2009-017434-45
2009-017271-17
2009-012934-63
2008-005012-41
2009-015864-32
2010-022548-19
2010-022576-30
2008-006719-20
2010-019522-13
2010-019872-65
2008-004438-25
2010-022271-59
2010-024371-12
2011-001456-11
2010-022366-27
2010-019454-41
2009-018038-12
2010-024477-39
2009-015086-31
2011-004148-23
2010-020370-42
2011-004622-96
2010-019798-13
2010-024251-87
2017-000451-14
2014-005498-35
2014-002161-30
2014-003372-23
2012-003995-38
2009-016728-29
2011-005196-16
2011-005206-30
2011-001733-16
2011-005514-10
2011-000758-41
2013-002371-17
2013-002192-18
2014-001174-34
2012-002426-70
2014-003239-21
2014-005309-18
2015-002417-29
2016-000989-35
2018-001615-78
2012-005417-38
2011-003072-37
2012-002332-85
2010-022504-42
2011-006006-27
2011-004789-14
2011-004790-90
2011-000682-12
2011-001731-24
2009-015161-31
2009-017904-95
2012-003192-19
2012-002309-23
2012-000282-20
2012-002251-42
2013-003519-23
2013-004154-22
2013-004493-96
2011-004644-22
2015-001050-16
2019-004190-46
2010-021627-27
2012-004821-26
2009-011135-13
2010-022205-17
2009-014858-15
2009-013795-44
2008-004093-40
2009-016357-17
2010-018860-17
2010-019035-35
2010-019866-96
2009-011186-88
2011-001368-23
2011-004296-36
2008-006914-62
2010-021591-28
2010-021621-12
2011-000468-83
2011-000767-27
2011-001889-17
2010-022100-42
2010-023623-26
2011-003299-36
2011-000960-93
2012-003554-83
2012-000439-17
2011-005100-14
2010-023782-22
2011-005186-20
2011-000323-33
2007-003462-18
2012-002758-22
2012-003670-11
2012-000042-35
2010-020300-29
2012-005102-22
2010-023043-15
2012-003599-38
2012-005583-10
2016-000060-42
2014-005115-16
2019-002641-37
2016-004374-18
2016-002302-39
2015-005357-12
2014-003389-26
2012-002862-11
2014-001795-53
2012-003158-10
2017-002217-59
2020-004430-38
2020-004570-21
2021-001672-42
2021-001768-95
2008-002784-14
2004-000166-13
2017-003414-10
2005-001059-39
2008-002320-29
2006-001161-42
2004-004996-12
2006-003109-23
2006-002235-25
2006-006415-74
2010-019871-31
2008-001605-42
2010-019581-82
2010-019066-92
2010-022486-10
2010-020077-16
2010-024640-15
2010-023093-39
2011-000656-42
2009-017594-37
2010-023453-11
2009-016083-36
2011-001865-42
2009-016069-27
2011-001283-22
2010-023816-15
2008-008444-25
2011-003622-27
2011-002142-13
2010-024568-16
2011-002685-20
2011-004590-90
2012-001718-41
2012-001998-93
2009-014269-25
2011-002908-33
2012-000671-16
2011-004982-33
2012-001645-41
2011-002120-41
2012-001868-29
2012-004035-23
2012-005793-63
2011-000986-10
2012-002324-32
2012-005735-91
2013-000747-11
2013-001862-41
2013-003997-28
2012-005733-37
2010-024635-16
2012-002612-10
2014-000627-24
2013-005014-34
2010-018671-20
2014-004445-26
2014-003041-10
2011-005545-12
2014-002644-40
2011-001826-61
2015-002238-37
2016-002089-29
2016-002207-26
2016-000570-37
2014-005658-20
2015-001351-71
2019-002531-29
2005-000051-15
2005-000963-25
2006-004423-11
2005-003284-22
2007-000577-38
2007-001283-73
2006-005712-27
2007-002589-37
2007-004367-22
2007-003035-22
2010-020053-14
2009-013552-72
2010-020744-35
2010-018565-26
2010-021793-12
2010-021870-12
2010-021143-41
2010-023803-92
2011-002336-72
2011-004002-25
2010-020360-38
2011-003814-18
2011-002528-42
2011-002437-19
2011-001526-19
2011-003496-11
2011-001345-32
2011-004763-72
2012-000528-17
2012-000533-39
2012-002320-33
2012-001125-27
2012-000128-16
2010-022101-18
2011-004130-34
2010-024051-93
2010-024527-25
2012-003566-41
2012-002298-69
2012-002219-25
2011-003032-31
2011-006294-26
2012-000679-18
2012-004931-22
2013-001526-26
2013-000322-66
2013-001810-14
2010-022242-24
2011-006236-23
2011-002777-27
2013-003427-10
2013-002892-16
2011-004158-24
2016-004323-23
2017-000111-16
2018-003726-93
2018-001725-75
2020-005226-28
2006-003951-18
2007-005100-41
2009-014490-41
2010-018796-21
2010-021231-14
2010-021825-11
2010-020859-30
2010-022206-40
2010-018563-41
2011-000347-25
2010-024181-22
2011-000265-12
2011-001480-42
2010-024303-27
2011-001891-21
2011-004930-33
2011-002529-23
2012-001180-77
2010-021720-10
2010-024108-84
2007-000576-16
2011-006131-38
2011-004687-30
2010-018911-13
2011-000330-11
2011-005722-21
2012-000061-21
2012-003805-86
2011-004927-11
2011-000181-34
2011-000270-57
2012-001609-25
2010-021414-32
2012-004548-31
2012-002339-27
2011-005448-87
2013-000944-25
2011-002419-27
2008-004630-25
2014-000780-40
2012-004854-27
2011-005882-19
2014-005375-91
2004-000168-28
2014-003895-21
2018-002872-42
2015-004448-20
2013-000490-79
2018-004005-81
2016-004129-18
2015-002899-25
2017-004397-34
2016-004585-25
2015-000134-30
2016-000568-41
2015-003079-31
2017-002136-16
2011-002008-33
2011-000383-10
2009-016727-53
2010-022475-55
2013-001352-34
2018-002949-11
2011-001300-35
2013-004766-34
2016-003361-25
2010-022231-11
2015-004477-32
2015-005418-31
2017-000870-12
2017-002156-84
2018-002134-20
2016-000785-37
2016-004148-13
2008-005964-15
2016-002439-14
2021-000408-39
2017-005117-31
2019-001346-17
2019-003638-18
2016-003083-39
2017-004139-35
2005-001256-20
2004-000315-26
2006-000470-78
2006-005455-15
2013-003742-16
2012-003547-29
2021-004792-14
2021-004897-77
2005-005485-37
2009-017237-22
2011-000778-71
2006-000236-27
2011-001292-39
2013-002626-23
2016-004675-52
2020-000439-32
2006-000946-38
2008-004522-16
2012-002839-28
2012-004006-96
2013-003583-31
2020-000437-41
2005-005278-59
2007-001256-39
2008-007944-33
2006-000339-93
2008-006333-27
2010-019797-32
2011-002276-16
2010-022208-36
2016-001966-27
2006-000848-65
2006-003868-59
2009-012581-32
2009-016987-34
2013-000691-15
2018-000232-10
2007-003698-13
2007-004543-30
2010-024252-29
2011-005499-41
2016-003896-24
2008-001170-32
2009-012380-34
2011-001468-23
2010-021560-15
2012-000586-20
2013-004162-34
2015-005524-26
2018-000539-29
2008-003706-33
2008-005084-34
2009-016258-41
2008-007457-13
2007-004895-37
2007-002440-14
2007-005210-39
2008-002783-33
2008-002782-32
2007-001211-33
2007-001458-22
2008-003292-42
2009-016179-31
2009-014841-10
2010-021955-14
2017-002144-33
2020-005963-29
2019-000406-30
2009-017805-13
2011-000773-31
2015-005241-31
2012-002487-27
2014-000253-36
2018-004687-64
2020-001870-32
2007-003592-39
2007-006195-11
2010-018411-15
2016-000988-16
2008-005713-22
2009-015939-33
2005-005238-11
2009-016648-38
2007-003384-51
2008-003533-24
2009-014290-40
2009-014803-30
2007-007867-25
2009-017044-13
2010-024468-16
2006-000579-14
2008-002699-83
2010-019525-34
2006-003784-32
2006-003399-37
2007-004344-78
2007-006170-28
2008-007483-42
2009-012280-34
2016-003410-28
2007-002963-28
2009-017358-10
2011-003895-35
2011-004580-79
2012-005736-29
2010-022365-10
2007-007648-85
2012-002489-11
2007-002693-66
2013-002795-41
2010-021069-63
2012-002414-39
2013-002646-36
2010-024194-39
2014-000132-41
2009-011299-32
2009-013157-15
2014-002283-32
2013-000239-28
2013-004494-28
2011-003669-14
2015-000050-38
2011-003712-23
2015-003172-67
2006-000564-81
2007-003694-27
2010-020743-12
2008-004146-88
2016-000061-23
2011-001754-28
2012-000180-25
2009-017978-21
2011-005328-17
2010-020398-18
2010-024481-22
2008-000622-40
2010-021128-92
2012-005026-30
2008-000972-25
2004-003635-31
2009-016529-32
2014-002275-28
2006-005035-19
2010-023407-95
2010-023799-21
2013-003444-24
2016-000472-22
2010-019760-36
2009-009256-20
2012-000255-13
2015-005079-26
2012-000097-26
2009-012518-39
2009-015498-11
2017-002421-38
2010-022313-25
2004-001756-36
2007-005669-37
2011-006056-37
2019-003999-39
2018-004105-85
2013-000319-26
2011-002235-26
2014-004042-96
2017-001941-28
2009-009320-36
2009-010669-22
2011-002066-20
2010-021395-28
2009-011360-10
2011-002047-10
2009-012852-26
2012-001984-66
2012-002270-31
2009-016244-39
2012-004827-19
2011-000509-29
2010-023526-21
2011-005698-21
2009-015476-98
2014-005639-15
2014-002004-24
2010-022970-14
2011-002605-29
2020-003284-25
2016-003724-23
2017-001485-17
2010-018858-12
2015-002529-21
2010-019361-28
2009-015834-31
2012-003332-23
2010-021995-27
2011-002048-29
2009-017242-30
2013-004392-12
2013-000657-50
2010-022905-17
2013-004172-35
2012-000714-11
2012-004411-31
2013-004525-84
2012-000171-17
2014-000770-19
2013-005542-11
2020-001335-28
2008-004171-21
2013-005163-10
2011-004218-41
2004-004090-29
2008-002455-25
2007-001557-26
2010-021425-13
2013-004556-38
2006-001009-27
2008-007803-10
2010-020147-12
2008-004753-14
2011-001116-65
2010-022645-14
2020-005528-12
2017-000136-34
2016-001463-36
2009-014811-11
2010-020471-23
2008-005248-17
2011-002790-28
2004-003870-27
2012-004108-37
2011-003538-16
2014-005368-13
2011-005334-20
2016-005223-88
2016-001392-78
2009-017136-40
2009-011222-34
2010-022257-41
2012-004966-16
2007-001370-88
2009-012500-11
2010-021037-32
2012-002554-23
2011-005724-17
2009-015953-18
2012-001172-12
2014-005324-10
2008-002260-33
2010-023156-89
2012-002340-24
2013-000809-23
2011-002766-21
2015-005419-33
2016-005126-11
2016-002154-20
2021-002093-34
2020-001574-29
2011-004726-10
2017-003998-34
2014-005217-24
2015-004729-15
2017-000092-84
2019-000650-61
2018-001661-17
2013-004482-14
2017-001834-25
2017-004208-24
2018-001155-13
2017-003436-36
2021-001213-36
2010-018859-97
2008-007482-23
2009-014589-24
2009-012269-71
2009-015987-32
2009-013407-66
2011-005595-42
2017-002089-37
2017-002143-15
2014-002568-33
2015-002619-14
2015-004412-38
2015-000392-28
2015-001241-84
2016-002280-34
2009-012574-12
2017-004190-13
2008-005492-94
2007-000860-25
2005-004904-35
2009-016568-36
2009-015713-51
2008-005575-96
2009-016266-90
2010-024069-30
2011-003893-97
2011-005109-56
2009-016178-33
2007-003793-26
2011-001644-29
2011-001643-79
2011-006068-32
2012-000669-19
2008-005811-16
2009-010715-32
2010-023263-18
2011-001412-65
2018-003337-15
2011-001866-17
2011-000469-11
2015-001596-48
2014-003878-16
2008-004999-53
2012-002039-28
2011-004581-14
2016-000507-86
2016-000541-31
2020-001644-25
2015-001578-17
2010-019262-86
2017-004207-52
2020-001759-42
2008-002072-10
2020-000605-84
2020-005960-68
2020-001366-11
2016-001464-11
2005-005077-29
2010-019952-35
2010-020023-43
2016-000542-65
2012-003138-17
2020-003401-60
2017-002954-35
2010-020065-24
2010-021336-33
2012-000138-20
2012-001398-97
2013-004813-41
2010-020852-79
2017-003229-14
2011-000901-37
2020-000475-21
2017-003370-13
2018-001061-16
2012-004180-43
2022-001441-21
2015-005356-99
2016-001560-11
2009-013838-25
2019-003859-11
2019-003596-19
2011-003938-14
2017-001082-24
2019-002075-33
2021-002968-49
2015-005141-32
2013-002210-12
2009-016197-33
2016-004232-37
2017-001272-40
2017-000891-27
2017-002644-32
2020-003643-29
2015-003589-10
2015-005663-17
2019-002989-12
2016-001754-18
2015-003563-10
2017-004351-23
2013-005335-25
2012-000098-21
2009-014295-21
2017-000475-90
2012-001628-37
2010-023532-16
2016-004566-26
2012-003686-17
2016-002278-11
2006-000562-36
2010-020558-33
2020-003363-25
2019-001653-99
2020-002700-39
2018-004622-28
2010-018283-16
2007-005802-38
2009-011606-41
2015-005042-66
2009-018173-31
2019-002895-14
2007-002964-90
2009-016996-31
2011-004106-16
2011-001483-21
2009-010170-38
2009-016766-86
2018-002857-31
2018-003278-28
2020-000362-42
2008-004019-36
2009-014563-39
2010-019821-32
2010-021184-32
2011-000114-19
2011-002114-36
2011-002347-10
2011-004569-33
2012-002215-26
2012-003438-18
2012-003335-33
2014-004544-36
2017-003219-20
2020-004225-22
2017-001747-12
2022-002520-13
2021-002894-24
2020-003369-20
2008-007054-35
2019-004379-38
2020-003084-26
2021-000296-36
2020-000474-16
2018-003951-39
2019-003350-80
2021-001256-34
2019-003230-17
2018-002526-23
2021-002857-28
2021-002895-38
2016-000361-22
2012-003176-39
2015-002197-21
2020-002023-11
2018-004688-30
2020-000633-40
2016-003818-26
2020-004278-23
2020-001411-25
2018-002878-50
2021-002193-63
2020-005618-16
2017-005027-25
2014-001977-15
2020-004206-59
2021-000264-29
2020-003125-39
2012-005637-36
2016-004586-67
2019-000797-39
2018-004887-74
2020-000612-30
2020-004390-44
2020-004394-49
2020-004897-22
2021-004151-16
2018-000236-97
2016-003957-14
2010-019577-16
2018-002062-39
2007-004568-27
2017-001223-49
2021-005878-25
2015-001476-22
2018-003660-31
2019-001402-20
2021-001088-26
2018-003986-33
2018-003985-15
2015-000531-32
2020-000743-31
2013-000626-63
2020-004703-14
2020-005833-34
2014-004048-36
2021-001086-20
2020-000949-14
2013-000636-10
2021-000692-36
2019-003399-38
2009-014992-31
2018-002800-16
2019-001336-62
2019-000810-12
2017-003238-96
2011-002140-27
2020-000556-35
2022-002375-11
2010-020803-63
2015-000340-42
2015-004207-22
2021-000623-13
2018-004889-34
2018-003012-51
2018-003296-35
2021-002163-22
2018-004056-37
2018-002063-26
2014-001931-36
2021-005526-17
2021-000398-10
2020-005281-34
2016-003874-42
2017-002840-34
2021-002046-33
2016-003630-25
2019-004531-22
2017-004703-51
2021-000890-10
2021-001663-24
2019-004132-37
2017-004409-42
2020-001824-33
2019-004905-29
2015-002136-40
2019-002698-74
2020-000504-11
2016-003315-35
2019-002324-32
2009-013219-37
2016-000991-49
2018-000840-24
2018-000839-28
2021-000603-21
2020-003348-10
2018-002147-28
2019-004378-24
2018-002136-24
2018-002841-12
2018-001588-22
2017-005028-11
2018-002823-41
2021-003474-31
2020-001578-31
2020-001818-38
2020-003272-41
2020-002913-16
2018-004891-36
2021-001248-82
2012-004222-25
2013-002293-41
2013-004398-28
2020-005416-22
2020-005186-13
2018-000338-36
2020-004170-22
2019-001037-13
2016-004432-38
2019-001176-11
2020-005980-30
2020-000306-29
2018-004486-13
2019-001177-90
2021-004327-32
2011-006326-24
2017-000402-38
2014-000726-37
2021-006820-41
2020-003093-48
2020-006082-11
2018-002952-34
2021-006215-29
2020-000553-27
2014-004674-42
2018-003727-10
2018-004234-15
2014-003527-22
2018-002880-25
2019-001978-28
2021-002297-11
2020-000346-33
2020-003677-21
2017-004518-24
2020-002915-23
2018-004253-24
2020-003467-26
2017-004339-35
2021-004193-64
2020-001048-24
2021-003612-31
2019-004493-26
2021-005184-42
2021-005687-22
2021-003406-47
2020-000442-34
2018-000867-10
2020-005620-12
2016-003485-11
2021-000028-36
2020-003979-18
2020-000047-31
2017-003619-20
2020-003555-16
2020-004506-64
2019-003097-11
2013-004739-55
2018-001801-98
2017-003960-11
2020-005269-15
2020-006062-36
2017-000236-34
2021-000424-35
2018-001605-93
2016-002765-58
2020-001520-34
2018-004154-25
2022-000855-35
2022-000719-30
2020-004743-83
2020-003018-11
2019-004134-42
2021-000471-37
2021-003680-10
2016-003467-19
2021-004422-30
2021-000248-23
2019-001755-39
2020-003485-39
2021-001644-10
2020-003017-35
2021-003050-23
2021-004601-47
2008-006439-12
2016-003403-66
2021-004149-19
2011-004915-22
2017-002018-29
2020-000149-15
2021-001703-32
2019-001734-34
2021-000029-28
2022-000525-25
2021-003822-54
2022-000526-21
2015-003262-86
2021-000994-96
2021-003797-30
2018-000231-27
2020-002374-27
2021-001970-41
2022-000289-16
2020-003288-24
2022-001773-31
2018-001883-48
2017-004092-31
2019-001866-14
2021-006781-21
2017-003190-34
2021-004138-12
2018-004614-18
2018-001540-56
2016-002814-29
2021-001434-19
2022-001034-11
2021-004554-32
2021-003651-42
2019-002660-27
2022-002690-29
2022-003268-25
2022-002447-22
2020-002276-12
2016-001367-36
2021-004606-21
2019-002637-11
2018-003987-29
2017-002742-68
2021-004931-10
2021-003702-42
2020-005435-75
2020-003906-29
2021-000336-55
2018-002294-22
2021-001825-33
2015-000617-43
2022-002268-53
2017-002932-18
2020-001819-24
2015-004856-24
2020-003117-35
2018-003933-14
2022-001144-18
2022-000365-41
2021-003444-25
2021-001796-17
2020-004589-21
2022-000223-20
2021-001172-41
2020-004068-24
2018-001547-32
2021-003015-26
2019-002713-19
2021-005223-21
2019-004775-39
2017-004011-39
2020-002620-36
2019-004980-36
2019-002735-28
2021-002862-42
2016-000678-40
2020-002917-16
2020-004892-41
2015-004105-16
2020-005830-14
2018-004354-21
2020-004392-40
2022-000794-47
2021-005607-13
2020-000546-34
2019-001087-30
2021-003425-30
2018-003141-42
2021-003314-39
2022-000493-26
2020-003566-39
2022-003124-41
2022-001627-32
2020-004074-21
2020-002200-40
2018-004346-42
2020-005273-27
2015-003582-28
2021-005139-22
2016-004024-29
2022-003365-38
2018-001762-42
2021-000421-27
2020-001355-40
2021-001285-38
2020-000645-14
2021-000079-35
2020-005191-35
2016-002763-34
2017-003380-35
2020-000996-19
2018-002930-19
2020-003371-18
2021-005121-24
2018-002997-29
2017-001773-17
2019-000878-30
2022-003107-15
2022-000928-37
2021-002605-10
2017-005175-78
2020-000431-49
2017-004544-38
2019-001792-37
2011-005667-25
2021-003903-16
2022-000995-21
2019-001076-11
2021-006052-14
2019-002089-11
2019-003323-38
2020-005309-18
2017-004471-31
2022-001088-29
2017-000873-35
2017-004495-60
2011-001699-20
2020-000058-89
2019-004972-20
2019-002687-27
2021-000634-33
2021-006005-30
2018-003608-38
2020-000697-22
2021-005201-27
2020-000647-30
2019-004682-40
2020-004736-24
2022-001134-11
2021-005772-19
2021-002346-33
2022-001091-34
2018-004223-36
2019-004594-44
2022-000364-21
2019-002768-28
2017-001746-10
2020-000417-33
2020-000644-55
2016-004362-26
2012-005060-10
2021-005892-38
2022-002741-18
2021-000678-27
2021-002531-27
2021-002006-27
2020-001288-99
2020-004775-40
2019-003211-57
2021-005855-35
2020-004694-46
2020-005929-89
2021-004529-57
2020-001049-38
2021-000129-28
2020-000299-39
2020-004853-59
2021-005528-39
2021-003031-29
2020-003562-39
2020-004284-98
2020-002990-84
2020-005899-36
2022-000909-28
2017-003302-40
2021-000044-22
2022-001672-34
2010-023342-67
2008-007784-16
2013-003905-24
2008-007762-39
2006-000977-31
2007-006168-31
2007-006169-33
2009-016278-34
2006-000156-40

## Sheet: 1343
FOR THE 1343 IDs where India is in the field Trial involving sites outside the EEA.
EduraCT_Number	No.of countries total	No.of countries India	Countries_total	Countries_with_India
2011-004368-31	4	4	HU,DE,BG,PL	HU,DE,BG,PL
2012-002993-29	1	1	BE	BE
2020-004341-36	1	1	3rd	3rd
2017-002411-34	1	1	3rd	3rd
2017-005197-19	1	1	IT	IT
2017-002281-46	1	1	3rd	3rd
2020-005111-51	1	1	3rd	3rd
2008-003258-14	3	2	IE,BE,PL	IE,PL
2009-012709-20	10	4	CZ,GB,LV,FR,HU,DE,ES,GR,BG,IT	CZ,GB,DE,BG
2009-009696-34	1	1	DE	DE
2008-005872-29	11	6	NL,PT,BE,GB,ES,HU,IT,DE,AT,FR,GR	NL,BE,GB,IT,DE,AT
2008-000701-11	10	7	DE,IE,HU,FR,IT,GB,CZ,FI,SE,GR	DE,IE,HU,GB,CZ,FI,SE
2004-002980-26	5	1	GB,DE,ES,FR,3rd	3rd
2010-019521-34	1	1	CZ	CZ
2010-022718-17	6	3	DE,GR,SK,SI,BE,IE	DE,BE,IE
2010-020892-22	14	10	BE,GB,DE,SK,HU,LV,EE,LT,CZ,PT,ES,BG,IT,NL	BE,GB,DE,SK,LV,EE,LT,CZ,BG,NL
2010-021662-30	11	2	PT,LV,HU,LT,FR,ES,IT,AT,SK,DE,GB	LV,LT
2009-015162-57	13	11	FI,GB,AT,ES,CZ,LT,IT,LV,NL,SE,BG,PT,PL	FI,GB,AT,CZ,LT,LV,NL,SE,BG,PT,PL
2010-021424-94	4	3	GB,DE,PL,ES	GB,DE,ES
2010-021091-28	6	6	CZ,GR,ES,GB,HU,SK	CZ,GR,ES,GB,HU,SK
2010-024179-18	9	9	SE,HU,DE,CZ,FI,GR,BG,GB,IT	SE,HU,DE,CZ,FI,GR,BG,GB,IT
2011-002510-36	7	7	SK,CZ,GB,DE,AT,PL,BG	SK,CZ,GB,DE,AT,PL,BG
2011-002513-11	1	1	SK	SK
2011-000484-28	5	1	DE,GR,HU,ES,IT	HU
2010-022223-29	5	3	HU,DE,PL,IT,BG	DE,PL,BG
2010-020696-23	4	3	GB,HU,FI,SE	GB,HU,SE
2010-023505-36	4	1	FR,IT,GR,3rd	FR
2009-017971-10	2	1	RO,3rd	3rd
2010-023377-19	8	8	GB,DE,CZ,ES,BE,IT,HU,BG	GB,DE,CZ,ES,BE,IT,HU,BG
2011-005721-43	8	8	GR,BE,BG,DE,CZ,SK,PT,HU	GR,BE,BG,DE,CZ,SK,PT,HU
2010-021358-20	5	5	GB,PL,SK,SE,DK	GB,PL,SK,SE,DK
2012-004190-12	1	1	IT	IT
2010-023297-39	5	5	HU,DE,CZ,PL,BG	HU,DE,CZ,PL,BG
2010-018354-12	3	1	DE,HU,IT	DE
2011-002190-33	7	7	ES,IT,CZ,DE,GB,AT,FI	ES,IT,CZ,DE,GB,AT,FI
2011-001062-18	8	8	GR,GB,AT,HU,PL,NL,IT,BG	GR,GB,AT,HU,PL,NL,IT,BG
2010-023471-26	4	3	GB,SE,DK,PL	GB,SE,DK
2010-021162-30	2	2	BG,IT	BG,IT
2010-023112-14	7	1	LV,HU,EE,SK,AT,IT,PL	PL
2009-015883-32	6	3	LT,SE,ES,IS,EE,AT	LT,SE,AT
2009-015811-42	4	3	SE,PT,AT,GR	SE,PT,AT
2010-023428-26	10	8	DE,BE,IT,AT,GB,SE,FI,GR,DK,NO	DE,BE,AT,GB,SE,FI,DK,NO
2010-024006-35	3	3	SK,DE,GR	SK,DE,GR
2008-001451-21	11	4	SE,ES,AT,FR,GB,IE,DE,IT,PL,GR,SK	GB,DE,PL,SK
2009-012652-24	4	1	LT,CZ,HU,SK	LT
2010-024219-15	7	6	SE,CZ,HU,GB,SK,PL,BG	CZ,HU,GB,SK,PL,BG
2012-001640-22	4	4	GB,BE,ES,FR	GB,BE,ES,FR
2012-001096-37	1	1	NL	NL
2013-001913-34	6	6	LV,CZ,EE,LT,DE,BG	LV,CZ,EE,LT,DE,BG
2012-000985-39	8	8	CZ,GB,SK,DE,AT,IT,BG,PL	CZ,GB,SK,DE,AT,IT,BG,PL
2011-004363-74	10	10	CZ,NL,HU,ES,BE,PT,PL,SK,EE,IT	CZ,NL,HU,ES,BE,PT,PL,SK,EE,IT
2009-011231-12	6	1	HU,CZ,ES,DE,AT,3rd	3rd
2012-003626-24	5	5	HU,DE,NL,IT,BG	HU,DE,NL,IT,BG
2009-015318-23	4	4	CZ,GB,DE,HU	CZ,GB,DE,HU
2013-003429-28	1	1	EE	EE
2012-002346-20	2	1	AT,NO	NO
2010-024540-15	10	10	BE,DE,SE,CZ,GR,HU,NL,DK,PL,SK	BE,DE,SE,CZ,GR,HU,NL,DK,PL,SK
2012-002271-34	4	4	PT,DE,ES,IT	PT,DE,ES,IT
2013-002664-10	7	7	HU,AT,IT,BE,FI,EE,SK	HU,AT,IT,BE,FI,EE,SK
2013-003683-31	8	2	SK,CZ,PL,FI,HU,DE,IT,PT	FI,HU
2019-000890-21	1	1	3rd	3rd
2012-003427-38	1	1	3rd	3rd
2014-003708-62	2	2	BG,HU	BG,HU
2015-004768-12	1	1	CZ	CZ
2013-004343-23	1	1	IT	IT
2016-003897-41	7	7	SE,CZ,DE,DK,BG,SK,PL	SE,CZ,DE,DK,BG,SK,PL
2014-001971-30	18	18	LV,LT,FI,NL,CZ,SE,SK,HU,PT,DK,EE,ES,IT,DE,BE,BG,FR,PL	LV,LT,FI,NL,CZ,SE,SK,HU,PT,DK,EE,ES,IT,DE,BE,BG,FR,PL
2008-003687-20	1	1	3rd	3rd
2014-004397-42	1	1	3rd	3rd
2015-002778-19	1	1	3rd	3rd
2012-001875-35	1	1	3rd	3rd
2014-003155-57	9	9	GB,HU,IT,DE,BE,ES,SK,NL,LU	GB,HU,IT,DE,BE,ES,SK,NL,LU
2015-001047-36	4	3	BG,DE,AT,IT	BG,DE,AT
2013-003201-26	21	16	SE,DK,GR,DE,PT,HU,ES,FI,NL,CZ,AT,IT,BE,IE,SK,SI,GB,BG,HR,PL,FR	SE,DK,GR,DE,PT,HU,FI,NL,CZ,AT,BE,IE,GB,BG,PL,FR
2014-001309-42	7	3	AT,NO,SK,PT,SE,BE,BG	AT,NO,SK
2005-004672-20	4	1	CZ,EE,SK,LV	EE
2006-004214-41	6	2	SK,LV,IT,DE,AT,SE	DE,SE
2006-000341-19	17	8	AT,CZ,HU,ES,DE,NL,LT,SK,EE,SE,BE,LV,DK,IT,GR,FI,GB	AT,NL,LT,SK,EE,SE,BE,FI
2008-008127-15	5	1	LV,DE,EE,ES,GB	DE
2007-005386-35	1	1	BG	BG
2008-004932-19	11	7	NL,IE,DE,ES,SE,BE,CZ,FR,IT,GR,GB	NL,IE,DE,SE,BE,CZ,GB
2010-020447-13	1	1	BG	BG
2009-012076-26	9	6	FR,CZ,PL,LV,GR,SK,BG,HU,SI	CZ,PL,LV,BG,HU,SI
2009-018005-43	2	2	DE,PL	DE,PL
2009-012140-16	8	7	GB,DE,ES,HU,EE,CZ,SE,BE	GB,DE,HU,EE,CZ,SE,BE
2010-018518-56	5	4	LV,ES,BE,HU,CZ	LV,BE,HU,CZ
2009-018141-20	11	8	ES,DE,SK,CZ,AT,PT,IT,DK,GR,LV,BG	DE,SK,CZ,AT,PT,DK,LV,BG
2011-001711-31	2	2	SK,IT	SK,IT
2011-005317-37	2	2	ES,AT	ES,AT
2008-005127-29	2	1	HU,SK	SK
2009-010668-40	10	10	NL,FI,PT,SI,CZ,DE,HU,DK,EE,IT	NL,FI,PT,SI,CZ,DE,HU,DK,EE,IT
2011-004587-29	5	1	DE,SE,ES,AT,FI	SE
2013-001747-31	19	14	SK,HU,AT,BG,DE,ES,NO,GB,NL,CZ,IT,SE,BE,DK,GR,FI,HR,PL,SI	SK,HU,AT,BG,NO,GB,NL,CZ,SE,BE,FI,HR,PL,SI
2011-004612-31	3	3	PT,NL,FR	PT,NL,FR
2011-000485-35	4	1	CZ,HU,ES,IT	HU
2006-006246-34	7	4	LV,LT,EE,HU,PL,SK,BG	LV,LT,PL,BG
2011-004579-35	14	14	GB,CZ,HU,EE,DK,LV,BE,ES,NL,AT,DE,SK,PL,HR	GB,CZ,HU,EE,DK,LV,BE,ES,NL,AT,DE,SK,PL,HR
2012-000780-24	3	2	GR,HU,BG	GR,HU
2012-002156-16	1	1	RO	RO
2013-000744-26	8	8	HU,ES,IT,GB,DE,IE,PL,FR	HU,ES,IT,GB,DE,IE,PL,FR
2011-006058-94	5	5	CZ,DE,IT,PT,GR	CZ,DE,IT,PT,GR
2009-016775-30	5	3	DE,HU,PL,BG,IT	DE,BG,IT
2011-000392-14	16	9	GB,ES,BE,FR,NL,DE,FI,GR,AT,SE,IT,CZ,DK,PT,HU,PL	GB,BE,DE,FI,AT,SE,CZ,DK,PL
2011-003399-36	1	1	LV	LV
2012-000062-38	4	2	DE,PL,HU,IT	HU,IT
2010-022951-49	4	4	GR,EE,LV,LT	GR,EE,LV,LT
2012-002854-21	5	5	HU,CZ,SK,ES,IT	HU,CZ,SK,ES,IT
2012-001334-33	1	1	EE	EE
2011-003075-11	8	8	GB,DE,BE,SE,PL,IT,IE,NL	GB,DE,BE,SE,PL,IT,IE,NL
2011-003076-36	3	3	GB,IE,NL	GB,IE,NL
2012-000140-97	2	2	DE,BG	DE,BG
2009-017918-69	9	4	FR,SK,DE,CZ,HU,AT,ES,IT,GR	DE,HU,AT,GR
2012-000726-21	9	9	BE,DE,CZ,ES,GR,BG,HU,IT,GB	BE,DE,CZ,ES,GR,BG,HU,IT,GB
2011-005197-40	2	2	DE,BE	DE,BE
2011-004532-58	1	1	BG	BG
2012-005641-21	1	1	3rd	3rd
2016-005134-29	1	1	3rd	3rd
2014-002587-33	1	1	GB	GB
2016-005165-31	1	1	3rd	3rd
2020-001448-24	1	1	GB	GB
2018-002342-36	3	3	GB,CZ,HU	GB,CZ,HU
2018-004141-17	1	1	GB	GB
2015-000751-25	1	1	FI	FI
2014-003583-20	2	2	DE,GB	DE,GB
2004-004997-10	3	2	GB,HU,IT	GB,IT
2005-004630-41	12	5	SE,HU,ES,DK,BE,PT,DE,GR,IT,GB,CZ,FI	SE,HU,PT,GB,FI
2007-006081-15	4	1	DE,ES,BE,GB	GB
2008-004104-31	20	10	AT,DE,SK,NL,FI,SE,DK,LT,BE,PT,IT,IE,ES,CZ,PL,FR,LV,GB,EE,GR	AT,SK,DK,LT,BE,PT,IE,CZ,LV,EE
2007-001493-91	4	1	SE,NL,CZ,GB	SE
2007-005792-34	12	7	GB,IE,CZ,AT,BE,ES,DE,NL,GR,IT,SI,BG	GB,CZ,AT,BE,DE,NL,BG
2009-017772-25	9	2	SK,HU,ES,FR,DE,GB,BG,NL,FI	SK,FI
2008-004732-20	5	4	HU,LT,GB,ES,3rd	HU,LT,GB,3rd
2008-007504-28	6	6	LV,EE,HU,PL,GR,BG	LV,EE,HU,PL,GR,BG
2010-021638-72	14	14	CZ,SK,LV,AT,DE,GB,DK,PL,GR,BG,ES,IT,NL,BE	CZ,SK,LV,AT,DE,GB,DK,PL,GR,BG,ES,IT,NL,BE
2010-024190-39	1	1	GB	GB
2007-003780-50	10	5	DE,HU,GB,BE,ES,LV,LT,FR,IT,SI	DE,HU,GB,BE,LT
2012-001439-30	3	2	DE,ES,PL	DE,PL
2011-006132-24	6	6	ES,HU,GB,PL,IT,DE	ES,HU,GB,PL,IT,DE
2012-002916-16	4	1	DE,DK,PL,BE	BE
2013-000057-44	1	1	SE	SE
2012-003629-40	1	1	CZ	CZ
2011-000602-22	2	2	SK,HU	SK,HU
2011-004205-24	5	5	DE,HU,ES,SK,IT	DE,HU,ES,SK,IT
2011-004701-24	5	5	CZ,NL,IT,PL,GB	CZ,NL,IT,PL,GB
2012-000283-23	1	1	3rd	3rd
2013-004294-27	1	1	SE	SE
2012-002323-15	10	10	IT,PL,BE,GB,AT,DK,ES,NL,GR,HR	IT,PL,BE,GB,AT,DK,ES,NL,GR,HR
2012-004545-32	7	7	SK,HU,ES,LV,PL,LT,RO	SK,HU,ES,LV,PL,LT,RO
2013-002170-49	8	8	DE,IT,ES,BE,HU,GR,NL,FR	DE,IT,ES,BE,HU,GR,NL,FR
2011-006324-20	3	3	GB,CZ,PL	GB,CZ,PL
2010-022656-22	13	13	ES,SE,SK,PL,HU,IE,FI,BE,GB,DE,AT,DK,GR	ES,SE,SK,PL,HU,IE,FI,BE,GB,DE,AT,DK,GR
2009-018004-18	1	1	LV	LV
2008-003752-30	12	7	ES,DE,BE,FR,AT,CZ,PT,HU,IT,BG,GB,GR	DE,BE,CZ,PT,HU,BG,GB
2009-015918-22	10	1	PT,ES,AT,BE,GR,LV,EE,LT,DE,IT	DE
2008-005222-37	3	2	NL,GB,BG	GB,BG
2010-022710-77	8	8	DE,HU,CZ,DK,BG,FI,IT,PL	DE,HU,CZ,DK,BG,FI,IT,PL
2010-020345-27	16	14	BE,DE,CZ,ES,GB,SE,FR,AT,FI,NL,IT,EE,LT,LV,HU,BG	BE,DE,CZ,GB,SE,FR,AT,FI,NL,EE,LT,LV,HU,BG
2011-002813-12	4	4	LV,HU,GR,ES	LV,HU,GR,ES
2011-000275-13	4	4	HU,GB,BE,IT	HU,GB,BE,IT
2011-001965-42	9	9	DE,HU,BG,CZ,SK,LV,ES,GR,AT	DE,HU,BG,CZ,SK,LV,ES,GR,AT
2011-002514-37	3	3	LV,PL,SK	LV,PL,SK
2010-022228-66	10	10	DE,GB,FI,IS,HU,SE,BE,PL,IT,ES	DE,GB,FI,IS,HU,SE,BE,PL,IT,ES
2010-023499-25	7	7	SE,BE,DE,CZ,AT,NL,FI	SE,BE,DE,CZ,AT,NL,FI
2010-024454-10	1	1	GB	GB
2011-004885-14	6	6	GB,BE,FI,NL,IT,GR	GB,BE,FI,NL,IT,GR
2010-021375-92	4	2	GB,DE,ES,CZ	DE,ES
2008-005559-46	4	4	CZ,HU,DE,GB	CZ,HU,DE,GB
2011-002538-38	2	2	LV,PL	LV,PL
2011-002380-24	11	11	ES,DE,PT,GR,DK,HU,IE,GB,AT,IT,NL	ES,DE,PT,GR,DK,HU,IE,GB,AT,IT,NL
2011-000107-40	1	1	GB	GB
2011-004578-27	15	15	GB,CZ,DK,HU,EE,LV,DE,BE,ES,NL,AT,SK,PL,IT,HR	GB,CZ,DK,HU,EE,LV,DE,BE,ES,NL,AT,SK,PL,IT,HR
2010-020987-39	1	1	3rd	3rd
2012-002216-10	5	1	EE,DK,CZ,PL,LT	LT
2014-004477-16	1	1	3rd	3rd
2013-005500-33	7	7	HU,IT,DE,HR,GR,ES,PT	HU,IT,DE,HR,GR,ES,PT
2013-005164-26	16	16	GB,SE,DK,AT,SK,EE,CZ,ES,LT,HU,LV,PT,SI,FI,BG,PL	GB,SE,DK,AT,SK,EE,CZ,ES,LT,HU,LV,PT,SI,FI,BG,PL
2014-003420-46	4	1	HU,DE,EE,BG	DE
2016-003301-34	2	2	HU,BG	HU,BG
2014-005032-34	1	1	3rd	3rd
2015-002809-12	5	5	HU,LV,CZ,ES,BG	HU,LV,CZ,ES,BG
2020-000736-21	1	1	HU	HU
2014-004636-19	1	1	3rd	3rd
2017-000422-36	4	4	DE,CZ,HU,GB	DE,CZ,HU,GB
2006-005003-33	6	4	GB,BE,HU,CZ,DE,ES	GB,BE,HU,DE
2006-000091-32	4	2	IE,ES,DE,HU	IE,DE
2007-004803-36	14	9	DE,BE,CZ,AT,DK,LT,ES,SK,GB,FR,PT,BG,IT,GR	DE,BE,CZ,AT,DK,LT,GB,PT,BG
2005-003944-68	8	1	SE,AT,DE,GB,BE,ES,GR,IT	DE
2005-004230-40	7	2	DE,ES,HU,AT,FI,SE,GB	DE,SE
2011-000723-32	2	2	SK,HU	SK,HU
2012-000829-44	2	2	ES,HU	ES,HU
2012-000855-15	1	1	3rd	3rd
2012-002117-19	3	3	LV,DK,DE	LV,DK,DE
2010-019778-34	3	2	SK,LT,CZ	LT,CZ
2011-001436-33	1	1	DE	DE
2012-002011-26	8	3	SK,HU,CZ,GB,EE,DE,BG,PL	SK,GB,PL
2011-002696-41	3	3	DE,NL,FI	DE,NL,FI
2011-000420-15	2	2	DE,HU	DE,HU
2011-003600-20	3	3	DE,HU,BG	DE,HU,BG
2011-004570-28	8	6	HU,DE,GB,BE,ES,CZ,NL,FR	HU,DE,GB,BE,ES,FR
2011-001595-19	5	5	GB,ES,DE,AT,IT	GB,ES,DE,AT,IT
2012-002057-38	6	6	SI,HU,GB,LV,EE,PL	SI,HU,GB,LV,EE,PL
2011-002132-10	4	4	FR,ES,GB,IT	FR,ES,GB,IT
2010-024483-17	8	2	BE,DE,CZ,GB,AT,DK,ES,IT	ES,IT
2010-020992-21	5	5	DE,CZ,SK,ES,GR	DE,CZ,SK,ES,GR
2012-001610-42	7	6	DE,PT,GB,ES,GR,AT,PL	DE,PT,GB,ES,GR,AT
2012-003757-28	7	7	BE,SE,GB,IE,DK,ES,HU	BE,SE,GB,IE,DK,ES,HU
2011-005586-21	1	1	3rd	3rd
2012-001324-34	7	7	BE,GB,PL,DE,PT,NL,ES	BE,GB,PL,DE,PT,NL,ES
2009-017434-45	2	1	PL,ES	PL
2009-017271-17	1	1	BG	BG
2009-012934-63	4	4	FI,CZ,PL,GB	FI,CZ,PL,GB
2008-005012-41	9	2	CZ,SK,LT,LV,IT,EE,DE,DK,GR	LT,LV
2009-015864-32	3	3	LT,LV,3rd	LT,LV,3rd
2010-022548-19	3	1	LT,BG,LV	LT
2010-022576-30	5	5	EE,LT,DK,CZ,PL	EE,LT,DK,CZ,PL
2008-006719-20	17	12	LT,NL,DE,ES,HU,LV,FR,CZ,GB,IE,SK,BG,IT,EE,FI,SE,BE	LT,NL,DE,HU,LV,CZ,GB,BG,EE,FI,SE,BE
2010-019522-13	13	13	NL,PT,FR,HU,DE,AT,BG,ES,PL,GR,IT,GB,IE	NL,PT,FR,HU,DE,AT,BG,ES,PL,GR,IT,GB,IE
2010-019872-65	10	8	DE,HU,FI,BE,AT,GB,EE,SK,CZ,LT	DE,HU,FI,BE,AT,EE,CZ,LT
2008-004438-25	1	1	BE	BE
2010-022271-59	3	3	LV,EE,LT	LV,EE,LT
2010-024371-12	6	6	ES,SE,FI,AT,GB,IT	ES,SE,FI,AT,GB,IT
2011-001456-11	11	11	HU,BE,DK,PL,DE,GB,EE,CZ,ES,LV,LT	HU,BE,DK,PL,DE,GB,EE,CZ,ES,LV,LT
2010-022366-27	4	2	EE,CZ,GB,BE	CZ,GB
2010-019454-41	7	1	LV,DK,GB,NL,EE,IT,BG	NL
2009-018038-12	2	1	RO,3rd	3rd
2010-024477-39	9	9	LV,BE,DE,ES,BG,EE,GB,GR,CZ	LV,BE,DE,ES,BG,EE,GB,GR,CZ
2009-015086-31	2	2	GB,ES	GB,ES
2011-004148-23	10	3	PT,GB,CZ,NL,HU,ES,PL,BG,HR,DE	ES,PL,HR
2010-020370-42	4	3	GB,HU,FI,SE	GB,FI,SE
2011-004622-96	10	10	ES,DE,IE,LT,DK,HU,BE,GB,IT,PT	ES,DE,IE,LT,DK,HU,BE,GB,IT,PT
2010-019798-13	7	7	GB,HU,DE,FI,DK,IE,CZ	GB,HU,DE,FI,DK,IE,CZ
2010-024251-87	6	3	DE,GB,BE,IE,CZ,IT	DE,BE,CZ
2017-000451-14	1	1	3rd	3rd
2014-005498-35	6	6	DE,AT,ES,GB,PL,IT	DE,AT,ES,GB,PL,IT
2014-002161-30	7	3	HU,PT,ES,DE,PL,HR,GR	PL,HR,GR
2014-003372-23	1	1	3rd	3rd
2012-003995-38	2	2	BE,CZ	BE,CZ
2009-016728-29	7	7	SE,DK,GB,IE,DE,PL,AT	SE,DK,GB,IE,DE,PL,AT
2011-005196-16	1	1	3rd	3rd
2011-005206-30	3	3	HU,BG,SK	HU,BG,SK
2011-001733-16	10	5	DE,SE,ES,HU,GR,AT,CZ,NL,BG,HR	SE,ES,GR,AT,HR
2011-005514-10	1	1	LT	LT
2011-000758-41	6	5	CZ,ES,BE,GB,PL,3rd	CZ,BE,GB,PL,3rd
2013-002371-17	6	6	GB,PL,GR,IT,ES,HR	GB,PL,GR,IT,ES,HR
2013-002192-18	1	1	ES	ES
2014-001174-34	1	1	3rd	3rd
2012-002426-70	1	1	3rd	3rd
2014-003239-21	4	4	AT,NO,DE,SE	AT,NO,DE,SE
2014-005309-18	1	1	3rd	3rd
2015-002417-29	1	1	LV	LV
2016-000989-35	3	3	SE,IE,GB	SE,IE,GB
2018-001615-78	1	1	3rd	3rd
2012-005417-38	14	14	SK,IT,LV,PT,HU,CZ,ES,LT,BE,GR,DK,DE,PL,FR	SK,IT,LV,PT,HU,CZ,ES,LT,BE,GR,DK,DE,PL,FR
2011-003072-37	10	10	SE,BE,GB,DE,AT,ES,IT,IE,PL,NL	SE,BE,GB,DE,AT,ES,IT,IE,PL,NL
2012-002332-85	5	3	CZ,HU,PL,ES,GB	CZ,HU,PL
2010-022504-42	2	1	GB,HU	HU
2011-006006-27	5	5	HU,ES,CZ,IT,3rd	HU,ES,CZ,IT,3rd
2011-004789-14	6	6	HU,CZ,SK,BG,PL,HR	HU,CZ,SK,BG,PL,HR
2011-004790-90	2	2	SK,IT	SK,IT
2011-000682-12	3	3	SK,LT,CZ	SK,LT,CZ
2011-001731-24	6	1	LV,LT,CZ,EE,BG,GB	CZ
2009-015161-31	13	10	FI,GB,CZ,FR,NL,ES,AT,DE,IT,SE,PT,BG,PL	FI,GB,CZ,NL,AT,DE,SE,PT,BG,PL
2009-017904-95	5	4	BE,DE,ES,GR,HU	BE,DE,GR,HU
2012-003192-19	4	1	GB,RO,ES,IE	GB
2012-002309-23	4	4	HU,LT,DE,PL	HU,LT,DE,PL
2012-000282-20	1	1	3rd	3rd
2012-002251-42	10	10	BE,NL,HU,FI,CZ,ES,BG,GB,DE,GR	BE,NL,HU,FI,CZ,ES,BG,GB,DE,GR
2013-003519-23	16	16	HU,CZ,SK,SE,NL,DE,IT,GB,ES,NO,AT,DK,BE,FI,BG,FR	HU,CZ,SK,SE,NL,DE,IT,GB,ES,NO,AT,DK,BE,FI,BG,FR
2013-004154-22	14	13	LV,HU,AT,DE,BE,ES,GR,SK,CZ,EE,GB,HR,PT,IT	LV,HU,AT,DE,ES,GR,SK,CZ,EE,GB,HR,PT,IT
2013-004493-96	6	6	NL,ES,GR,IT,PT,BG	NL,ES,GR,IT,PT,BG
2011-004644-22	1	1	3rd	3rd
2015-001050-16	1	1	IT	IT
2019-004190-46	1	1	GB	GB
2010-021627-27	7	6	ES,GB,CZ,DE,HU,BG,IT	GB,CZ,DE,HU,BG,IT
2012-004821-26	1	1	GR	GR
2009-011135-13	16	11	DE,IE,AT,FI,LT,PT,GB,SK,ES,IT,CZ,LV,BE,EE,HU,BG	DE,AT,FI,LT,PT,SK,CZ,BE,EE,HU,BG
2010-022205-17	4	3	HU,LT,BG,PL	LT,BG,PL
2009-014858-15	7	7	BE,DE,IE,GR,FI,HU,CZ	BE,DE,IE,GR,FI,HU,CZ
2009-013795-44	2	1	DE,GB	DE
2008-004093-40	6	2	ES,BE,DE,GB,SK,LV	DE,GB
2009-016357-17	5	2	DE,GB,GR,BE,3rd	GB,3rd
2010-018860-17	9	4	DE,IT,SK,EE,SE,ES,HU,FI,BG	DE,EE,SE,ES
2010-019035-35	4	2	CZ,HU,DE,BG	CZ,DE
2010-019866-96	4	1	BE,GB,ES,IT	BE
2009-011186-88	10	5	ES,IT,PT,FR,DE,AT,BE,GB,SK,CZ	PT,DE,AT,SK,CZ
2011-001368-23	1	1	3rd	3rd
2011-004296-36	3	3	CZ,HU,BG	CZ,HU,BG
2008-006914-62	12	1	NL,BE,DE,AT,SE,ES,FR,BG,HU,GR,IT,GB	GB
2010-021591-28	5	4	AT,CZ,IT,DE,BG	AT,CZ,DE,BG
2010-021621-12	14	9	SK,DE,FR,GB,HU,NL,CZ,NO,DK,GR,BE,PL,ES,3rd	SK,DE,GB,CZ,DK,BE,PL,ES,3rd
2011-000468-83	2	2	DE,BG	DE,BG
2011-000767-27	8	8	GB,AT,DE,CZ,SK,BG,PL,IT	GB,AT,DE,CZ,SK,BG,PL,IT
2011-001889-17	1	1	GB	GB
2010-022100-42	4	3	HU,LV,GB,ES	HU,LV,GB
2010-023623-26	6	6	HU,FI,DE,IT,PL,BG	HU,FI,DE,IT,PL,BG
2011-003299-36	1	1	IT	IT
2011-000960-93	5	5	CZ,LV,EE,LT,PL	CZ,LV,EE,LT,PL
2012-003554-83	10	7	ES,AT,DE,FI,NL,IT,BE,HU,BG,PL	ES,DE,FI,NL,IT,HU,PL
2012-000439-17	7	7	LT,DE,GB,DK,PL,HU,LV	LT,DE,GB,DK,PL,HU,LV
2011-005100-14	8	8	HU,SK,EE,LT,NL,LV,DE,BE	HU,SK,EE,LT,NL,LV,DE,BE
2010-023782-22	6	6	ES,CZ,DE,HU,SK,BG	ES,CZ,DE,HU,SK,BG
2011-005186-20	14	14	NO,CZ,SE,FI,LT,LV,ES,HU,IT,PL,BE,GR,EE,SK	NO,CZ,SE,FI,LT,LV,ES,HU,IT,PL,BE,GR,EE,SK
2011-000323-33	5	5	DE,HU,PL,DK,IT	DE,HU,PL,DK,IT
2007-003462-18	11	3	DE,GB,CZ,BE,SE,ES,FR,NL,GR,SK,IT	DE,GB,SE
2012-002758-22	5	5	DE,ES,FI,SE,DK	DE,ES,FI,SE,DK
2012-003670-11	6	3	HU,SK,ES,BG,PL,RO	SK,ES,RO
2012-000042-35	4	2	DE,PL,HU,IT	HU,IT
2010-020300-29	1	1	CZ	CZ
2012-005102-22	2	2	BE,CZ	BE,CZ
2010-023043-15	3	3	DE,HU,CZ	DE,HU,CZ
2012-003599-38	13	13	DE,GB,AT,LT,CZ,SE,ES,BE,NL,BG,PL,HU,RO	DE,GB,AT,LT,CZ,SE,ES,BE,NL,BG,PL,HU,RO
2012-005583-10	1	1	SI	SI
2016-000060-42	2	1	SK,PL	SK
2014-005115-16	1	1	3rd	3rd
2019-002641-37	2	2	SE,NL	SE,NL
2016-004374-18	9	9	AT,BE,GB,DE,PT,PL,NL,ES,IT	AT,BE,GB,DE,PT,PL,NL,ES,IT
2016-002302-39	2	1	GB,ES	GB
2015-005357-12	5	5	HU,ES,SK,DE,IT	HU,ES,SK,DE,IT
2014-003389-26	2	1	GB,IE	GB
2012-002862-11	13	13	GB,EE,DE,BE,LV,CZ,HU,SK,AT,GR,PT,HR,IT	GB,EE,DE,BE,LV,CZ,HU,SK,AT,GR,PT,HR,IT
2014-001795-53	5	5	GB,CZ,BE,NL,GR	GB,CZ,BE,NL,GR
2012-003158-10	3	3	GB,DK,IE	GB,DK,IE
2017-002217-59	17	17	SE,GB,LV,EE,LT,FR,DE,ES,NL,SK,HU,BE,BG,CZ,PL,AT,IT	SE,GB,LV,EE,LT,FR,DE,ES,NL,SK,HU,BE,BG,CZ,PL,AT,IT
2020-004430-38	1	1	3rd	3rd
2020-004570-21	1	1	3rd	3rd
2021-001672-42	1	1	3rd	3rd
2021-001768-95	1	1	3rd	3rd
2008-002784-14	20	13	EE,HU,AT,SK,IE,LV,CZ,NL,IS,PT,FR,BE,ES,MT,BG,SE,IT,DE,GR,GB	EE,HU,AT,SK,IE,LV,CZ,NL,BE,BG,SE,DE,GB
2004-000166-13	6	2	DK,SE,DE,ES,IE,HU	SE,DE
2017-003414-10	4	4	GB,DE,ES,GR	GB,DE,ES,GR
2005-001059-39	13	4	FI,DK,SE,ES,BE,CZ,IT,DE,GB,AT,PT,SK,EE	SE,IT,AT,PT
2008-002320-29	12	5	ES,NL,SE,FR,GB,DK,BE,DE,IT,AT,PT,GR	SE,GB,DE,AT,PT
2006-001161-42	5	1	GB,SE,DE,HU,CZ	DE
2004-004996-12	6	2	CZ,PT,AT,DE,BE,ES	CZ,DE
2006-003109-23	4	1	DE,FR,IT,ES	ES
2006-002235-25	4	1	GB,FI,SK,3rd	3rd
2006-006415-74	7	1	NO,LT,HU,ES,GB,DE,3rd	3rd
2010-019871-31	8	5	FI,BE,AT,LT,GB,DE,SK,CZ	FI,AT,LT,DE,CZ
2008-001605-42	6	2	GB,ES,IT,GR,BE,HU	GB,BE
2010-019581-82	3	1	DE,CZ,DK	CZ
2010-019066-92	3	2	CZ,LV,PL	CZ,PL
2010-022486-10	4	3	GB,BE,ES,DE	BE,ES,DE
2010-020077-16	9	1	ES,HU,DE,BE,GB,DK,NL,FI,CZ	CZ
2010-024640-15	3	2	EE,DE,GR	DE,GR
2010-023093-39	3	2	IT,CZ,ES	CZ,ES
2011-000656-42	2	1	FI,LT	LT
2009-017594-37	3	3	DE,FI,PL	DE,FI,PL
2010-023453-11	6	3	PL,ES,SI,BG,EE,LV	PL,EE,LV
2009-016083-36	1	1	DE	DE
2011-001865-42	3	3	LV,HU,PL	LV,HU,PL
2009-016069-27	3	3	LT,LV,3rd	LT,LV,3rd
2011-001283-22	2	2	CZ,DE	CZ,DE
2010-023816-15	2	2	FI,EE	FI,EE
2008-008444-25	2	2	LV,EE	LV,EE
2011-003622-27	10	5	SE,ES,HU,DE,CZ,BG,GR,NL,AT,HR	SE,ES,GR,AT,HR
2011-002142-13	13	13	HU,EE,CZ,LV,GB,ES,DE,IE,SK,PL,IT,BG,3rd	HU,EE,CZ,LV,GB,ES,DE,IE,SK,PL,IT,BG,3rd
2010-024568-16	4	4	BE,3rd,GB,IT	BE,3rd,GB,IT
2011-002685-20	8	5	DE,GB,FI,IT,AT,CZ,PL,DK	DE,GB,FI,AT,PL
2011-004590-90	9	9	DE,ES,CZ,BE,DK,PT,AT,IT,GB	DE,ES,CZ,BE,DK,PT,AT,IT,GB
2012-001718-41	14	13	FI,NL,ES,CZ,SE,HU,IT,PT,LV,PL,BG,GR,NO,HR	FI,NL,ES,CZ,SE,HU,IT,LV,PL,BG,GR,NO,HR
2012-001998-93	3	3	HU,FI,BG	HU,FI,BG
2009-014269-25	4	4	HU,CZ,PL,BG	HU,CZ,PL,BG
2011-002908-33	5	5	GB,BE,CZ,IT,SK	GB,BE,CZ,IT,SK
2012-000671-16	12	12	GB,SE,CZ,HU,LT,AT,EE,LV,IT,ES,FI,PL	GB,SE,CZ,HU,LT,AT,EE,LV,IT,ES,FI,PL
2011-004982-33	1	1	BG	BG
2012-001645-41	8	7	DE,HU,SE,ES,GR,EE,CZ,PL	DE,HU,SE,ES,GR,CZ,PL
2011-002120-41	7	7	HU,DE,PL,BG,LT,EE,LV	HU,DE,PL,BG,LT,EE,LV
2012-001868-29	6	6	LT,LV,HU,CZ,PL,IT	LT,LV,HU,CZ,PL,IT
2012-004035-23	7	7	CZ,IT,HU,DK,BG,3rd,GR	CZ,IT,HU,DK,BG,3rd,GR
2012-005793-63	4	4	HU,SK,IT,PL	HU,SK,IT,PL
2011-000986-10	4	4	HU,SK,CZ,PL	HU,SK,CZ,PL
2012-002324-32	8	8	BE,SE,DE,GB,PT,AT,IT,GR	BE,SE,DE,GB,PT,AT,IT,GR
2012-005735-91	19	8	GB,BE,DE,NL,CZ,HU,LV,SE,IT,EE,FI,SK,SI,DK,ES,LT,PL,GR,BG	GB,LV,IT,SI,ES,PL,GR,BG
2013-000747-11	3	2	BG,SK,PL	SK,PL
2013-001862-41	8	8	ES,IT,AT,BE,DE,NL,CZ,BG	ES,IT,AT,BE,DE,NL,CZ,BG
2013-003997-28	3	3	GB,DE,FR	GB,DE,FR
2012-005733-37	5	5	CZ,LT,BG,LV,GB	CZ,LT,BG,LV,GB
2010-024635-16	4	4	HU,CZ,PL,BG	HU,CZ,PL,BG
2012-002612-10	1	1	PL	PL
2014-000627-24	2	2	HU,PL	HU,PL
2013-005014-34	1	1	IT	IT
2010-018671-20	1	1	BG	BG
2014-004445-26	1	1	GB	GB
2014-003041-10	16	16	IT,EE,LT,HU,BE,AT,DE,GB,HR,FR,SK,CZ,GR,DK,FI,PL	IT,EE,LT,HU,BE,AT,DE,GB,HR,FR,SK,CZ,GR,DK,FI,PL
2011-005545-12	1	1	GB	GB
2014-002644-40	7	6	ES,GB,DE,HU,AT,SE,BG	GB,DE,HU,AT,SE,BG
2011-001826-61	3	3	HU,PL,BG	HU,PL,BG
2015-002238-37	1	1	3rd	3rd
2016-002089-29	1	1	3rd	3rd
2016-002207-26	5	2	LV,AT,SK,PL,BG	LV,SK
2016-000570-37	9	9	SK,BE,GB,HU,DE,CZ,ES,PL,BG	SK,BE,GB,HU,DE,CZ,ES,PL,BG
2014-005658-20	1	1	BG	BG
2015-001351-71	2	2	DE,GB	DE,GB
2019-002531-29	1	1	GB	GB
2005-000051-15	4	2	DE,CZ,IT,HU	CZ,HU
2005-000963-25	5	2	SE,GB,FI,SK,3rd	SE,3rd
2006-004423-11	4	1	DE,IT,BE,ES	ES
2005-003284-22	7	1	FR,DE,ES,IT,PT,GR,CZ	DE
2007-000577-38	6	1	FI,BE,EE,PL,BG,3rd	3rd
2007-001283-73	17	9	BE,DE,IE,FI,ES,SI,FR,SE,GR,IT,LV,AT,NL,HU,CZ,EE,GB	BE,DE,IE,FI,SE,AT,CZ,EE,GB
2006-005712-27	12	6	FR,CZ,GR,BE,NL,DE,AT,HU,ES,IT,DK,PL	CZ,BE,DE,AT,DK,PL
2007-002589-37	5	2	GB,LT,HU,BE,ES	LT,BE
2007-004367-22	7	1	GB,DE,FR,ES,IT,BE,3rd	3rd
2007-003035-22	7	2	GB,FR,SE,BE,AT,PT,IT	GB,PT
2010-020053-14	5	2	DE,AT,BE,NL,DK	DE,DK
2009-013552-72	10	7	FI,GB,ES,CZ,HU,DE,SE,IT,BG,PL	FI,GB,CZ,DE,SE,BG,PL
2010-020744-35	8	4	GB,DE,LV,LT,CZ,PT,ES,IT	GB,DE,LT,CZ
2010-018565-26	5	4	HU,ES,DE,GB,IT	HU,DE,GB,IT
2010-021793-12	9	5	DE,HU,CZ,FR,NL,ES,IT,PL,3rd	DE,HU,CZ,PL,3rd
2010-021870-12	14	11	SE,GB,BE,DE,LV,NL,CZ,ES,LT,IT,SK,GR,EE,BG	SE,GB,BE,DE,LV,NL,CZ,LT,SK,EE,BG
2010-021143-41	6	5	FI,BG,SK,HU,EE,ES	FI,BG,HU,EE,ES
2010-023803-92	7	5	GB,AT,GR,PL,ES,IT,HU	GB,AT,GR,PL,HU
2011-002336-72	4	4	SI,DK,HU,BG	SI,DK,HU,BG
2011-004002-25	2	2	HU,SK	HU,SK
2010-020360-38	3	3	BE,3rd,IT	BE,3rd,IT
2011-003814-18	13	13	DE,HU,AT,CZ,SE,BE,PT,ES,DK,GB,BG,IT,PL	DE,HU,AT,CZ,SE,BE,PT,ES,DK,GB,BG,IT,PL
2011-002528-42	15	3	LV,LT,DE,ES,IT,BG,AT,DK,SE,HU,PL,SK,3rd,GR,FR	ES,IT,GR
2011-002437-19	2	2	GB,BG	GB,BG
2011-001526-19	8	6	DE,ES,GB,IT,CZ,HU,PT,PL	DE,ES,GB,IT,PT,PL
2011-003496-11	4	4	PL,GB,DE,NL	PL,GB,DE,NL
2011-001345-32	12	12	PT,ES,CZ,SE,AT,BE,DE,GB,PL,LT,EE,HU	PT,ES,CZ,SE,AT,BE,DE,GB,PL,LT,EE,HU
2011-004763-72	7	7	HU,AT,DE,CZ,NL,GB,IT	HU,AT,DE,CZ,NL,GB,IT
2012-000528-17	2	2	SI,EE	SI,EE
2012-000533-39	13	13	IS,LV,SE,LT,ES,BE,EE,GB,DE,FI,HU,IT,PL	IS,LV,SE,LT,ES,BE,EE,GB,DE,FI,HU,IT,PL
2012-002320-33	3	3	GB,DE,CZ	GB,DE,CZ
2012-001125-27	6	6	GB,DE,GR,PT,IT,ES	GB,DE,GR,PT,IT,ES
2012-000128-16	12	4	BE,GB,HU,DE,IT,ES,SK,GR,CZ,AT,BG,PL	IT,ES,SK,GR
2010-022101-18	9	9	AT,HU,ES,LV,BG,IT,GB,DE,HR	AT,HU,ES,LV,BG,IT,GB,DE,HR
2011-004130-34	3	3	HU,DK,DE	HU,DK,DE
2010-024051-93	2	2	GB,SK	GB,SK
2010-024527-25	2	2	IT,DE	IT,DE
2012-003566-41	5	5	CZ,SI,ES,BE,HR	CZ,SI,ES,BE,HR
2012-002298-69	10	1	FI,SK,CZ,PT,GB,HU,IT,DE,PL,FR	FR
2012-002219-25	11	11	CZ,HU,SK,EE,FI,DE,DK,ES,PL,BG,RO	CZ,HU,SK,EE,FI,DE,DK,ES,PL,BG,RO
2011-003032-31	1	1	DE	DE
2011-006294-26	3	3	ES,BE,PL	ES,BE,PL
2012-000679-18	2	2	PL,IT	PL,IT
2012-004931-22	2	2	ES,HU	ES,HU
2013-001526-26	11	3	IT,LT,DE,EE,LV,ES,CZ,PL,BG,DK,HR	IT,DE,ES
2013-000322-66	17	17	DE,IT,SK,ES,PT,AT,NL,BE,GR,CZ,SI,BG,PL,HR,NO,SE,FR	DE,IT,SK,ES,PT,AT,NL,BE,GR,CZ,SI,BG,PL,HR,NO,SE,FR
2013-001810-14	4	4	HU,DE,GB,IT	HU,DE,GB,IT
2010-022242-24	2	2	LT,BG	LT,BG
2011-006236-23	1	1	PL	PL
2011-002777-27	1	1	BG	BG
2013-003427-10	1	1	3rd	3rd
2013-002892-16	5	5	SE,GB,DE,LT,LV	SE,GB,DE,LT,LV
2011-004158-24	1	1	SK	SK
2016-004323-23	1	1	3rd	3rd
2017-000111-16	1	1	3rd	3rd
2018-003726-93	1	1	GR	GR
2018-001725-75	1	1	HU	HU
2020-005226-28	3	3	FR,DE,IT	FR,DE,IT
2006-003951-18	7	3	BE,DE,HU,ES,NL,IT,GB	BE,DE,GB
2007-005100-41	4	2	GB,IT,FR,PL	GB,PL
2009-014490-41	15	11	BE,DK,FR,ES,SE,CZ,GB,IE,HU,AT,SK,DE,GR,NL,IT	BE,DK,SE,CZ,GB,IE,HU,AT,DE,NL,IT
2010-018796-21	4	3	DE,EE,IT,FI	DE,EE,FI
2010-021231-14	9	1	BE,CZ,GB,FR,NL,DK,PL,DE,3rd	3rd
2010-021825-11	9	5	NL,HU,DE,ES,CZ,FR,IT,BG,3rd	NL,DE,CZ,BG,3rd
2010-020859-30	10	6	BE,ES,DE,CZ,GB,HU,BG,LT,IT,EE	BE,DE,CZ,GB,HU,IT
2010-022206-40	5	4	HU,LT,BG,PL,SK	LT,BG,PL,SK
2010-018563-41	9	8	BE,ES,DE,CZ,GB,BG,LT,EE,IT	BE,DE,CZ,GB,BG,LT,EE,IT
2011-000347-25	8	7	FI,SE,CZ,DE,EE,NL,DK,NO	FI,SE,CZ,DE,EE,NL,DK
2010-024181-22	14	1	SE,CZ,HU,DE,FI,GR,LT,AT,DK,SK,BG,NO,GB,IT	IT
2011-000265-12	9	9	HU,DE,LV,GR,AT,CZ,NL,PL,LT	HU,DE,LV,GR,AT,CZ,NL,PL,LT
2011-001480-42	14	14	ES,SE,BE,GB,FR,HU,DE,CZ,GR,IT,PL,SK,NL,DK	ES,SE,BE,GB,FR,HU,DE,CZ,GR,IT,PL,SK,NL,DK
2010-024303-27	2	2	GB,PL	GB,PL
2011-001891-21	9	9	NL,PL,CZ,HU,DE,ES,DK,GB,BG	NL,PL,CZ,HU,DE,ES,DK,GB,BG
2011-004930-33	2	2	GR,PT	GR,PT
2011-002529-23	6	6	LV,LT,GB,IT,DE,BG	LV,LT,GB,IT,DE,BG
2012-001180-77	1	1	3rd	3rd
2010-021720-10	3	3	GB,DE,ES	GB,DE,ES
2010-024108-84	9	9	GB,DE,SE,AT,NL,BE,BG,IT,ES	GB,DE,SE,AT,NL,BE,BG,IT,ES
2007-000576-16	1	1	3rd	3rd
2011-006131-38	6	6	ES,HU,GB,PL,IT,DE	ES,HU,GB,PL,IT,DE
2011-004687-30	4	4	HU,CZ,GB,IT	HU,CZ,GB,IT
2010-018911-13	3	3	PL,BG,HU	PL,BG,HU
2011-000330-11	7	7	BE,GB,NL,DK,DE,FR,HU	BE,GB,NL,DK,DE,FR,HU
2011-005722-21	8	8	GR,DE,CZ,ES,IT,BG,PL,GB	GR,DE,CZ,ES,IT,BG,PL,GB
2012-000061-21	16	16	GB,SK,EE,DE,BE,SE,HU,AT,ES,LT,DK,IT,CZ,PL,BG,NL	GB,SK,EE,DE,BE,SE,HU,AT,ES,LT,DK,IT,CZ,PL,BG,NL
2012-003805-86	1	1	LV	LV
2011-004927-11	1	1	HU	HU
2011-000181-34	5	5	GB,SE,DE,HU,IT	GB,SE,DE,HU,IT
2011-000270-57	2	2	GB,CZ	GB,CZ
2012-001609-25	7	5	DE,GB,PT,IT,GR,ES,PL	DE,PT,IT,GR,ES
2010-021414-32	4	3	HU,DE,BG,CZ	HU,DE,CZ
2012-004548-31	6	6	CZ,ES,HU,LV,LT,PL	CZ,ES,HU,LV,LT,PL
2012-002339-27	9	8	HU,BE,DE,IT,PT,GB,CZ,SK,ES	HU,BE,DE,PT,GB,CZ,SK,ES
2011-005448-87	2	2	HU,CZ	HU,CZ
2013-000944-25	2	2	IT,HU	IT,HU
2011-002419-27	2	2	GB,BG	GB,BG
2008-004630-25	1	1	3rd	3rd
2014-000780-40	7	7	SE,CZ,SK,HU,ES,BG,PL	SE,CZ,SK,HU,ES,BG,PL
2012-004854-27	11	11	GB,LT,SE,LV,HU,EE,FI,DK,ES,SK,PL	GB,LT,SE,LV,HU,EE,FI,DK,ES,SK,PL
2011-005882-19	1	1	3rd	3rd
2014-005375-91	11	11	IE,FI,DE,GB,SK,LV,LT,GR,ES,PT,HR	IE,FI,DE,GB,SK,LV,LT,GR,ES,PT,HR
2004-000168-28	3	2	SE,BE,DE	SE,BE
2014-003895-21	1	1	3rd	3rd
2018-002872-42	2	2	HU,PL	HU,PL
2015-004448-20	2	2	GB,IT	GB,IT
2013-000490-79	8	8	GR,ES,CZ,SK,HU,GB,FR,CY	GR,ES,CZ,SK,HU,GB,FR,CY
2018-004005-81	1	1	BG	BG
2016-004129-18	4	1	GB,PL,NL,LT	LT
2015-002899-25	20	20	EE,LT,DE,SK,PT,AT,HU,NL,FI,BE,ES,DK,LV,GR,FR,BG,IE,HR,SI,IT	EE,LT,DE,SK,PT,AT,HU,NL,FI,BE,ES,DK,LV,GR,FR,BG,IE,HR,SI,IT
2017-004397-34	2	2	HU,PL	HU,PL
2016-004585-25	13	13	HU,FI,DE,NL,BE,AT,SE,DK,ES,GB,FR,IT,PL	HU,FI,DE,NL,BE,AT,SE,DK,ES,GB,FR,IT,PL
2015-000134-30	13	1	DK,HU,DE,ES,AT,FR,SE,FI,BE,NL,PL,GB,IT	ES
2016-000568-41	11	11	SK,GB,BE,HU,CZ,DE,ES,BG,PL,NL,IT	SK,GB,BE,HU,CZ,DE,ES,BG,PL,NL,IT
2015-003079-31	2	2	DE,IT	DE,IT
2017-002136-16	4	4	FR,BG,ES,IT	FR,BG,ES,IT
2011-002008-33	12	7	HU,ES,3rd,CZ,PT,IT,GB,PL,AT,DE,FR,SK	HU,CZ,PT,PL,AT,DE,FR
2011-000383-10	7	7	EE,ES,HU,SE,DK,IT,BG	EE,ES,HU,SE,DK,IT,BG
2009-016727-53	5	3	DK,GB,SE,DE,ES	SE,DE,ES
2010-022475-55	14	14	SE,EE,FI,SK,GB,ES,GR,FR,NL,BE,RO,DK,DE,LT	SE,EE,FI,SK,GB,ES,GR,FR,NL,BE,RO,DK,DE,LT
2013-001352-34	8	8	CZ,HU,ES,PT,PL,GR,LV,SK	CZ,HU,ES,PT,PL,GR,LV,SK
2018-002949-11	2	2	PL,GB	PL,GB
2011-001300-35	2	1	GB,IT	GB
2013-004766-34	7	7	IT,GB,DE,AT,ES,NL,FR	IT,GB,DE,AT,ES,NL,FR
2016-003361-25	9	9	DE,EE,HU,ES,PL,AT,FR,GB,IT	DE,EE,HU,ES,PL,AT,FR,GB,IT
2010-022231-11	2	2	DE,GB	DE,GB
2015-004477-32	19	19	DE,FR,AT,GB,ES,GR,SK,DK,FI,NL,CZ,PT,HU,IS,BG,LT,LV,PL,IT	DE,FR,AT,GB,ES,GR,SK,DK,FI,NL,CZ,PT,HU,IS,BG,LT,LV,PL,IT
2015-005418-31	17	17	BE,DE,HU,GB,SE,DK,CZ,SK,ES,NL,EE,BG,GR,PL,HR,FR,IT	BE,DE,HU,GB,SE,DK,CZ,SK,ES,NL,EE,BG,GR,PL,HR,FR,IT
2017-000870-12	5	5	CZ,DE,FR,DK,IT	CZ,DE,FR,DK,IT
2017-002156-84	17	17	SE,LV,LT,FR,DE,SK,BE,CZ,NL,ES,HU,BG,PL,GB,AT,IT,3rd	SE,LV,LT,FR,DE,SK,BE,CZ,NL,ES,HU,BG,PL,GB,AT,IT,3rd
2018-002134-20	3	3	FR,ES,IT	FR,ES,IT
2016-000785-37	3	2	3rd,BE,IT	BE,IT
2016-004148-13	9	9	AT,BE,GB,PT,PL,NL,ES,FR,IT	AT,BE,GB,PT,PL,NL,ES,FR,IT
2008-005964-15	5	3	IT,ES,CZ,MT,GB	CZ,MT,GB
2016-002439-14	9	9	DE,EE,HU,GB,ES,PL,AT,FR,IT	DE,EE,HU,GB,ES,PL,AT,FR,IT
2021-000408-39	1	1	BE	BE
2017-005117-31	5	5	CZ,BG,LV,LT,PL	CZ,BG,LV,LT,PL
2019-001346-17	7	7	FR,DE,GB,BE,NL,3rd,IT	FR,DE,GB,BE,NL,3rd,IT
2019-003638-18	1	1	IT	IT
2016-003083-39	4	4	BE,BG,3rd,IT	BE,BG,3rd,IT
2017-004139-35	3	1	ES,BG,IT	IT
2005-001256-20	9	1	SE,GB,EE,HU,DK,LV,IT,DE,ES	ES
2004-000315-26	4	1	SK,HU,IT,ES	ES
2006-000470-78	12	1	NL,FI,DK,FR,AT,CZ,SK,DE,GR,IT,GB,ES	ES
2006-005455-15	5	1	DE,ES,FR,GB,3rd	3rd
2013-003742-16	1	1	GB	GB
2012-003547-29	1	1	HU	HU
2021-004792-14	1	1	3rd	3rd
2021-004897-77	1	1	3rd	3rd
2005-005485-37	14	10	FI,GB,CZ,BE,IE,SK,HU,ES,PT,DE,IT,LT,LV,BG	FI,GB,BE,IE,SK,HU,DE,LT,LV,BG
2009-017237-22	8	3	BE,DE,ES,CZ,PT,NL,GB,IT	CZ,GB,IT
2011-000778-71	4	4	ES,AT,GB,IT	ES,AT,GB,IT
2006-000236-27	7	1	DE,BE,IE,FR,EE,IT,ES	ES
2011-001292-39	11	3	FI,GB,BE,SE,DE,PT,IT,HU,BG,DK,ES	PT,IT,HU
2013-002626-23	11	11	ES,IT,BE,DE,SK,GB,HU,PT,DK,SI,HR	ES,IT,BE,DE,SK,GB,HU,PT,DK,SI,HR
2016-004675-52	5	5	DE,ES,HU,PL,IT	DE,ES,HU,PL,IT
2020-000439-32	1	1	IT	IT
2006-000946-38	12	1	BE,GB,DE,FI,SE,DK,PT,FR,HU,IT,NL,3rd	3rd
2008-004522-16	16	11	DE,BE,GB,SE,EE,FI,NL,PT,DK,ES,CZ,IT,BG,HU,SK,GR	DE,BE,GB,SE,EE,FI,NL,DK,CZ,BG,GR
2012-002839-28	7	7	GB,ES,BG,DE,DK,PL,IT	GB,ES,BG,DE,DK,PL,IT
2012-004006-96	12	12	CZ,HU,GB,ES,IT,PL,BG,LV,SI,LT,GR,RO	CZ,HU,GB,ES,IT,PL,BG,LV,SI,LT,GR,RO
2013-003583-31	6	6	DE,ES,IT,HU,BE,FR	DE,ES,IT,HU,BE,FR
2020-000437-41	1	1	IT	IT
2005-005278-59	19	6	GB,IE,LT,SK,BE,EE,FI,HU,DK,DE,CZ,ES,SE,AT,PT,NL,LV,IT,BG	LT,BE,DE,CZ,NL,BG
2007-001256-39	3	1	FR,DE,IT	DE
2008-007944-33	20	6	AT,ES,FI,SK,CZ,LT,IS,BE,PT,EE,DK,LV,HU,DE,FR,NL,PL,GB,SE,IT	CZ,LT,BE,HU,DE,GB
2006-000339-93	15	7	CZ,HU,NL,SK,GB,AT,ES,DE,LT,EE,BE,SE,LV,DK,IT	NL,AT,EE,BE,SE,LV,DK
2008-006333-27	10	7	LV,EE,DE,BE,NL,ES,CZ,BG,GR,GB	EE,DE,BE,NL,CZ,BG,GB
2010-019797-32	6	5	HU,DE,ES,CZ,FI,DK	HU,DE,CZ,FI,DK
2011-002276-16	3	3	DE,ES,BE	DE,ES,BE
2010-022208-36	8	3	HU,DE,LT,ES,IT,BG,PL,GR	BG,PL,GR
2016-001966-27	8	8	HU,ES,GB,CZ,BG,FR,LV,HR	HU,ES,GB,CZ,BG,FR,LV,HR
2006-000848-65	15	1	CZ,ES,PT,AT,NL,BE,HU,GB,LT,DE,SK,LV,SE,IT,GR	GB
2006-003868-59	8	3	BE,DE,HU,ES,NL,IT,GB,CZ	DE,HU,GB
2009-012581-32	13	10	GB,DE,BE,ES,NL,SE,DK,HU,CZ,SK,PL,BG,IT	GB,BE,NL,SE,DK,HU,CZ,SK,PL,BG
2009-016987-34	9	6	SE,BE,ES,DE,HU,CZ,PL,SK,BG	SE,BE,DE,CZ,SK,BG
2013-000691-15	11	11	IT,HU,LT,LV,NL,FI,ES,GB,FR,BE,PL	IT,HU,LT,LV,NL,FI,ES,GB,FR,BE,PL
2018-000232-10	12	6	DK,FR,GB,AT,NO,IE,EE,HU,LV,PL,ES,IT	DK,GB,AT,HU,PL,ES
2007-003698-13	11	5	GB,NL,FR,CZ,ES,AT,LT,DE,LV,BG,GR	GB,NL,CZ,LT,DE
2007-004543-30	13	1	GB,DE,ES,IT,SI,BE,PT,FR,CZ,SK,DK,GR,3rd	3rd
2010-024252-29	6	3	FI,DE,PT,GR,NL,ES	DE,PT,ES
2011-005499-41	3	3	DK,ES,GB	DK,ES,GB
2016-003896-24	6	6	SE,HU,DK,ES,DE,PL	SE,HU,DK,ES,DE,PL
2008-001170-32	9	4	PT,HU,ES,NL,BE,FR,DE,GB,IE	BE,DE,GB,IE
2009-012380-34	7	2	GB,BE,ES,DE,FR,NL,HU	GB,BE
2011-001468-23	7	5	BE,HU,GB,DE,ES,PL,IT	HU,DE,ES,PL,IT
2010-021560-15	8	1	GB,DE,IT,FI,IE,SK,HU,ES	ES
2012-000586-20	3	3	PL,BG,3rd	PL,BG,3rd
2013-004162-34	3	3	ES,CZ,IT	ES,CZ,IT
2015-005524-26	2	2	ES,IT	ES,IT
2018-000539-29	5	5	BE,DK,AT,NL,IT	BE,DK,AT,NL,IT
2008-003706-33	15	8	CZ,FI,EE,AT,GB,DE,ES,NO,BE,PT,IT,GR,FR,SE,BG	CZ,FI,EE,GB,DE,BE,SE,BG
2008-005084-34	7	1	DE,ES,SE,FR,GR,BE,IT	DE
2009-016258-41	4	2	DE,SK,SI,FR	DE,SI
2008-007457-13	3	1	CZ,DE,FR	CZ
2007-004895-37	4	2	SE,FR,GB,ES	SE,GB
2007-002440-14	13	2	GB,BE,DE,NL,FR,FI,SE,AT,DK,SK,PT,IT,BG	SE,BG
2007-005210-39	20	5	NL,SE,GB,HU,SK,FR,FI,DE,BE,AT,PT,LT,ES,GR,DK,CZ,IT,BG,IE,MT	DE,AT,LT,CZ,BG
2008-002783-33	21	2	ES,EE,HU,SK,AT,IE,LV,CZ,NL,IS,PT,DK,FR,BE,MT,GB,BG,SE,IT,DE,GR	AT,DE
2008-002782-32	19	1	ES,EE,HU,AT,IE,LV,CZ,NL,DK,IS,PT,BE,FR,GB,BG,IT,MT,DE,GR	DE
2007-001211-33	6	1	ES,GR,FR,IT,DE,3rd	3rd
2007-001458-22	10	1	ES,GR,DE,BE,FR,CZ,IT,LT,SI,BG	LT
2008-003292-42	7	5	BE,FR,NL,PL,CZ,HU,GB	BE,PL,CZ,HU,GB
2009-016179-31	6	2	NL,SK,ES,GB,FR,PT	NL,GB
2009-014841-10	7	2	DE,FR,GB,ES,SK,FI,CZ	GB,CZ
2010-021955-14	1	1	HU	HU
2017-002144-33	10	10	GB,HU,FR,BE,BG,DK,AT,LV,ES,IT	GB,HU,FR,BE,BG,DK,AT,LV,ES,IT
2020-005963-29	1	1	DK	DK
2019-000406-30	1	1	BG	BG
2009-017805-13	3	1	CZ,RO,BG	BG
2011-000773-31	1	1	GB	GB
2015-005241-31	6	4	DE,BE,NO,ES,PL,IT	DE,BE,NO,PL
2012-002487-27	13	13	BE,DE,PT,GR,AT,FI,ES,IT,CZ,NL,HU,PL,FR	BE,DE,PT,GR,AT,FI,ES,IT,CZ,NL,HU,PL,FR
2014-000253-36	9	1	CZ,DE,EE,BG,PL,ES,HU,GR,NL	NL
2018-004687-64	6	6	PL,FR,CZ,ES,PT,SK	PL,FR,CZ,ES,PT,SK
2020-001870-32	5	3	DE,HU,DK,NL,ES	DE,DK,NL
2007-003592-39	6	4	FR,BE,ES,GB,HU,IT	BE,GB,HU,IT
2007-006195-11	10	1	SE,FR,GB,BE,SK,ES,CZ,NL,IT,DE	GB
2010-018411-15	6	1	FR,SE,PL,ES,GB,GR	PL
2016-000988-16	3	3	FR,GR,PL	FR,GR,PL
2008-005713-22	11	6	ES,DE,SE,PT,DK,FR,SI,GB,BG,FI,IT	DE,SE,DK,GB,BG,FI
2009-015939-33	17	11	FR,GB,DE,SE,PL,DK,NL,LV,GR,IT,HU,BE,FI,LT,EE,BG,SI	GB,DE,PL,DK,NL,HU,BE,FI,LT,EE,BG
2005-005238-11	4	1	FR,DE,BE,ES	BE
2009-016648-38	8	5	FR,BG,ES,DE,FI,SK,HU,IT	DE,FI,SK,HU,IT
2007-003384-51	9	3	FR,GB,AT,BE,DK,FI,NL,ES,HU	GB,BE,FI
2008-003533-24	8	3	ES,FR,DE,SE,BE,GB,IT,CZ	DE,BE,GB
2009-014290-40	12	5	GB,HU,DE,SE,FR,EE,BE,AT,ES,DK,CZ,IT	GB,DE,EE,AT,CZ
2009-014803-30	9	2	ES,SE,FR,HU,SK,CZ,BE,GR,IT	SE,CZ
2007-007867-25	9	3	DE,FR,AT,HU,ES,PT,DK,CZ,IT	DE,AT,CZ
2009-017044-13	8	6	GB,ES,IE,HU,BE,CZ,DE,FR	GB,IE,HU,BE,CZ,DE
2010-024468-16	9	5	SK,HU,CZ,LV,LT,NL,FR,BG,IT	HU,CZ,LV,NL,BG
2006-000579-14	16	9	AT,BE,GB,HU,CZ,SE,DE,ES,DK,FR,GR,IT,NL,SK,IE,PT	BE,GB,CZ,SE,DE,DK,SK,IE,PT
2008-002699-83	10	4	BE,FI,HU,AT,EE,DK,FR,GB,BG,SK	FI,HU,EE,BG
2010-019525-34	18	11	SK,FR,ES,LT,AT,LV,NL,IE,SE,EE,HU,IT,BG,DK,SI,GR,PT,PL	LT,AT,NL,IE,SE,EE,HU,BG,DK,PT,PL
2006-003784-32	12	2	IE,ES,AT,FR,CZ,DE,HU,IT,GR,SK,BG,GB	DE,BG
2006-003399-37	13	10	DE,HU,AT,BE,FR,LT,LV,NL,DK,SE,BG,SK,CZ	DE,HU,AT,BE,LV,NL,DK,SE,BG,CZ
2007-004344-78	11	1	BE,GB,AT,DE,CZ,FR,ES,IT,SK,HU,NL	HU
2007-006170-28	19	2	CZ,ES,AT,BE,PT,LT,NL,HU,FR,GB,SE,EE,LV,DK,IT,DE,FI,BG,GR	GB,BG
2008-007483-42	5	1	CZ,DE,FR,SK,LT	CZ
2009-012280-34	8	4	BE,PT,CZ,DE,FR,ES,IT,IE	BE,CZ,DE,IE
2016-003410-28	15	15	PT,HU,LV,ES,FR,SK,CZ,GB,LT,AT,DK,BG,BE,NL,IT	PT,HU,LV,ES,FR,SK,CZ,GB,LT,AT,DK,BG,BE,NL,IT
2007-002963-28	9	4	FI,CZ,ES,IT,SK,PT,PL,BG,DE	FI,CZ,BG,DE
2009-017358-10	9	4	HU,CZ,DE,ES,GB,FR,PL,SE,IT	HU,GB,PL,SE
2011-003895-35	8	8	DE,BE,CZ,GR,ES,BG,IT,LT	DE,BE,CZ,GR,ES,BG,IT,LT
2011-004580-79	14	14	DK,CZ,HU,EE,GB,LV,BE,ES,AT,DE,PL,IT,SK,HR	DK,CZ,HU,EE,GB,LV,BE,ES,AT,DE,PL,IT,SK,HR
2012-005736-29	18	8	NL,BE,HU,IT,FI,GB,EE,SE,SK,CZ,LV,DK,SI,PL,ES,LT,BG,GR	NL,IT,SK,LV,DK,SI,ES,GR
2010-022365-10	10	8	HU,CZ,DE,ES,IT,SE,GB,DK,AT,BE	HU,CZ,DE,SE,GB,DK,AT,BE
2007-007648-85	11	7	DE,AT,NL,BE,GB,CZ,ES,IT,SE,SK,FR	DE,AT,NL,BE,GB,CZ,SE
2012-002489-11	4	1	DE,GB,ES,IT	DE
2007-002693-66	13	2	LT,DK,CZ,PL,GB,DE,FR,BE,LV,EE,IT,ES,BG	LT,EE
2013-002795-41	13	3	GB,NL,FI,IT,DE,CZ,HU,SK,ES,BE,DK,SE,IE	IT,SK,ES
2010-021069-63	13	12	DE,LT,LV,AT,GB,CZ,SK,HU,BG,IT,BE,NL,ES	DE,LT,LV,AT,GB,CZ,SK,HU,BG,BE,NL,ES
2012-002414-39	17	17	HU,NL,DE,NO,SE,AT,CZ,ES,FI,DK,IT,BE,SK,LT,PL,FR,HR	HU,NL,DE,NO,SE,AT,CZ,ES,FI,DK,IT,BE,SK,LT,PL,FR,HR
2013-002646-36	14	5	GB,NL,FI,DE,HU,CZ,SE,SK,ES,IT,BE,DK,PL,IE	GB,NL,SK,ES,IT
2010-024194-39	10	2	ES,GB,SK,CZ,HU,IT,DE,AT,DK,PL	DK,PL
2014-000132-41	9	9	BE,GB,DE,ES,IT,PT,AT,HR,GR	BE,GB,DE,ES,IT,PT,AT,HR,GR
2009-011299-32	17	12	PT,HU,GB,ES,CZ,LV,FR,BE,SK,NL,IE,DK,SI,GR,IT,BG,DE	PT,HU,GB,CZ,LV,BE,NL,IE,DK,SI,BG,DE
2009-013157-15	14	8	BE,FR,DE,PT,CZ,ES,IE,FI,SE,GB,SK,IT,GR,BG	BE,DE,PT,CZ,IE,SE,GB,BG
2014-002283-32	5	1	DE,IT,GB,3rd,BE	BE
2013-000239-28	12	12	GB,CZ,IT,SE,SK,BG,NL,ES,DE,PL,HU,BE	GB,CZ,IT,SE,SK,BG,NL,ES,DE,PL,HU,BE
2013-004494-28	11	8	GB,CZ,IT,HU,DE,BG,ES,PL,LT,SK,FR	GB,CZ,HU,DE,BG,PL,LT,SK
2011-003669-14	5	2	ES,GB,IT,IE,SI	ES,IT
2015-000050-38	14	14	LT,IE,HU,NL,ES,DE,IT,AT,LV,DK,CZ,FI,EE,GR	LT,IE,HU,NL,ES,DE,IT,AT,LV,DK,CZ,FI,EE,GR
2011-003712-23	14	13	LT,FI,LV,IT,HU,DE,EE,SK,BG,PL,NO,CZ,AT,ES	LT,FI,LV,IT,HU,DE,EE,SK,BG,PL,CZ,AT,ES
2015-003172-67	6	6	CZ,SK,ES,IT,NL,GR	CZ,SK,ES,IT,NL,GR
2006-000564-81	10	6	FR,DE,BE,GB,LT,GR,HU,ES,IT,SE	DE,BE,GB,LT,HU,SE
2007-003694-27	14	8	GB,DE,NL,FR,FI,SE,AT,BE,DK,SK,PT,IT,PL,BG	GB,DE,NL,SE,AT,BE,PL,BG
2010-020743-12	9	5	GB,BE,DE,SK,HU,EE,PL,FR,BG	DE,SK,EE,PL,BG
2008-004146-88	9	4	FI,CZ,PT,ES,IT,SK,BG,PL,DE	FI,CZ,BG,DE
2016-000061-23	2	1	SK,PL	SK
2011-001754-28	10	5	DE,SE,HU,ES,AT,NL,CZ,GR,BG,HR	SE,ES,AT,GR,HR
2012-000180-25	10	10	SK,DE,PT,HU,IT,CZ,ES,PL,GB,FR	SK,DE,PT,HU,IT,CZ,ES,PL,GB,FR
2009-017978-21	17	16	DE,FI,LT,AT,GR,CZ,GB,EE,LV,BE,SE,PT,DK,ES,IT,PL,BG	DE,FI,LT,AT,GR,GB,EE,LV,BE,SE,PT,DK,ES,IT,PL,BG
2011-005328-17	19	19	IE,CZ,DE,ES,FR,HU,PT,GB,NO,IT,GR,LT,PL,SI,SK,FI,BG,NL,SE	IE,CZ,DE,ES,FR,HU,PT,GB,NO,IT,GR,LT,PL,SI,SK,FI,BG,NL,SE
2010-020398-18	18	8	FI,NL,HU,AT,GB,BE,CZ,SE,PT,LT,SK,DK,GR,DE,SI,IT,BG,ES	HU,GB,BE,LT,SK,DE,BG,ES
2010-024481-22	5	5	CZ,HU,SK,LT,LV	CZ,HU,SK,LT,LV
2008-000622-40	7	2	NL,HU,AT,DE,FR,ES,EE	DE,EE
2010-021128-92	14	11	GB,CZ,BE,DK,ES,IT,SE,FI,AT,PT,HU,IE,BG,SK	GB,CZ,BE,DK,SE,AT,PT,HU,IE,BG,SK
2012-005026-30	5	5	HU,LT,CZ,BG,PL	HU,LT,CZ,BG,PL
2008-000972-25	12	9	FR,CZ,SK,LV,AT,DE,GB,IT,BG,HU,GR,ES	CZ,SK,LV,AT,DE,GB,HU,GR,ES
2004-003635-31	10	1	AT,BE,GB,CZ,IT,DE,ES,SE,HU,PT	SE
2009-016529-32	13	10	BE,GB,CZ,HU,DE,PL,LT,LV,EE,BG,ES,IT,RO	GB,CZ,HU,DE,PL,LT,BG,ES,IT,RO
2014-002275-28	22	22	FI,IT,SE,PT,DK,BE,NL,HU,GB,ES,AT,IE,LT,CZ,LV,SK,DE,SI,GR,BG,HR,PL	FI,IT,SE,PT,DK,BE,NL,HU,GB,ES,AT,IE,LT,CZ,LV,SK,DE,SI,GR,BG,HR,PL
2006-005035-19	15	11	BE,ES,AT,SE,IT,HU,CZ,GR,DE,SK,GB,BG,FI,DK,IE	BE,AT,SE,CZ,DE,SK,GB,BG,FI,DK,IE
2010-023407-95	12	4	GB,DE,SE,AT,SK,LT,HU,FR,ES,SI,IT,GR	FR,ES,IT,GR
2010-023799-21	10	10	SE,LT,LV,CZ,HU,GB,PL,ES,BG,DE	SE,LT,LV,CZ,HU,GB,PL,ES,BG,DE
2013-003444-24	15	15	PT,DE,BE,AT,HU,IT,SE,SI,ES,CZ,SK,PL,HR,GR,EE	PT,DE,BE,AT,HU,IT,SE,SI,ES,CZ,SK,PL,HR,GR,EE
2016-000472-22	10	10	DE,EE,IT,SE,LT,SK,LV,HU,BG,PL	DE,EE,IT,SE,LT,SK,LV,HU,BG,PL
2010-019760-36	7	4	SK,HU,DE,BE,ES,CZ,BG	DE,BE,CZ,BG
2009-009256-20	15	9	NL,BE,SE,IE,GB,ES,CZ,FI,DK,HU,PL,DE,AT,EE,GR	BE,SE,GB,FI,DK,DE,AT,EE,GR
2012-000255-13	14	14	BE,LV,DE,ES,GB,PL,LT,AT,DK,CZ,BG,IT,FI,SK	BE,LV,DE,ES,GB,PL,LT,AT,DK,CZ,BG,IT,FI,SK
2015-005079-26	3	3	ES,BE,AT	ES,BE,AT
2012-000097-26	10	10	GB,DE,AT,NL,IT,SE,BE,DK,GR,PL	GB,DE,AT,NL,IT,SE,BE,DK,GR,PL
2009-012518-39	12	6	IT,NL,PL,BE,CZ,SE,FI,ES,FR,DK,HU,GR	NL,PL,BE,SE,FI,DK
2009-015498-11	7	4	BE,FR,HU,DE,IT,BG,CZ	BE,DE,BG,CZ
2017-002421-38	5	5	GB,ES,BE,GR,IT	GB,ES,BE,GR,IT
2010-022313-25	15	13	LT,SE,GB,NL,CZ,FI,DE,ES,BE,PL,IT,BG,PT,LV,EE	LT,SE,GB,NL,CZ,FI,DE,BE,PL,BG,PT,LV,EE
2004-001756-36	7	1	DK,FI,CZ,PT,GB,ES,BE	BE
2007-005669-37	9	5	BE,PT,CZ,AT,IT,HU,DE,ES,FR	BE,PT,CZ,AT,DE
2011-006056-37	8	8	DK,IT,PT,ES,GB,AT,DE,CZ	DK,IT,PT,ES,GB,AT,DE,CZ
2019-003999-39	1	1	NO	NO
2018-004105-85	5	1	AT,DE,FR,PL,IT	PL
2013-000319-26	14	14	SE,AT,IT,NL,DE,ES,GB,FR,GR,HU,IE,PL,DK,PT	SE,AT,IT,NL,DE,ES,GB,FR,GR,HU,IE,PL,DK,PT
2011-002235-26	11	9	SE,EE,ES,FI,DE,GR,GB,SK,BE,HU,PL	SE,EE,ES,FI,DE,GR,SK,BE,PL
2014-004042-96	3	2	DE,AT,IT	DE,AT
2017-001941-28	5	5	DE,ES,CZ,PL,IT	DE,ES,CZ,PL,IT
2009-009320-36	6	4	NO,DE,FI,SK,DK,BG	DE,FI,DK,BG
2009-010669-22	10	10	NO,SE,ES,SK,BE,DE,HU,IE,AT,GB	NO,SE,ES,SK,BE,DE,HU,IE,AT,GB
2011-002066-20	7	7	GB,BE,NL,DE,SE,DK,NO	GB,BE,NL,DE,SE,DK,NO
2010-021395-28	8	8	SE,ES,LV,FI,NO,LT,EE,DK	SE,ES,LV,FI,NO,LT,EE,DK
2009-011360-10	23	17	ES,PT,GB,NL,FI,LV,HU,CZ,SK,IE,BE,FR,LT,DE,AT,SE,IT,GR,EE,SI,BG,DK,NO	PT,GB,NL,FI,LV,CZ,SK,IE,BE,LT,DE,AT,SE,EE,SI,BG,DK
2011-002047-10	8	8	GB,BE,NL,DE,DK,SE,NO,FR	GB,BE,NL,DE,DK,SE,NO,FR
2009-012852-26	17	13	ES,DE,PT,GB,LT,EE,DK,LV,IT,NL,SE,FR,FI,BG,BE,NO,AT	DE,PT,GB,LT,EE,DK,LV,NL,SE,FI,BG,BE,AT
2012-001984-66	11	11	GB,DE,HU,CZ,ES,GR,LT,FI,LV,IT,NO	GB,DE,HU,CZ,ES,GR,LT,FI,LV,IT,NO
2012-002270-31	4	1	ES,NO,IT,BG	NO
2009-016244-39	10	2	NL,NO,FI,SE,IT,ES,GB,PT,CZ,AT	CZ,AT
2012-004827-19	7	7	SE,BG,PT,ES,HU,CZ,NO	SE,BG,PT,ES,HU,CZ,NO
2011-000509-29	10	10	GB,SE,DE,SK,BE,CZ,HU,NO,IT,ES	GB,SE,DE,SK,BE,CZ,HU,NO,IT,ES
2010-023526-21	22	14	ES,AT,SE,NL,SI,GR,DE,GB,CZ,HU,SK,BE,BG,NO,PT,LV,FI,IT,DK,EE,LT,IE	AT,SE,DE,GB,CZ,BE,BG,NO,LV,FI,DK,EE,LT,IE
2011-005698-21	23	23	GB,SE,BE,NO,EE,LT,HU,ES,CZ,LV,DE,IT,BG,FI,AT,PT,DK,NL,PL,SK,SI,HR,GR	GB,SE,BE,NO,EE,LT,HU,ES,CZ,LV,DE,IT,BG,FI,AT,PT,DK,NL,PL,SK,SI,HR,GR
2009-015476-98	17	13	NL,BE,DE,SK,PT,CZ,FR,AT,IT,ES,FI,LT,LV,SI,GB,IE,NO	NL,BE,DE,SK,PT,CZ,AT,LT,LV,SI,GB,IE,NO
2014-005639-15	7	7	GB,HU,SK,CZ,NO,PL,IT	GB,HU,SK,CZ,NO,PL,IT
2014-002004-24	14	14	NO,BG,AT,BE,DK,NL,PL,PT,ES,CZ,DE,SE,SK,GB	NO,BG,AT,BE,DK,NL,PL,PT,ES,CZ,DE,SE,SK,GB
2010-022970-14	18	17	SK,DE,HU,SE,PL,LV,LT,AT,GB,EE,GR,IS,BE,NO,CZ,IT,BG,SI	SK,DE,HU,SE,PL,LV,LT,AT,GB,EE,GR,BE,NO,CZ,IT,BG,SI
2011-002605-29	14	14	GR,GB,HU,DE,BE,ES,DK,NO,SE,PL,AT,FR,PT,NL	GR,GB,HU,DE,BE,ES,DK,NO,SE,PL,AT,FR,PT,NL
2020-003284-25	1	1	3rd	3rd
2016-003724-23	2	1	NL,GB	GB
2017-001485-17	1	1	GB	GB
2010-018858-12	3	1	RO,SK,BG	RO
2015-002529-21	12	12	GB,EE,LV,DE,LT,HU,CZ,SK,IE,PL,BG,HR	GB,EE,LV,DE,LT,HU,CZ,SK,IE,PL,BG,HR
2010-019361-28	17	15	BE,DE,CZ,ES,IT,GB,SE,FR,FI,AT,NL,EE,LT,LV,HU,BG,RO	BE,DE,CZ,GB,SE,FR,FI,AT,NL,EE,LT,LV,HU,BG,RO
2009-015834-31	20	8	PT,IS,GB,ES,DE,HU,NL,SE,IT,RO,SK,FI,FR,DK,BE,CZ,LT,EE,LV,BG	GB,DE,HU,SK,FI,BE,EE,BG
2012-003332-23	5	5	IT,DE,ES,PL,RO	IT,DE,ES,PL,RO
2010-021995-27	6	6	GB,CZ,DE,FI,DK,RO	GB,CZ,DE,FI,DK,RO
2011-002048-29	2	2	SK,RO	SK,RO
2009-017242-30	14	12	NL,GB,DE,HU,RO,CZ,SK,PL,BE,ES,SE,IT,NO,BG	NL,GB,DE,HU,RO,CZ,SK,PL,BE,SE,NO,BG
2013-004392-12	7	7	SI,SK,DE,GB,NL,RO,HR	SI,SK,DE,GB,NL,RO,HR
2013-000657-50	17	17	SE,NL,IT,DE,BE,SK,DK,ES,NO,GB,CZ,HU,EE,GR,PL,BG,RO	SE,NL,IT,DE,BE,SK,DK,ES,NO,GB,CZ,HU,EE,GR,PL,BG,RO
2010-022905-17	9	9	ES,IT,GB,LT,PL,DE,HU,RO,BG	ES,IT,GB,LT,PL,DE,HU,RO,BG
2013-004172-35	4	4	CZ,PL,BG,RO	CZ,PL,BG,RO
2012-000714-11	5	3	IT,CZ,ES,RO,3rd	IT,ES,RO
2012-004411-31	12	4	IT,BG,GB,DE,AT,PT,ES,HU,CZ,RO,PL,GR	IT,ES,HU,RO
2013-004525-84	9	9	LV,GR,HU,ES,IT,PT,RO,PL,HR	LV,GR,HU,ES,IT,PT,RO,PL,HR
2012-000171-17	6	4	HU,DE,PL,3rd,CZ,RO	DE,PL,3rd,RO
2014-000770-19	8	8	CZ,SK,HU,DE,ES,BG,PL,RO	CZ,SK,HU,DE,ES,BG,PL,RO
2013-005542-11	9	4	DE,CZ,RO,IT,ES,FR,BG,PL,GR	DE,CZ,BG,PL
2020-001335-28	4	1	NL,DE,BE,FR	NL
2008-004171-21	9	2	ES,FR,CZ,EE,IT,GB,BE,HU,BG	HU,BG
2013-005163-10	7	7	GB,SK,EE,LT,HU,LV,BG	GB,SK,EE,LT,HU,LV,BG
2011-004218-41	4	4	HU,ES,SK,IT	HU,ES,SK,IT
2004-004090-29	7	1	SE,DE,LV,IT,CZ,GR,ES	ES
2008-002455-25	7	1	FR,IT,DE,GR,CY,HU,RO	HU
2007-001557-26	13	6	GB,FR,SE,BE,DE,FI,ES,DK,CZ,AT,GR,PL,IT	SE,BE,FI,DK,CZ,IT
2010-021425-13	7	3	CZ,HU,ES,IT,LT,DK,GR	LT,DK,GR
2013-004556-38	9	6	HU,DE,IT,EE,CZ,LV,GR,BG,PL	HU,EE,LV,GR,BG,PL
2006-001009-27	13	1	DK,PT,GR,IT,DE,FI,LT,NL,IE,SK,SE,HU,ES	ES
2008-007803-10	14	7	HU,DE,IT,GB,ES,BE,LV,PT,LT,FR,GR,DK,MT,BG	HU,DE,GB,BE,LV,PT,LT
2010-020147-12	12	10	CZ,SE,ES,DE,GB,HU,LT,BG,BE,GR,NL,SK	CZ,SE,DE,GB,LT,BG,BE,GR,NL,SK
2008-004753-14	15	11	BE,CZ,SK,DE,IE,LV,ES,FR,EE,GR,AT,NL,BG,IT,GB	BE,CZ,SK,DE,IE,LV,EE,AT,NL,BG,GB
2011-001116-65	6	6	HU,BE,GR,PL,NL,DE	HU,BE,GR,PL,NL,DE
2010-022645-14	9	1	ES,AT,NL,FR,SK,DK,DE,GR,IT	IT
2020-005528-12	1	1	ES	ES
2017-000136-34	6	6	CZ,HU,GR,PL,ES,SK	CZ,HU,GR,PL,ES,SK
2016-001463-36	11	11	GB,BG,HU,ES,PT,FR,DE,DK,NL,IT,3rd	GB,BG,HU,ES,PT,FR,DE,DK,NL,IT,3rd
2009-014811-11	4	1	ES,CZ,SK,3rd	3rd
2010-020471-23	12	5	GB,HU,SK,DE,FI,ES,EE,BE,GR,PL,SE,BG	DE,EE,PL,SE,BG
2008-005248-17	17	1	SE,NL,FI,DE,DK,AT,GB,SK,FR,BE,HU,PL,CZ,IT,PT,BG,GR	DE
2011-002790-28	7	7	SK,SE,CZ,BG,IT,DE,GB	SK,SE,CZ,BG,IT,DE,GB
2004-003870-27	4	2	ES,DK,SE,GR	SE,GR
2012-004108-37	7	7	GB,SE,ES,HU,DK,IT,IE	GB,SE,ES,HU,DK,IT,IE
2011-003538-16	11	11	LT,CZ,HU,ES,DE,PT,GR,AT,IT,SK,PL	LT,CZ,HU,ES,DE,PT,GR,AT,IT,SK,PL
2014-005368-13	5	5	DE,HU,ES,CZ,IT	DE,HU,ES,CZ,IT
2011-005334-20	17	4	AT,FI,FR,ES,SI,GB,NL,DE,BE,HU,PT,GR,SE,IT,EE,LT,PL	FR,ES,GR,IT
2016-005223-88	3	3	GR,PL,3rd	GR,PL,3rd
2016-001392-78	16	16	HU,GB,BE,SE,AT,PT,GR,SK,IS,ES,BG,DE,NL,HR,NO,IT	HU,GB,BE,SE,AT,PT,GR,SK,IS,ES,BG,DE,NL,HR,NO,IT
2009-017136-40	7	2	LV,BE,DE,FR,IT,PL,ES	DE,PL
2009-011222-34	18	12	BE,HU,ES,CZ,SE,DE,FR,DK,IT,BG,LV,FI,LT,AT,SK,PT,GB,GR	BE,HU,SE,DE,DK,BG,LV,FI,LT,AT,PT,GB
2010-022257-41	4	2	LV,DE,FI,RO	DE,FI
2012-004966-16	23	23	SK,HU,SE,ES,AT,LT,NL,CZ,FI,DE,BE,IS,IT,PT,NO,PL,EE,DK,BG,LV,GR,GB,LU	SK,HU,SE,ES,AT,LT,NL,CZ,FI,DE,BE,IS,IT,PT,NO,PL,EE,DK,BG,LV,GR,GB,LU
2007-001370-88	12	4	SE,BE,HU,IT,DE,DK,GB,ES,SI,GR,AT,IE	DE,DK,AT,IE
2009-012500-11	13	9	IE,FR,DE,CZ,HU,FI,SE,ES,GB,GR,IT,DK,SI	IE,DE,CZ,HU,FI,SE,GB,DK,SI
2010-021037-32	14	10	FI,FR,AT,NL,ES,PT,DE,IT,SE,BE,DK,GR,HU,SI	FI,AT,NL,PT,DE,SE,BE,DK,HU,SI
2012-002554-23	9	9	GB,PL,DE,ES,FR,PT,SI,HR,IT	GB,PL,DE,ES,FR,PT,SI,HR,IT
2011-005724-17	12	12	BE,SE,DK,FI,DE,NL,IT,ES,IE,CZ,SI,HU	BE,SE,DK,FI,DE,NL,IT,ES,IE,CZ,SI,HU
2009-015953-18	6	5	LT,CZ,PL,LV,DE,3rd	LT,CZ,LV,DE,3rd
2012-001172-12	9	9	HU,GR,BG,BE,SE,FI,PL,ES,DK	HU,GR,BG,BE,SE,FI,PL,ES,DK
2014-005324-10	5	5	CZ,LV,ES,PT,IT	CZ,LV,ES,PT,IT
2008-002260-33	7	4	IT,ES,FR,NL,GB,DE,3rd	NL,GB,DE,3rd
2010-023156-89	12	6	ES,DE,CZ,GB,SK,AT,BE,EE,LT,GR,BG,IT	CZ,SK,AT,LT,BG,IT
2012-002340-24	12	11	ES,PT,DE,AT,HU,EE,GB,LT,GR,IT,RO,3rd	ES,PT,DE,AT,HU,EE,GB,LT,GR,IT,RO
2013-000809-23	6	6	ES,SK,GR,CZ,GB,IT	ES,SK,GR,CZ,GB,IT
2011-002766-21	10	10	GR,PT,BE,ES,DE,FI,GB,CZ,IT,IE	GR,PT,BE,ES,DE,FI,GB,CZ,IT,IE
2015-005419-33	16	16	DE,HU,BE,FI,GB,AT,CZ,PT,SK,ES,LV,LT,BG,FR,HR,IT	DE,HU,BE,FI,GB,AT,CZ,PT,SK,ES,LV,LT,BG,FR,HR,IT
2016-005126-11	4	4	DE,ES,FR,IT	DE,ES,FR,IT
2016-002154-20	17	17	DE,PT,CZ,GB,GR,AT,SK,NL,ES,HU,BE,DK,SE,FI,BG,HR,IT	DE,PT,CZ,GB,GR,AT,SK,NL,ES,HU,BE,DK,SE,FI,BG,HR,IT
2021-002093-34	1	1	IT	IT
2020-001574-29	3	2	PL,BE,IT	BE,IT
2011-004726-10	2	2	NL,PL	NL,PL
2017-003998-34	1	1	DE	DE
2014-005217-24	15	15	HU,CZ,SK,BG,GB,AT,DE,BE,NL,LV,SE,ES,IE,IS,HR	HU,CZ,SK,BG,GB,AT,DE,BE,NL,LV,SE,ES,IE,IS,HR
2015-004729-15	3	1	HU,ES,IT	ES
2017-000092-84	1	1	PL	PL
2019-000650-61	4	4	GB,SK,FR,CZ	GB,SK,FR,CZ
2018-001661-17	9	9	GB,NL,DE,DK,CZ,ES,AT,HU,IT	GB,NL,DE,DK,CZ,ES,AT,HU,IT
2013-004482-14	6	4	DE,ES,BE,FR,NL,IT	DE,BE,NL,IT
2017-001834-25	5	3	AT,ES,SE,DE,IT	AT,SE,DE
2017-004208-24	9	9	GB,CZ,DE,BE,FR,PT,ES,LV,IT	GB,CZ,DE,BE,FR,PT,ES,LV,IT
2018-001155-13	1	1	DE	DE
2017-003436-36	6	6	GB,FI,DK,BG,BE,PL	GB,FI,DK,BG,BE,PL
2021-001213-36	1	1	AT	AT
2010-018859-97	4	1	FR,ES,HU,SE	SE
2008-007482-23	3	1	CZ,DE,FR	CZ
2009-014589-24	4	4	DE,CZ,BG,FR	DE,CZ,BG,FR
2009-012269-71	10	6	DE,ES,SE,DK,FR,IE,HU,CZ,GB,IT	DE,SE,DK,IE,CZ,GB
2009-015987-32	7	1	FR,IT,CZ,HU,PL,BG,GB	PL
2009-013407-66	9	4	DE,NL,BE,IT,GB,FR,HU,BG,PL	NL,HU,BG,PL
2011-005595-42	1	1	DE	DE
2017-002089-37	3	3	GB,HU,EE	GB,HU,EE
2017-002143-15	11	11	GB,DE,LV,HU,FR,BE,DK,BG,AT,ES,IT	GB,DE,LV,HU,FR,BE,DK,BG,AT,ES,IT
2014-002568-33	9	9	BG,CZ,EE,DE,LV,LT,FI,PL,IT	BG,CZ,EE,DE,LV,LT,FI,PL,IT
2015-002619-14	6	6	DE,ES,BE,GB,FR,IT	DE,ES,BE,GB,FR,IT
2015-004412-38	5	5	PT,NL,ES,DE,IT	PT,NL,ES,DE,IT
2015-000392-28	18	18	NL,DE,GB,PT,DK,BE,ES,GR,FR,PL,IE,FI,NO,SE,AT,HU,CZ,IT	NL,DE,GB,PT,DK,BE,ES,GR,FR,PL,IE,FI,NO,SE,AT,HU,CZ,IT
2015-001241-84	8	8	ES,HU,NL,BE,FR,GB,PT,IT	ES,HU,NL,BE,FR,GB,PT,IT
2016-002280-34	9	9	DE,NL,FR,ES,HU,CZ,BE,GB,IT	DE,NL,FR,ES,HU,CZ,BE,GB,IT
2009-012574-12	11	7	AT,BE,HU,PT,DE,ES,GR,SK,IT,FR,GB	AT,BE,HU,PT,DE,SK,GB
2017-004190-13	2	2	HU,BG	HU,BG
2008-005492-94	15	7	IT,DE,BE,GB,AT,EE,ES,HU,NL,FR,SK,CZ,FI,PT,BG	DE,AT,EE,CZ,FI,PT,BG
2007-000860-25	17	4	ES,PT,FR,FI,GR,DE,DK,GB,LT,BE,HU,NL,AT,SE,CZ,IT,SK	FI,DK,LT,AT
2005-004904-35	12	3	GB,NL,BE,DK,CZ,GR,SE,DE,AT,IT,SK,ES	GB,DE,AT
2009-016568-36	17	1	HU,SK,BE,NL,PT,CZ,ES,LT,EE,DE,GR,LV,AT,FR,IT,BG,GB	BG
2009-015713-51	19	1	DE,BE,FI,LV,HU,NO,LT,SK,SE,ES,NL,DK,PT,GR,AT,IT,IE,BG,GB	DE
2008-005575-96	16	1	NL,ES,HU,SE,DE,GB,SK,FR,DK,EE,BE,CZ,PL,BG,IT,GR	EE
2009-016266-90	13	7	ES,CZ,FI,HU,EE,DE,LT,PT,NL,GR,RO,AT,BE	FI,HU,EE,DE,PT,AT,BE
2010-024069-30	7	7	NL,GB,HU,ES,DE,IT,BG	NL,GB,HU,ES,DE,IT,BG
2011-003893-97	9	9	CZ,PT,ES,HU,BG,SK,NL,LV,HR	CZ,PT,ES,HU,BG,SK,NL,LV,HR
2011-005109-56	8	8	SE,GB,AT,CZ,NL,NO,ES,DK	SE,GB,AT,CZ,NL,NO,ES,DK
2009-016178-33	14	7	NL,DK,ES,BE,FR,IT,HU,PT,GB,AT,GR,PL,EE,CZ	DK,BE,HU,AT,PL,EE,CZ
2007-003793-26	11	5	HU,ES,FR,BE,PT,CZ,DE,SK,NL,IT,GB	BE,CZ,DE,SK,GB
2011-001644-29	17	17	GB,AT,DE,ES,LT,SE,LV,HU,CZ,BE,NL,PL,IT,DK,SK,FI,BG	GB,AT,DE,ES,LT,SE,LV,HU,CZ,BE,NL,PL,IT,DK,SK,FI,BG
2011-001643-79	16	16	HU,GB,LV,CZ,LT,ES,AT,SE,BE,DK,NL,BG,IT,FI,SK,DE	HU,GB,LV,CZ,LT,ES,AT,SE,BE,DK,NL,BG,IT,FI,SK,DE
2011-006068-32	10	10	HU,GR,GB,DE,AT,BE,ES,NL,IT,FR	HU,GR,GB,DE,AT,BE,ES,NL,IT,FR
2012-000669-19	11	11	ES,FI,NL,GR,GB,IT,IE,FR,BE,BG,PT	ES,FI,NL,GR,GB,IT,IE,FR,BE,BG,PT
2008-005811-16	8	2	NL,DE,GR,IT,ES,GB,BG,RO	GB,BG
2009-010715-32	11	7	LV,FR,LT,CZ,SE,BE,SK,IT,NL,GB,BG	LV,LT,CZ,SE,BE,GB,BG
2010-023263-18	17	17	CZ,GB,HU,LT,NL,SK,AT,BG,ES,PL,EE,GR,BE,HR,DK,PT,DE	CZ,GB,HU,LT,NL,SK,AT,BG,ES,PL,EE,GR,BE,HR,DK,PT,DE
2011-001412-65	21	16	HU,CZ,PL,EE,SE,BE,FR,IT,BG,GR,NL,LT,FI,AT,SK,ES,GB,DE,HR,PT,DK	HU,CZ,PL,EE,BE,BG,NL,LT,FI,AT,SK,GB,DE,HR,PT,DK
2018-003337-15	3	3	HU,SK,ES	HU,SK,ES
2011-001866-17	2	2	LV,PL	LV,PL
2011-000469-11	4	4	DE,BG,RO,HU	DE,BG,RO,HU
2015-001596-48	5	5	SI,FI,HU,ES,SK	SI,FI,HU,ES,SK
2014-003878-16	10	10	SK,NL,CZ,DE,ES,PL,HU,GR,HR,IT	SK,NL,CZ,DE,ES,PL,HU,GR,HR,IT
2008-004999-53	9	1	PT,HU,ES,BE,DE,FR,IT,GB,3rd	3rd
2012-002039-28	1	1	ES	ES
2011-004581-14	15	10	CZ,DK,HU,EE,GB,LV,BE,NL,ES,AT,DE,SK,PL,IT,HR	CZ,HU,EE,LV,BE,ES,DE,PL,IT,HR
2016-000507-86	5	5	ES,DE,PL,GB,IT	ES,DE,PL,GB,IT
2016-000541-31	14	14	HU,BE,GB,DK,CZ,DE,SE,PT,ES,NL,AT,GR,FR,IT	HU,BE,GB,DK,CZ,DE,SE,PT,ES,NL,AT,GR,FR,IT
2020-001644-25	5	1	FR,DE,ES,SE,IT	SE
2015-001578-17	4	1	GB,DE,ES,IT	DE
2010-019262-86	17	5	ES,FI,EE,HU,NL,DE,GR,NO,LT,CZ,IT,AT,PT,SK,GB,BE,SE	FI,EE,DE,IT,SK
2017-004207-52	5	2	DE,ES,BE,HU,EE	HU,EE
2020-001759-42	6	3	GB,NL,ES,BE,DE,IT	BE,DE,IT
2008-002072-10	10	6	HU,LV,NL,IE,SE,RO,PL,DE,BG,DK	HU,LV,SE,PL,DE,DK
2020-000605-84	4	1	AT,FR,IT,GR	GR
2020-005960-68	1	1	PL	PL
2020-001366-11	8	3	ES,LT,IE,IT,PT,SK,RO,LV	IE,SK,RO
2016-001464-11	12	12	IE,BG,HU,ES,PT,FR,GB,DE,DK,NL,IT,3rd	IE,BG,HU,ES,PT,FR,GB,DE,DK,NL,IT,3rd
2005-005077-29	13	8	DE,NL,FR,BE,HU,PT,SE,DK,AT,IT,GB,CZ,ES	DE,NL,BE,HU,SE,DK,AT,GB
2010-019952-35	8	8	HU,PL,GB,AT,RO,HR,ES,IT	HU,PL,GB,AT,RO,HR,ES,IT
2010-020023-43	2	2	GB,CZ	GB,CZ
2016-000542-65	16	16	HU,BE,GB,DK,AT,CZ,DE,PT,SE,ES,NL,BG,GR,FR,PL,IT	HU,BE,GB,DK,AT,CZ,DE,PT,SE,ES,NL,BG,GR,FR,PL,IT
2012-003138-17	14	4	AT,LT,IT,IE,EE,GB,LV,ES,FI,SE,PT,BG,GR,HR	IT,FI,GR,HR
2020-003401-60	2	1	RO,IT	RO
2017-002954-35	12	12	SK,HU,LV,SE,LT,EE,DK,ES,FI,BG,IT,RO	SK,HU,LV,SE,LT,EE,DK,ES,FI,BG,IT,RO
2010-020065-24	12	12	GB,HU,LV,BE,AT,LT,CZ,DE,ES,NL,GR,IT	GB,HU,LV,BE,AT,LT,CZ,DE,ES,NL,GR,IT
2010-021336-33	12	10	DE,ES,FI,IE,AT,IT,GB,BE,NL,DK,PT,NO	DE,FI,IE,AT,GB,BE,NL,DK,PT,NO
2012-000138-20	11	11	BE,ES,DE,FI,EE,IT,CZ,GB,FR,NL,GR	BE,ES,DE,FI,EE,IT,CZ,GB,FR,NL,GR
2012-001398-97	23	22	FI,SK,PL,GR,LT,BE,IT,NL,DK,AT,HU,PT,ES,CZ,EE,IS,GB,DE,BG,SE,LV,IE,NO	FI,SK,PL,GR,LT,BE,IT,NL,DK,AT,HU,PT,ES,CZ,EE,GB,DE,BG,SE,LV,IE,NO
2013-004813-41	17	17	DE,IE,PT,SE,ES,FI,EE,LV,CZ,IT,SK,NL,BE,AT,NO,DK,FR	DE,IE,PT,SE,ES,FI,EE,LV,CZ,IT,SK,NL,BE,AT,NO,DK,FR
2010-020852-79	14	14	CZ,LT,FI,NL,FR,HU,BE,EE,SE,PL,AT,GR,IT,BG	CZ,LT,FI,NL,FR,HU,BE,EE,SE,PL,AT,GR,IT,BG
2017-003229-14	14	14	DE,GB,LV,CZ,LT,ES,BE,HU,AT,SK,DK,HR,IT,RO	DE,GB,LV,CZ,LT,ES,BE,HU,AT,SK,DK,HR,IT,RO
2011-000901-37	1	1	PL	PL
2020-000475-21	1	1	RO	RO
2017-003370-13	7	7	CZ,AT,ES,SE,BG,GR,RO	CZ,AT,ES,SE,BG,GR,RO
2018-001061-16	2	2	ES,HU	ES,HU
2012-004180-43	11	4	IE,SE,CZ,FI,IT,HU,NL,GB,SK,DK,BE	IE,HU,NL,GB
2022-001441-21	1	1	3rd	3rd
2015-005356-99	9	9	SE,ES,SK,DE,AT,PL,GR,IT,RO	SE,ES,SK,DE,AT,PL,GR,IT,RO
2016-001560-11	18	18	SK,DE,LV,EE,HU,BE,GR,AT,FR,CZ,LT,ES,NL,GB,PL,FI,BG,RO	SK,DE,LV,EE,HU,BE,GR,AT,FR,CZ,LT,ES,NL,GB,PL,FI,BG,RO
2009-013838-25	10	7	BE,AT,DE,HU,PT,ES,GR,SK,IT,GB	BE,AT,DE,HU,PT,SK,GB
2019-003859-11	8	4	SE,GR,ES,NL,SK,IT,HR,RO	SE,NL,SK,HR
2019-003596-19	3	3	DE,IT,RO	DE,IT,RO
2011-003938-14	15	11	ES,DE,BE,LT,PT,GB,EE,IT,PL,GR,FR,HU,CZ,HR,RO	ES,DE,BE,LT,PT,GB,EE,IT,PL,GR,FR
2017-001082-24	5	4	LV,LT,EE,SE,RO	LT,EE,SE,RO
2019-002075-33	11	11	GB,NO,DE,ES,PT,CZ,AT,IT,SK,DK,GR	GB,NO,DE,ES,PT,CZ,AT,IT,SK,DK,GR
2021-002968-49	1	1	ES	ES
2015-005141-32	5	5	ES,HU,HR,BG,IT	ES,HU,HR,BG,IT
2013-002210-12	1	1	ES	ES
2009-016197-33	3	2	AT,PL,BG	PL,BG
2016-004232-37	12	12	SE,CZ,HU,BG,FR,DE,ES,BE,PL,SK,IT,RO	SE,CZ,HU,BG,FR,DE,ES,BE,PL,SK,IT,RO
2017-001272-40	7	7	SE,ES,BG,DE,HU,IT,RO	SE,ES,BG,DE,HU,IT,RO
2017-000891-27	11	11	GB,SE,FI,DE,BE,NL,DK,CZ,HU,FR,IT	GB,SE,FI,DE,BE,NL,DK,CZ,HU,FR,IT
2017-002644-32	18	18	CZ,LV,GB,HU,SE,NO,FR,NL,DK,ES,LT,EE,PT,BE,GR,BG,IT,RO	CZ,LV,GB,HU,SE,NO,FR,NL,DK,ES,LT,EE,PT,BE,GR,BG,IT,RO
2020-003643-29	5	1	GB,FR,DE,ES,BE	FR
2015-003589-10	13	13	SK,GR,DE,GB,ES,BE,PL,AT,RO,FR,PT,BG,IT	SK,GR,DE,GB,ES,BE,PL,AT,RO,FR,PT,BG,IT
2015-005663-17	5	2	CZ,FR,BG,RO,PL	BG,PL
2019-002989-12	6	4	GB,DK,NL,FR,GR,IT	GB,DK,FR,IT
2016-001754-18	7	6	CZ,GB,BE,PL,ES,HU,RO	CZ,GB,BE,PL,HU,RO
2015-003563-10	8	8	GB,NL,DK,DE,ES,PL,RO,IT	GB,NL,DK,DE,ES,PL,RO,IT
2017-004351-23	4	4	DK,DE,IT,NL	DK,DE,IT,NL
2013-005335-25	7	6	GB,DE,CZ,ES,PL,RO,BG	DE,CZ,ES,PL,RO,BG
2012-000098-21	11	9	GB,DE,NL,AT,FR,IT,SE,BE,DK,GR,PL	GB,DE,NL,AT,SE,BE,DK,GR,PL
2009-014295-21	8	5	SE,GB,DE,FR,PL,BE,IT,NL	SE,GB,DE,PL,BE
2017-000475-90	9	9	GB,HU,DE,ES,AT,FR,PL,HR,IT	GB,HU,DE,ES,AT,FR,PL,HR,IT
2012-001628-37	20	20	DE,BE,ES,SE,GB,DK,HU,PT,NO,AT,FI,IT,GR,IE,SI,BG,NL,EE,IS,SK	DE,BE,ES,SE,GB,DK,HU,PT,NO,AT,FI,IT,GR,IE,SI,BG,NL,EE,IS,SK
2010-023532-16	1	1	RO	RO
2016-004566-26	12	11	BE,PT,AT,ES,HU,GB,PL,SI,GR,LV,IT,RO	BE,PT,AT,HU,GB,PL,SI,GR,LV,IT,RO
2012-003686-17	20	20	IT,SK,CZ,BE,PL,SE,GB,HU,AT,DK,DE,PT,NL,ES,LV,LT,GR,SI,HR,FR	IT,SK,CZ,BE,PL,SE,GB,HU,AT,DK,DE,PT,NL,ES,LV,LT,GR,SI,HR,FR
2016-002278-11	10	10	DE,HU,CZ,NL,ES,BE,GB,LT,IT,RO	DE,HU,CZ,NL,ES,BE,GB,LT,IT,RO
2006-000562-36	17	8	IE,HU,FR,GB,SK,EE,CZ,DK,BE,DE,GR,NL,IT,ES,SI,BG,AT	IE,HU,GB,GR,NL,SI,BG,AT
2010-020558-33	9	6	SE,GB,FR,DE,BE,ES,AT,IT,PT	SE,GB,DE,BE,AT,PT
2020-003363-25	1	1	DK	DK
2019-001653-99	7	7	CZ,LT,DE,FR,LV,AT,BE	CZ,LT,DE,FR,LV,AT,BE
2020-002700-39	13	13	DE,PT,EE,FR,BE,LT,AT,SK,ES,LV,PL,IT,HR	DE,PT,EE,FR,BE,LT,AT,SK,ES,LV,PL,IT,HR
2018-004622-28	5	5	DK,DE,FR,IT,NL	DK,DE,FR,IT,NL
2010-018283-16	10	5	BE,HU,GB,CZ,NL,AT,DE,ES,IT,FI	BE,CZ,AT,DE,FI
2007-005802-38	6	4	AT,FR,ES,GB,DE,HU	AT,GB,DE,HU
2009-011606-41	10	4	CZ,NL,ES,FI,GB,DE,BE,PL,FR,IT	CZ,GB,DE,BE
2015-005042-66	5	5	FI,GB,PL,IT,RO	FI,GB,PL,IT,RO
2009-018173-31	7	1	ES,IT,AT,BE,DK,GB,DE	DK
2019-002895-14	13	13	LT,NO,GB,GR,PT,FR,CZ,SK,NL,BG,HU,ES,IT	LT,NO,GB,GR,PT,FR,CZ,SK,NL,BG,HU,ES,IT
2007-002964-90	12	3	BE,FI,FR,HU,ES,NL,EE,AT,SK,DE,GB,CZ	BE,EE,AT
2009-016996-31	5	4	BE,DE,ES,GR,HU	BE,DE,GR,HU
2011-004106-16	4	4	NL,FR,PT,BG	NL,FR,PT,BG
2011-001483-21	6	6	SE,GB,AT,DK,CZ,ES	SE,GB,AT,DK,CZ,ES
2009-010170-38	7	1	SE,HU,DE,IE,CZ,ES,NL	CZ
2009-016766-86	9	9	CZ,SE,SK,BG,DE,HU,DK,PL,HR	CZ,SE,SK,BG,DE,HU,DK,PL,HR
2018-002857-31	1	1	RO	RO
2018-003278-28	8	8	GB,HU,CZ,FR,BG,PL,NL,BE	GB,HU,CZ,FR,BG,PL,NL,BE
2020-000362-42	7	2	SK,LT,LV,HU,PT,DE,IT	DE,IT
2008-004019-36	9	4	FR,CZ,SK,BE,ES,PL,GB,SE,IT	CZ,BE,PL,GB
2009-014563-39	9	5	DE,FR,ES,BE,FI,GB,HU,IT,AT	DE,BE,GB,HU,AT
2010-019821-32	13	9	FR,ES,PT,CZ,SI,GR,SE,LV,EE,IT,BG,GB,BE	PT,CZ,SI,SE,LV,EE,BG,GB,BE
2010-021184-32	11	9	DE,FR,ES,AT,IT,BE,EE,HU,PL,BG,GB	DE,AT,IT,BE,EE,HU,PL,BG,GB
2011-000114-19	10	10	BE,DE,CZ,GR,ES,IE,PL,HU,IT,NL	BE,DE,CZ,GR,ES,IE,PL,HU,IT,NL
2011-002114-36	10	6	HU,CZ,AT,FR,ES,PL,BE,LV,LT,IT	HU,AT,FR,ES,LV,IT
2011-002347-10	5	5	HU,GB,CZ,IT,BE	HU,GB,CZ,IT,BE
2011-004569-33	10	10	GB,DE,CZ,BE,ES,IE,SE,HU,IT,PL	GB,DE,CZ,BE,ES,IE,SE,HU,IT,PL
2012-002215-26	4	3	BE,AT,ES,FI	BE,AT,ES
2012-003438-18	8	5	SE,BE,FI,ES,IT,CZ,GB,PL	BE,ES,IT,GB,PL
2012-003335-33	12	12	GB,IT,BG,BE,DE,PT,NL,AT,ES,HU,CZ,GR	GB,IT,BG,BE,DE,PT,NL,AT,ES,HU,CZ,GR
2014-004544-36	2	2	BE,ES	BE,ES
2017-003219-20	15	15	SK,SI,EE,BG,LV,PL,GR,DE,CZ,LT,PT,ES,HR,HU,RO	SK,SI,EE,BG,LV,PL,GR,DE,CZ,LT,PT,ES,HR,HU,RO
2020-004225-22	4	4	BE,DE,ES,IT	BE,DE,ES,IT
2017-001747-12	6	6	GB,DE,ES,FR,BE,IT	GB,DE,ES,FR,BE,IT
2022-002520-13	1	1	3rd	3rd
2021-002894-24	3	3	ES,BG,HU	ES,BG,HU
2020-003369-20	4	4	IE,RO,HU,IT	IE,RO,HU,IT
2008-007054-35	2	1	DE,FI	DE
2019-004379-38	7	7	FR,DE,GB,BE,NL,IT,RO	FR,DE,GB,BE,NL,IT,RO
2020-003084-26	6	6	DE,PL,IT,CZ,IE,PT	DE,PL,IT,CZ,IE,PT
2021-000296-36	8	3	DE,PT,ES,NL,IE,IT,EE,RO	NL,IE,EE
2020-000474-16	3	3	NL,BE,IT	NL,BE,IT
2018-003951-39	3	3	GB,ES,IT	GB,ES,IT
2019-003350-80	1	1	FR	FR
2021-001256-34	5	5	SK,IT,HU,ES,DE	SK,IT,HU,ES,DE
2019-003230-17	14	14	GB,DE,GR,ES,FR,PT,CZ,SK,LT,AT,NL,DK,IT,HR	GB,DE,GR,ES,FR,PT,CZ,SK,LT,AT,NL,DK,IT,HR
2018-002526-23	3	3	HU,LT,GR	HU,LT,GR
2021-002857-28	5	5	ES,HU,BG,CZ,SK	ES,HU,BG,CZ,SK
2021-002895-38	4	4	ES,CZ,HU,BG	ES,CZ,HU,BG
2016-000361-22	4	4	DE,GB,FR,HU	DE,GB,FR,HU
2012-003176-39	13	13	DE,IT,CZ,HU,PL,SE,ES,IE,GB,FI,GR,FR,DK	DE,IT,CZ,HU,PL,SE,ES,IE,GB,FI,GR,FR,DK
2015-002197-21	8	8	BG,GB,FI,SE,PL,PT,GR,DK	BG,GB,FI,SE,PL,PT,GR,DK
2020-002023-11	12	11	BG,DE,SE,CZ,HU,BE,PL,3rd,EE,LV,SK,IT	BG,DE,SE,CZ,HU,BE,PL,EE,LV,SK,IT
2018-004688-30	5	4	PL,FR,BG,GB,IT	PL,BG,GB,IT
2020-000633-40	6	6	HU,PT,DE,FR,BE,IT	HU,PT,DE,FR,BE,IT
2016-003818-26	9	9	SK,NL,BG,DE,DK,GB,ES,HU,CZ	SK,NL,BG,DE,DK,GB,ES,HU,CZ
2020-004278-23	6	6	DE,SK,HU,PL,LT,LV	DE,SK,HU,PL,LT,LV
2020-001411-25	6	6	DE,FR,AT,GB,ES,IT	DE,FR,AT,GB,ES,IT
2018-002878-50	12	12	GB,HU,NL,SK,BG,DE,ES,FR,PL,BE,GR,IT	GB,HU,NL,SK,BG,DE,ES,FR,PL,BE,GR,IT
2021-002193-63	1	1	LT	LT
2020-005618-16	2	2	HU,BG	HU,BG
2017-005027-25	3	3	ES,IT,RO	ES,IT,RO
2014-001977-15	10	1	BE,AT,GB,ES,IT,HU,BG,PL,NL,GR	GR
2020-004206-59	4	4	DE,NL,ES,RO	DE,NL,ES,RO
2021-000264-29	1	1	CZ	CZ
2020-003125-39	3	3	BE,GB,DE	BE,GB,DE
2012-005637-36	8	2	DE,IT,ES,NL,GB,IE,BE,PT	IT,ES
2016-004586-67	7	7	ES,DE,GB,BE,NL,DK,IT	ES,DE,GB,BE,NL,DK,IT
2019-000797-39	8	8	GB,LV,ES,PL,LT,CZ,HU,IT	GB,LV,ES,PL,LT,CZ,HU,IT
2018-004887-74	8	3	GB,NL,DE,HU,PL,ES,BE,IT	HU,PL,ES
2020-000612-30	11	11	DE,PL,NL,GB,BG,BE,GR,HU,CZ,DK,IT	DE,PL,NL,GB,BG,BE,GR,HU,CZ,DK,IT
2020-004390-44	2	2	NO,ES	NO,ES
2020-004394-49	3	3	NO,DE,ES	NO,DE,ES
2020-004897-22	5	5	AT,DK,LT,CZ,ES	AT,DK,LT,CZ,ES
2021-004151-16	6	6	ES,DE,PL,IT,IE,GR	ES,DE,PL,IT,IE,GR
2018-000236-97	2	2	HU,BG	HU,BG
2016-003957-14	10	5	HU,DE,GR,AT,CZ,BE,ES,BG,PL,IT	DE,AT,BE,BG,PL
2010-019577-16	13	12	DE,HU,IE,PL,BE,BG,NO,GB,LT,PT,ES,GR,IT	DE,HU,IE,PL,BE,BG,NO,GB,LT,PT,ES,GR
2018-002062-39	16	16	GB,FR,DE,SK,CZ,BE,DK,LT,GR,NL,ES,HU,PL,BG,HR,IT	GB,FR,DE,SK,CZ,BE,DK,LT,GR,NL,ES,HU,PL,BG,HR,IT
2007-004568-27	7	1	DE,NL,ES,IT,BE,GB,FR	GB
2017-001223-49	2	2	BG,PL	BG,PL
2021-005878-25	1	1	ES	ES
2015-001476-22	13	9	DE,GB,AT,IE,CZ,FR,HR,PL,SE,BE,NL,HU,BG	DE,GB,AT,IE,HR,PL,SE,BE,BG
2018-003660-31	8	8	DE,FR,BG,GB,ES,IE,HR,IT	DE,FR,BG,GB,ES,IE,HR,IT
2019-001402-20	11	2	NL,FR,DE,HU,PL,ES,GR,BE,BG,IT,RO	GR,BG
2021-001088-26	3	3	IT,FR,DE	IT,FR,DE
2018-003986-33	20	20	SK,BE,NL,GB,EE,DE,AT,CZ,FR,DK,LT,BG,PT,LV,HU,PL,HR,ES,IT,RO	SK,BE,NL,GB,EE,DE,AT,CZ,FR,DK,LT,BG,PT,LV,HU,PL,HR,ES,IT,RO
2018-003985-15	19	18	SK,BE,DE,LV,AT,NL,LT,PT,FR,EE,HU,DK,CZ,PL,BG,ES,HR,IT,RO	SK,BE,DE,LV,AT,NL,LT,PT,FR,EE,HU,DK,CZ,PL,BG,ES,HR,IT
2015-000531-32	5	5	AT,SE,SI,DE,BE	AT,SE,SI,DE,BE
2020-000743-31	7	7	FR,GB,DE,PT,HU,NL,IT	FR,GB,DE,PT,HU,NL,IT
2013-000626-63	5	4	IT,GB,DE,ES,PL	IT,DE,ES,PL
2020-004703-14	3	3	HU,PL,IT	HU,PL,IT
2020-005833-34	6	3	ES,NL,FR,PL,IT,BE	NL,PL,IT
2014-004048-36	16	16	HU,EE,GB,SK,IT,BE,LT,CZ,DE,AT,SE,GR,DK,FR,HR,PL	HU,EE,GB,SK,IT,BE,LT,CZ,DE,AT,SE,GR,DK,FR,HR,PL
2021-001086-20	5	5	SE,DE,ES,IT,NL	SE,DE,ES,IT,NL
2020-000949-14	4	4	FR,DK,DE,IT	FR,DK,DE,IT
2013-000636-10	6	5	IT,GB,DE,ES,PL,BG	IT,DE,ES,PL,BG
2021-000692-36	3	3	HU,DE,CZ	HU,DE,CZ
2019-003399-38	7	6	DE,AT,HU,NO,BE,DK,LV	DE,AT,HU,NO,DK,LV
2009-014992-31	16	13	BE,FR,ES,SE,DK,GB,IE,PL,AT,HU,DE,SK,CZ,GR,NL,IT	BE,SE,DK,GB,IE,PL,AT,HU,DE,SK,CZ,NL,IT
2018-002800-16	5	5	SK,HU,EE,GR,IT	SK,HU,EE,GR,IT
2019-001336-62	3	2	DK,ES,NL	DK,NL
2019-000810-12	15	15	CZ,FR,AT,PL,PT,IE,ES,FI,HU,BE,GR,BG,DK,RO,IT	CZ,FR,AT,PL,PT,IE,ES,FI,HU,BE,GR,BG,DK,RO,IT
2017-003238-96	15	15	DE,GB,NL,LV,CZ,LT,ES,BE,HU,AT,SK,DK,HR,IT,RO	DE,GB,NL,LV,CZ,LT,ES,BE,HU,AT,SK,DK,HR,IT,RO
2011-002140-27	1	1	3rd	3rd
2020-000556-35	14	14	GB,NL,DK,BG,HU,DE,BE,SE,PL,CZ,GR,IT,FR,RO	GB,NL,DK,BG,HU,DE,BE,SE,PL,CZ,GR,IT,FR,RO
2022-002375-11	1	1	3rd	3rd
2010-020803-63	7	5	FR,CZ,BG,DE,SK,ES,GR	CZ,BG,DE,ES,GR
2015-000340-42	15	15	DE,SE,AT,NL,CZ,HU,IT,BE,FR,ES,GR,GB,BG,PT,DK	DE,SE,AT,NL,CZ,HU,IT,BE,FR,ES,GR,GB,BG,PT,DK
2015-004207-22	17	17	DE,FI,NL,SE,NO,ES,GB,CZ,IT,FR,BG,PL,HU,HR,AT,PT,RO	DE,FI,NL,SE,NO,ES,GB,CZ,IT,FR,BG,PL,HU,HR,AT,PT,RO
2021-000623-13	3	3	FR,AT,IT	FR,AT,IT
2018-004889-34	14	14	DK,SE,AT,FR,PT,PL,ES,SK,NO,BG,CZ,GB,HR,IT	DK,SE,AT,FR,PT,PL,ES,SK,NO,BG,CZ,GB,HR,IT
2018-003012-51	3	3	DK,ES,IT	DK,ES,IT
2018-003296-35	6	6	SK,IT,CZ,LT,ES,SI	SK,IT,CZ,LT,ES,SI
2021-002163-22	3	3	DE,IT,CZ	DE,IT,CZ
2018-004056-37	7	7	ES,GB,GR,HU,PL,FR,BG	ES,GB,GR,HU,PL,FR,BG
2018-002063-26	14	14	GB,FR,DE,PT,HU,SK,CZ,BE,GR,AT,SE,ES,BG,IT	GB,FR,DE,PT,HU,SK,CZ,BE,GR,AT,SE,ES,BG,IT
2014-001931-36	9	9	HU,DE,BE,IT,PT,PL,BG,ES,GR	HU,DE,BE,IT,PT,PL,BG,ES,GR
2021-005526-17	1	1	ES	ES
2021-000398-10	7	7	HU,EE,BE,PT,DK,IT,ES	HU,EE,BE,PT,DK,IT,ES
2020-005281-34	7	7	FI,NO,BE,BG,PT,HR,IT	FI,NO,BE,BG,PT,HR,IT
2016-003874-42	8	7	GB,DE,BG,FR,PL,ES,GR,IT	GB,DE,BG,FR,PL,ES,GR
2017-002840-34	9	9	AT,DE,FR,ES,BG,BE,NL,PL,IT	AT,DE,FR,ES,BG,BE,NL,PL,IT
2021-002046-33	3	3	HU,ES,PT	HU,ES,PT
2016-003630-25	11	11	SK,HU,BE,CZ,DE,PL,ES,BG,GB,NL,RO	SK,HU,BE,CZ,DE,PL,ES,BG,GB,NL,RO
2019-004531-22	3	3	DE,PL,IT	DE,PL,IT
2017-004703-51	18	18	DE,SK,HU,GB,NL,AT,FR,PT,ES,CZ,SE,LT,DK,FI,BE,LV,GR,HR	DE,SK,HU,GB,NL,AT,FR,PT,ES,CZ,SE,LT,DK,FI,BE,LV,GR,HR
2021-000890-10	2	2	HU,NL	HU,NL
2021-001663-24	3	1	GR,DK,ES	GR
2019-004132-37	6	6	HU,CZ,BG,PL,SK,IT	HU,CZ,BG,PL,SK,IT
2017-004409-42	2	2	HU,BG	HU,BG
2020-001824-33	11	3	FR,GB,NL,PT,HU,BE,PL,FI,CZ,BG,IT	PL,BG,IT
2019-004905-29	11	1	DE,CZ,LV,HU,BE,PL,BG,FR,SK,IT,ES	ES
2015-002136-40	14	9	GB,BG,ES,CZ,AT,HU,DE,NL,BE,NO,DK,FI,IT,3rd	GB,BG,AT,DE,NL,BE,DK,FI,IT
2019-002698-74	11	11	ES,FR,BG,SK,PL,DE,GB,BE,HU,IT,RO	ES,FR,BG,SK,PL,DE,GB,BE,HU,IT,RO
2020-000504-11	8	8	IT,NO,GR,SE,LT,EE,BG,PL	IT,NO,GR,SE,LT,EE,BG,PL
2016-003315-35	8	8	DE,DK,CZ,BE,NL,PL,ES,IT	DE,DK,CZ,BE,NL,PL,ES,IT
2019-002324-32	7	7	BE,DE,GB,ES,DK,IT,SK	BE,DE,GB,ES,DK,IT,SK
2009-013219-37	7	2	HU,FR,PL,CZ,IT,BG,GB	PL,CZ
2016-000991-49	13	13	CZ,PT,HU,DE,ES,SI,DK,NL,HR,BG,NO,PL,FR	CZ,PT,HU,DE,ES,SI,DK,NL,HR,BG,NO,PL,FR
2018-000840-24	13	13	FR,DE,BE,EE,ES,NL,PT,SK,FI,PL,GB,IT,RO	FR,DE,BE,EE,ES,NL,PT,SK,FI,PL,GB,IT,RO
2018-000839-28	12	12	FR,HU,DK,ES,DE,SE,AT,GR,CZ,BG,PL,HR	FR,HU,DK,ES,DE,SE,AT,GR,CZ,BG,PL,HR
2021-000603-21	5	5	IT,ES,PL,BG,DE	IT,ES,PL,BG,DE
2020-003348-10	7	7	GB,FR,AT,PL,ES,DE,IT	GB,FR,AT,PL,ES,DE,IT
2018-002147-28	5	5	PT,HU,BG,PL,HR	PT,HU,BG,PL,HR
2019-004378-24	7	7	FR,DE,GB,NL,BE,IT,RO	FR,DE,GB,NL,BE,IT,RO
2018-002136-24	11	6	FR,DE,SK,PT,BG,PL,GR,HU,ES,IT,RO	FR,PT,BG,PL,GR,ES
2018-002841-12	6	5	SK,GB,EE,GR,NL,IT	SK,GB,EE,GR,IT
2018-001588-22	6	2	BE,DE,FR,AT,ES,IT	DE,AT
2017-005028-11	13	13	GB,CZ,DE,AT,HU,PL,BE,ES,GR,NL,HR,IT,RO	GB,CZ,DE,AT,HU,PL,BE,ES,GR,NL,HR,IT,RO
2018-002823-41	11	1	DE,GB,CZ,BE,NL,HU,AT,BG,DK,PT,IT	BE
2021-003474-31	2	2	DK,GR	DK,GR
2020-001578-31	9	9	HU,NL,DE,PT,FR,LT,BE,IT,BG	HU,NL,DE,PT,FR,LT,BE,IT,BG
2020-001818-38	8	8	BG,CZ,SK,GR,HU,PL,IT,RO	BG,CZ,SK,GR,HU,PL,IT,RO
2020-003272-41	5	1	ES,IT,PL,DK,DE	DK
2020-002913-16	10	2	BE,DE,AT,PT,NL,FR,DK,IT,PL,RO	PL,RO
2018-004891-36	15	15	DK,SE,ES,PL,SK,DE,BG,GB,FR,PT,HR,HU,LT,EE,IT	DK,SE,ES,PL,SK,DE,BG,GB,FR,PT,HR,HU,LT,EE,IT
2021-001248-82	1	1	DE	DE
2012-004222-25	3	2	BE,SK,GR	SK,GR
2013-002293-41	6	6	CZ,BE,DE,SK,GR,GB	CZ,BE,DE,SK,GR,GB
2013-004398-28	2	2	GB,IE	GB,IE
2020-005416-22	2	1	PT,ES	ES
2020-005186-13	3	3	AT,SI,CZ	AT,SI,CZ
2018-000338-36	7	7	ES,DE,BE,PL,GB,NO,IT	ES,DE,BE,PL,GB,NO,IT
2020-004170-22	8	8	NL,DE,HU,SE,PL,AT,IT,ES	NL,DE,HU,SE,PL,AT,IT,ES
2019-001037-13	7	7	DE,HU,PL,NL,BG,DK,ES	DE,HU,PL,NL,BG,DK,ES
2016-004432-38	17	17	GB,SE,DE,AT,ES,BE,DK,NL,IT,FR,PT,HU,PL,BG,NO,GR,RO	GB,SE,DE,AT,ES,BE,DK,NL,IT,FR,PT,HU,PL,BG,NO,GR,RO
2019-001176-11	2	2	BG,GR	BG,GR
2020-005980-30	7	7	SE,DE,ES,IT,PL,HU,BG	SE,DE,ES,IT,PL,HU,BG
2020-000306-29	15	15	DE,GB,DK,AT,HU,BG,PT,NL,SK,GR,LT,FI,LV,IT,RO	DE,GB,DK,AT,HU,BG,PT,NL,SK,GR,LT,FI,LV,IT,RO
2018-004486-13	7	7	HU,SK,CZ,LV,PL,BG,ES	HU,SK,CZ,LV,PL,BG,ES
2019-001177-90	6	6	BE,GR,SE,CZ,BG,IT	BE,GR,SE,CZ,BG,IT
2021-004327-32	7	7	NO,HU,GR,DE,FR,ES,IT	NO,HU,GR,DE,FR,ES,IT
2011-006326-24	6	6	GB,ES,CZ,SK,IT,PL	GB,ES,CZ,SK,IT,PL
2017-000402-38	9	9	GB,DE,AT,PT,NL,SE,BE,ES,RO	GB,DE,AT,PT,NL,SE,BE,ES,RO
2014-000726-37	4	1	DE,ES,FR,IT	DE
2021-006820-41	1	1	GR	GR
2020-003093-48	2	2	LT,LV	LT,LV
2020-006082-11	6	1	GR,DE,HU,BG,PL,RO	RO
2018-002952-34	6	6	CZ,PT,GR,NL,AT,BE	CZ,PT,GR,NL,AT,BE
2021-006215-29	1	1	PL	PL
2020-000553-27	2	2	BG,PL	BG,PL
2014-004674-42	5	5	GB,DE,BE,PL,IT	GB,DE,BE,PL,IT
2018-003727-10	7	3	ES,FR,GB,IE,FI,SE,IT	FI,SE,IT
2018-004234-15	11	11	BE,SE,CZ,FR,LT,AT,FI,DE,PT,HU,BG	BE,SE,CZ,FR,LT,AT,FI,DE,PT,HU,BG
2014-003527-22	14	12	ES,BE,DE,GR,HU,SE,PT,BG,FR,SK,DK,SI,IT,PL	BE,DE,GR,SE,PT,BG,FR,SK,DK,SI,IT,PL
2018-002880-25	10	10	IE,GB,DE,PT,HU,ES,FR,DK,3rd,IT	IE,GB,DE,PT,HU,ES,FR,DK,3rd,IT
2019-001978-28	10	10	CZ,GB,PL,DE,ES,NL,GR,BE,FR,IT	CZ,GB,PL,DE,ES,NL,GR,BE,FR,IT
2021-002297-11	2	2	PL,BG	PL,BG
2020-000346-33	10	10	NL,BG,CZ,GB,SK,BE,PL,DE,FR,AT	NL,BG,CZ,GB,SK,BE,PL,DE,FR,AT
2020-003677-21	8	8	DE,ES,SI,PL,IT,BG,HU,HR	DE,ES,SI,PL,IT,BG,HU,HR
2017-004518-24	10	10	GB,DK,CZ,DE,AT,ES,PL,FR,BE,IT	GB,DK,CZ,DE,AT,ES,PL,FR,BE,IT
2020-002915-23	6	6	DE,FR,HU,BG,GR,IT	DE,FR,HU,BG,GR,IT
2018-004253-24	7	3	GB,IT,FR,ES,GR,NL,CZ	GR,NL,CZ
2020-003467-26	5	5	NL,PL,IT,ES,PT	NL,PL,IT,ES,PT
2017-004339-35	5	3	EE,FR,LV,BE,ES	EE,BE,ES
2021-004193-64	1	1	BG	BG
2020-001048-24	12	12	IE,SK,DK,DE,BE,AT,LV,LT,NL,PL,PT,IT	IE,SK,DK,DE,BE,AT,LV,LT,NL,PL,PT,IT
2021-003612-31	1	1	IT	IT
2019-004493-26	10	10	SE,NL,HU,PL,DE,BE,FR,GB,IT,PT	SE,NL,HU,PL,DE,BE,FR,GB,IT,PT
2021-005184-42	4	1	IT,ES,PL,PT	PL
2021-005687-22	7	7	DE,HU,SE,SK,GR,ES,BG	DE,HU,SE,SK,GR,ES,BG
2021-003406-47	1	1	BG	BG
2020-000442-34	5	5	GB,SK,PL,HR,IT	GB,SK,PL,HR,IT
2018-000867-10	6	6	ES,NL,BE,PL,GB,IT	ES,NL,BE,PL,GB,IT
2020-005620-12	8	8	ES,NL,BE,HU,IT,DE,PL,FR	ES,NL,BE,HU,IT,DE,PL,FR
2016-003485-11	16	16	SK,NL,LV,LT,GB,DK,DE,HU,BG,CZ,PL,ES,HR,BE,AT,RO	SK,NL,LV,LT,GB,DK,DE,HU,BG,CZ,PL,ES,HR,BE,AT,RO
2021-000028-36	2	2	LT,BG	LT,BG
2020-003979-18	6	6	PL,HU,BG,BE,ES,IT	PL,HU,BG,BE,ES,IT
2020-000047-31	7	7	GB,FR,HU,DE,BG,IT,PL	GB,FR,HU,DE,BG,IT,PL
2017-003619-20	10	10	DE,GB,SK,CZ,BG,ES,PT,LV,GR,RO	DE,GB,SK,CZ,BG,ES,PT,LV,GR,RO
2020-003555-16	4	2	FR,DE,IT,ES	FR,IT
2020-004506-64	5	5	DE,PL,IT,NL,ES	DE,PL,IT,NL,ES
2019-003097-11	4	4	DE,FR,BE,IT	DE,FR,BE,IT
2013-004739-55	6	4	BE,BG,FR,HU,DK,IT	BE,BG,HU,IT
2018-001801-98	8	8	GB,DE,BG,GR,HU,CZ,SK,RO	GB,DE,BG,GR,HU,CZ,SK,RO
2017-003960-11	11	11	DE,LV,LT,SK,SE,BE,DK,HU,CZ,BG,PL	DE,LV,LT,SK,SE,BE,DK,HU,CZ,BG,PL
2020-005269-15	10	10	SE,ES,PT,FR,IT,GR,NL,DE,DK,PL	SE,ES,PT,FR,IT,GR,NL,DE,DK,PL
2020-006062-36	9	9	DE,IT,CZ,ES,RO,HU,PL,EE,LV	DE,IT,CZ,ES,RO,HU,PL,EE,LV
2017-000236-34	7	3	AT,FI,BE,DE,SK,PT,IT	AT,PT,IT
2021-000424-35	4	4	SK,DE,DK,AT	SK,DE,DK,AT
2018-001605-93	10	10	GB,DE,BE,CZ,ES,BG,AT,HU,IT,RO	GB,DE,BE,CZ,ES,BG,AT,HU,IT,RO
2016-002765-58	17	17	HU,GB,BE,CZ,SE,AT,PT,SK,GR,FR,IS,ES,BG,DE,NL,HR,IT	HU,GB,BE,CZ,SE,AT,PT,SK,GR,FR,IS,ES,BG,DE,NL,HR,IT
2020-001520-34	7	7	DK,NL,BG,BE,PL,HU,IT	DK,NL,BG,BE,PL,HU,IT
2018-004154-25	12	12	PL,FR,BG,PT,CZ,ES,HU,HR,DE,AT,IT,FI	PL,FR,BG,PT,CZ,ES,HU,HR,DE,AT,IT,FI
2022-000855-35	3	3	GR,ES,PL	GR,ES,PL
2022-000719-30	3	3	PL,CZ,ES	PL,CZ,ES
2020-004743-83	9	9	GB,BE,PT,FR,NL,IT,DE,RO,ES	GB,BE,PT,FR,NL,IT,DE,RO,ES
2020-003018-11	11	11	HU,SK,ES,SI,NL,FR,DE,GR,IT,BG,AT	HU,SK,ES,SI,NL,FR,DE,GR,IT,BG,AT
2019-004134-42	6	4	FR,DE,ES,GR,HU,PL	DE,ES,HU,PL
2021-000471-37	5	5	HU,CZ,IT,ES,BG	HU,CZ,IT,ES,BG
2021-003680-10	5	3	AT,IE,BE,ES,HR	AT,IE,ES
2016-003467-19	19	19	BE,GB,NL,HU,BG,PT,GR,SK,IT,CZ,AT,ES,DK,NO,PL,FI,SI,RO,LU	BE,GB,NL,HU,BG,PT,GR,SK,IT,CZ,AT,ES,DK,NO,PL,FI,SI,RO,LU
2021-004422-30	4	4	ES,DE,IT,FR	ES,DE,IT,FR
2021-000248-23	11	11	CZ,DE,NO,SK,FI,BE,NL,ES,BG,HU,IT	CZ,DE,NO,SK,FI,BE,NL,ES,BG,HU,IT
2019-001755-39	7	7	DE,AT,PT,BE,CZ,FR,IT	DE,AT,PT,BE,CZ,FR,IT
2020-003485-39	3	3	GR,IT,ES	GR,IT,ES
2021-001644-10	6	6	DE,ES,AT,IT,PL,HU	DE,ES,AT,IT,PL,HU
2020-003017-35	6	6	SK,HU,CZ,BE,PL,LV	SK,HU,CZ,BE,PL,LV
2021-003050-23	7	3	CZ,PL,HU,LT,IT,BG,SK	CZ,BG,SK
2021-004601-47	4	4	IT,HU,ES,IE	IT,HU,ES,IE
2008-006439-12	14	9	BE,FI,ES,DE,GB,GR,IT,SE,PT,IE,EE,NO,AT,CZ	BE,FI,DE,SE,PT,EE,NO,AT,CZ
2016-003403-66	14	14	NL,ES,PT,GB,FR,DK,BE,AT,CZ,GR,SE,NO,FI,IT	NL,ES,PT,GB,FR,DK,BE,AT,CZ,GR,SE,NO,FI,IT
2021-004149-19	5	5	NO,ES,DE,SE,NL	NO,ES,DE,SE,NL
2011-004915-22	10	1	HU,PL,DE,SK,IT,ES,GB,BE,NL,SE	SE
2017-002018-29	8	2	SK,PL,DE,BE,IT,NL,SE,HU	SE,HU
2020-000149-15	2	2	SE,IE	SE,IE
2021-001703-32	6	6	HU,PL,ES,IT,GR,BG	HU,PL,ES,IT,GR,BG
2019-001734-34	6	6	GB,CZ,NL,ES,DE,FR	GB,CZ,NL,ES,DE,FR
2021-000029-28	1	1	PL	PL
2022-000525-25	3	3	IT,ES,PT	IT,ES,PT
2021-003822-54	2	2	IT,ES	IT,ES
2022-000526-21	1	1	ES	ES
2015-003262-86	11	11	NL,GB,SE,BE,CZ,PT,DK,ES,IT,FR,GR	NL,GB,SE,BE,CZ,PT,DK,ES,IT,FR,GR
2021-000994-96	4	3	FI,ES,IT,3rd	FI,ES,IT
2021-003797-30	10	10	NO,FI,DK,SE,NL,ES,HU,CZ,BG,PT	NO,FI,DK,SE,NL,ES,HU,CZ,BG,PT
2018-000231-27	14	14	DE,FR,DK,AT,SI,GB,NO,IE,EE,LV,PL,HU,ES,IT	DE,FR,DK,AT,SI,GB,NO,IE,EE,LV,PL,HU,ES,IT
2020-002374-27	4	4	DE,NL,AT,IT	DE,NL,AT,IT
2021-001970-41	4	4	CZ,HU,PL,LV	CZ,HU,PL,LV
2022-000289-16	1	1	ES	ES
2020-003288-24	8	6	DE,BE,DK,HU,AT,PT,BG,IT	DE,BE,DK,AT,BG,IT
2022-001773-31	1	1	ES	ES
2018-001883-48	6	5	BG,HU,CZ,ES,PL,IT	BG,HU,CZ,PL,IT
2017-004092-31	15	15	GB,LT,NL,BE,HU,DK,LV,PL,FR,DE,ES,AT,HR,IT,RO	GB,LT,NL,BE,HU,DK,LV,PL,FR,DE,ES,AT,HR,IT,RO
2019-001866-14	9	9	GB,ES,DE,CZ,AT,HU,PL,IT,FR	GB,ES,DE,CZ,AT,HU,PL,IT,FR
2021-006781-21	5	5	BE,DE,DK,ES,NL	BE,DE,DK,ES,NL
2017-003190-34	12	2	GB,DE,LT,PT,ES,NL,BE,PL,AT,IT,GR,HU	NL,GR
2021-004138-12	4	4	DE,AT,NL,ES	DE,AT,NL,ES
2018-004614-18	17	13	AT,HU,FR,GB,DE,NL,ES,PL,DK,BE,SK,LT,CZ,LV,HR,IT,RO	AT,HU,GB,DE,PL,DK,BE,SK,LT,CZ,LV,HR,IT
2018-001540-56	12	3	PL,HU,ES,NL,DK,BE,DE,SE,IE,IT,GR,AT	IT,GR,AT
2016-002814-29	4	4	ES,NL,HU,IT	ES,NL,HU,IT
2021-001434-19	12	12	FI,IT,NO,SE,CZ,HU,ES,DK,BG,GR,PT,PL	FI,IT,NO,SE,CZ,HU,ES,DK,BG,GR,PT,PL
2022-001034-11	5	5	ES,SK,DE,HU,BG	ES,SK,DE,HU,BG
2021-004554-32	3	2	ES,IT,GR	ES,IT
2021-003651-42	6	6	LV,SK,CZ,HU,BG,LT	LV,SK,CZ,HU,BG,LT
2019-002660-27	8	8	GB,FR,BE,ES,GR,DE,NL,IT	GB,FR,BE,ES,GR,DE,NL,IT
2022-002690-29	1	1	DE	DE
2022-003268-25	1	1	ES	ES
2022-002447-22	2	2	BG,SK	BG,SK
2020-002276-12	11	11	CZ,SK,HU,BE,DE,AT,PL,PT,IT,BG,NO	CZ,SK,HU,BE,DE,AT,PL,PT,IT,BG,NO
2016-001367-36	17	17	HU,BG,AT,CZ,GB,IS,SE,DE,GR,PT,SK,ES,BE,NL,HR,NO,IT	HU,BG,AT,CZ,GB,IS,SE,DE,GR,PT,SK,ES,BE,NL,HR,NO,IT
2021-004606-21	5	5	HU,DE,ES,GR,SE	HU,DE,ES,GR,SE
2019-002637-11	15	15	HU,FR,SK,DE,GB,IT,NO,AT,BG,SI,PL,HR,GR,RO,PT	HU,FR,SK,DE,GB,IT,NO,AT,BG,SI,PL,HR,GR,RO,PT
2018-003987-29	19	18	SK,BE,NL,CZ,EE,FR,LV,HU,DE,DK,AT,BG,PL,PT,LT,ES,HR,IT,RO	SK,BE,NL,CZ,EE,FR,LV,HU,DE,DK,AT,BG,PL,PT,LT,ES,IT,RO
2017-002742-68	8	8	HU,CZ,ES,BG,GR,HR,IT,RO	HU,CZ,ES,BG,GR,HR,IT,RO
2021-004931-10	3	3	GR,HU,ES	GR,HU,ES
2021-003702-42	1	1	ES	ES
2020-005435-75	7	7	IT,NL,DK,FI,ES,PL,BG	IT,NL,DK,FI,ES,PL,BG
2020-003906-29	5	5	SE,GR,NO,CZ,AT	SE,GR,NO,CZ,AT
2021-000336-55	5	5	CZ,ES,PL,NL,IT	CZ,ES,PL,NL,IT
2018-002294-22	1	1	PL	PL
2021-001825-33	9	9	SE,CZ,ES,DE,NL,IT,DK,BG,PT	SE,CZ,ES,DE,NL,IT,DK,BG,PT
2015-000617-43	13	2	SE,DE,AT,ES,CZ,DK,NL,HU,BE,BG,FR,PT,IT	ES,FR
2022-002268-53	7	7	ES,FR,PL,DE,GR,HU,BG	ES,FR,PL,DE,GR,HU,BG
2017-002932-18	13	4	GB,BE,HU,ES,AT,FR,DE,NL,PT,GR,IT,DK,BG	HU,ES,FR,IT
2020-001819-24	9	9	NL,DE,FR,BG,CZ,DK,HU,PL,PT	NL,DE,FR,BG,CZ,DK,HU,PL,PT
2015-004856-24	12	1	GB,CZ,DE,HU,ES,RO,BE,PT,BG,HR,EE,IT	IT
2020-003117-35	5	1	BE,PT,SE,HU,PL	PL
2018-003933-14	6	3	LV,EE,BG,BE,CZ,ES	LV,BE,ES
2022-001144-18	4	4	ES,NL,CZ,GR	ES,NL,CZ,GR
2022-000365-41	4	4	ES,CZ,HU,BG	ES,CZ,HU,BG
2021-003444-25	11	11	SE,SK,HU,PL,BG,FR,DE,ES,CZ,NL,BE	SE,SK,HU,PL,BG,FR,DE,ES,CZ,NL,BE
2021-001796-17	4	2	SK,CZ,PL,BG	SK,BG
2020-004589-21	9	9	DE,FR,GR,BE,CZ,ES,IT,NL,SK	DE,FR,GR,BE,CZ,ES,IT,NL,SK
2022-000223-20	2	2	ES,HU	ES,HU
2021-001172-41	6	1	CZ,SK,HU,BG,PL,FI	FI
2020-004068-24	4	4	DK,DE,PL,IT	DK,DE,PL,IT
2018-001547-32	17	17	DE,GB,FR,CZ,NL,GR,ES,IS,SK,AT,PT,DK,FI,SE,HU,IT,RO	DE,GB,FR,CZ,NL,GR,ES,IS,SK,AT,PT,DK,FI,SE,HU,IT,RO
2021-003015-26	3	1	ES,FR,PL	PL
2019-002713-19	4	4	GB,PL,HU,IT	GB,PL,HU,IT
2021-005223-21	5	5	ES,DE,BE,HU,FR	ES,DE,BE,HU,FR
2019-004775-39	3	3	PL,SK,BG	PL,SK,BG
2017-004011-39	17	17	DE,GR,GB,FR,IT,ES,NO,AT,PT,CZ,PL,BG,HU,SI,IS,IE,RO	DE,GR,GB,FR,IT,ES,NO,AT,PT,CZ,PL,BG,HU,SI,IS,IE,RO
2020-002620-36	11	1	DE,FR,PT,AT,PL,BE,HU,GR,CZ,IT,ES	ES
2019-004980-36	12	12	PT,LT,SK,LV,GR,BG,PL,NO,DE,SI,IT,RO	PT,LT,SK,LV,GR,BG,PL,NO,DE,SI,IT,RO
2019-002735-28	12	12	FR,HU,DE,SK,BE,GR,NL,PL,ES,AT,IT,RO	FR,HU,DE,SK,BE,GR,NL,PL,ES,AT,IT,RO
2021-002862-42	7	7	DE,NL,PL,BE,HU,BG,IT	DE,NL,PL,BE,HU,BG,IT
2016-000678-40	5	5	LV,CZ,HU,EE,BG	LV,CZ,HU,EE,BG
2020-002917-16	6	6	DE,HU,GR,BG,FR,IT	DE,HU,GR,BG,FR,IT
2020-004892-41	4	4	CZ,DE,GR,PL	CZ,DE,GR,PL
2015-004105-16	13	13	DE,DK,CZ,GB,PT,PL,ES,IE,BE,SK,BG,IT,RO	DE,DK,CZ,GB,PT,PL,ES,IE,BE,SK,BG,IT,RO
2020-005830-14	7	7	DE,HU,IT,ES,CZ,EE,LT	DE,HU,IT,ES,CZ,EE,LT
2018-004354-21	5	4	DE,FR,PL,GR,IT	DE,FR,PL,IT
2020-004392-40	3	1	DE,NO,ES	ES
2022-000794-47	6	6	ES,DE,CZ,HU,EE,LT	ES,DE,CZ,HU,EE,LT
2021-005607-13	15	15	SI,IE,DE,FI,GR,NL,BE,AT,ES,PT,BG,PL,LV,HR,LT	SI,IE,DE,FI,GR,NL,BE,AT,ES,PT,BG,PL,LV,HR,LT
2020-000546-34	3	3	BE,PT,NO	BE,PT,NO
2019-001087-30	13	13	LV,CZ,FR,PL,DE,GR,HU,ES,AT,BG,HR,IT,RO	LV,CZ,FR,PL,DE,GR,HU,ES,AT,BG,HR,IT,RO
2021-003425-30	2	1	ES,HU	HU
2018-003141-42	12	12	DK,NL,GB,SK,DE,BE,AT,ES,CZ,HR,IT,RO	DK,NL,GB,SK,DE,BE,AT,ES,CZ,HR,IT,RO
2021-003314-39	11	11	DE,ES,HU,NL,CZ,PT,BG,NO,SI,SE,DK	DE,ES,HU,NL,CZ,PT,BG,NO,SI,SE,DK
2022-000493-26	4	4	HU,ES,DE,IE	HU,ES,DE,IE
2020-003566-39	8	8	IT,PL,BE,GR,ES,FR,BG,PT	IT,PL,BE,GR,ES,FR,BG,PT
2022-003124-41	3	3	FI,BE,FR	FI,BE,FR
2022-001627-32	4	4	CZ,HU,NL,ES	CZ,HU,NL,ES
2020-004074-21	7	7	SE,DK,HU,BE,DE,IT,ES	SE,DK,HU,BE,DE,IT,ES
2020-002200-40	6	6	DE,DK,CZ,NL,NO,FR	DE,DK,CZ,NL,NO,FR
2018-004346-42	11	3	GB,DE,ES,BG,AT,CZ,HU,BE,IT,SK,RO	DE,HU,SK
2020-005273-27	5	1	DK,ES,NL,IT,CZ	CZ
2015-003582-28	16	2	GB,DK,IE,ES,PT,FR,DE,SE,BE,CZ,SK,NO,HU,PL,GR,IT	HU,GR
2021-005139-22	6	6	ES,FR,PL,DE,GR,HU	ES,FR,PL,DE,GR,HU
2016-004024-29	9	9	SK,DE,CZ,GB,GR,FR,ES,HR,IT	SK,DE,CZ,GB,GR,FR,ES,HR,IT
2022-003365-38	1	1	HU	HU
2018-001762-42	14	1	IE,GB,FR,ES,SE,DE,DK,NL,PL,GR,NO,HU,CZ,SI	CZ
2021-000421-27	8	8	DK,CZ,ES,IT,GR,BG,HU,PT	DK,CZ,ES,IT,GR,BG,HU,PT
2020-001355-40	5	5	FI,FR,BE,IT,ES	FI,FR,BE,IT,ES
2021-001285-38	9	9	NL,BE,IT,AT,DE,ES,DK,PT,HR	NL,BE,IT,AT,DE,ES,DK,PT,HR
2020-000645-14	15	15	FR,BG,EE,GB,DK,CZ,GR,LV,DE,BE,HU,NL,PT,IT,HR	FR,BG,EE,GB,DK,CZ,GR,LV,DE,BE,HU,NL,PT,IT,HR
2021-000079-35	7	7	AT,DE,CZ,BE,ES,GR,NL	AT,DE,CZ,BE,ES,GR,NL
2020-005191-35	7	7	NL,AT,ES,DE,DK,CZ,IT	NL,AT,ES,DE,DK,CZ,IT
2016-002763-34	16	16	HU,BG,AT,CZ,GB,IS,SE,GR,PT,SK,DE,ES,BE,NL,HR,IT	HU,BG,AT,CZ,GB,IS,SE,GR,PT,SK,DE,ES,BE,NL,HR,IT
2017-003380-35	16	16	BG,DK,FI,IE,PT,GB,LV,NL,CZ,HU,BE,AT,SE,HR,IT,RO	BG,DK,FI,IE,PT,GB,LV,NL,CZ,HU,BE,AT,SE,HR,IT,RO
2020-000996-19	6	6	GB,HU,PL,DK,BG,IT	GB,HU,PL,DK,BG,IT
2018-002930-19	10	10	EE,LT,HU,SK,LV,CZ,BG,PL,ES,RO	EE,LT,HU,SK,LV,CZ,BG,PL,ES,RO
2020-003371-18	1	1	IT	IT
2021-005121-24	3	3	HU,PL,IE	HU,PL,IE
2018-002997-29	11	11	HU,AT,BG,ES,NL,PL,DE,FR,BE,IT,RO	HU,AT,BG,ES,NL,PL,DE,FR,BE,IT,RO
2017-001773-17	6	1	DE,ES,GB,BE,DK,IT	DK
2019-000878-30	9	9	LT,GB,CZ,HU,EE,DE,LV,BG,BE	LT,GB,CZ,HU,EE,DE,LV,BG,BE
2022-003107-15	6	6	ES,DK,SE,CZ,SK,HU	ES,DK,SE,CZ,SK,HU
2022-000928-37	5	5	DE,ES,NL,DK,GR	DE,ES,NL,DK,GR
2021-002605-10	14	14	CZ,BG,HU,ES,NO,GR,PT,FI,DK,SI,EE,IT,PL,HR	CZ,BG,HU,ES,NO,GR,PT,FI,DK,SI,EE,IT,PL,HR
2017-005175-78	7	7	SK,HU,GR,PL,BG,LV,HR	SK,HU,GR,PL,BG,LV,HR
2020-000431-49	14	1	CZ,NO,PT,FI,FR,SE,NL,GR,BE,PL,ES,DK,AT,IT	NO
2017-004544-38	2	2	GR,RO	GR,RO
2019-001792-37	17	17	HU,FR,CZ,ES,DE,AT,GR,EE,IT,BE,SK,DK,PL,NL,BG,HR,RO	HU,FR,CZ,ES,DE,AT,GR,EE,IT,BE,SK,DK,PL,NL,BG,HR,RO
2011-005667-25	11	11	HU,LT,CZ,EE,ES,IT,PT,BG,SK,PL,RO	HU,LT,CZ,EE,ES,IT,PT,BG,SK,PL,RO
2021-003903-16	5	4	GR,IE,HU,BG,PL	GR,IE,HU,BG
2022-000995-21	4	4	HU,SK,CZ,NL	HU,SK,CZ,NL
2019-001076-11	14	14	DE,AT,GB,DK,SK,IT,GR,PT,SE,NL,BG,BE,SI,RO	DE,AT,GB,DK,SK,IT,GR,PT,SE,NL,BG,BE,SI,RO
2021-006052-14	12	12	IT,ES,DE,NO,FI,HU,BE,GR,NL,AT,CZ,PL	IT,ES,DE,NO,FI,HU,BE,GR,NL,AT,CZ,PL
2019-002089-11	13	13	DE,FR,CZ,BE,IT,ES,AT,GB,PT,FI,LT,NL,GR	DE,FR,CZ,BE,IT,ES,AT,GB,PT,FI,LT,NL,GR
2019-003323-38	6	6	DE,HU,CZ,PL,GB,RO	DE,HU,CZ,PL,GB,RO
2020-005309-18	4	4	DE,IT,HU,SI	DE,IT,HU,SI
2017-004471-31	10	10	DK,CZ,DE,BE,AT,GB,ES,PL,FR,IT	DK,CZ,DE,BE,AT,GB,ES,PL,FR,IT
2022-001088-29	5	5	ES,HU,BE,NL,AT	ES,HU,BE,NL,AT
2017-000873-35	9	9	DE,CZ,HU,AT,ES,PL,FR,DK,IT	DE,CZ,HU,AT,ES,PL,FR,DK,IT
2017-004495-60	10	10	FR,GB,DE,AT,BE,CZ,PL,DK,ES,IT	FR,GB,DE,AT,BE,CZ,PL,DK,ES,IT
2011-001699-20	12	7	AT,BE,NL,DK,NO,IE,IT,SE,CZ,ES,PL,GR	BE,DK,NO,IT,SE,ES,PL
2020-000058-89	6	6	DE,AT,BG,PL,IT,FR	DE,AT,BG,PL,IT,FR
2019-004972-20	10	10	DE,GB,AT,HU,BE,CZ,BG,FI,HR,IT	DE,GB,AT,HU,BE,CZ,BG,FI,HR,IT
2019-002687-27	13	13	HU,BE,NL,AT,SK,LV,DE,FR,LT,IT,DK,HR,RO	HU,BE,NL,AT,SK,LV,DE,FR,LT,IT,DK,HR,RO
2021-000634-33	8	8	IT,NL,ES,BE,DK,PL,DE,AT	IT,NL,ES,BE,DK,PL,DE,AT
2021-006005-30	2	2	ES,AT	ES,AT
2018-003608-38	6	6	GB,GR,ES,FR,IT,IE	GB,GR,ES,FR,IT,IE
2020-000697-22	10	6	FR,HU,NL,ES,CZ,DE,DK,IE,PL,IT	FR,HU,ES,DE,PL,IT
2021-005201-27	5	5	ES,GR,PL,CZ,NL	ES,GR,PL,CZ,NL
2020-000647-30	15	15	BG,DE,GB,CZ,FI,DK,BE,LT,GR,NL,PT,PL,HU,IT,RO	BG,DE,GB,CZ,FI,DK,BE,LT,GR,NL,PT,PL,HU,IT,RO
2019-004682-40	9	9	PT,FI,CZ,DK,SK,NL,ES,DE,IT	PT,FI,CZ,DK,SK,NL,ES,DE,IT
2020-004736-24	10	10	DE,CZ,GR,HU,DK,BG,PL,ES,LV,IT	DE,CZ,GR,HU,DK,BG,PL,ES,LV,IT
2022-001134-11	14	14	IE,ES,AT,DE,NO,EE,FI,SE,PT,NL,HU,DK,GR,HR	IE,ES,AT,DE,NO,EE,FI,SE,PT,NL,HU,DK,GR,HR
2021-005772-19	4	4	ES,PT,SK,HR	ES,PT,SK,HR
2021-002346-33	2	2	ES,HR	ES,HR
2022-001091-34	12	12	IE,ES,DE,EE,FI,SE,NL,HU,IT,GR,DK,HR	IE,ES,DE,EE,FI,SE,NL,HU,IT,GR,DK,HR
2018-004223-36	6	6	GR,ES,CZ,BG,IT,RO	GR,ES,CZ,BG,IT,RO
2019-004594-44	15	15	NO,DE,IE,CZ,GR,DK,NL,SK,PT,BE,BG,PL,IT,HR,RO	NO,DE,IE,CZ,GR,DK,NL,SK,PT,BE,BG,PL,IT,HR,RO
2022-000364-21	6	4	ES,CZ,GR,HU,BG,HR	GR,HU,BG,HR
2019-002768-28	4	4	LT,BG,PL,EE	LT,BG,PL,EE
2017-001746-10	9	9	GB,BE,NL,FR,GR,DE,FI,ES,IT	GB,BE,NL,FR,GR,DE,FI,ES,IT
2020-000417-33	6	6	DE,PL,HU,NL,IT,SE	DE,PL,HU,NL,IT,SE
2020-000644-55	14	14	FR,DE,GB,CZ,LV,SK,BE,GR,NL,PT,HU,HR,IT,EE	FR,DE,GB,CZ,LV,SK,BE,GR,NL,PT,HU,HR,IT,EE
2016-004362-26	16	16	DE,NL,HU,GB,BE,DK,FI,PL,GR,AT,ES,CZ,FR,PT,IT,RO	DE,NL,HU,GB,BE,DK,FI,PL,GR,AT,ES,CZ,FR,PT,IT,RO
2012-005060-10	8	8	HU,IT,DE,PT,ES,GR,HR,FR	HU,IT,DE,PT,ES,GR,HR,FR
2021-005892-38	2	2	SK,PL	SK,PL
2022-002741-18	2	2	HU,BG	HU,BG
2021-000678-27	14	14	HU,DE,CZ,IT,ES,SK,SE,AT,NO,BG,FI,NL,DK,PT	HU,DE,CZ,IT,ES,SK,SE,AT,NO,BG,FI,NL,DK,PT
2021-002531-27	8	3	GR,IT,NO,DE,DK,NL,AT,CZ	GR,AT,CZ
2021-002006-27	18	18	FR,SK,PT,LT,NL,IT,AT,LV,HU,SE,DK,SI,BG,HR,NO,PL,FI,GR	FR,SK,PT,LT,NL,IT,AT,LV,HU,SE,DK,SI,BG,HR,NO,PL,FI,GR
2020-001288-99	14	14	NO,GB,NL,DE,FR,BE,SE,IT,PL,SK,BG,FI,DK,CZ	NO,GB,NL,DE,FR,BE,SE,IT,PL,SK,BG,FI,DK,CZ
2020-004775-40	14	14	NL,DE,DK,LT,LV,HU,CZ,PT,NO,BG,ES,HR,IT,RO	NL,DE,DK,LT,LV,HU,CZ,PT,NO,BG,ES,HR,IT,RO
2019-003211-57	14	14	SK,NO,GB,PT,DE,SE,DK,GR,LV,ES,HR,FR,IT,RO	SK,NO,GB,PT,DE,SE,DK,GR,LV,ES,HR,FR,IT,RO
2021-005855-35	3	3	IE,ES,DK	IE,ES,DK
2020-004694-46	12	12	SK,CZ,DE,LT,DK,LV,EE,NL,ES,BG,IT,HR	SK,CZ,DE,LT,DK,LV,EE,NL,ES,BG,IT,HR
2020-005929-89	11	11	SE,IT,GR,ES,PT,SI,SK,BG,PL,HR,EE	SE,IT,GR,ES,PT,SI,SK,BG,PL,HR,EE
2021-004529-57	6	5	IT,ES,FR,BE,DE,PT	IT,FR,BE,DE,PT
2020-001049-38	13	13	HU,FR,SE,DE,DK,NL,NO,FI,CZ,BE,IT,SK,SI	HU,FR,SE,DE,DK,NL,NO,FI,CZ,BE,IT,SK,SI
2021-000129-28	16	16	SE,SK,FI,CZ,GR,AT,PT,PL,ES,LV,NL,IT,SI,BG,HR,RO	SE,SK,FI,CZ,GR,AT,PT,PL,ES,LV,NL,IT,SI,BG,HR,RO
2020-000299-39	9	9	CZ,DE,SK,HU,BG,SI,PL,HR,EE	CZ,DE,SK,HU,BG,SI,PL,HR,EE
2020-004853-59	17	17	LT,SK,DE,NL,SE,PL,GR,DK,ES,BE,BG,PT,IT,HU,CZ,LV,HR	LT,SK,DE,NL,SE,PL,GR,DK,ES,BE,BG,PT,IT,HU,CZ,LV,HR
2021-005528-39	12	12	DE,ES,HU,CZ,NL,SK,BG,NO,DK,SE,PT,SI	DE,ES,HU,CZ,NL,SK,BG,NO,DK,SE,PT,SI
2021-003031-29	5	3	DE,IT,ES,CZ,HU	ES,CZ,HU
2020-003562-39	2	2	SK,GR	SK,GR
2020-004284-98	4	4	CZ,PL,BG,GR	CZ,PL,BG,GR
2020-002990-84	9	5	FR,IE,DE,CZ,SK,HU,AT,IT,RO	FR,DE,HU,IT,RO
2020-005899-36	9	8	SK,IT,ES,NL,BE,BG,LV,HR,DK	SK,IT,NL,BE,BG,LV,HR,DK
2022-000909-28	8	8	SE,ES,FR,NL,CZ,NO,PL,DK	SE,ES,FR,NL,CZ,NO,PL,DK
2017-003302-40	9	9	DE,ES,GB,PL,FR,BE,PT,HU,IT	DE,ES,GB,PL,FR,BE,PT,HU,IT
2021-000044-22	10	10	SE,PL,ES,IT,DE,CZ,NO,FI,NL,BE	SE,PL,ES,IT,DE,CZ,NO,FI,NL,BE
2022-001672-34	3	3	ES,HU,CZ	ES,HU,CZ

## Sheet: 13
EduraCT_Number	No.of countries total	No.of countries India	Countries_total	Countries_with_India	Field where 'India' is present
2010-023342-67	5	5	BE,SE,HU,NL,PL	BE,SE,HU,NL,PL	Principal Inclusion Criteria
2008-007784-16	1	1	DE	DE	Principal Inclusion Criteria
2012-002332-85	5	2	CZ,HU,PL,ES,GB	ES,GB	Principal Inclusion Criteria
2012-003670-11	6	3	HU,SK,ES,BG,PL,RO	HU,BG,PL	Principal Inclusion Criteria
2013-003905-24	1	1	ES	ES	Principal Inclusion Criteria
2008-007762-39	1	1	DE	DE	Principal Exclusion Criteria
2006-000977-31	4	3	GB,DE,BE,IT	GB,DE,BE	Principal Inclusion Criteria
2008-005964-15	5	1	IT,ES,CZ,MT,GB	ES	Primary end point(s)
2007-006168-31	11	7	AT,BE,NL,DE,FR,SE,GB,DK,FI,IT,GR	AT,BE,NL,DE,SE,GB,FI	Principal Inclusion Criteria
2007-006169-33	11	6	ES,CZ,PT,HU,EE,LT,PL,LV,IT,BG,DE	CZ,EE,LT,LV,BG,DE	Principal Inclusion Criteria
2013-004556-38	9	1	HU,DE,IT,EE,CZ,LV,GR,BG,PL	IT	Principal Inclusion Criteria
2009-016278-34	3	3	IE,GB,NL	IE,GB,NL	Secondary objectives of the trial
2006-000156-40	10	5	CZ,DE,ES,FR,GB,GR,HU,IT,SE,SK	CZ,DE,GB,HU,SE	Principal Exclusion Criteria

## Sheet: 1339
EudraCT_Number	Total number of countries	Countries_with_India	Col B  Col C
2004-000166-13	6	2	4
2004-000168-28	3	2	1
2004-000315-26	4	1	3
2004-001756-36	7	1	6
2004-002980-26	5	1	4
2004-003635-31	10	1	9
2004-003870-27	4	2	2
2004-004090-29	7	1	6
2004-004996-12	6	2	4
2004-004997-10	3	2	1
2005-000051-15	4	2	2
2005-000963-25	5	2	3
2005-001059-39	13	4	9
2005-001256-20	9	1	8
2005-003284-22	7	1	6
2005-003944-68	8	1	7
2005-004230-40	7	2	5
2005-004630-41	12	5	7
2005-004672-20	4	1	3
2005-004904-35	12	3	9
2005-005077-29	13	8	5
2005-005238-11	4	1	3
2005-005278-59	19	6	13
2005-005485-37	14	10	4
2006-000091-32	4	2	2
2006-000236-27	7	1	6
2006-000339-93	15	7	8
2006-000341-19	17	8	9
2006-000470-78	12	1	11
2006-000562-36	17	8	9
2006-000564-81	10	6	4
2006-000579-14	16	9	7
2006-000848-65	15	1	14
2006-000946-38	12	1	11
2006-001009-27	13	1	12
2006-001161-42	5	1	4
2006-002235-25	4	1	3
2006-003109-23	4	1	3
2006-003399-37	13	10	3
2006-003784-32	12	2	10
2006-003868-59	8	3	5
2006-003951-18	7	3	4
2006-004214-41	6	2	4
2006-004423-11	4	1	3
2006-005003-33	6	4	2
2006-005035-19	15	11	4
2006-005455-15	5	1	4
2006-005712-27	12	6	6
2006-006246-34	7	4	3
2006-006415-74	7	1	6
2007-000576-16	1	1	0
2007-000577-38	6	1	5
2007-000860-25	17	4	13
2007-001211-33	6	1	5
2007-001256-39	3	1	2
2007-001283-73	17	9	8
2007-001370-88	12	4	8
2007-001458-22	10	1	9
2007-001493-91	4	1	3
2007-001557-26	13	6	7
2007-002440-14	13	2	11
2007-002589-37	5	2	3
2007-002693-66	13	2	11
2007-002963-28	9	4	5
2007-002964-90	12	3	9
2007-003035-22	7	2	5
2007-003384-51	9	3	6
2007-003462-18	11	3	8
2007-003592-39	6	4	2
2007-003694-27	14	8	6
2007-003698-13	11	5	6
2007-003780-50	10	5	5
2007-003793-26	11	5	6
2007-004344-78	11	1	10
2007-004367-22	7	1	6
2007-004543-30	13	1	12
2007-004568-27	7	1	6
2007-004803-36	14	9	5
2007-004895-37	4	2	2
2007-005100-41	4	2	2
2007-005210-39	20	5	15
2007-005386-35	1	1	0
2007-005669-37	9	5	4
2007-005792-34	12	7	5
2007-005802-38	6	4	2
2007-006081-15	4	1	3
2007-006170-28	19	2	17
2007-006195-11	10	1	9
2007-007648-85	11	7	4
2007-007867-25	9	3	6
2008-000622-40	7	2	5
2008-000701-11	10	7	3
2008-000972-25	12	9	3
2008-001170-32	9	4	5
2008-001451-21	11	4	7
2008-001605-42	6	2	4
2008-002072-10	10	6	4
2008-002260-33	7	4	3
2008-002320-29	12	5	7
2008-002455-25	7	1	6
2008-002699-83	10	4	6
2008-002782-32	19	1	18
2008-002783-33	21	2	19
2008-002784-14	20	13	7
2008-003258-14	3	2	1
2008-003292-42	7	5	2
2008-003533-24	8	3	5
2008-003687-20	1	1	0
2008-003706-33	15	8	7
2008-003752-30	12	7	5
2008-004019-36	9	4	5
2008-004093-40	6	2	4
2008-004104-31	20	10	10
2008-004146-88	9	4	5
2008-004171-21	9	2	7
2008-004438-25	1	1	0
2008-004522-16	16	11	5
2008-004630-25	1	1	0
2008-004732-20	5	4	1
2008-004753-14	15	11	4
2008-004932-19	11	7	4
2008-004999-53	9	1	8
2008-005012-41	9	2	7
2008-005084-34	7	1	6
2008-005127-29	2	1	1
2008-005222-37	3	2	1
2008-005248-17	17	1	16
2008-005492-94	15	7	8
2008-005559-46	4	4	0
2008-005575-96	16	1	15
2008-005713-22	11	6	5
2008-005811-16	8	2	6
2008-005872-29	11	6	5
2008-006333-27	10	7	3
2008-006439-12	14	9	5
2008-006719-20	17	12	5
2008-006914-62	12	1	11
2008-007054-35	2	1	1
2008-007457-13	3	1	2
2008-007482-23	3	1	2
2008-007483-42	5	1	4
2008-007504-28	6	6	0
2008-007803-10	14	7	7
2008-007944-33	20	6	14
2008-008127-15	5	1	4
2008-008444-25	2	2	0
2009-009256-20	15	9	6
2009-009320-36	6	4	2
2009-009696-34	1	1	0
2009-010170-38	7	1	6
2009-010668-40	10	10	0
2009-010669-22	10	10	0
2009-010715-32	11	7	4
2009-011135-13	16	11	5
2009-011186-88	10	5	5
2009-011222-34	18	12	6
2009-011231-12	6	1	5
2009-011299-32	17	12	5
2009-011360-10	23	17	6
2009-011606-41	10	4	6
2009-012076-26	9	6	3
2009-012140-16	8	7	1
2009-012269-71	10	6	4
2009-012280-34	8	4	4
2009-012380-34	7	2	5
2009-012500-11	13	9	4
2009-012518-39	12	6	6
2009-012574-12	11	7	4
2009-012581-32	13	10	3
2009-012652-24	4	1	3
2009-012709-20	10	4	6
2009-012852-26	17	13	4
2009-012934-63	4	4	0
2009-013157-15	14	8	6
2009-013219-37	7	2	5
2009-013407-66	9	4	5
2009-013552-72	10	7	3
2009-013795-44	2	1	1
2009-013838-25	10	7	3
2009-014269-25	4	4	0
2009-014290-40	12	5	7
2009-014295-21	8	5	3
2009-014490-41	15	11	4
2009-014563-39	9	5	4
2009-014589-24	4	4	0
2009-014803-30	9	2	7
2009-014811-11	4	1	3
2009-014841-10	7	2	5
2009-014858-15	7	7	0
2009-014992-31	16	13	3
2009-015086-31	2	2	0
2009-015161-31	13	10	3
2009-015162-57	13	11	2
2009-015318-23	4	4	0
2009-015476-98	17	13	4
2009-015498-11	7	4	3
2009-015713-51	19	1	18
2009-015811-42	4	3	1
2009-015834-31	20	8	12
2009-015864-32	3	3	0
2009-015883-32	6	3	3
2009-015918-22	10	1	9
2009-015939-33	17	11	6
2009-015953-18	6	5	1
2009-015987-32	7	1	6
2009-016069-27	3	3	0
2009-016083-36	1	1	0
2009-016178-33	14	7	7
2009-016179-31	6	2	4
2009-016197-33	3	2	1
2009-016244-39	10	2	8
2009-016258-41	4	2	2
2009-016266-90	13	7	6
2009-016357-17	5	2	3
2009-016529-32	13	10	3
2009-016568-36	17	1	16
2009-016648-38	8	5	3
2009-016727-53	5	3	2
2009-016728-29	7	7	0
2009-016766-86	9	9	0
2009-016775-30	5	3	2
2009-016987-34	9	6	3
2009-016996-31	5	4	1
2009-017044-13	8	6	2
2009-017136-40	7	2	5
2009-017237-22	8	3	5
2009-017242-30	14	12	2
2009-017271-17	1	1	0
2009-017358-10	9	4	5
2009-017434-45	2	1	1
2009-017594-37	3	3	0
2009-017772-25	9	2	7
2009-017805-13	3	1	2
2009-017904-95	5	4	1
2009-017918-69	9	4	5
2009-017971-10	2	1	1
2009-017978-21	17	16	1
2009-018004-18	1	1	0
2009-018005-43	2	2	0
2009-018038-12	2	1	1
2009-018141-20	11	8	3
2009-018173-31	7	1	6
2010-018283-16	10	5	5
2010-018354-12	3	1	2
2010-018411-15	6	1	5
2010-018518-56	5	4	1
2010-018563-41	9	8	1
2010-018565-26	5	4	1
2010-018671-20	1	1	0
2010-018796-21	4	3	1
2010-018858-12	3	1	2
2010-018859-97	4	1	3
2010-018860-17	9	4	5
2010-018911-13	3	3	0
2010-019035-35	4	2	2
2010-019066-92	3	2	1
2010-019262-86	17	5	12
2010-019361-28	17	15	2
2010-019454-41	7	1	6
2010-019521-34	1	1	0
2010-019522-13	13	13	0
2010-019525-34	18	11	7
2010-019577-16	13	12	1
2010-019581-82	3	1	2
2010-019760-36	7	4	3
2010-019778-34	3	2	1
2010-019797-32	6	5	1
2010-019798-13	7	7	0
2010-019821-32	13	9	4
2010-019866-96	4	1	3
2010-019871-31	8	5	3
2010-019872-65	10	8	2
2010-019952-35	8	8	0
2010-020023-43	2	2	0
2010-020053-14	5	2	3
2010-020065-24	12	12	0
2010-020077-16	9	1	8
2010-020147-12	12	10	2
2010-020300-29	1	1	0
2010-020345-27	16	14	2
2010-020360-38	3	3	0
2010-020370-42	4	3	1
2010-020398-18	18	8	10
2010-020447-13	1	1	0
2010-020471-23	12	5	7
2010-020558-33	9	6	3
2010-020696-23	4	3	1
2010-020743-12	9	5	4
2010-020744-35	8	4	4
2010-020803-63	7	5	2
2010-020852-79	14	14	0
2010-020859-30	10	6	4
2010-020892-22	14	10	4
2010-020987-39	1	1	0
2010-020992-21	5	5	0
2010-021037-32	14	10	4
2010-021069-63	13	12	1
2010-021091-28	6	6	0
2010-021128-92	14	11	3
2010-021143-41	6	5	1
2010-021162-30	2	2	0
2010-021184-32	11	9	2
2010-021231-14	9	1	8
2010-021336-33	12	10	2
2010-021358-20	5	5	0
2010-021375-92	4	2	2
2010-021395-28	8	8	0
2010-021414-32	4	3	1
2010-021424-94	4	3	1
2010-021425-13	7	3	4
2010-021560-15	8	1	7
2010-021591-28	5	4	1
2010-021621-12	14	9	5
2010-021627-27	7	6	1
2010-021638-72	14	14	0
2010-021662-30	11	2	9
2010-021720-10	3	3	0
2010-021793-12	9	5	4
2010-021825-11	9	5	4
2010-021870-12	14	11	3
2010-021955-14	1	1	0
2010-021995-27	6	6	0
2010-022100-42	4	3	1
2010-022101-18	9	9	0
2010-022205-17	4	3	1
2010-022206-40	5	4	1
2010-022208-36	8	3	5
2010-022223-29	5	3	2
2010-022228-66	10	10	0
2010-022231-11	2	2	0
2010-022242-24	2	2	0
2010-022257-41	4	2	2
2010-022271-59	3	3	0
2010-022313-25	15	13	2
2010-022365-10	10	8	2
2010-022366-27	4	2	2
2010-022475-55	14	14	0
2010-022486-10	4	3	1
2010-022504-42	2	1	1
2010-022548-19	3	1	2
2010-022576-30	5	5	0
2010-022645-14	9	1	8
2010-022656-22	13	13	0
2010-022710-77	8	8	0
2010-022718-17	6	3	3
2010-022905-17	9	9	0
2010-022951-49	4	4	0
2010-022970-14	18	17	1
2010-023043-15	3	3	0
2010-023093-39	3	2	1
2010-023112-14	7	1	6
2010-023156-89	12	6	6
2010-023263-18	17	17	0
2010-023297-39	5	5	0
2010-023377-19	8	8	0
2010-023407-95	12	4	8
2010-023428-26	10	8	2
2010-023453-11	6	3	3
2010-023471-26	4	3	1
2010-023499-25	7	7	0
2010-023505-36	4	1	3
2010-023526-21	22	14	8
2010-023532-16	1	1	0
2010-023623-26	6	6	0
2010-023782-22	6	6	0
2010-023799-21	10	10	0
2010-023803-92	7	5	2
2010-023816-15	2	2	0
2010-024006-35	3	3	0
2010-024051-93	2	2	0
2010-024069-30	7	7	0
2010-024108-84	9	9	0
2010-024179-18	9	9	0
2010-024181-22	14	1	13
2010-024190-39	1	1	0
2010-024194-39	10	2	8
2010-024219-15	7	6	1
2010-024251-87	6	3	3
2010-024252-29	6	3	3
2010-024303-27	2	2	0
2010-024371-12	6	6	0
2010-024454-10	1	1	0
2010-024468-16	9	5	4
2010-024477-39	9	9	0
2010-024481-22	5	5	0
2010-024483-17	8	2	6
2010-024527-25	2	2	0
2010-024540-15	10	10	0
2010-024568-16	4	4	0
2010-024635-16	4	4	0
2010-024640-15	3	2	1
2011-000107-40	1	1	0
2011-000114-19	10	10	0
2011-000181-34	5	5	0
2011-000265-12	9	9	0
2011-000270-57	2	2	0
2011-000275-13	4	4	0
2011-000323-33	5	5	0
2011-000330-11	7	7	0
2011-000347-25	8	7	1
2011-000383-10	7	7	0
2011-000392-14	16	9	7
2011-000420-15	2	2	0
2011-000468-83	2	2	0
2011-000469-11	4	4	0
2011-000484-28	5	1	4
2011-000485-35	4	1	3
2011-000509-29	10	10	0
2011-000602-22	2	2	0
2011-000656-42	2	1	1
2011-000682-12	3	3	0
2011-000723-32	2	2	0
2011-000758-41	6	5	1
2011-000767-27	8	8	0
2011-000773-31	1	1	0
2011-000778-71	4	4	0
2011-000901-37	1	1	0
2011-000960-93	5	5	0
2011-000986-10	4	4	0
2011-001062-18	8	8	0
2011-001116-65	6	6	0
2011-001283-22	2	2	0
2011-001292-39	11	3	8
2011-001300-35	2	1	1
2011-001345-32	12	12	0
2011-001368-23	1	1	0
2011-001412-65	21	16	5
2011-001436-33	1	1	0
2011-001456-11	11	11	0
2011-001468-23	7	5	2
2011-001480-42	14	14	0
2011-001483-21	6	6	0
2011-001526-19	8	6	2
2011-001595-19	5	5	0
2011-001643-79	16	16	0
2011-001644-29	17	17	0
2011-001699-20	12	7	5
2011-001711-31	2	2	0
2011-001731-24	6	1	5
2011-001733-16	10	5	5
2011-001754-28	10	5	5
2011-001826-61	3	3	0
2011-001865-42	3	3	0
2011-001866-17	2	2	0
2011-001889-17	1	1	0
2011-001891-21	9	9	0
2011-001965-42	9	9	0
2011-002008-33	12	7	5
2011-002047-10	8	8	0
2011-002048-29	2	2	0
2011-002066-20	7	7	0
2011-002114-36	10	6	4
2011-002120-41	7	7	0
2011-002132-10	4	4	0
2011-002140-27	1	1	0
2011-002142-13	13	13	0
2011-002190-33	7	7	0
2011-002235-26	11	9	2
2011-002276-16	3	3	0
2011-002336-72	4	4	0
2011-002347-10	5	5	0
2011-002380-24	11	11	0
2011-002419-27	2	2	0
2011-002437-19	2	2	0
2011-002510-36	7	7	0
2011-002513-11	1	1	0
2011-002514-37	3	3	0
2011-002528-42	15	3	12
2011-002529-23	6	6	0
2011-002538-38	2	2	0
2011-002605-29	14	14	0
2011-002685-20	8	5	3
2011-002696-41	3	3	0
2011-002766-21	10	10	0
2011-002777-27	1	1	0
2011-002790-28	7	7	0
2011-002813-12	4	4	0
2011-002908-33	5	5	0
2011-003032-31	1	1	0
2011-003072-37	10	10	0
2011-003075-11	8	8	0
2011-003076-36	3	3	0
2011-003299-36	1	1	0
2011-003399-36	1	1	0
2011-003496-11	4	4	0
2011-003538-16	11	11	0
2011-003600-20	3	3	0
2011-003622-27	10	5	5
2011-003669-14	5	2	3
2011-003712-23	14	13	1
2011-003814-18	13	13	0
2011-003893-97	9	9	0
2011-003895-35	8	8	0
2011-003938-14	15	11	4
2011-004002-25	2	2	0
2011-004106-16	4	4	0
2011-004130-34	3	3	0
2011-004148-23	10	3	7
2011-004158-24	1	1	0
2011-004205-24	5	5	0
2011-004218-41	4	4	0
2011-004296-36	3	3	0
2011-004363-74	10	10	0
2011-004368-31	4	4	0
2011-004532-58	1	1	0
2011-004569-33	10	10	0
2011-004570-28	8	6	2
2011-004578-27	15	15	0
2011-004579-35	14	14	0
2011-004580-79	14	14	0
2011-004581-14	15	10	5
2011-004587-29	5	1	4
2011-004590-90	9	9	0
2011-004612-31	3	3	0
2011-004622-96	10	10	0
2011-004644-22	1	1	0
2011-004687-30	4	4	0
2011-004701-24	5	5	0
2011-004726-10	2	2	0
2011-004763-72	7	7	0
2011-004789-14	6	6	0
2011-004790-90	2	2	0
2011-004885-14	6	6	0
2011-004915-22	10	1	9
2011-004927-11	1	1	0
2011-004930-33	2	2	0
2011-004982-33	1	1	0
2011-005100-14	8	8	0
2011-005109-56	8	8	0
2011-005186-20	14	14	0
2011-005196-16	1	1	0
2011-005197-40	2	2	0
2011-005206-30	3	3	0
2011-005317-37	2	2	0
2011-005328-17	19	19	0
2011-005334-20	17	4	13
2011-005448-87	2	2	0
2011-005499-41	3	3	0
2011-005514-10	1	1	0
2011-005545-12	1	1	0
2011-005586-21	1	1	0
2011-005595-42	1	1	0
2011-005667-25	11	11	0
2011-005698-21	23	23	0
2011-005721-43	8	8	0
2011-005722-21	8	8	0
2011-005724-17	12	12	0
2011-005882-19	1	1	0
2011-006006-27	5	5	0
2011-006056-37	8	8	0
2011-006058-94	5	5	0
2011-006068-32	10	10	0
2011-006131-38	6	6	0
2011-006132-24	6	6	0
2011-006236-23	1	1	0
2011-006294-26	3	3	0
2011-006324-20	3	3	0
2011-006326-24	6	6	0
2012-000042-35	4	2	2
2012-000061-21	16	16	0
2012-000062-38	4	2	2
2012-000097-26	10	10	0
2012-000098-21	11	9	2
2012-000128-16	12	4	8
2012-000138-20	11	11	0
2012-000140-97	2	2	0
2012-000171-17	6	4	2
2012-000180-25	10	10	0
2012-000255-13	14	14	0
2012-000282-20	1	1	0
2012-000283-23	1	1	0
2012-000439-17	7	7	0
2012-000528-17	2	2	0
2012-000533-39	13	13	0
2012-000586-20	3	3	0
2012-000669-19	11	11	0
2012-000671-16	12	12	0
2012-000679-18	2	2	0
2012-000714-11	5	3	2
2012-000726-21	9	9	0
2012-000780-24	3	2	1
2012-000829-44	2	2	0
2012-000855-15	1	1	0
2012-000985-39	8	8	0
2012-001096-37	1	1	0
2012-001125-27	6	6	0
2012-001172-12	9	9	0
2012-001180-77	1	1	0
2012-001324-34	7	7	0
2012-001334-33	1	1	0
2012-001398-97	23	22	1
2012-001439-30	3	2	1
2012-001609-25	7	5	2
2012-001610-42	7	6	1
2012-001628-37	20	20	0
2012-001640-22	4	4	0
2012-001645-41	8	7	1
2012-001718-41	14	13	1
2012-001868-29	6	6	0
2012-001875-35	1	1	0
2012-001984-66	11	11	0
2012-001998-93	3	3	0
2012-002011-26	8	3	5
2012-002039-28	1	1	0
2012-002057-38	6	6	0
2012-002117-19	3	3	0
2012-002156-16	1	1	0
2012-002215-26	4	3	1
2012-002216-10	5	1	4
2012-002219-25	11	11	0
2012-002251-42	10	10	0
2012-002270-31	4	1	3
2012-002271-34	4	4	0
2012-002298-69	10	1	9
2012-002309-23	4	4	0
2012-002320-33	3	3	0
2012-002323-15	10	10	0
2012-002324-32	8	8	0
2012-002339-27	9	8	1
2012-002340-24	12	11	1
2012-002346-20	2	1	1
2012-002414-39	17	17	0
2012-002426-70	1	1	0
2012-002487-27	13	13	0
2012-002489-11	4	1	3
2012-002554-23	9	9	0
2012-002612-10	1	1	0
2012-002758-22	5	5	0
2012-002839-28	7	7	0
2012-002854-21	5	5	0
2012-002862-11	13	13	0
2012-002916-16	4	1	3
2012-002993-29	1	1	0
2012-003138-17	14	4	10
2012-003158-10	3	3	0
2012-003176-39	13	13	0
2012-003192-19	4	1	3
2012-003332-23	5	5	0
2012-003335-33	12	12	0
2012-003427-38	1	1	0
2012-003438-18	8	5	3
2012-003547-29	1	1	0
2012-003554-83	10	7	3
2012-003566-41	5	5	0
2012-003599-38	13	13	0
2012-003626-24	5	5	0
2012-003629-40	1	1	0
2012-003686-17	20	20	0
2012-003757-28	7	7	0
2012-003805-86	1	1	0
2012-003995-38	2	2	0
2012-004006-96	12	12	0
2012-004035-23	7	7	0
2012-004108-37	7	7	0
2012-004180-43	11	4	7
2012-004190-12	1	1	0
2012-004222-25	3	2	1
2012-004411-31	12	4	8
2012-004545-32	7	7	0
2012-004548-31	6	6	0
2012-004821-26	1	1	0
2012-004827-19	7	7	0
2012-004854-27	11	11	0
2012-004931-22	2	2	0
2012-004966-16	23	23	0
2012-005026-30	5	5	0
2012-005060-10	8	8	0
2012-005102-22	2	2	0
2012-005417-38	14	14	0
2012-005583-10	1	1	0
2012-005637-36	8	2	6
2012-005641-21	1	1	0
2012-005733-37	5	5	0
2012-005735-91	19	8	11
2012-005736-29	18	8	10
2012-005793-63	4	4	0
2013-000057-44	1	1	0
2013-000239-28	12	12	0
2013-000319-26	14	14	0
2013-000322-66	17	17	0
2013-000490-79	8	8	0
2013-000626-63	5	4	1
2013-000636-10	6	5	1
2013-000657-50	17	17	0
2013-000691-15	11	11	0
2013-000744-26	8	8	0
2013-000747-11	3	2	1
2013-000809-23	6	6	0
2013-000944-25	2	2	0
2013-001352-34	8	8	0
2013-001526-26	11	3	8
2013-001747-31	19	14	5
2013-001810-14	4	4	0
2013-001862-41	8	8	0
2013-001913-34	6	6	0
2013-002170-49	8	8	0
2013-002192-18	1	1	0
2013-002210-12	1	1	0
2013-002293-41	6	6	0
2013-002371-17	6	6	0
2013-002626-23	11	11	0
2013-002646-36	14	5	9
2013-002664-10	7	7	0
2013-002795-41	13	3	10
2013-002892-16	5	5	0
2013-003201-26	21	16	5
2013-003427-10	1	1	0
2013-003429-28	1	1	0
2013-003444-24	15	15	0
2013-003519-23	16	16	0
2013-003583-31	6	6	0
2013-003683-31	8	2	6
2013-003742-16	1	1	0
2013-003997-28	3	3	0
2013-004154-22	14	13	1
2013-004162-34	3	3	0
2013-004172-35	4	4	0
2013-004294-27	1	1	0
2013-004343-23	1	1	0
2013-004392-12	7	7	0
2013-004398-28	2	2	0
2013-004482-14	6	4	2
2013-004493-96	6	6	0
2013-004494-28	11	8	3
2013-004525-84	9	9	0
2013-004739-55	6	4	2
2013-004766-34	7	7	0
2013-004813-41	17	17	0
2013-005014-34	1	1	0
2013-005163-10	7	7	0
2013-005164-26	16	16	0
2013-005335-25	7	6	1
2013-005500-33	7	7	0
2013-005542-11	9	4	5
2014-000132-41	9	9	0
2014-000253-36	9	1	8
2014-000627-24	2	2	0
2014-000726-37	4	1	3
2014-000770-19	8	8	0
2014-000780-40	7	7	0
2014-001174-34	1	1	0
2014-001309-42	7	3	4
2014-001795-53	5	5	0
2014-001931-36	9	9	0
2014-001971-30	18	18	0
2014-001977-15	10	1	9
2014-002004-24	14	14	0
2014-002161-30	7	3	4
2014-002275-28	22	22	0
2014-002283-32	5	1	4
2014-002568-33	9	9	0
2014-002587-33	1	1	0
2014-002644-40	7	6	1
2014-003041-10	16	16	0
2014-003155-57	9	9	0
2014-003239-21	4	4	0
2014-003372-23	1	1	0
2014-003389-26	2	1	1
2014-003420-46	4	1	3
2014-003527-22	14	12	2
2014-003583-20	2	2	0
2014-003708-62	2	2	0
2014-003878-16	10	10	0
2014-003895-21	1	1	0
2014-004042-96	3	2	1
2014-004048-36	16	16	0
2014-004397-42	1	1	0
2014-004445-26	1	1	0
2014-004477-16	1	1	0
2014-004544-36	2	2	0
2014-004636-19	1	1	0
2014-004674-42	5	5	0
2014-005032-34	1	1	0
2014-005115-16	1	1	0
2014-005217-24	15	15	0
2014-005309-18	1	1	0
2014-005324-10	5	5	0
2014-005368-13	5	5	0
2014-005375-91	11	11	0
2014-005498-35	6	6	0
2014-005639-15	7	7	0
2014-005658-20	1	1	0
2015-000050-38	14	14	0
2015-000134-30	13	1	12
2015-000340-42	15	15	0
2015-000392-28	18	18	0
2015-000531-32	5	5	0
2015-000617-43	13	2	11
2015-000751-25	1	1	0
2015-001047-36	4	3	1
2015-001050-16	1	1	0
2015-001241-84	8	8	0
2015-001351-71	2	2	0
2015-001476-22	13	9	4
2015-001578-17	4	1	3
2015-001596-48	5	5	0
2015-002136-40	14	9	5
2015-002197-21	8	8	0
2015-002238-37	1	1	0
2015-002417-29	1	1	0
2015-002529-21	12	12	0
2015-002619-14	6	6	0
2015-002778-19	1	1	0
2015-002809-12	5	5	0
2015-002899-25	20	20	0
2015-003079-31	2	2	0
2015-003172-67	6	6	0
2015-003262-86	11	11	0
2015-003563-10	8	8	0
2015-003582-28	16	2	14
2015-003589-10	13	13	0
2015-004105-16	13	13	0
2015-004207-22	17	17	0
2015-004412-38	5	5	0
2015-004448-20	2	2	0
2015-004477-32	19	19	0
2015-004729-15	3	1	2
2015-004768-12	1	1	0
2015-004856-24	12	1	11
2015-005042-66	5	5	0
2015-005079-26	3	3	0
2015-005141-32	5	5	0
2015-005241-31	6	4	2
2015-005356-99	9	9	0
2015-005357-12	5	5	0
2015-005418-31	17	17	0
2015-005419-33	16	16	0
2015-005524-26	2	2	0
2015-005663-17	5	2	3
2016-000060-42	2	1	1
2016-000061-23	2	1	1
2016-000361-22	4	4	0
2016-000472-22	10	10	0
2016-000507-86	5	5	0
2016-000541-31	14	14	0
2016-000542-65	16	16	0
2016-000568-41	11	11	0
2016-000570-37	9	9	0
2016-000678-40	5	5	0
2016-000785-37	3	2	1
2016-000988-16	3	3	0
2016-000989-35	3	3	0
2016-000991-49	13	13	0
2016-001367-36	17	17	0
2016-001392-78	16	16	0
2016-001463-36	11	11	0
2016-001464-11	12	12	0
2016-001560-11	18	18	0
2016-001754-18	7	6	1
2016-001966-27	8	8	0
2016-002089-29	1	1	0
2016-002154-20	17	17	0
2016-002207-26	5	2	3
2016-002278-11	10	10	0
2016-002280-34	9	9	0
2016-002302-39	2	1	1
2016-002439-14	9	9	0
2016-002763-34	16	16	0
2016-002765-58	17	17	0
2016-002814-29	4	4	0
2016-003083-39	4	4	0
2016-003301-34	2	2	0
2016-003315-35	8	8	0
2016-003361-25	9	9	0
2016-003403-66	14	14	0
2016-003410-28	15	15	0
2016-003467-19	19	19	0
2016-003485-11	16	16	0
2016-003630-25	11	11	0
2016-003724-23	2	1	1
2016-003818-26	9	9	0
2016-003874-42	8	7	1
2016-003896-24	6	6	0
2016-003897-41	7	7	0
2016-003957-14	10	5	5
2016-004024-29	9	9	0
2016-004129-18	4	1	3
2016-004148-13	9	9	0
2016-004232-37	12	12	0
2016-004323-23	1	1	0
2016-004362-26	16	16	0
2016-004374-18	9	9	0
2016-004432-38	17	17	0
2016-004566-26	12	11	1
2016-004585-25	13	13	0
2016-004586-67	7	7	0
2016-004675-52	5	5	0
2016-005126-11	4	4	0
2016-005134-29	1	1	0
2016-005165-31	1	1	0
2016-005223-88	3	3	0
2017-000092-84	1	1	0
2017-000111-16	1	1	0
2017-000136-34	6	6	0
2017-000236-34	7	3	4
2017-000402-38	9	9	0
2017-000422-36	4	4	0
2017-000451-14	1	1	0
2017-000475-90	9	9	0
2017-000870-12	5	5	0
2017-000873-35	9	9	0
2017-000891-27	11	11	0
2017-001082-24	5	4	1
2017-001223-49	2	2	0
2017-001272-40	7	7	0
2017-001485-17	1	1	0
2017-001746-10	9	9	0
2017-001747-12	6	6	0
2017-001773-17	6	1	5
2017-001834-25	5	3	2
2017-001941-28	5	5	0
2017-002018-29	8	2	6
2017-002089-37	3	3	0
2017-002136-16	4	4	0
2017-002143-15	11	11	0
2017-002144-33	10	10	0
2017-002156-84	17	17	0
2017-002217-59	17	17	0
2017-002281-46	1	1	0
2017-002411-34	1	1	0
2017-002421-38	5	5	0
2017-002644-32	18	18	0
2017-002742-68	8	8	0
2017-002840-34	9	9	0
2017-002932-18	13	4	9
2017-002954-35	12	12	0
2017-003190-34	12	2	10
2017-003219-20	15	15	0
2017-003229-14	14	14	0
2017-003238-96	15	15	0
2017-003302-40	9	9	0
2017-003370-13	7	7	0
2017-003380-35	16	16	0
2017-003414-10	4	4	0
2017-003436-36	6	6	0
2017-003619-20	10	10	0
2017-003960-11	11	11	0
2017-003998-34	1	1	0
2017-004011-39	17	17	0
2017-004092-31	15	15	0
2017-004139-35	3	1	2
2017-004190-13	2	2	0
2017-004207-52	5	2	3
2017-004208-24	9	9	0
2017-004339-35	5	3	2
2017-004351-23	4	4	0
2017-004397-34	2	2	0
2017-004409-42	2	2	0
2017-004471-31	10	10	0
2017-004495-60	10	10	0
2017-004518-24	10	10	0
2017-004544-38	2	2	0
2017-004703-51	18	18	0
2017-005027-25	3	3	0
2017-005028-11	13	13	0
2017-005117-31	5	5	0
2017-005175-78	7	7	0
2017-005197-19	1	1	0
2018-000231-27	14	14	0
2018-000232-10	12	6	6
2018-000236-97	2	2	0
2018-000338-36	7	7	0
2018-000539-29	5	5	0
2018-000839-28	12	12	0
2018-000840-24	13	13	0
2018-000867-10	6	6	0
2018-001061-16	2	2	0
2018-001155-13	1	1	0
2018-001540-56	12	3	9
2018-001547-32	17	17	0
2018-001588-22	6	2	4
2018-001605-93	10	10	0
2018-001615-78	1	1	0
2018-001661-17	9	9	0
2018-001725-75	1	1	0
2018-001762-42	14	1	13
2018-001801-98	8	8	0
2018-001883-48	6	5	1
2018-002062-39	16	16	0
2018-002063-26	14	14	0
2018-002134-20	3	3	0
2018-002136-24	11	6	5
2018-002147-28	5	5	0
2018-002294-22	1	1	0
2018-002342-36	3	3	0
2018-002526-23	3	3	0
2018-002800-16	5	5	0
2018-002823-41	11	1	10
2018-002841-12	6	5	1
2018-002857-31	1	1	0
2018-002872-42	2	2	0
2018-002878-50	12	12	0
2018-002880-25	10	10	0
2018-002930-19	10	10	0
2018-002949-11	2	2	0
2018-002952-34	6	6	0
2018-002997-29	11	11	0
2018-003012-51	3	3	0
2018-003141-42	12	12	0
2018-003278-28	8	8	0
2018-003296-35	6	6	0
2018-003337-15	3	3	0
2018-003608-38	6	6	0
2018-003660-31	8	8	0
2018-003726-93	1	1	0
2018-003727-10	7	3	4
2018-003933-14	6	3	3
2018-003951-39	3	3	0
2018-003985-15	19	18	1
2018-003986-33	20	20	0
2018-003987-29	19	18	1
2018-004005-81	1	1	0
2018-004056-37	7	7	0
2018-004105-85	5	1	4
2018-004141-17	1	1	0
2018-004154-25	12	12	0
2018-004223-36	6	6	0
2018-004234-15	11	11	0
2018-004253-24	7	3	4
2018-004346-42	11	3	8
2018-004354-21	5	4	1
2018-004486-13	7	7	0
2018-004614-18	17	13	4
2018-004622-28	5	5	0
2018-004687-64	6	6	0
2018-004688-30	5	4	1
2018-004887-74	8	3	5
2018-004889-34	14	14	0
2018-004891-36	15	15	0
2019-000406-30	1	1	0
2019-000650-61	4	4	0
2019-000797-39	8	8	0
2019-000810-12	15	15	0
2019-000878-30	9	9	0
2019-000890-21	1	1	0
2019-001037-13	7	7	0
2019-001076-11	14	14	0
2019-001087-30	13	13	0
2019-001176-11	2	2	0
2019-001177-90	6	6	0
2019-001336-62	3	2	1
2019-001346-17	7	7	0
2019-001402-20	11	2	9
2019-001653-99	7	7	0
2019-001734-34	6	6	0
2019-001755-39	7	7	0
2019-001792-37	17	17	0
2019-001866-14	9	9	0
2019-001978-28	10	10	0
2019-002075-33	11	11	0
2019-002089-11	13	13	0
2019-002324-32	7	7	0
2019-002531-29	1	1	0
2019-002637-11	15	15	0
2019-002641-37	2	2	0
2019-002660-27	8	8	0
2019-002687-27	13	13	0
2019-002698-74	11	11	0
2019-002713-19	4	4	0
2019-002735-28	12	12	0
2019-002768-28	4	4	0
2019-002895-14	13	13	0
2019-002989-12	6	4	2
2019-003097-11	4	4	0
2019-003211-57	14	14	0
2019-003230-17	14	14	0
2019-003323-38	6	6	0
2019-003350-80	1	1	0
2019-003399-38	7	6	1
2019-003596-19	3	3	0
2019-003638-18	1	1	0
2019-003859-11	8	4	4
2019-003999-39	1	1	0
2019-004132-37	6	6	0
2019-004134-42	6	4	2
2019-004190-46	1	1	0
2019-004378-24	7	7	0
2019-004379-38	7	7	0
2019-004493-26	10	10	0
2019-004531-22	3	3	0
2019-004594-44	15	15	0
2019-004682-40	9	9	0
2019-004775-39	3	3	0
2019-004905-29	11	1	10
2019-004972-20	10	10	0
2019-004980-36	12	12	0
2020-000047-31	7	7	0
2020-000058-89	6	6	0
2020-000149-15	2	2	0
2020-000299-39	9	9	0
2020-000306-29	15	15	0
2020-000346-33	10	10	0
2020-000362-42	7	2	5
2020-000417-33	6	6	0
2020-000431-49	14	1	13
2020-000437-41	1	1	0
2020-000439-32	1	1	0
2020-000442-34	5	5	0
2020-000474-16	3	3	0
2020-000475-21	1	1	0
2020-000504-11	8	8	0
2020-000546-34	3	3	0
2020-000553-27	2	2	0
2020-000556-35	14	14	0
2020-000605-84	4	1	3
2020-000612-30	11	11	0
2020-000633-40	6	6	0
2020-000644-55	14	14	0
2020-000645-14	15	15	0
2020-000647-30	15	15	0
2020-000697-22	10	6	4
2020-000736-21	1	1	0
2020-000743-31	7	7	0
2020-000949-14	4	4	0
2020-000996-19	6	6	0
2020-001048-24	12	12	0
2020-001049-38	13	13	0
2020-001288-99	14	14	0
2020-001335-28	4	1	3
2020-001355-40	5	5	0
2020-001366-11	8	3	5
2020-001411-25	6	6	0
2020-001448-24	1	1	0
2020-001520-34	7	7	0
2020-001574-29	3	2	1
2020-001578-31	9	9	0
2020-001644-25	5	1	4
2020-001759-42	6	3	3
2020-001818-38	8	8	0
2020-001819-24	9	9	0
2020-001824-33	11	3	8
2020-001870-32	5	3	2
2020-002023-11	12	11	1
2020-002200-40	6	6	0
2020-002276-12	11	11	0
2020-002374-27	4	4	0
2020-002620-36	11	1	10
2020-002700-39	13	13	0
2020-002913-16	10	2	8
2020-002915-23	6	6	0
2020-002917-16	6	6	0
2020-002990-84	9	5	4
2020-003017-35	6	6	0
2020-003018-11	11	11	0
2020-003084-26	6	6	0
2020-003093-48	2	2	0
2020-003117-35	5	1	4
2020-003125-39	3	3	0
2020-003272-41	5	1	4
2020-003284-25	1	1	0
2020-003288-24	8	6	2
2020-003348-10	7	7	0
2020-003363-25	1	1	0
2020-003369-20	4	4	0
2020-003371-18	1	1	0
2020-003401-60	2	1	1
2020-003467-26	5	5	0
2020-003485-39	3	3	0
2020-003555-16	4	2	2
2020-003562-39	2	2	0
2020-003566-39	8	8	0
2020-003643-29	5	1	4
2020-003677-21	8	8	0
2020-003906-29	5	5	0
2020-003979-18	6	6	0
2020-004068-24	4	4	0
2020-004074-21	7	7	0
2020-004170-22	8	8	0
2020-004206-59	4	4	0
2020-004225-22	4	4	0
2020-004278-23	6	6	0
2020-004284-98	4	4	0
2020-004341-36	1	1	0
2020-004390-44	2	2	0
2020-004392-40	3	1	2
2020-004394-49	3	3	0
2020-004430-38	1	1	0
2020-004506-64	5	5	0
2020-004570-21	1	1	0
2020-004589-21	9	9	0
2020-004694-46	12	12	0
2020-004703-14	3	3	0
2020-004736-24	10	10	0
2020-004743-83	9	9	0
2020-004775-40	14	14	0
2020-004853-59	17	17	0
2020-004892-41	4	4	0
2020-004897-22	5	5	0
2020-005111-51	1	1	0
2020-005186-13	3	3	0
2020-005191-35	7	7	0
2020-005226-28	3	3	0
2020-005269-15	10	10	0
2020-005273-27	5	1	4
2020-005281-34	7	7	0
2020-005309-18	4	4	0
2020-005416-22	2	1	1
2020-005435-75	7	7	0
2020-005528-12	1	1	0
2020-005618-16	2	2	0
2020-005620-12	8	8	0
2020-005830-14	7	7	0
2020-005833-34	6	3	3
2020-005899-36	9	8	1
2020-005929-89	11	11	0
2020-005960-68	1	1	0
2020-005963-29	1	1	0
2020-005980-30	7	7	0
2020-006062-36	9	9	0
2020-006082-11	6	1	5
2021-000028-36	2	2	0
2021-000029-28	1	1	0
2021-000044-22	10	10	0
2021-000079-35	7	7	0
2021-000129-28	16	16	0
2021-000248-23	11	11	0
2021-000264-29	1	1	0
2021-000296-36	8	3	5
2021-000336-55	5	5	0
2021-000398-10	7	7	0
2021-000408-39	1	1	0
2021-000421-27	8	8	0
2021-000424-35	4	4	0
2021-000471-37	5	5	0
2021-000603-21	5	5	0
2021-000623-13	3	3	0
2021-000634-33	8	8	0
2021-000678-27	14	14	0
2021-000692-36	3	3	0
2021-000890-10	2	2	0
2021-000994-96	4	3	1
2021-001086-20	5	5	0
2021-001088-26	3	3	0
2021-001172-41	6	1	5
2021-001213-36	1	1	0
2021-001248-82	1	1	0
2021-001256-34	5	5	0
2021-001285-38	9	9	0
2021-001434-19	12	12	0
2021-001644-10	6	6	0
2021-001663-24	3	1	2
2021-001672-42	1	1	0
2021-001703-32	6	6	0
2021-001768-95	1	1	0
2021-001796-17	4	2	2
2021-001825-33	9	9	0
2021-001970-41	4	4	0
2021-002006-27	18	18	0
2021-002046-33	3	3	0
2021-002093-34	1	1	0
2021-002163-22	3	3	0
2021-002193-63	1	1	0
2021-002297-11	2	2	0
2021-002346-33	2	2	0
2021-002531-27	8	3	5
2021-002605-10	14	14	0
2021-002857-28	5	5	0
2021-002862-42	7	7	0
2021-002894-24	3	3	0
2021-002895-38	4	4	0
2021-002968-49	1	1	0
2021-003015-26	3	1	2
2021-003031-29	5	3	2
2021-003050-23	7	3	4
2021-003314-39	11	11	0
2021-003406-47	1	1	0
2021-003425-30	2	1	1
2021-003444-25	11	11	0
2021-003474-31	2	2	0
2021-003612-31	1	1	0
2021-003651-42	6	6	0
2021-003680-10	5	3	2
2021-003702-42	1	1	0
2021-003797-30	10	10	0
2021-003822-54	2	2	0
2021-003903-16	5	4	1
2021-004138-12	4	4	0
2021-004149-19	5	5	0
2021-004151-16	6	6	0
2021-004193-64	1	1	0
2021-004327-32	7	7	0
2021-004422-30	4	4	0
2021-004529-57	6	5	1
2021-004554-32	3	2	1
2021-004601-47	4	4	0
2021-004606-21	5	5	0
2021-004792-14	1	1	0
2021-004897-77	1	1	0
2021-004931-10	3	3	0
2021-005121-24	3	3	0
2021-005139-22	6	6	0
2021-005184-42	4	1	3
2021-005201-27	5	5	0
2021-005223-21	5	5	0
2021-005526-17	1	1	0
2021-005528-39	12	12	0
2021-005607-13	15	15	0
2021-005687-22	7	7	0
2021-005772-19	4	4	0
2021-005855-35	3	3	0
2021-005878-25	1	1	0
2021-005892-38	2	2	0
2021-006005-30	2	2	0
2021-006052-14	12	12	0
2021-006215-29	1	1	0
2021-006781-21	5	5	0
2021-006820-41	1	1	0
2022-000223-20	2	2	0
2022-000289-16	1	1	0
2022-000364-21	6	4	2
2022-000365-41	4	4	0
2022-000493-26	4	4	0
2022-000525-25	3	3	0
2022-000526-21	1	1	0
2022-000719-30	3	3	0
2022-000794-47	6	6	0
2022-000855-35	3	3	0
2022-000909-28	8	8	0
2022-000928-37	5	5	0
2022-000995-21	4	4	0
2022-001034-11	5	5	0
2022-001088-29	5	5	0
2022-001091-34	12	12	0
2022-001134-11	14	14	0
2022-001144-18	4	4	0
2022-001441-21	1	1	0
2022-001627-32	4	4	0
2022-001672-34	3	3	0
2022-001773-31	1	1	0
2022-002268-53	7	7	0
2022-002375-11	1	1	0
2022-002447-22	2	2	0
2022-002520-13	1	1	0
2022-002690-29	1	1	0
2022-002741-18	2	2	0
2022-003107-15	6	6	0
2022-003124-41	3	3	0
2022-003268-25	1	1	0
2022-003365-38	1	1	0
Total	9738	7519

## Sheet: 9
EudraCT_Number	Total number of countries	Other fields indicating India	col B  col C
2006-000977-31	4	3	1
2007-006168-31	11	7	4
2007-006169-33	11	6	5
2008-007762-39	1	1	0
2008-007784-16	1	1	0
2009-016278-34	3	3	0
2010-023342-67	5	5	0
2013-003905-24	1	1	0
2006-000156-40	10	5	5
Total	47	32

## Sheet: 4
EudraCT_Number	Total number of countries	Countries_India	Other fields indicating India	col C+ col D	col B  col E
2008-005964-15	5	3	1	4	1
2012-002332-85	5	3	2	5	0
2012-003670-11	6	3	3	6	0
2013-004556-38	9	6	1	7	2
Total	25	15	7	22

## Sheet: Regression analysis
EudraCT_Number	Total number of countries	Countries with India	Col B  Col C
2004-000166-13	6	2	4
2004-000168-28	3	2	1		Year	Number of IDs	Average discrepancy
2004-000315-26	4	1	3		2004	10	4
2004-001756-36	7	1	6		2005	14	6
2004-002980-26	5	1	4		2006	28	5.82143
2004-003635-31	10	1	9		2007	42	6.19048
2004-003870-27	4	2	2		2008	59	5.0678
2004-004090-29	7	1	6		2009	97	3.48454
2004-004996-12	6	2	4		2010	150	2.04667
2004-004997-10	3	2	1		2011	167	0.802395
2005-000051-15	4	2	2		2012	120	0.991667
2005-000963-25	5	2	3		2013	60	1.03333
2005-001059-39	13	4	9		2014	48	0.833333
2005-001256-20	9	1	8		2015	47	1.44681
2005-003284-22	7	1	6		2016	62	0.306452
2005-003944-68	8	1	7		2017	67	0.656716
2005-004230-40	7	2	5		2018	71	1.19718
2005-004630-41	12	5	7		2019	57	0.508772
2005-004672-20	4	1	3		2020	124	0.862903
2005-004904-35	12	3	9		2021	97	0.381443
2005-005077-29	13	8	5		2022	32	0.0625
2005-005238-11	4	1	3			1352
2005-005278-59	19	6	13
2005-005485-37	14	10	4
2006-000091-32	4	2	2
2006-000156-40	10	5	5
2006-000236-27	7	1	6
2006-000339-93	15	7	8
2006-000341-19	17	8	9
2006-000470-78	12	1	11
2006-000562-36	17	8	9
2006-000564-81	10	6	4
2006-000579-14	16	9	7
2006-000848-65	15	1	14
2006-000946-38	12	1	11
2006-000977-31	4	3	1
2006-001009-27	13	1	12
2006-001161-42	5	1	4
2006-002235-25	4	1	3
2006-003109-23	4	1	3
2006-003399-37	13	10	3
2006-003784-32	12	2	10
2006-003868-59	8	3	5
2006-003951-18	7	3	4
2006-004214-41	6	2	4
2006-004423-11	4	1	3
2006-005003-33	6	4	2
2006-005035-19	15	11	4
2006-005455-15	5	1	4
2006-005712-27	12	6	6
2006-006246-34	7	4	3
2006-006415-74	7	1	6
2007-000576-16	1	1	0
2007-000577-38	6	1	5
2007-000860-25	17	4	13
2007-001211-33	6	1	5
2007-001256-39	3	1	2
2007-001283-73	17	9	8
2007-001370-88	12	4	8
2007-001458-22	10	1	9
2007-001493-91	4	1	3
2007-001557-26	13	6	7
2007-002440-14	13	2	11
2007-002589-37	5	2	3
2007-002693-66	13	2	11
2007-002963-28	9	4	5
2007-002964-90	12	3	9
2007-003035-22	7	2	5
2007-003384-51	9	3	6
2007-003462-18	11	3	8
2007-003592-39	6	4	2
2007-003694-27	14	8	6
2007-003698-13	11	5	6
2007-003780-50	10	5	5
2007-003793-26	11	5	6
2007-004344-78	11	1	10
2007-004367-22	7	1	6
2007-004543-30	13	1	12
2007-004568-27	7	1	6
2007-004803-36	14	9	5
2007-004895-37	4	2	2
2007-005100-41	4	2	2
2007-005210-39	20	5	15
2007-005386-35	1	1	0
2007-005669-37	9	5	4
2007-005792-34	12	7	5
2007-005802-38	6	4	2
2007-006081-15	4	1	3
2007-006168-31	11	7	4
2007-006169-33	11	6	5
2007-006170-28	19	2	17
2007-006195-11	10	1	9
2007-007648-85	11	7	4
2007-007867-25	9	3	6
2008-000622-40	7	2	5
2008-000701-11	10	7	3
2008-000972-25	12	9	3
2008-001170-32	9	4	5
2008-001451-21	11	4	7
2008-001605-42	6	2	4
2008-002072-10	10	6	4
2008-002260-33	7	4	3
2008-002320-29	12	5	7
2008-002455-25	7	1	6
2008-002699-83	10	4	6
2008-002782-32	19	1	18
2008-002783-33	21	2	19
2008-002784-14	20	13	7
2008-003258-14	3	2	1
2008-003292-42	7	5	2
2008-003533-24	8	3	5
2008-003687-20	1	1	0
2008-003706-33	15	8	7
2008-003752-30	12	7	5
2008-004019-36	9	4	5
2008-004093-40	6	2	4
2008-004104-31	20	10	10
2008-004146-88	9	4	5
2008-004171-21	9	2	7
2008-004438-25	1	1	0
2008-004522-16	16	11	5
2008-004630-25	1	1	0
2008-004732-20	5	4	1
2008-004753-14	15	11	4
2008-004932-19	11	7	4
2008-004999-53	9	1	8
2008-005012-41	9	2	7
2008-005084-34	7	1	6
2008-005127-29	2	1	1
2008-005222-37	3	2	1
2008-005248-17	17	1	16
2008-005492-94	15	7	8
2008-005559-46	4	4	0
2008-005575-96	16	1	15
2008-005713-22	11	6	5
2008-005811-16	8	2	6
2008-005872-29	11	6	5
2008-005964-15	5	4	1
2008-006333-27	10	7	3
2008-006439-12	14	9	5
2008-006719-20	17	12	5
2008-006914-62	12	1	11
2008-007054-35	2	1	1
2008-007457-13	3	1	2
2008-007482-23	3	1	2
2008-007483-42	5	1	4
2008-007504-28	6	6	0
2008-007762-39	1	1	0
2008-007784-16	1	1	0
2008-007803-10	14	7	7
2008-007944-33	20	6	14
2008-008127-15	5	1	4
2008-008444-25	2	2	0
2009-009256-20	15	9	6
2009-009320-36	6	4	2
2009-009696-34	1	1	0
2009-010170-38	7	1	6
2009-010668-40	10	10	0
2009-010669-22	10	10	0
2009-010715-32	11	7	4
2009-011135-13	16	11	5
2009-011186-88	10	5	5
2009-011222-34	18	12	6
2009-011231-12	6	1	5
2009-011299-32	17	12	5
2009-011360-10	23	17	6
2009-011606-41	10	4	6
2009-012076-26	9	6	3
2009-012140-16	8	7	1
2009-012269-71	10	6	4
2009-012280-34	8	4	4
2009-012380-34	7	2	5
2009-012500-11	13	9	4
2009-012518-39	12	6	6
2009-012574-12	11	7	4
2009-012581-32	13	10	3
2009-012652-24	4	1	3
2009-012709-20	10	4	6
2009-012852-26	17	13	4
2009-012934-63	4	4	0
2009-013157-15	14	8	6
2009-013219-37	7	2	5
2009-013407-66	9	4	5
2009-013552-72	10	7	3
2009-013795-44	2	1	1
2009-013838-25	10	7	3
2009-014269-25	4	4	0
2009-014290-40	12	5	7
2009-014295-21	8	5	3
2009-014490-41	15	11	4
2009-014563-39	9	5	4
2009-014589-24	4	4	0
2009-014803-30	9	2	7
2009-014811-11	4	1	3
2009-014841-10	7	2	5
2009-014858-15	7	7	0
2009-014992-31	16	13	3
2009-015086-31	2	2	0
2009-015161-31	13	10	3
2009-015162-57	13	11	2
2009-015318-23	4	4	0
2009-015476-98	17	13	4
2009-015498-11	7	4	3
2009-015713-51	19	1	18
2009-015811-42	4	3	1
2009-015834-31	20	8	12
2009-015864-32	3	3	0
2009-015883-32	6	3	3
2009-015918-22	10	1	9
2009-015939-33	17	11	6
2009-015953-18	6	5	1
2009-015987-32	7	1	6
2009-016069-27	3	3	0
2009-016083-36	1	1	0
2009-016178-33	14	7	7
2009-016179-31	6	2	4
2009-016197-33	3	2	1
2009-016244-39	10	2	8
2009-016258-41	4	2	2
2009-016266-90	13	7	6
2009-016278-34	3	3	0
2009-016357-17	5	2	3
2009-016529-32	13	10	3
2009-016568-36	17	1	16
2009-016648-38	8	5	3
2009-016727-53	5	3	2
2009-016728-29	7	7	0
2009-016766-86	9	9	0
2009-016775-30	5	3	2
2009-016987-34	9	6	3
2009-016996-31	5	4	1
2009-017044-13	8	6	2
2009-017136-40	7	2	5
2009-017237-22	8	3	5
2009-017242-30	14	12	2
2009-017271-17	1	1	0
2009-017358-10	9	4	5
2009-017434-45	2	1	1
2009-017594-37	3	3	0
2009-017772-25	9	2	7
2009-017805-13	3	1	2
2009-017904-95	5	4	1
2009-017918-69	9	4	5
2009-017971-10	2	1	1
2009-017978-21	17	16	1
2009-018004-18	1	1	0
2009-018005-43	2	2	0
2009-018038-12	2	1	1
2009-018141-20	11	8	3
2009-018173-31	7	1	6
2010-018283-16	10	5	5
2010-018354-12	3	1	2
2010-018411-15	6	1	5
2010-018518-56	5	4	1
2010-018563-41	9	8	1
2010-018565-26	5	4	1
2010-018671-20	1	1	0
2010-018796-21	4	3	1
2010-018858-12	3	1	2
2010-018859-97	4	1	3
2010-018860-17	9	4	5
2010-018911-13	3	3	0
2010-019035-35	4	2	2
2010-019066-92	3	2	1
2010-019262-86	17	5	12
2010-019361-28	17	15	2
2010-019454-41	7	1	6
2010-019521-34	1	1	0
2010-019522-13	13	13	0
2010-019525-34	18	11	7
2010-019577-16	13	12	1
2010-019581-82	3	1	2
2010-019760-36	7	4	3
2010-019778-34	3	2	1
2010-019797-32	6	5	1
2010-019798-13	7	7	0
2010-019821-32	13	9	4
2010-019866-96	4	1	3
2010-019871-31	8	5	3
2010-019872-65	10	8	2
2010-019952-35	8	8	0
2010-020023-43	2	2	0
2010-020053-14	5	2	3
2010-020065-24	12	12	0
2010-020077-16	9	1	8
2010-020147-12	12	10	2
2010-020300-29	1	1	0
2010-020345-27	16	14	2
2010-020360-38	3	3	0
2010-020370-42	4	3	1
2010-020398-18	18	8	10
2010-020447-13	1	1	0
2010-020471-23	12	5	7
2010-020558-33	9	6	3
2010-020696-23	4	3	1
2010-020743-12	9	5	4
2010-020744-35	8	4	4
2010-020803-63	7	5	2
2010-020852-79	14	14	0
2010-020859-30	10	6	4
2010-020892-22	14	10	4
2010-020987-39	1	1	0
2010-020992-21	5	5	0
2010-021037-32	14	10	4
2010-021069-63	13	12	1
2010-021091-28	6	6	0
2010-021128-92	14	11	3
2010-021143-41	6	5	1
2010-021162-30	2	2	0
2010-021184-32	11	9	2
2010-021231-14	9	1	8
2010-021336-33	12	10	2
2010-021358-20	5	5	0
2010-021375-92	4	2	2
2010-021395-28	8	8	0
2010-021414-32	4	3	1
2010-021424-94	4	3	1
2010-021425-13	7	3	4
2010-021560-15	8	1	7
2010-021591-28	5	4	1
2010-021621-12	14	9	5
2010-021627-27	7	6	1
2010-021638-72	14	14	0
2010-021662-30	11	2	9
2010-021720-10	3	3	0
2010-021793-12	9	5	4
2010-021825-11	9	5	4
2010-021870-12	14	11	3
2010-021955-14	1	1	0
2010-021995-27	6	6	0
2010-022100-42	4	3	1
2010-022101-18	9	9	0
2010-022205-17	4	3	1
2010-022206-40	5	4	1
2010-022208-36	8	3	5
2010-022223-29	5	3	2
2010-022228-66	10	10	0
2010-022231-11	2	2	0
2010-022242-24	2	2	0
2010-022257-41	4	2	2
2010-022271-59	3	3	0
2010-022313-25	15	13	2
2010-022365-10	10	8	2
2010-022366-27	4	2	2
2010-022475-55	14	14	0
2010-022486-10	4	3	1
2010-022504-42	2	1	1
2010-022548-19	3	1	2
2010-022576-30	5	5	0
2010-022645-14	9	1	8
2010-022656-22	13	13	0
2010-022710-77	8	8	0
2010-022718-17	6	3	3
2010-022905-17	9	9	0
2010-022951-49	4	4	0
2010-022970-14	18	17	1
2010-023043-15	3	3	0
2010-023093-39	3	2	1
2010-023112-14	7	1	6
2010-023156-89	12	6	6
2010-023263-18	17	17	0
2010-023297-39	5	5	0
2010-023342-67	5	5	0
2010-023377-19	8	8	0
2010-023407-95	12	4	8
2010-023428-26	10	8	2
2010-023453-11	6	3	3
2010-023471-26	4	3	1
2010-023499-25	7	7	0
2010-023505-36	4	1	3
2010-023526-21	22	14	8
2010-023532-16	1	1	0
2010-023623-26	6	6	0
2010-023782-22	6	6	0
2010-023799-21	10	10	0
2010-023803-92	7	5	2
2010-023816-15	2	2	0
2010-024006-35	3	3	0
2010-024051-93	2	2	0
2010-024069-30	7	7	0
2010-024108-84	9	9	0
2010-024179-18	9	9	0
2010-024181-22	14	1	13
2010-024190-39	1	1	0
2010-024194-39	10	2	8
2010-024219-15	7	6	1
2010-024251-87	6	3	3
2010-024252-29	6	3	3
2010-024303-27	2	2	0
2010-024371-12	6	6	0
2010-024454-10	1	1	0
2010-024468-16	9	5	4
2010-024477-39	9	9	0
2010-024481-22	5	5	0
2010-024483-17	8	2	6
2010-024527-25	2	2	0
2010-024540-15	10	10	0
2010-024568-16	4	4	0
2010-024635-16	4	4	0
2010-024640-15	3	2	1
2011-000107-40	1	1	0
2011-000114-19	10	10	0
2011-000181-34	5	5	0
2011-000265-12	9	9	0
2011-000270-57	2	2	0
2011-000275-13	4	4	0
2011-000323-33	5	5	0
2011-000330-11	7	7	0
2011-000347-25	8	7	1
2011-000383-10	7	7	0
2011-000392-14	16	9	7
2011-000420-15	2	2	0
2011-000468-83	2	2	0
2011-000469-11	4	4	0
2011-000484-28	5	1	4
2011-000485-35	4	1	3
2011-000509-29	10	10	0
2011-000602-22	2	2	0
2011-000656-42	2	1	1
2011-000682-12	3	3	0
2011-000723-32	2	2	0
2011-000758-41	6	5	1
2011-000767-27	8	8	0
2011-000773-31	1	1	0
2011-000778-71	4	4	0
2011-000901-37	1	1	0
2011-000960-93	5	5	0
2011-000986-10	4	4	0
2011-001062-18	8	8	0
2011-001116-65	6	6	0
2011-001283-22	2	2	0
2011-001292-39	11	3	8
2011-001300-35	2	1	1
2011-001345-32	12	12	0
2011-001368-23	1	1	0
2011-001412-65	21	16	5
2011-001436-33	1	1	0
2011-001456-11	11	11	0
2011-001468-23	7	5	2
2011-001480-42	14	14	0
2011-001483-21	6	6	0
2011-001526-19	8	6	2
2011-001595-19	5	5	0
2011-001643-79	16	16	0
2011-001644-29	17	17	0
2011-001699-20	12	7	5
2011-001711-31	2	2	0
2011-001731-24	6	1	5
2011-001733-16	10	5	5
2011-001754-28	10	5	5
2011-001826-61	3	3	0
2011-001865-42	3	3	0
2011-001866-17	2	2	0
2011-001889-17	1	1	0
2011-001891-21	9	9	0
2011-001965-42	9	9	0
2011-002008-33	12	7	5
2011-002047-10	8	8	0
2011-002048-29	2	2	0
2011-002066-20	7	7	0
2011-002114-36	10	6	4
2011-002120-41	7	7	0
2011-002132-10	4	4	0
2011-002140-27	1	1	0
2011-002142-13	13	13	0
2011-002190-33	7	7	0
2011-002235-26	11	9	2
2011-002276-16	3	3	0
2011-002336-72	4	4	0
2011-002347-10	5	5	0
2011-002380-24	11	11	0
2011-002419-27	2	2	0
2011-002437-19	2	2	0
2011-002510-36	7	7	0
2011-002513-11	1	1	0
2011-002514-37	3	3	0
2011-002528-42	15	3	12
2011-002529-23	6	6	0
2011-002538-38	2	2	0
2011-002605-29	14	14	0
2011-002685-20	8	5	3
2011-002696-41	3	3	0
2011-002766-21	10	10	0
2011-002777-27	1	1	0
2011-002790-28	7	7	0
2011-002813-12	4	4	0
2011-002908-33	5	5	0
2011-003032-31	1	1	0
2011-003072-37	10	10	0
2011-003075-11	8	8	0
2011-003076-36	3	3	0
2011-003299-36	1	1	0
2011-003399-36	1	1	0
2011-003496-11	4	4	0
2011-003538-16	11	11	0
2011-003600-20	3	3	0
2011-003622-27	10	5	5
2011-003669-14	5	2	3
2011-003712-23	14	13	1
2011-003814-18	13	13	0
2011-003893-97	9	9	0
2011-003895-35	8	8	0
2011-003938-14	15	11	4
2011-004002-25	2	2	0
2011-004106-16	4	4	0
2011-004130-34	3	3	0
2011-004148-23	10	3	7
2011-004158-24	1	1	0
2011-004205-24	5	5	0
2011-004218-41	4	4	0
2011-004296-36	3	3	0
2011-004363-74	10	10	0
2011-004368-31	4	4	0
2011-004532-58	1	1	0
2011-004569-33	10	10	0
2011-004570-28	8	6	2
2011-004578-27	15	15	0
2011-004579-35	14	14	0
2011-004580-79	14	14	0
2011-004581-14	15	10	5
2011-004587-29	5	1	4
2011-004590-90	9	9	0
2011-004612-31	3	3	0
2011-004622-96	10	10	0
2011-004644-22	1	1	0
2011-004687-30	4	4	0
2011-004701-24	5	5	0
2011-004726-10	2	2	0
2011-004763-72	7	7	0
2011-004789-14	6	6	0
2011-004790-90	2	2	0
2011-004885-14	6	6	0
2011-004915-22	10	1	9
2011-004927-11	1	1	0
2011-004930-33	2	2	0
2011-004982-33	1	1	0
2011-005100-14	8	8	0
2011-005109-56	8	8	0
2011-005186-20	14	14	0
2011-005196-16	1	1	0
2011-005197-40	2	2	0
2011-005206-30	3	3	0
2011-005317-37	2	2	0
2011-005328-17	19	19	0
2011-005334-20	17	4	13
2011-005448-87	2	2	0
2011-005499-41	3	3	0
2011-005514-10	1	1	0
2011-005545-12	1	1	0
2011-005586-21	1	1	0
2011-005595-42	1	1	0
2011-005667-25	11	11	0
2011-005698-21	23	23	0
2011-005721-43	8	8	0
2011-005722-21	8	8	0
2011-005724-17	12	12	0
2011-005882-19	1	1	0
2011-006006-27	5	5	0
2011-006056-37	8	8	0
2011-006058-94	5	5	0
2011-006068-32	10	10	0
2011-006131-38	6	6	0
2011-006132-24	6	6	0
2011-006236-23	1	1	0
2011-006294-26	3	3	0
2011-006324-20	3	3	0
2011-006326-24	6	6	0
2012-000042-35	4	2	2
2012-000061-21	16	16	0
2012-000062-38	4	2	2
2012-000097-26	10	10	0
2012-000098-21	11	9	2
2012-000128-16	12	4	8
2012-000138-20	11	11	0
2012-000140-97	2	2	0
2012-000171-17	6	4	2
2012-000180-25	10	10	0
2012-000255-13	14	14	0
2012-000282-20	1	1	0
2012-000283-23	1	1	0
2012-000439-17	7	7	0
2012-000528-17	2	2	0
2012-000533-39	13	13	0
2012-000586-20	3	3	0
2012-000669-19	11	11	0
2012-000671-16	12	12	0
2012-000679-18	2	2	0
2012-000714-11	5	3	2
2012-000726-21	9	9	0
2012-000780-24	3	2	1
2012-000829-44	2	2	0
2012-000855-15	1	1	0
2012-000985-39	8	8	0
2012-001096-37	1	1	0
2012-001125-27	6	6	0
2012-001172-12	9	9	0
2012-001180-77	1	1	0
2012-001324-34	7	7	0
2012-001334-33	1	1	0
2012-001398-97	23	22	1
2012-001439-30	3	2	1
2012-001609-25	7	5	2
2012-001610-42	7	6	1
2012-001628-37	20	20	0
2012-001640-22	4	4	0
2012-001645-41	8	7	1
2012-001718-41	14	13	1
2012-001868-29	6	6	0
2012-001875-35	1	1	0
2012-001984-66	11	11	0
2012-001998-93	3	3	0
2012-002011-26	8	3	5
2012-002039-28	1	1	0
2012-002057-38	6	6	0
2012-002117-19	3	3	0
2012-002156-16	1	1	0
2012-002215-26	4	3	1
2012-002216-10	5	1	4
2012-002219-25	11	11	0
2012-002251-42	10	10	0
2012-002270-31	4	1	3
2012-002271-34	4	4	0
2012-002298-69	10	1	9
2012-002309-23	4	4	0
2012-002320-33	3	3	0
2012-002323-15	10	10	0
2012-002324-32	8	8	0
2012-002332-85	5	5	0
2012-002339-27	9	8	1
2012-002340-24	12	11	1
2012-002346-20	2	1	1
2012-002414-39	17	17	0
2012-002426-70	1	1	0
2012-002487-27	13	13	0
2012-002489-11	4	1	3
2012-002554-23	9	9	0
2012-002612-10	1	1	0
2012-002758-22	5	5	0
2012-002839-28	7	7	0
2012-002854-21	5	5	0
2012-002862-11	13	13	0
2012-002916-16	4	1	3
2012-002993-29	1	1	0
2012-003138-17	14	4	10
2012-003158-10	3	3	0
2012-003176-39	13	13	0
2012-003192-19	4	1	3
2012-003332-23	5	5	0
2012-003335-33	12	12	0
2012-003427-38	1	1	0
2012-003438-18	8	5	3
2012-003547-29	1	1	0
2012-003554-83	10	7	3
2012-003566-41	5	5	0
2012-003599-38	13	13	0
2012-003626-24	5	5	0
2012-003629-40	1	1	0
2012-003670-11	6	6	0
2012-003686-17	20	20	0
2012-003757-28	7	7	0
2012-003805-86	1	1	0
2012-003995-38	2	2	0
2012-004006-96	12	12	0
2012-004035-23	7	7	0
2012-004108-37	7	7	0
2012-004180-43	11	4	7
2012-004190-12	1	1	0
2012-004222-25	3	2	1
2012-004411-31	12	4	8
2012-004545-32	7	7	0
2012-004548-31	6	6	0
2012-004821-26	1	1	0
2012-004827-19	7	7	0
2012-004854-27	11	11	0
2012-004931-22	2	2	0
2012-004966-16	23	23	0
2012-005026-30	5	5	0
2012-005060-10	8	8	0
2012-005102-22	2	2	0
2012-005417-38	14	14	0
2012-005583-10	1	1	0
2012-005637-36	8	2	6
2012-005641-21	1	1	0
2012-005733-37	5	5	0
2012-005735-91	19	8	11
2012-005736-29	18	8	10
2012-005793-63	4	4	0
2013-000057-44	1	1	0
2013-000239-28	12	12	0
2013-000319-26	14	14	0
2013-000322-66	17	17	0
2013-000490-79	8	8	0
2013-000626-63	5	4	1
2013-000636-10	6	5	1
2013-000657-50	17	17	0
2013-000691-15	11	11	0
2013-000744-26	8	8	0
2013-000747-11	3	2	1
2013-000809-23	6	6	0
2013-000944-25	2	2	0
2013-001352-34	8	8	0
2013-001526-26	11	3	8
2013-001747-31	19	14	5
2013-001810-14	4	4	0
2013-001862-41	8	8	0
2013-001913-34	6	6	0
2013-002170-49	8	8	0
2013-002192-18	1	1	0
2013-002210-12	1	1	0
2013-002293-41	6	6	0
2013-002371-17	6	6	0
2013-002626-23	11	11	0
2013-002646-36	14	5	9
2013-002664-10	7	7	0
2013-002795-41	13	3	10
2013-002892-16	5	5	0
2013-003201-26	21	16	5
2013-003427-10	1	1	0
2013-003429-28	1	1	0
2013-003444-24	15	15	0
2013-003519-23	16	16	0
2013-003583-31	6	6	0
2013-003683-31	8	2	6
2013-003742-16	1	1	0
2013-003905-24	1	1	0
2013-003997-28	3	3	0
2013-004154-22	14	13	1
2013-004162-34	3	3	0
2013-004172-35	4	4	0
2013-004294-27	1	1	0
2013-004343-23	1	1	0
2013-004392-12	7	7	0
2013-004398-28	2	2	0
2013-004482-14	6	4	2
2013-004493-96	6	6	0
2013-004494-28	11	8	3
2013-004525-84	9	9	0
2013-004556-38	9	7	2
2013-004739-55	6	4	2
2013-004766-34	7	7	0
2013-004813-41	17	17	0
2013-005014-34	1	1	0
2013-005163-10	7	7	0
2013-005164-26	16	16	0
2013-005335-25	7	6	1
2013-005500-33	7	7	0
2013-005542-11	9	4	5
2014-000132-41	9	9	0
2014-000253-36	9	1	8
2014-000627-24	2	2	0
2014-000726-37	4	1	3
2014-000770-19	8	8	0
2014-000780-40	7	7	0
2014-001174-34	1	1	0
2014-001309-42	7	3	4
2014-001795-53	5	5	0
2014-001931-36	9	9	0
2014-001971-30	18	18	0
2014-001977-15	10	1	9
2014-002004-24	14	14	0
2014-002161-30	7	3	4
2014-002275-28	22	22	0
2014-002283-32	5	1	4
2014-002568-33	9	9	0
2014-002587-33	1	1	0
2014-002644-40	7	6	1
2014-003041-10	16	16	0
2014-003155-57	9	9	0
2014-003239-21	4	4	0
2014-003372-23	1	1	0
2014-003389-26	2	1	1
2014-003420-46	4	1	3
2014-003527-22	14	12	2
2014-003583-20	2	2	0
2014-003708-62	2	2	0
2014-003878-16	10	10	0
2014-003895-21	1	1	0
2014-004042-96	3	2	1
2014-004048-36	16	16	0
2014-004397-42	1	1	0
2014-004445-26	1	1	0
2014-004477-16	1	1	0
2014-004544-36	2	2	0
2014-004636-19	1	1	0
2014-004674-42	5	5	0
2014-005032-34	1	1	0
2014-005115-16	1	1	0
2014-005217-24	15	15	0
2014-005309-18	1	1	0
2014-005324-10	5	5	0
2014-005368-13	5	5	0
2014-005375-91	11	11	0
2014-005498-35	6	6	0
2014-005639-15	7	7	0
2014-005658-20	1	1	0
2015-000050-38	14	14	0
2015-000134-30	13	1	12
2015-000340-42	15	15	0
2015-000392-28	18	18	0
2015-000531-32	5	5	0
2015-000617-43	13	2	11
2015-000751-25	1	1	0
2015-001047-36	4	3	1
2015-001050-16	1	1	0
2015-001241-84	8	8	0
2015-001351-71	2	2	0
2015-001476-22	13	9	4
2015-001578-17	4	1	3
2015-001596-48	5	5	0
2015-002136-40	14	9	5
2015-002197-21	8	8	0
2015-002238-37	1	1	0
2015-002417-29	1	1	0
2015-002529-21	12	12	0
2015-002619-14	6	6	0
2015-002778-19	1	1	0
2015-002809-12	5	5	0
2015-002899-25	20	20	0
2015-003079-31	2	2	0
2015-003172-67	6	6	0
2015-003262-86	11	11	0
2015-003563-10	8	8	0
2015-003582-28	16	2	14
2015-003589-10	13	13	0
2015-004105-16	13	13	0
2015-004207-22	17	17	0
2015-004412-38	5	5	0
2015-004448-20	2	2	0
2015-004477-32	19	19	0
2015-004729-15	3	1	2
2015-004768-12	1	1	0
2015-004856-24	12	1	11
2015-005042-66	5	5	0
2015-005079-26	3	3	0
2015-005141-32	5	5	0
2015-005241-31	6	4	2
2015-005356-99	9	9	0
2015-005357-12	5	5	0
2015-005418-31	17	17	0
2015-005419-33	16	16	0
2015-005524-26	2	2	0
2015-005663-17	5	2	3
2016-000060-42	2	1	1
2016-000061-23	2	1	1
2016-000361-22	4	4	0
2016-000472-22	10	10	0
2016-000507-86	5	5	0
2016-000541-31	14	14	0
2016-000542-65	16	16	0
2016-000568-41	11	11	0
2016-000570-37	9	9	0
2016-000678-40	5	5	0
2016-000785-37	3	2	1
2016-000988-16	3	3	0
2016-000989-35	3	3	0
2016-000991-49	13	13	0
2016-001367-36	17	17	0
2016-001392-78	16	16	0
2016-001463-36	11	11	0
2016-001464-11	12	12	0
2016-001560-11	18	18	0
2016-001754-18	7	6	1
2016-001966-27	8	8	0
2016-002089-29	1	1	0
2016-002154-20	17	17	0
2016-002207-26	5	2	3
2016-002278-11	10	10	0
2016-002280-34	9	9	0
2016-002302-39	2	1	1
2016-002439-14	9	9	0
2016-002763-34	16	16	0
2016-002765-58	17	17	0
2016-002814-29	4	4	0
2016-003083-39	4	4	0
2016-003301-34	2	2	0
2016-003315-35	8	8	0
2016-003361-25	9	9	0
2016-003403-66	14	14	0
2016-003410-28	15	15	0
2016-003467-19	19	19	0
2016-003485-11	16	16	0
2016-003630-25	11	11	0
2016-003724-23	2	1	1
2016-003818-26	9	9	0
2016-003874-42	8	7	1
2016-003896-24	6	6	0
2016-003897-41	7	7	0
2016-003957-14	10	5	5
2016-004024-29	9	9	0
2016-004129-18	4	1	3
2016-004148-13	9	9	0
2016-004232-37	12	12	0
2016-004323-23	1	1	0
2016-004362-26	16	16	0
2016-004374-18	9	9	0
2016-004432-38	17	17	0
2016-004566-26	12	11	1
2016-004585-25	13	13	0
2016-004586-67	7	7	0
2016-004675-52	5	5	0
2016-005126-11	4	4	0
2016-005134-29	1	1	0
2016-005165-31	1	1	0
2016-005223-88	3	3	0
2017-000092-84	1	1	0
2017-000111-16	1	1	0
2017-000136-34	6	6	0
2017-000236-34	7	3	4
2017-000402-38	9	9	0
2017-000422-36	4	4	0
2017-000451-14	1	1	0
2017-000475-90	9	9	0
2017-000870-12	5	5	0
2017-000873-35	9	9	0
2017-000891-27	11	11	0
2017-001082-24	5	4	1
2017-001223-49	2	2	0
2017-001272-40	7	7	0
2017-001485-17	1	1	0
2017-001746-10	9	9	0
2017-001747-12	6	6	0
2017-001773-17	6	1	5
2017-001834-25	5	3	2
2017-001941-28	5	5	0
2017-002018-29	8	2	6
2017-002089-37	3	3	0
2017-002136-16	4	4	0
2017-002143-15	11	11	0
2017-002144-33	10	10	0
2017-002156-84	17	17	0
2017-002217-59	17	17	0
2017-002281-46	1	1	0
2017-002411-34	1	1	0
2017-002421-38	5	5	0
2017-002644-32	18	18	0
2017-002742-68	8	8	0
2017-002840-34	9	9	0
2017-002932-18	13	4	9
2017-002954-35	12	12	0
2017-003190-34	12	2	10
2017-003219-20	15	15	0
2017-003229-14	14	14	0
2017-003238-96	15	15	0
2017-003302-40	9	9	0
2017-003370-13	7	7	0
2017-003380-35	16	16	0
2017-003414-10	4	4	0
2017-003436-36	6	6	0
2017-003619-20	10	10	0
2017-003960-11	11	11	0
2017-003998-34	1	1	0
2017-004011-39	17	17	0
2017-004092-31	15	15	0
2017-004139-35	3	1	2
2017-004190-13	2	2	0
2017-004207-52	5	2	3
2017-004208-24	9	9	0
2017-004339-35	5	3	2
2017-004351-23	4	4	0
2017-004397-34	2	2	0
2017-004409-42	2	2	0
2017-004471-31	10	10	0
2017-004495-60	10	10	0
2017-004518-24	10	10	0
2017-004544-38	2	2	0
2017-004703-51	18	18	0
2017-005027-25	3	3	0
2017-005028-11	13	13	0
2017-005117-31	5	5	0
2017-005175-78	7	7	0
2017-005197-19	1	1	0
2018-000231-27	14	14	0
2018-000232-10	12	6	6
2018-000236-97	2	2	0
2018-000338-36	7	7	0
2018-000539-29	5	5	0
2018-000839-28	12	12	0
2018-000840-24	13	13	0
2018-000867-10	6	6	0
2018-001061-16	2	2	0
2018-001155-13	1	1	0
2018-001540-56	12	3	9
2018-001547-32	17	17	0
2018-001588-22	6	2	4
2018-001605-93	10	10	0
2018-001615-78	1	1	0
2018-001661-17	9	9	0
2018-001725-75	1	1	0
2018-001762-42	14	1	13
2018-001801-98	8	8	0
2018-001883-48	6	5	1
2018-002062-39	16	16	0
2018-002063-26	14	14	0
2018-002134-20	3	3	0
2018-002136-24	11	6	5
2018-002147-28	5	5	0
2018-002294-22	1	1	0
2018-002342-36	3	3	0
2018-002526-23	3	3	0
2018-002800-16	5	5	0
2018-002823-41	11	1	10
2018-002841-12	6	5	1
2018-002857-31	1	1	0
2018-002872-42	2	2	0
2018-002878-50	12	12	0
2018-002880-25	10	10	0
2018-002930-19	10	10	0
2018-002949-11	2	2	0
2018-002952-34	6	6	0
2018-002997-29	11	11	0
2018-003012-51	3	3	0
2018-003141-42	12	12	0
2018-003278-28	8	8	0
2018-003296-35	6	6	0
2018-003337-15	3	3	0
2018-003608-38	6	6	0
2018-003660-31	8	8	0
2018-003726-93	1	1	0
2018-003727-10	7	3	4
2018-003933-14	6	3	3
2018-003951-39	3	3	0
2018-003985-15	19	18	1
2018-003986-33	20	20	0
2018-003987-29	19	18	1
2018-004005-81	1	1	0
2018-004056-37	7	7	0
2018-004105-85	5	1	4
2018-004141-17	1	1	0
2018-004154-25	12	12	0
2018-004223-36	6	6	0
2018-004234-15	11	11	0
2018-004253-24	7	3	4
2018-004346-42	11	3	8
2018-004354-21	5	4	1
2018-004486-13	7	7	0
2018-004614-18	17	13	4
2018-004622-28	5	5	0
2018-004687-64	6	6	0
2018-004688-30	5	4	1
2018-004887-74	8	3	5
2018-004889-34	14	14	0
2018-004891-36	15	15	0
2019-000406-30	1	1	0
2019-000650-61	4	4	0
2019-000797-39	8	8	0
2019-000810-12	15	15	0
2019-000878-30	9	9	0
2019-000890-21	1	1	0
2019-001037-13	7	7	0
2019-001076-11	14	14	0
2019-001087-30	13	13	0
2019-001176-11	2	2	0
2019-001177-90	6	6	0
2019-001336-62	3	2	1
2019-001346-17	7	7	0
2019-001402-20	11	2	9
2019-001653-99	7	7	0
2019-001734-34	6	6	0
2019-001755-39	7	7	0
2019-001792-37	17	17	0
2019-001866-14	9	9	0
2019-001978-28	10	10	0
2019-002075-33	11	11	0
2019-002089-11	13	13	0
2019-002324-32	7	7	0
2019-002531-29	1	1	0
2019-002637-11	15	15	0
2019-002641-37	2	2	0
2019-002660-27	8	8	0
2019-002687-27	13	13	0
2019-002698-74	11	11	0
2019-002713-19	4	4	0
2019-002735-28	12	12	0
2019-002768-28	4	4	0
2019-002895-14	13	13	0
2019-002989-12	6	4	2
2019-003097-11	4	4	0
2019-003211-57	14	14	0
2019-003230-17	14	14	0
2019-003323-38	6	6	0
2019-003350-80	1	1	0
2019-003399-38	7	6	1
2019-003596-19	3	3	0
2019-003638-18	1	1	0
2019-003859-11	8	4	4
2019-003999-39	1	1	0
2019-004132-37	6	6	0
2019-004134-42	6	4	2
2019-004190-46	1	1	0
2019-004378-24	7	7	0
2019-004379-38	7	7	0
2019-004493-26	10	10	0
2019-004531-22	3	3	0
2019-004594-44	15	15	0
2019-004682-40	9	9	0
2019-004775-39	3	3	0
2019-004905-29	11	1	10
2019-004972-20	10	10	0
2019-004980-36	12	12	0
2020-000047-31	7	7	0
2020-000058-89	6	6	0
2020-000149-15	2	2	0
2020-000299-39	9	9	0
2020-000306-29	15	15	0
2020-000346-33	10	10	0
2020-000362-42	7	2	5
2020-000417-33	6	6	0
2020-000431-49	14	1	13
2020-000437-41	1	1	0
2020-000439-32	1	1	0
2020-000442-34	5	5	0
2020-000474-16	3	3	0
2020-000475-21	1	1	0
2020-000504-11	8	8	0
2020-000546-34	3	3	0
2020-000553-27	2	2	0
2020-000556-35	14	14	0
2020-000605-84	4	1	3
2020-000612-30	11	11	0
2020-000633-40	6	6	0
2020-000644-55	14	14	0
2020-000645-14	15	15	0
2020-000647-30	15	15	0
2020-000697-22	10	6	4
2020-000736-21	1	1	0
2020-000743-31	7	7	0
2020-000949-14	4	4	0
2020-000996-19	6	6	0
2020-001048-24	12	12	0
2020-001049-38	13	13	0
2020-001288-99	14	14	0
2020-001335-28	4	1	3
2020-001355-40	5	5	0
2020-001366-11	8	3	5
2020-001411-25	6	6	0
2020-001448-24	1	1	0
2020-001520-34	7	7	0
2020-001574-29	3	2	1
2020-001578-31	9	9	0
2020-001644-25	5	1	4
2020-001759-42	6	3	3
2020-001818-38	8	8	0
2020-001819-24	9	9	0
2020-001824-33	11	3	8
2020-001870-32	5	3	2
2020-002023-11	12	11	1
2020-002200-40	6	6	0
2020-002276-12	11	11	0
2020-002374-27	4	4	0
2020-002620-36	11	1	10
2020-002700-39	13	13	0
2020-002913-16	10	2	8
2020-002915-23	6	6	0
2020-002917-16	6	6	0
2020-002990-84	9	5	4
2020-003017-35	6	6	0
2020-003018-11	11	11	0
2020-003084-26	6	6	0
2020-003093-48	2	2	0
2020-003117-35	5	1	4
2020-003125-39	3	3	0
2020-003272-41	5	1	4
2020-003284-25	1	1	0
2020-003288-24	8	6	2
2020-003348-10	7	7	0
2020-003363-25	1	1	0
2020-003369-20	4	4	0
2020-003371-18	1	1	0
2020-003401-60	2	1	1
2020-003467-26	5	5	0
2020-003485-39	3	3	0
2020-003555-16	4	2	2
2020-003562-39	2	2	0
2020-003566-39	8	8	0
2020-003643-29	5	1	4
2020-003677-21	8	8	0
2020-003906-29	5	5	0
2020-003979-18	6	6	0
2020-004068-24	4	4	0
2020-004074-21	7	7	0
2020-004170-22	8	8	0
2020-004206-59	4	4	0
2020-004225-22	4	4	0
2020-004278-23	6	6	0
2020-004284-98	4	4	0
2020-004341-36	1	1	0
2020-004390-44	2	2	0
2020-004392-40	3	1	2
2020-004394-49	3	3	0
2020-004430-38	1	1	0
2020-004506-64	5	5	0
2020-004570-21	1	1	0
2020-004589-21	9	9	0
2020-004694-46	12	12	0
2020-004703-14	3	3	0
2020-004736-24	10	10	0
2020-004743-83	9	9	0
2020-004775-40	14	14	0
2020-004853-59	17	17	0
2020-004892-41	4	4	0
2020-004897-22	5	5	0
2020-005111-51	1	1	0
2020-005186-13	3	3	0
2020-005191-35	7	7	0
2020-005226-28	3	3	0
2020-005269-15	10	10	0
2020-005273-27	5	1	4
2020-005281-34	7	7	0
2020-005309-18	4	4	0
2020-005416-22	2	1	1
2020-005435-75	7	7	0
2020-005528-12	1	1	0
2020-005618-16	2	2	0
2020-005620-12	8	8	0
2020-005830-14	7	7	0
2020-005833-34	6	3	3
2020-005899-36	9	8	1
2020-005929-89	11	11	0
2020-005960-68	1	1	0
2020-005963-29	1	1	0
2020-005980-30	7	7	0
2020-006062-36	9	9	0
2020-006082-11	6	1	5
2021-000028-36	2	2	0
2021-000029-28	1	1	0
2021-000044-22	10	10	0
2021-000079-35	7	7	0
2021-000129-28	16	16	0
2021-000248-23	11	11	0
2021-000264-29	1	1	0
2021-000296-36	8	3	5
2021-000336-55	5	5	0
2021-000398-10	7	7	0
2021-000408-39	1	1	0
2021-000421-27	8	8	0
2021-000424-35	4	4	0
2021-000471-37	5	5	0
2021-000603-21	5	5	0
2021-000623-13	3	3	0
2021-000634-33	8	8	0
2021-000678-27	14	14	0
2021-000692-36	3	3	0
2021-000890-10	2	2	0
2021-000994-96	4	3	1
2021-001086-20	5	5	0
2021-001088-26	3	3	0
2021-001172-41	6	1	5
2021-001213-36	1	1	0
2021-001248-82	1	1	0
2021-001256-34	5	5	0
2021-001285-38	9	9	0
2021-001434-19	12	12	0
2021-001644-10	6	6	0
2021-001663-24	3	1	2
2021-001672-42	1	1	0
2021-001703-32	6	6	0
2021-001768-95	1	1	0
2021-001796-17	4	2	2
2021-001825-33	9	9	0
2021-001970-41	4	4	0
2021-002006-27	18	18	0
2021-002046-33	3	3	0
2021-002093-34	1	1	0
2021-002163-22	3	3	0
2021-002193-63	1	1	0
2021-002297-11	2	2	0
2021-002346-33	2	2	0
2021-002531-27	8	3	5
2021-002605-10	14	14	0
2021-002857-28	5	5	0
2021-002862-42	7	7	0
2021-002894-24	3	3	0
2021-002895-38	4	4	0
2021-002968-49	1	1	0
2021-003015-26	3	1	2
2021-003031-29	5	3	2
2021-003050-23	7	3	4
2021-003314-39	11	11	0
2021-003406-47	1	1	0
2021-003425-30	2	1	1
2021-003444-25	11	11	0
2021-003474-31	2	2	0
2021-003612-31	1	1	0
2021-003651-42	6	6	0
2021-003680-10	5	3	2
2021-003702-42	1	1	0
2021-003797-30	10	10	0
2021-003822-54	2	2	0
2021-003903-16	5	4	1
2021-004138-12	4	4	0
2021-004149-19	5	5	0
2021-004151-16	6	6	0
2021-004193-64	1	1	0
2021-004327-32	7	7	0
2021-004422-30	4	4	0
2021-004529-57	6	5	1
2021-004554-32	3	2	1
2021-004601-47	4	4	0
2021-004606-21	5	5	0
2021-004792-14	1	1	0
2021-004897-77	1	1	0
2021-004931-10	3	3	0
2021-005121-24	3	3	0
2021-005139-22	6	6	0
2021-005184-42	4	1	3
2021-005201-27	5	5	0
2021-005223-21	5	5	0
2021-005526-17	1	1	0
2021-005528-39	12	12	0
2021-005607-13	15	15	0
2021-005687-22	7	7	0
2021-005772-19	4	4	0
2021-005855-35	3	3	0
2021-005878-25	1	1	0
2021-005892-38	2	2	0
2021-006005-30	2	2	0
2021-006052-14	12	12	0
2021-006215-29	1	1	0
2021-006781-21	5	5	0
2021-006820-41	1	1	0
2022-000223-20	2	2	0
2022-000289-16	1	1	0
2022-000364-21	6	4	2
2022-000365-41	4	4	0
2022-000493-26	4	4	0
2022-000525-25	3	3	0
2022-000526-21	1	1	0
2022-000719-30	3	3	0
2022-000794-47	6	6	0
2022-000855-35	3	3	0
2022-000909-28	8	8	0
2022-000928-37	5	5	0
2022-000995-21	4	4	0
2022-001034-11	5	5	0
2022-001088-29	5	5	0
2022-001091-34	12	12	0
2022-001134-11	14	14	0
2022-001144-18	4	4	0
2022-001441-21	1	1	0
2022-001627-32	4	4	0
2022-001672-34	3	3	0
2022-001773-31	1	1	0
2022-002268-53	7	7	0
2022-002375-11	1	1	0
2022-002447-22	2	2	0
2022-002520-13	1	1	0
2022-002690-29	1	1	0
2022-002741-18	2	2	0
2022-003107-15	6	6	0
2022-003124-41	3	3	0
2022-003268-25	1	1	0
2022-003365-38	1	1	0
